# Supplementary material for: Coupled constitutive relations: a second law based higher-order closure for hydrodynamics
Source: Proc Math Phys Eng Sci. 2018 Oct 17;474(2218):20180323. doi: 10.1098/rspa.2018.0323 (PMC6237507; doi:10.1098/rspa.2018.0323)
Supplement: stabilityandPoisflow.nb [file rspa20180323supp1.nb]

(* Content-type: application/vnd.wolfram.mathematica *)

(*** Wolfram Notebook File ***)
(* http://www.wolfram.com/nb *)

(* CreatedBy='Mathematica 11.1' *)

(*CacheID: 234*)
(* Internal cache information:
NotebookFileLineBreakTest
NotebookFileLineBreakTest
NotebookDataPosition[       158,          7]
NotebookDataLength[   8376006,     138651]
NotebookOptionsPosition[   8368947,     138476]
NotebookOutlinePosition[   8369324,     138492]
CellTagsIndexPosition[   8369281,     138489]
WindowFrame->Normal*)

(* Beginning of Notebook Content *)
Notebook[{

Cell[CellGroupData[{
Cell["Plot options", "Section",
 CellChangeTimes->{{3.7328641655678167`*^9, 
  3.7328641752529764`*^9}},ExpressionUUID->"af966ef2-633c-41f4-ae05-\
1552c49dab8e"],

Cell[BoxData[
 RowBox[{"\[IndentingNewLine]", 
  RowBox[{"(*", 
   RowBox[{"Needs", "[", "\"\<PlotLegends`\>\"", "]"}], "*)"}], 
  "\[IndentingNewLine]", "\[IndentingNewLine]", 
  RowBox[{
   RowBox[{
    RowBox[{"SetOptions", "[", 
     RowBox[{"ListPlot", ",", 
      RowBox[{"Frame", "\[Rule]", "True"}], ",", 
      RowBox[{"BaseStyle", "\[Rule]", " ", 
       RowBox[{"{", 
        RowBox[{
         RowBox[{"FontFamily", "->", "\"\<Times\>\""}], ",", 
         RowBox[{"FontSize", "\[Rule]", "18"}]}], "}"}]}], ",", 
      RowBox[{"AspectRatio", "\[Rule]", "0.7"}], ",", 
      RowBox[{"PlotRange", "\[Rule]", "All"}], ",", 
      RowBox[{"Frame", "\[Rule]", " ", "True"}], ",", 
      RowBox[{"FrameStyle", "\[Rule]", 
       RowBox[{"Directive", "[", "Black", "]"}]}], ",", 
      RowBox[{"FrameTicksStyle", "\[Rule]", 
       RowBox[{"Directive", "[", "Black", "]"}]}], ",", 
      RowBox[{"LabelStyle", "\[Rule]", 
       RowBox[{"Directive", "[", "Black", "]"}]}], ",", 
      RowBox[{"Axes", "\[Rule]", " ", "None"}], ",", 
      RowBox[{"RotateLabel", "\[Rule]", " ", "True"}], ",", 
      RowBox[{"ImageSize", "\[Rule]", " ", "450"}]}], "]"}], ";"}], 
   "\[IndentingNewLine]", "\[IndentingNewLine]", 
   RowBox[{
    RowBox[{"SetOptions", "[", 
     RowBox[{"Plot", ",", 
      RowBox[{"Frame", "\[Rule]", "True"}], ",", 
      RowBox[{"RotateLabel", "\[Rule]", "True"}], ",", 
      RowBox[{"BaseStyle", "\[Rule]", " ", 
       RowBox[{"{", 
        RowBox[{
         RowBox[{"FontFamily", "->", "\"\<Times\>\""}], ",", 
         RowBox[{"FontSize", "\[Rule]", "18"}]}], "}"}]}], ",", 
      RowBox[{"AspectRatio", "\[Rule]", "0.7"}], ",", 
      RowBox[{"PlotRange", "\[Rule]", "All"}], ",", 
      RowBox[{"Frame", "\[Rule]", " ", "True"}], ",", 
      RowBox[{"Axes", "\[Rule]", " ", "None"}], ",", 
      RowBox[{"RotateLabel", "\[Rule]", " ", "True"}], ",", 
      RowBox[{"ImageSize", "\[Rule]", " ", "450"}]}], "]"}], ";"}], 
   "\[IndentingNewLine]", "\[IndentingNewLine]", 
   RowBox[{
    RowBox[{"SetOptions", "[", 
     RowBox[{"RegionPlot", ",", 
      RowBox[{"Frame", "\[Rule]", "True"}], ",", 
      RowBox[{"RotateLabel", "\[Rule]", "True"}], ",", 
      RowBox[{"BaseStyle", "\[Rule]", " ", 
       RowBox[{"{", 
        RowBox[{
         RowBox[{"FontFamily", "->", "\"\<Times\>\""}], ",", 
         RowBox[{"FontSize", "\[Rule]", "18"}]}], "}"}]}], ",", 
      RowBox[{"AspectRatio", "\[Rule]", "0.7"}], ",", 
      RowBox[{"PlotRange", "\[Rule]", "All"}], ",", 
      RowBox[{"Frame", "\[Rule]", " ", "True"}], ",", 
      RowBox[{"Axes", "\[Rule]", " ", "None"}], ",", 
      RowBox[{"RotateLabel", "\[Rule]", " ", "True"}], ",", 
      RowBox[{"ImageSize", "\[Rule]", "450"}]}], "]"}], ";"}], 
   "\[IndentingNewLine]", "\[IndentingNewLine]", 
   RowBox[{
    RowBox[{"SetOptions", "[", 
     RowBox[{"ListLogLinearPlot", ",", 
      RowBox[{"Frame", "\[Rule]", "True"}], ",", 
      RowBox[{"RotateLabel", "\[Rule]", "True"}], ",", 
      RowBox[{"BaseStyle", "\[Rule]", " ", 
       RowBox[{"{", 
        RowBox[{
         RowBox[{"FontFamily", "->", "\"\<Times\>\""}], ",", 
         RowBox[{"FontSize", "\[Rule]", "18"}]}], "}"}]}], ",", 
      RowBox[{"AspectRatio", "\[Rule]", "0.7"}], ",", 
      RowBox[{"PlotRange", "\[Rule]", "All"}], ",", 
      RowBox[{"Frame", "\[Rule]", " ", "True"}], ",", 
      RowBox[{"FrameStyle", "\[Rule]", 
       RowBox[{"Directive", "[", "Black", "]"}]}], ",", 
      RowBox[{"FrameTicksStyle", "\[Rule]", 
       RowBox[{"Directive", "[", "Black", "]"}]}], ",", 
      RowBox[{"LabelStyle", "\[Rule]", 
       RowBox[{"Directive", "[", "Black", "]"}]}], ",", 
      RowBox[{"Axes", "\[Rule]", " ", "None"}], ",", 
      RowBox[{"RotateLabel", "\[Rule]", " ", "True"}], ",", 
      RowBox[{"ImageSize", "\[Rule]", " ", "450"}]}], "]"}], ";"}], 
   "\[IndentingNewLine]", "\[IndentingNewLine]", 
   RowBox[{
    RowBox[{"SetOptions", "[", 
     RowBox[{"LogLinearPlot", ",", 
      RowBox[{"Frame", "\[Rule]", "True"}], ",", 
      RowBox[{"RotateLabel", "\[Rule]", "True"}], ",", 
      RowBox[{"BaseStyle", "\[Rule]", " ", 
       RowBox[{"{", 
        RowBox[{
         RowBox[{"FontFamily", "->", "\"\<Times\>\""}], ",", 
         RowBox[{"FontSize", "\[Rule]", "18"}]}], "}"}]}], ",", 
      RowBox[{"AspectRatio", "\[Rule]", "0.7"}], ",", 
      RowBox[{"PlotRange", "\[Rule]", "All"}], ",", 
      RowBox[{"Frame", "\[Rule]", " ", "True"}], ",", 
      RowBox[{"Axes", "\[Rule]", " ", "None"}], ",", 
      RowBox[{"RotateLabel", "\[Rule]", " ", "True"}], ",", 
      RowBox[{"ImageSize", "\[Rule]", " ", "450"}]}], "]"}], ";"}], 
   "\[IndentingNewLine]", 
   RowBox[{
    RowBox[{"diamond", "=", 
     RowBox[{"Graphics", "[", 
      RowBox[{"{", 
       RowBox[{
        RowBox[{"EdgeForm", "[", 
         RowBox[{"Thickness", "[", "0.2", "]"}], "]"}], ",", "White", ",", 
        RowBox[{"Polygon", "[", 
         RowBox[{"{", 
          RowBox[{
           RowBox[{"{", 
            RowBox[{
             RowBox[{"-", "1"}], ",", "0"}], "}"}], ",", 
           RowBox[{"{", 
            RowBox[{"0", ",", "1"}], "}"}], ",", 
           RowBox[{"{", 
            RowBox[{"1", ",", "0"}], "}"}], ",", 
           RowBox[{"{", 
            RowBox[{"0", ",", 
             RowBox[{"-", "1"}]}], "}"}]}], "}"}], "]"}]}], "}"}], "]"}]}], 
    ";"}], "\[IndentingNewLine]", 
   RowBox[{
    RowBox[{"triangle", "=", 
     RowBox[{"Graphics", "[", 
      RowBox[{"{", 
       RowBox[{
        RowBox[{"EdgeForm", "[", 
         RowBox[{"Thickness", "[", "0.2", "]"}], "]"}], ",", "Black", ",", 
        RowBox[{"Polygon", "[", 
         RowBox[{"{", 
          RowBox[{
           RowBox[{"{", 
            RowBox[{"0", ",", 
             FractionBox["1", "2"]}], "}"}], ",", 
           RowBox[{"{", 
            RowBox[{
             RowBox[{"-", 
              SqrtBox[
               FractionBox["1", "4"]]}], ",", 
             RowBox[{"-", 
              SqrtBox[
               FractionBox["1", "4"]]}]}], "}"}], ",", 
           RowBox[{"{", 
            RowBox[{
             SqrtBox[
              FractionBox["1", "4"]], ",", 
             RowBox[{"-", 
              SqrtBox[
               FractionBox["1", "4"]]}]}], "}"}]}], "}"}], "]"}]}], "}"}], 
      "]"}]}], ";"}], "\[IndentingNewLine]", 
   RowBox[{
    RowBox[{"cube", "=", 
     RowBox[{"Graphics", "[", 
      RowBox[{"{", 
       RowBox[{
        RowBox[{"EdgeForm", "[", 
         RowBox[{"Thickness", "[", "0.2", "]"}], "]"}], ",", "White", ",", 
        RowBox[{"Polygon", "[", 
         RowBox[{"{", 
          RowBox[{
           RowBox[{"{", 
            RowBox[{
             FractionBox["1", "2"], ",", 
             FractionBox["1", "2"]}], "}"}], ",", 
           RowBox[{"{", 
            RowBox[{
             RowBox[{"-", 
              FractionBox["1", "2"]}], ",", 
             FractionBox["1", "2"]}], "}"}], ",", 
           RowBox[{"{", 
            RowBox[{
             RowBox[{"-", 
              FractionBox["1", "2"]}], ",", 
             RowBox[{"-", 
              FractionBox["1", "2"]}]}], "}"}], ",", 
           RowBox[{"{", 
            RowBox[{
             FractionBox["1", "2"], ",", 
             RowBox[{"-", 
              FractionBox["1", "2"]}]}], "}"}]}], "}"}], "]"}]}], "}"}], 
      "]"}]}], ";"}], "\[IndentingNewLine]", 
   RowBox[{
    RowBox[{"circle", "=", 
     RowBox[{"Graphics", "[", 
      RowBox[{"{", 
       RowBox[{
        RowBox[{"Thickness", "[", "0.2", "]"}], ",", "Black", ",", 
        RowBox[{"Circle", "[", "]"}]}], "}"}], "]"}]}], ";"}], 
   "\[IndentingNewLine]", 
   RowBox[{
    RowBox[{"markersize", "=", "0.045"}], ";"}], "\[IndentingNewLine]", 
   RowBox[{
    RowBox[{"line", " ", "=", " ", 
     RowBox[{"Line", "[", 
      RowBox[{"{", 
       RowBox[{
        RowBox[{"{", 
         RowBox[{"12", ",", "0"}], "}"}], ",", 
        RowBox[{"{", 
         RowBox[{"0", ",", "0"}], "}"}]}], "}"}], "]"}]}], ";"}]}]}]], "Input",
 CellChangeTimes->{{3.7328642129554996`*^9, 3.732864213700803*^9}, {
   3.733053564382547*^9, 3.7330536536786823`*^9}, 3.733225817389421*^9, 
   3.733226976768141*^9},ExpressionUUID->"bcf4c647-be10-4a87-bf8c-\
ad5c1b9c59d1"],

Cell[BoxData[{
 RowBox[{
  RowBox[{
   RowBox[{"rectangle", "[", "legend_", "]"}], ":=", 
   RowBox[{"Graphics", "[", 
    RowBox[{
     RowBox[{"{", 
      RowBox[{
       RowBox[{"{", 
        RowBox[{"Transparent", ",", 
         RowBox[{"(*", 
          RowBox[{"White", ",", 
           RowBox[{"EdgeForm", "[", "Black", "]"}], ","}], "*)"}], 
         RowBox[{"Rectangle", "[", 
          RowBox[{
           RowBox[{"{", 
            RowBox[{"0", ",", "0"}], "}"}], ",", 
           RowBox[{"{", 
            RowBox[{"1", ",", "1"}], "}"}]}], "]"}]}], "}"}], ",", 
       RowBox[{"Inset", "[", 
        RowBox[{"legend", ",", 
         RowBox[{"{", 
          RowBox[{"0.5", ",", "0.5"}], "}"}], ",", "Center"}], "]"}]}], "}"}],
      ",", 
     RowBox[{"ImageSize", "\[Rule]", "65"}]}], "]"}]}], "\[IndentingNewLine]",
   "\[IndentingNewLine]"}], "\[IndentingNewLine]", 
 RowBox[{
  RowBox[{
   RowBox[{"legendpos", "[", 
    RowBox[{"{", 
     RowBox[{"xpos_", ",", "ypos_"}], "}"}], "]"}], ":=", 
   RowBox[{"Placed", "[", 
    RowBox[{
     RowBox[{"SwatchLegend", "[", 
      RowBox[{
       RowBox[{"{", 
        RowBox[{
         RowBox[{"Style", "[", 
          RowBox[{"\"\<Burnett\>\"", ",", 
           RowBox[{"FontSize", "\[Rule]", "12"}], ",", 
           RowBox[{"FontFamily", "\[Rule]", "\"\<Century Schoolbook\>\""}]}], 
          "]"}], ",", 
         RowBox[{"Style", "[", 
          RowBox[{"\"\<NSF\>\"", ",", 
           RowBox[{"FontSize", "\[Rule]", "12"}], ",", 
           RowBox[{"FontFamily", "\[Rule]", "\"\<Century Schoolbook\>\""}]}], 
          "]"}], ",", 
         RowBox[{"Style", "[", 
          RowBox[{"\"\<CCR\>\"", ",", 
           RowBox[{"FontSize", "\[Rule]", "12"}], ",", 
           RowBox[{"FontFamily", "\[Rule]", "\"\<Century Schoolbook\>\""}]}], 
          "]"}]}], "}"}], 
       RowBox[{"(*", 
        RowBox[{",", 
         RowBox[{"Spacings", "\[Rule]", "2"}]}], "*)"}], ",", 
       RowBox[{"LegendLayout", "\[Rule]", "\"\<Column\>\""}], ",", 
       RowBox[{"LegendFunction", "\[Rule]", "rectangle"}]}], "]"}], ",", 
     RowBox[{"{", 
      RowBox[{"xpos", ",", "ypos"}], "}"}]}], "]"}]}], 
  "\[IndentingNewLine]"}], "\[IndentingNewLine]"}], "Input",
 CellChangeTimes->{{3.620551436084181*^9, 3.6205514387003193`*^9}, {
   3.620551475085082*^9, 3.620551488113141*^9}, {3.6205534205899982`*^9, 
   3.620553427423414*^9}, {3.620553551393446*^9, 3.620553607266366*^9}, 
   3.6205536438976183`*^9, {3.620556208996372*^9, 3.620556213356395*^9}, 
   3.620985638838936*^9, {3.6326775318674793`*^9, 3.632677533142288*^9}, {
   3.633372653607087*^9, 3.633372662104467*^9}, 3.633432602935107*^9, {
   3.6337137975168867`*^9, 3.6337138266168633`*^9}, {3.633713877092362*^9, 
   3.6337138816205*^9}, {3.633714495528892*^9, 3.6337145007685213`*^9}, {
   3.637470268524135*^9, 3.6374702751067057`*^9}, {3.637493253413587*^9, 
   3.637493285620491*^9}, {3.637574540033939*^9, 3.6375746179058723`*^9}, {
   3.6375746560013647`*^9, 3.637574656265216*^9}, {3.637575246847816*^9, 
   3.63757528730385*^9}, {3.637577233915601*^9, 3.637577235452832*^9}, 
   3.637577503766575*^9, {3.637578056660632*^9, 3.637578071188287*^9}, {
   3.637578303288522*^9, 3.6375783095523367`*^9}, {3.6375783635996037`*^9, 
   3.637578369302442*^9}, 3.637578427830688*^9, {3.637579785488908*^9, 
   3.637579789610279*^9}, {3.637605827893632*^9, 3.637605864205391*^9}, {
   3.637606745078994*^9, 3.63760676878319*^9}, {3.6376068109625807`*^9, 
   3.6376068473683243`*^9}, {3.637607244629184*^9, 3.637607250676469*^9}, {
   3.637607442728948*^9, 3.637607444417336*^9}, {3.637608622949727*^9, 
   3.637608658130699*^9}, {3.637654024391644*^9, 3.6376540325265207`*^9}, {
   3.637654069756859*^9, 3.637654077814604*^9}, {3.637671331566093*^9, 
   3.6376713599532127`*^9}, {3.637672073573269*^9, 3.637672078548573*^9}, {
   3.6376721377004833`*^9, 3.637672165341617*^9}, {3.637672367638797*^9, 
   3.637672371542749*^9}, {3.6376724149994373`*^9, 3.6376724162697763`*^9}, {
   3.637672454550507*^9, 3.637672470742977*^9}, {3.63767253572453*^9, 
   3.637672555444729*^9}, {3.637675357715075*^9, 3.637675358778411*^9}, {
   3.63778305221069*^9, 3.637783061565928*^9}, 3.6377845443829107`*^9, {
   3.637784611041849*^9, 3.6377846127367783`*^9}, {3.637784656842577*^9, 
   3.637784698247834*^9}, {3.6377859320616617`*^9, 3.637785935179804*^9}, 
   3.637786154048276*^9, {3.63783758615366*^9, 3.6378375958242493`*^9}, 
   3.637838572203661*^9, 3.637839397470912*^9, {3.6378394755257397`*^9, 
   3.637839582812134*^9}, 3.637839665042244*^9, {3.637840575633057*^9, 
   3.637840596087452*^9}, {3.6378487937538347`*^9, 3.637848813948247*^9}, {
   3.637918812444385*^9, 3.637918818688306*^9}, {3.638016229799274*^9, 
   3.638016234841403*^9}, {3.638016390203841*^9, 3.638016415402297*^9}, {
   3.6380165095612297`*^9, 3.638016572460807*^9}, {3.6489929705196457`*^9, 
   3.648992977126163*^9}, {3.7330456250122633`*^9, 3.733045625577077*^9}, {
   3.733045672715096*^9, 3.733045743784691*^9}, {3.7330457793610277`*^9, 
   3.733045780643594*^9}, 3.733046305331595*^9, {3.7330464100024557`*^9, 
   3.733046414888013*^9}, {3.733046453956418*^9, 
   3.733046462031081*^9}},ExpressionUUID->"ae9e6937-088e-4cf5-9181-\
605f8667c817"]
}, Closed]],

Cell[CellGroupData[{

Cell["Stability", "Section",
 CellChangeTimes->{{3.7328642170725794`*^9, 
  3.732864225216011*^9}},ExpressionUUID->"f942b73e-dcd9-4af6-bc38-\
0999817d1489"],

Cell[CellGroupData[{

Cell["\<\
Computation of  dispersion relation for CCR (not required to run)\
\>", "Subsection",
 CellChangeTimes->{{3.732952730136509*^9, 3.732952736528433*^9}, {
  3.7330538808543167`*^9, 
  3.733053907285976*^9}},ExpressionUUID->"948cc844-dff6-4576-9878-\
f56b57a7385d"],

Cell[BoxData[{
 RowBox[{
  RowBox[{"\[Rho]", "[", 
   RowBox[{"t_", ",", "x_"}], "]"}], ":=", 
  RowBox[{"\[Rho]0", " ", 
   SuperscriptBox["\[ExponentialE]", 
    RowBox[{"\[ImaginaryI]", 
     RowBox[{"(", 
      RowBox[{
       RowBox[{"\[Omega]", " ", "t"}], "-", 
       RowBox[{"k", " ", "x"}]}], ")"}]}]]}]}], "\[IndentingNewLine]", 
 RowBox[{
  RowBox[{"vx", "[", 
   RowBox[{"t_", ",", "x_"}], "]"}], ":=", 
  RowBox[{"v0", " ", 
   SuperscriptBox["\[ExponentialE]", 
    RowBox[{"\[ImaginaryI]", 
     RowBox[{"(", 
      RowBox[{
       RowBox[{"\[Omega]", " ", "t"}], "-", 
       RowBox[{"k", " ", "x"}]}], ")"}]}]]}]}], "\[IndentingNewLine]", 
 RowBox[{
  RowBox[{"\[Theta]", "[", 
   RowBox[{"t_", ",", "x_"}], "]"}], ":=", 
  RowBox[{"\[Theta]0", " ", 
   SuperscriptBox["\[ExponentialE]", 
    RowBox[{"\[ImaginaryI]", 
     RowBox[{"(", 
      RowBox[{
       RowBox[{"\[Omega]", " ", "t"}], "-", 
       RowBox[{"k", " ", "x"}]}], ")"}]}]]}]}], "\[IndentingNewLine]", 
 RowBox[{
  RowBox[{"\[CapitalPi]xx", "[", 
   RowBox[{"t_", ",", "x_"}], "]"}], ":=", 
  RowBox[{"\[CapitalPi]0", " ", 
   SuperscriptBox["\[ExponentialE]", 
    RowBox[{"\[ImaginaryI]", 
     RowBox[{"(", 
      RowBox[{
       RowBox[{"\[Omega]", " ", "t"}], "-", 
       RowBox[{"k", " ", "x"}]}], ")"}]}]]}]}], "\[IndentingNewLine]", 
 RowBox[{
  RowBox[{"qx", "[", 
   RowBox[{"t_", ",", "x_"}], "]"}], ":=", 
  RowBox[{"q0", " ", 
   SuperscriptBox["\[ExponentialE]", 
    RowBox[{"\[ImaginaryI]", 
     RowBox[{"(", 
      RowBox[{
       RowBox[{"\[Omega]", " ", "t"}], "-", 
       RowBox[{"k", " ", "x"}]}], ")"}]}]]}]}]}], "Input",
 CellChangeTimes->{{3.7329508714274683`*^9, 3.732950885747118*^9}, {
  3.732950921002934*^9, 
  3.732951050105246*^9}},ExpressionUUID->"ae56b5f9-efc0-4664-820a-\
dcf473846336"],

Cell[BoxData[{
 RowBox[{
  RowBox[{"massBal", "=", 
   RowBox[{
    RowBox[{
     SubscriptBox["\[PartialD]", "t"], 
     RowBox[{"\[Rho]", "[", 
      RowBox[{"t", ",", "x"}], "]"}]}], "+", 
    RowBox[{
     SubscriptBox["\[PartialD]", "x"], 
     RowBox[{"vx", "[", 
      RowBox[{"t", ",", "x"}], "]"}]}]}]}], ";"}], "\[IndentingNewLine]", 
 RowBox[{
  RowBox[{"momBal", "=", 
   RowBox[{
    RowBox[{
     SubscriptBox["\[PartialD]", "t"], 
     RowBox[{"vx", "[", 
      RowBox[{"t", ",", "x"}], "]"}]}], "+", 
    RowBox[{
     SubscriptBox["\[PartialD]", "x"], 
     RowBox[{"\[Rho]", "[", 
      RowBox[{"t", ",", "x"}], "]"}]}], "+", 
    RowBox[{
     SubscriptBox["\[PartialD]", "x"], 
     RowBox[{"\[Theta]", "[", 
      RowBox[{"t", ",", "x"}], "]"}]}], "+", 
    RowBox[{
     SubscriptBox["\[PartialD]", "x"], 
     RowBox[{"\[CapitalPi]xx", "[", 
      RowBox[{"t", ",", "x"}], "]"}]}]}]}], ";"}], "\[IndentingNewLine]", 
 RowBox[{
  RowBox[{"energyBal", "=", 
   RowBox[{"Expand", "[", 
    RowBox[{"(", 
     RowBox[{
      RowBox[{
       FractionBox["3", "2"], 
       RowBox[{
        SubscriptBox["\[PartialD]", "t"], 
        RowBox[{"\[Theta]", "[", 
         RowBox[{"t", ",", "x"}], "]"}]}]}], "+", 
      RowBox[{
       SubscriptBox["\[PartialD]", "x"], 
       RowBox[{"vx", "[", 
        RowBox[{"t", ",", "x"}], "]"}]}], "+", 
      RowBox[{
       SubscriptBox["\[PartialD]", "x"], 
       RowBox[{"qx", "[", 
        RowBox[{"t", ",", "x"}], "]"}]}]}], ")"}], "]"}]}], 
  ";"}], "\[IndentingNewLine]", 
 RowBox[{
  RowBox[{"stressRel", "=", 
   RowBox[{"Expand", "[", 
    RowBox[{
     RowBox[{"\[CapitalPi]xx", "[", 
      RowBox[{"t", ",", "x"}], "]"}], "+", 
     RowBox[{"2", "Kn", 
      RowBox[{"(", 
       RowBox[{
        RowBox[{
         FractionBox["2", "3"], 
         RowBox[{
          SubscriptBox["\[PartialD]", "x"], 
          RowBox[{"vx", "[", 
           RowBox[{"t", ",", "x"}], "]"}]}]}], "+", 
        RowBox[{
         FractionBox["2", "3"], "\[Alpha]0", 
         RowBox[{
          SubscriptBox["\[PartialD]", "x"], 
          RowBox[{"qx", "[", 
           RowBox[{"t", ",", "x"}], "]"}]}]}]}], ")"}]}]}], "]"}]}], 
  ";"}], "\[IndentingNewLine]", 
 RowBox[{
  RowBox[{"hfRel", "=", 
   RowBox[{"Expand", "[", 
    RowBox[{
     RowBox[{"qx", "[", 
      RowBox[{"t", ",", "x"}], "]"}], "+", 
     RowBox[{
      FractionBox["5", "2"], 
      FractionBox["Kn", "Pr"], 
      RowBox[{"(", 
       RowBox[{
        RowBox[{
         SubscriptBox["\[PartialD]", "x"], 
         RowBox[{"\[Theta]", "[", 
          RowBox[{"t", ",", "x"}], "]"}]}], "+", 
        RowBox[{"\[Alpha]0", 
         RowBox[{
          SubscriptBox["\[PartialD]", "x"], 
          RowBox[{"\[CapitalPi]xx", "[", 
           RowBox[{"t", ",", "x"}], "]"}]}]}]}], ")"}]}]}], "]"}]}], 
  ";"}]}], "Input",
 CellChangeTimes->{{3.732951066082376*^9, 3.7329511034647007`*^9}, {
   3.7329511708724527`*^9, 3.7329515361787367`*^9}, {3.732951720537928*^9, 
   3.7329517808315697`*^9}, {3.73295185399115*^9, 3.7329518618133583`*^9}, {
   3.732951927231814*^9, 3.7329519281720867`*^9}, 
   3.732952545182959*^9},ExpressionUUID->"37062b80-f220-4cda-a8ea-\
7c7bf58acdd4"],

Cell[BoxData[
 RowBox[{
  RowBox[{
   RowBox[{"{", 
    RowBox[{"bb", ",", "AA"}], "}"}], "=", 
   RowBox[{"CoefficientArrays", "[", 
    RowBox[{
     RowBox[{
      SuperscriptBox["\[ExponentialE]", 
       RowBox[{
        RowBox[{"-", "\[ImaginaryI]"}], 
        RowBox[{"(", 
         RowBox[{
          RowBox[{"\[Omega]", " ", "t"}], "-", 
          RowBox[{"k", " ", "x"}]}], ")"}]}]], 
      RowBox[{"{", 
       RowBox[{"massBal", ",", "momBal", ",", "energyBal", ",", 
        RowBox[{"(*", 
         FractionBox["1", "Kn"], "*)"}], "stressRel", ",", 
        RowBox[{"(*", 
         FractionBox["Pr", "Kn"], "*)"}], "hfRel"}], "}"}]}], ",", 
     RowBox[{"{", 
      RowBox[{
      "\[Rho]0", ",", "v0", ",", "\[Theta]0", ",", "\[CapitalPi]0", ",", 
       "q0"}], "}"}]}], "]"}]}], ";"}]], "Input",
 CellChangeTimes->{{3.732951638505528*^9, 3.732951689840164*^9}, {
  3.732951761648917*^9, 3.732951834798107*^9}, {3.7329519713263407`*^9, 
  3.7329519741239643`*^9}, {3.732952621741123*^9, 3.7329526353544416`*^9}, {
  3.7329526754354973`*^9, 
  3.73295267910544*^9}},ExpressionUUID->"af420fc4-ab22-4318-bb7c-\
c4accf623b0b"],

Cell[CellGroupData[{

Cell[BoxData[
 RowBox[{
  RowBox[{"Normal", "[", "AA", "]"}], "//", "MatrixForm"}]], "Input",
 CellChangeTimes->{{3.732951786975296*^9, 3.732951801637907*^9}, {
  3.732951880695423*^9, 3.732951882991013*^9}, {3.732951979510065*^9, 
  3.7329519796996737`*^9}},ExpressionUUID->"81c112f1-90ef-48bc-ab9b-\
580021ca15da"],

Cell[BoxData[
 TagBox[
  RowBox[{"(", "\[NoBreak]", GridBox[{
     {
      RowBox[{"\[ImaginaryI]", " ", "\[Omega]"}], 
      RowBox[{
       RowBox[{"-", "\[ImaginaryI]"}], " ", "k"}], "0", "0", "0"},
     {
      RowBox[{
       RowBox[{"-", "\[ImaginaryI]"}], " ", "k"}], 
      RowBox[{"\[ImaginaryI]", " ", "\[Omega]"}], 
      RowBox[{
       RowBox[{"-", "\[ImaginaryI]"}], " ", "k"}], 
      RowBox[{
       RowBox[{"-", "\[ImaginaryI]"}], " ", "k"}], "0"},
     {"0", 
      RowBox[{
       RowBox[{"-", "\[ImaginaryI]"}], " ", "k"}], 
      FractionBox[
       RowBox[{"3", " ", "\[ImaginaryI]", " ", "\[Omega]"}], "2"], "0", 
      RowBox[{
       RowBox[{"-", "\[ImaginaryI]"}], " ", "k"}]},
     {"0", 
      RowBox[{
       RowBox[{"-", 
        FractionBox["4", "3"]}], " ", "\[ImaginaryI]", " ", "k", " ", "Kn"}], 
      "0", "1", 
      RowBox[{
       RowBox[{"-", 
        FractionBox["4", "3"]}], " ", "\[ImaginaryI]", " ", "k", " ", "Kn", 
       " ", "\[Alpha]0"}]},
     {"0", "0", 
      RowBox[{"-", 
       FractionBox[
        RowBox[{"5", " ", "\[ImaginaryI]", " ", "k", " ", "Kn"}], 
        RowBox[{"2", " ", "Pr"}]]}], 
      RowBox[{"-", 
       FractionBox[
        RowBox[{
        "5", " ", "\[ImaginaryI]", " ", "k", " ", "Kn", " ", "\[Alpha]0"}], 
        RowBox[{"2", " ", "Pr"}]]}], "1"}
    },
    GridBoxAlignment->{
     "Columns" -> {{Center}}, "ColumnsIndexed" -> {}, "Rows" -> {{Baseline}}, 
      "RowsIndexed" -> {}},
    GridBoxSpacings->{"Columns" -> {
        Offset[0.27999999999999997`], {
         Offset[0.7]}, 
        Offset[0.27999999999999997`]}, "ColumnsIndexed" -> {}, "Rows" -> {
        Offset[0.2], {
         Offset[0.4]}, 
        Offset[0.2]}, "RowsIndexed" -> {}}], "\[NoBreak]", ")"}],
  Function[BoxForm`e$, 
   MatrixForm[BoxForm`e$]]]], "Output",
 CellChangeTimes->{{3.732951867950241*^9, 3.732951883892193*^9}, 
   3.7329519332284603`*^9, 3.732951980633007*^9, 3.7329525510695543`*^9, 
   3.73295263991061*^9, 
   3.7329526841839523`*^9},ExpressionUUID->"6ecc5422-b202-47e4-8875-\
70d680b2114d"]
}, Open  ]],

Cell[CellGroupData[{

Cell[BoxData[
 RowBox[{"Collect", "[", 
  RowBox[{
   RowBox[{"Det", "[", "AA", "]"}], ",", 
   RowBox[{"{", 
    RowBox[{
     SuperscriptBox["k", "4"], ",", 
     SuperscriptBox["k", "3"], ",", 
     SuperscriptBox["k", "2"], ",", "k"}], "}"}], ",", 
   RowBox[{
    RowBox[{"Collect", "[", 
     RowBox[{"#", ",", 
      RowBox[{"{", 
       RowBox[{
        SuperscriptBox["Kn", "2"], ",", "Kn"}], "}"}], ",", "Simplify"}], 
     "]"}], "&"}]}], "]"}]], "Input",
 CellChangeTimes->{{3.732951987732369*^9, 3.732952008819024*^9}, {
  3.73295969926527*^9, 3.7329597752240553`*^9}, {3.7329598178714437`*^9, 
  3.732959869053162*^9}},ExpressionUUID->"89bdb4a2-3fd7-4fd5-a324-\
1aef5951e8f6"],

Cell[BoxData[
 RowBox[{
  RowBox[{"-", 
   FractionBox[
    RowBox[{"3", " ", "\[ImaginaryI]", " ", 
     SuperscriptBox["\[Omega]", "3"]}], "2"]}], "+", 
  RowBox[{
   SuperscriptBox["k", "4"], " ", 
   RowBox[{"(", 
    RowBox[{
     FractionBox[
      RowBox[{"5", " ", "Kn"}], 
      RowBox[{"2", " ", "Pr"}]], "+", 
     FractionBox[
      RowBox[{"5", " ", "\[ImaginaryI]", " ", 
       SuperscriptBox["Kn", "2"], " ", 
       RowBox[{"(", 
        RowBox[{"2", "-", 
         RowBox[{"4", " ", "\[Alpha]0"}], "+", 
         RowBox[{"5", " ", 
          SuperscriptBox["\[Alpha]0", "2"]}]}], ")"}], " ", "\[Omega]"}], 
      RowBox[{"3", " ", "Pr"}]]}], ")"}]}], "+", 
  RowBox[{
   SuperscriptBox["k", "2"], " ", 
   RowBox[{"(", 
    RowBox[{
     FractionBox[
      RowBox[{"5", " ", "\[ImaginaryI]", " ", "\[Omega]"}], "2"], "-", 
     FractionBox[
      RowBox[{"Kn", " ", 
       RowBox[{"(", 
        RowBox[{"5", "+", 
         RowBox[{"4", " ", "Pr"}]}], ")"}], " ", 
       SuperscriptBox["\[Omega]", "2"]}], 
      RowBox[{"2", " ", "Pr"}]], "-", 
     FractionBox[
      RowBox[{"5", " ", "\[ImaginaryI]", " ", 
       SuperscriptBox["Kn", "2"], " ", 
       SuperscriptBox["\[Alpha]0", "2"], " ", 
       SuperscriptBox["\[Omega]", "3"]}], "Pr"]}], ")"}]}]}]], "Output",
 CellChangeTimes->{{3.732951992698065*^9, 3.7329520097461243`*^9}, 
   3.7329525565543823`*^9, 3.7329526425868893`*^9, 3.7329526917221518`*^9, {
   3.732959760820216*^9, 3.732959776244952*^9}, 3.7329598195859747`*^9, {
   3.732959857442593*^9, 
   3.732959869664953*^9}},ExpressionUUID->"24ea1e72-d172-487f-8314-\
3c7b937a366d"]
}, Open  ]],

Cell[CellGroupData[{

Cell[BoxData[
 RowBox[{"Collect", "[", 
  RowBox[{
   RowBox[{"Det", "[", "AA", "]"}], ",", 
   RowBox[{"{", 
    RowBox[{
     SuperscriptBox["\[Omega]", "3"], ",", 
     SuperscriptBox["\[Omega]", "2"], ",", "\[Omega]"}], "}"}], ",", 
   RowBox[{
    RowBox[{"Collect", "[", 
     RowBox[{"#", ",", 
      RowBox[{"{", 
       RowBox[{
        SuperscriptBox["k", "4"], ",", 
        SuperscriptBox["k", "3"], ",", 
        SuperscriptBox["k", "2"], ",", "k"}], "}"}], ",", "Simplify"}], "]"}],
     "&"}]}], "]"}]], "Input",
 CellChangeTimes->{{3.732960252558834*^9, 3.7329603046361017`*^9}, 
   3.73296034415546*^9},ExpressionUUID->"6057a3dd-93a0-4336-b0d7-\
89d5bac4ee1b"],

Cell[BoxData[
 RowBox[{
  FractionBox[
   RowBox[{"5", " ", 
    SuperscriptBox["k", "4"], " ", "Kn"}], 
   RowBox[{"2", " ", "Pr"}]], "+", 
  RowBox[{
   RowBox[{"(", 
    RowBox[{
     FractionBox[
      RowBox[{"5", " ", "\[ImaginaryI]", " ", 
       SuperscriptBox["k", "2"]}], "2"], "+", 
     FractionBox[
      RowBox[{"5", " ", "\[ImaginaryI]", " ", 
       SuperscriptBox["k", "4"], " ", 
       SuperscriptBox["Kn", "2"], " ", 
       RowBox[{"(", 
        RowBox[{"2", "-", 
         RowBox[{"4", " ", "\[Alpha]0"}], "+", 
         RowBox[{"5", " ", 
          SuperscriptBox["\[Alpha]0", "2"]}]}], ")"}]}], 
      RowBox[{"3", " ", "Pr"}]]}], ")"}], " ", "\[Omega]"}], "-", 
  FractionBox[
   RowBox[{
    SuperscriptBox["k", "2"], " ", "Kn", " ", 
    RowBox[{"(", 
     RowBox[{"5", "+", 
      RowBox[{"4", " ", "Pr"}]}], ")"}], " ", 
    SuperscriptBox["\[Omega]", "2"]}], 
   RowBox[{"2", " ", "Pr"}]], "+", 
  RowBox[{
   RowBox[{"(", 
    RowBox[{
     RowBox[{"-", 
      FractionBox[
       RowBox[{"3", " ", "\[ImaginaryI]"}], "2"]}], "-", 
     FractionBox[
      RowBox[{"5", " ", "\[ImaginaryI]", " ", 
       SuperscriptBox["k", "2"], " ", 
       SuperscriptBox["Kn", "2"], " ", 
       SuperscriptBox["\[Alpha]0", "2"]}], "Pr"]}], ")"}], " ", 
   SuperscriptBox["\[Omega]", "3"]}]}]], "Output",
 CellChangeTimes->{{3.7329602632800703`*^9, 3.732960309589031*^9}, 
   3.73296034553498*^9},ExpressionUUID->"0a71fdbb-9231-404f-bc10-\
dc8cef211fb5"]
}, Open  ]],

Cell[CellGroupData[{

Cell[BoxData[
 RowBox[{"Simplify", "[", 
  RowBox[{
   RowBox[{"\[ImaginaryI]", " ", 
    RowBox[{"Det", "[", "AA", "]"}]}], "-", 
   RowBox[{"(", 
    RowBox[{
     RowBox[{
      RowBox[{"(", 
       RowBox[{
        FractionBox["3", "2"], "+", 
        RowBox[{"5", 
         FractionBox[
          SuperscriptBox["Kn", "2"], "Pr"], 
         SuperscriptBox["\[Alpha]0", "2"], 
         SuperscriptBox["k", "2"]}]}], ")"}], " ", 
      SuperscriptBox["\[Omega]", "3"]}], "-", 
     RowBox[{"\[ImaginaryI]", 
      RowBox[{"(", 
       RowBox[{
        RowBox[{"2", "Kn"}], "+", 
        RowBox[{
         FractionBox["5", "2"], 
         FractionBox["Kn", "Pr"]}]}], ")"}], 
      SuperscriptBox["k", "2"], " ", 
      SuperscriptBox["\[Omega]", "2"]}], "-", 
     RowBox[{
      FractionBox["5", "2"], 
      RowBox[{"(", 
       RowBox[{"1", "+", 
        RowBox[{
         FractionBox["2", "3"], 
         FractionBox[
          SuperscriptBox["Kn", "2"], "Pr"], 
         RowBox[{"(", 
          RowBox[{"2", "-", 
           RowBox[{"4", " ", "\[Alpha]0"}], "+", 
           RowBox[{"5", " ", 
            SuperscriptBox["\[Alpha]0", "2"]}]}], ")"}], 
         SuperscriptBox["k", "2"]}]}], ")"}], 
      SuperscriptBox["k", "2"], " ", "\[Omega]"}], "+", 
     RowBox[{
      FractionBox["5", "2"], 
      FractionBox["Kn", "Pr"], "\[ImaginaryI]", " ", 
      SuperscriptBox["k", "4"]}]}], ")"}]}], "]"}]], "Input",
 CellChangeTimes->{{3.732960367734235*^9, 3.7329605515223503`*^9}, {
  3.7329605831352*^9, 3.7329607538567553`*^9}, {3.7329608122183228`*^9, 
  3.732960925962096*^9}, {3.732960971425764*^9, 3.732960997296401*^9}, {
  3.732961286061473*^9, 
  3.732961291456521*^9}},ExpressionUUID->"e671da22-71d4-48fb-9713-\
169329b41ff7"],

Cell[BoxData["0"], "Output",
 CellChangeTimes->{
  3.732960422573464*^9, {3.7329604747584057`*^9, 3.732960505155148*^9}, 
   3.732960552410736*^9, 3.732960588747651*^9, {3.73296062966532*^9, 
   3.732960671214827*^9}, 3.732960715503148*^9, 3.7329607547356157`*^9, 
   3.732960837299581*^9, {3.732960879271579*^9, 3.73296092726291*^9}, {
   3.732960983496014*^9, 3.732960998668849*^9}, 
   3.73296129290298*^9},ExpressionUUID->"26607f04-0fb6-4b62-b88b-\
ed544a965877"]
}, Open  ]],

Cell[CellGroupData[{

Cell[BoxData[
 RowBox[{"Simplify", "[", 
  RowBox[{
   RowBox[{"Det", "[", "AA", "]"}], "-", 
   RowBox[{"(", 
    RowBox[{
     RowBox[{
      SuperscriptBox["k", "4"], " ", 
      FractionBox["5", "2"], 
      FractionBox["Kn", "Pr"], 
      RowBox[{"(", 
       RowBox[{"1", "+", 
        RowBox[{
         FractionBox["2", "3"], "\[ImaginaryI]", " ", "Kn", 
         RowBox[{"(", 
          RowBox[{"2", "-", 
           RowBox[{"4", " ", "\[Alpha]0"}], "+", 
           RowBox[{"5", " ", 
            SuperscriptBox["\[Alpha]0", "2"]}]}], ")"}], " ", "\[Omega]"}]}], 
       ")"}]}], "+", 
     RowBox[{
      SuperscriptBox["k", "2"], " ", 
      RowBox[{"(", 
       RowBox[{
        RowBox[{
         FractionBox["5", "2"], "\[ImaginaryI]", " ", "\[Omega]"}], "-", 
        RowBox[{
         RowBox[{"(", 
          RowBox[{
           RowBox[{"2", "Kn"}], "+", 
           RowBox[{
            FractionBox["5", "2"], 
            FractionBox["Kn", "Pr"]}]}], ")"}], 
         SuperscriptBox["\[Omega]", "2"]}], "-", 
        RowBox[{"5", "\[ImaginaryI]", 
         FractionBox[
          SuperscriptBox["Kn", "2"], "Pr"], 
         SuperscriptBox["\[Alpha]0", "2"], " ", 
         SuperscriptBox["\[Omega]", "3"]}]}], ")"}]}], "-", 
     FractionBox[
      RowBox[{"3", " ", "\[ImaginaryI]", " ", 
       SuperscriptBox["\[Omega]", "3"]}], "2"]}], ")"}]}], "]"}]], "Input",
 CellChangeTimes->{{3.732959886157526*^9, 3.73296000259097*^9}, {
  3.732960041686261*^9, 
  3.732960203664351*^9}},ExpressionUUID->"cd273829-c4ab-41cf-851b-\
656484a66ed1"],

Cell[BoxData["0"], "Output",
 CellChangeTimes->{
  3.732959915788162*^9, 3.73295996036231*^9, 3.732960004264759*^9, 
   3.732960076865314*^9, {3.732960130425674*^9, 3.7329601509621887`*^9}, 
   3.732960183984159*^9},ExpressionUUID->"2e2749d9-8788-4283-8f97-\
e18830a7db80"]
}, Open  ]],

Cell[CellGroupData[{

Cell[BoxData[
 RowBox[{
  RowBox[{"(*", "Verification", "*)"}], "\[IndentingNewLine]", 
  RowBox[{
   RowBox[{"Expand", "[", 
    RowBox[{
     RowBox[{
      FractionBox[
       SuperscriptBox["Kn", "2"], "Pr"], 
      RowBox[{"(", 
       RowBox[{
        FractionBox[
         RowBox[{"5", " ", 
          SuperscriptBox["k", "4"]}], 
         RowBox[{"2", " ", "Kn"}]], "+", 
        RowBox[{
         FractionBox["10", "3"], " ", "\[ImaginaryI]", " ", 
         SuperscriptBox["k", "4"], " ", "\[CapitalOmega]"}], "+", 
        FractionBox[
         RowBox[{"5", " ", "\[ImaginaryI]", " ", 
          SuperscriptBox["k", "2"], " ", "Pr", " ", "\[CapitalOmega]"}], 
         RowBox[{"2", " ", 
          SuperscriptBox["Kn", "2"]}]], "-", 
        RowBox[{
         FractionBox["20", "3"], " ", "\[ImaginaryI]", " ", 
         SuperscriptBox["k", "4"], " ", "\[Alpha]0", " ", "\[CapitalOmega]"}],
         "+", 
        RowBox[{
         FractionBox["25", "3"], " ", "\[ImaginaryI]", " ", 
         SuperscriptBox["k", "4"], " ", 
         SuperscriptBox["\[Alpha]0", "2"], " ", "\[CapitalOmega]"}], "-", 
        FractionBox[
         RowBox[{"5", " ", 
          SuperscriptBox["k", "2"], " ", 
          SuperscriptBox["\[CapitalOmega]", "2"]}], 
         RowBox[{"2", " ", "Kn"}]], "-", 
        FractionBox[
         RowBox[{"2", " ", 
          SuperscriptBox["k", "2"], " ", "Pr", " ", 
          SuperscriptBox["\[CapitalOmega]", "2"]}], "Kn"], "-", 
        FractionBox[
         RowBox[{"3", " ", "\[ImaginaryI]", " ", "Pr", " ", 
          SuperscriptBox["\[CapitalOmega]", "3"]}], 
         RowBox[{"2", " ", 
          SuperscriptBox["Kn", "2"]}]], "-", 
        RowBox[{"5", " ", "\[ImaginaryI]", " ", 
         SuperscriptBox["k", "2"], " ", 
         SuperscriptBox["\[Alpha]0", "2"], " ", 
         SuperscriptBox["\[CapitalOmega]", "3"]}]}], ")"}]}], "/.", 
     RowBox[{"{", 
      RowBox[{"\[CapitalOmega]", "\[Rule]", "\[Omega]"}], "}"}]}], "]"}], "-", 
   RowBox[{"Expand", "[", 
    RowBox[{"Det", "[", "AA", "]"}], "]"}]}]}]], "Input",
 CellChangeTimes->{{3.7329521137298813`*^9, 3.7329522075255003`*^9}, {
   3.732952563160718*^9, 3.7329525728230133`*^9}, 3.7329526537495537`*^9, {
   3.7329527573482533`*^9, 
   3.7329527678757553`*^9}},ExpressionUUID->"6cc040d7-15f3-4f6d-bdae-\
444c8e2e4310"],

Cell[BoxData["0"], "Output",
 CellChangeTimes->{{3.732952125530273*^9, 3.732952147674411*^9}, {
   3.7329521810853157`*^9, 3.7329522086508102`*^9}, {3.732952564292404*^9, 
   3.732952573691224*^9}, 3.7329526936827374`*^9, 
   3.732952774968965*^9},ExpressionUUID->"e1333fca-ec30-4795-8e9f-\
9e222bc0b1d6"]
}, Open  ]]
}, Open  ]],

Cell[CellGroupData[{

Cell["Dispersion relations for NSF, Burnett and CCR equations", "Subsection",
 CellChangeTimes->{{3.73295292623772*^9, 
  3.732952949565184*^9}},ExpressionUUID->"2f39c26c-cbb8-4323-bcde-\
475b99999128"],

Cell[BoxData[{
 RowBox[{
  RowBox[{
   RowBox[{"dispRelNSF", "=", 
    RowBox[{
     RowBox[{
      RowBox[{
       FractionBox[
        RowBox[{"5", " ", 
         SuperscriptBox["k", "4"]}], 
        RowBox[{"2", " ", "Kn"}]], "+", 
       RowBox[{
        FractionBox["10", "3"], " ", "\[ImaginaryI]", " ", 
        SuperscriptBox["k", "4"], " ", "\[Omega]"}], "+", 
       FractionBox[
        RowBox[{"5", " ", "\[ImaginaryI]", " ", 
         SuperscriptBox["k", "2"], " ", "Pr", " ", "\[Omega]"}], 
        RowBox[{"2", " ", 
         SuperscriptBox["Kn", "2"]}]], "-", 
       RowBox[{
        FractionBox["20", "3"], " ", "\[ImaginaryI]", " ", 
        SuperscriptBox["k", "4"], " ", "\[Alpha]0", " ", "\[Omega]"}], "+", 
       RowBox[{
        FractionBox["25", "3"], " ", "\[ImaginaryI]", " ", 
        SuperscriptBox["k", "4"], " ", 
        SuperscriptBox["\[Alpha]0", "2"], " ", "\[Omega]"}], "-", 
       FractionBox[
        RowBox[{"5", " ", 
         SuperscriptBox["k", "2"], " ", 
         SuperscriptBox["\[Omega]", "2"]}], 
        RowBox[{"2", " ", "Kn"}]], "-", 
       FractionBox[
        RowBox[{"2", " ", 
         SuperscriptBox["k", "2"], " ", "Pr", " ", 
         SuperscriptBox["\[Omega]", "2"]}], "Kn"], "-", 
       FractionBox[
        RowBox[{"3", " ", "\[ImaginaryI]", " ", "Pr", " ", 
         SuperscriptBox["\[Omega]", "3"]}], 
        RowBox[{"2", " ", 
         SuperscriptBox["Kn", "2"]}]], "-", 
       RowBox[{"5", " ", "\[ImaginaryI]", " ", 
        SuperscriptBox["k", "2"], " ", 
        SuperscriptBox["\[Alpha]0", "2"], " ", 
        SuperscriptBox["\[Omega]", "3"]}]}], "\[Equal]", "0"}], "/.", 
     RowBox[{"{", 
      RowBox[{
       RowBox[{"Kn", "\[Rule]", " ", "1"}], ",", 
       RowBox[{"Pr", "\[Rule]", " ", 
        FractionBox["2", "3"]}], ",", 
       RowBox[{"\[Alpha]0", "\[Rule]", " ", "0"}]}], "}"}]}]}], ";"}], 
  "\[IndentingNewLine]"}], "\[IndentingNewLine]", 
 RowBox[{
  RowBox[{
   RowBox[{"dispRelCCR", "=", 
    RowBox[{
     RowBox[{
      RowBox[{
       FractionBox[
        RowBox[{"5", " ", 
         SuperscriptBox["k", "4"]}], 
        RowBox[{"2", " ", "Kn"}]], "+", 
       RowBox[{
        FractionBox["10", "3"], " ", "\[ImaginaryI]", " ", 
        SuperscriptBox["k", "4"], " ", "\[Omega]"}], "+", 
       FractionBox[
        RowBox[{"5", " ", "\[ImaginaryI]", " ", 
         SuperscriptBox["k", "2"], " ", "Pr", " ", "\[Omega]"}], 
        RowBox[{"2", " ", 
         SuperscriptBox["Kn", "2"]}]], "-", 
       RowBox[{
        FractionBox["20", "3"], " ", "\[ImaginaryI]", " ", 
        SuperscriptBox["k", "4"], " ", "\[Alpha]0", " ", "\[Omega]"}], "+", 
       RowBox[{
        FractionBox["25", "3"], " ", "\[ImaginaryI]", " ", 
        SuperscriptBox["k", "4"], " ", 
        SuperscriptBox["\[Alpha]0", "2"], " ", "\[Omega]"}], "-", 
       FractionBox[
        RowBox[{"5", " ", 
         SuperscriptBox["k", "2"], " ", 
         SuperscriptBox["\[Omega]", "2"]}], 
        RowBox[{"2", " ", "Kn"}]], "-", 
       FractionBox[
        RowBox[{"2", " ", 
         SuperscriptBox["k", "2"], " ", "Pr", " ", 
         SuperscriptBox["\[Omega]", "2"]}], "Kn"], "-", 
       FractionBox[
        RowBox[{"3", " ", "\[ImaginaryI]", " ", "Pr", " ", 
         SuperscriptBox["\[Omega]", "3"]}], 
        RowBox[{"2", " ", 
         SuperscriptBox["Kn", "2"]}]], "-", 
       RowBox[{"5", " ", "\[ImaginaryI]", " ", 
        SuperscriptBox["k", "2"], " ", 
        SuperscriptBox["\[Alpha]0", "2"], " ", 
        SuperscriptBox["\[Omega]", "3"]}]}], "\[Equal]", "0"}], "/.", 
     RowBox[{"{", 
      RowBox[{
       RowBox[{"Kn", "\[Rule]", " ", "1"}], ",", 
       RowBox[{"Pr", "\[Rule]", " ", 
        FractionBox["2", "3"]}], ",", 
       RowBox[{"\[Alpha]0", "\[Rule]", " ", 
        FractionBox["2", "5"]}]}], "}"}]}]}], ";"}], 
  "\[IndentingNewLine]"}], "\[IndentingNewLine]", 
 RowBox[{
  RowBox[{"dispRelBurnett", "=", 
   RowBox[{
    RowBox[{
     RowBox[{
      FractionBox[
       RowBox[{"15", " ", 
        SuperscriptBox["k", "4"], " ", "Kn"}], "4"], "+", 
      RowBox[{"5", " ", 
       SuperscriptBox["k", "6"], " ", 
       SuperscriptBox["Kn", "3"]}], "+", 
      RowBox[{
       FractionBox["5", "2"], " ", "\[ImaginaryI]", " ", 
       SuperscriptBox["k", "2"], " ", "\[Omega]"}], "+", 
      RowBox[{
       FractionBox["97", "12"], " ", "\[ImaginaryI]", " ", 
       SuperscriptBox["k", "4"], " ", 
       SuperscriptBox["Kn", "2"], " ", "\[Omega]"}], "-", 
      RowBox[{
       FractionBox["7", "6"], " ", "\[ImaginaryI]", " ", 
       SuperscriptBox["k", "6"], " ", 
       SuperscriptBox["Kn", "4"], " ", "\[Omega]"}], "-", 
      RowBox[{
       FractionBox["23", "4"], " ", 
       SuperscriptBox["k", "2"], " ", "Kn", " ", 
       SuperscriptBox["\[Omega]", "2"]}], "-", 
      FractionBox[
       RowBox[{"3", " ", "\[ImaginaryI]", " ", 
        SuperscriptBox["\[Omega]", "3"]}], "2"]}], "\[Equal]", "0"}], "/.", 
    RowBox[{"{", 
     RowBox[{
      RowBox[{"Kn", "\[Rule]", " ", "1"}], ",", 
      RowBox[{"Pr", "\[Rule]", " ", 
       FractionBox["2", "3"]}], ",", 
      RowBox[{"\[Alpha]0", "\[Rule]", " ", "0"}]}], "}"}]}]}], 
  ";"}]}], "Input",
 CellChangeTimes->{{3.733037547873859*^9, 3.7330375621514378`*^9}, {
   3.733037628485587*^9, 3.733037831086218*^9}, {3.733037970446003*^9, 
   3.7330379773240356`*^9}, 
   3.733053956180543*^9},ExpressionUUID->"2e1e0c00-d294-4bae-8433-\
97353a8766e8"]
}, Open  ]],

Cell[CellGroupData[{

Cell["Plotting", "Subsection",
 CellChangeTimes->{{3.7329527947034616`*^9, 3.732952797671609*^9}, {
  3.7329529113661127`*^9, 
  3.732952912557983*^9}},ExpressionUUID->"76f7457a-61a0-4c8e-9a39-\
d06f7346f3a3"],

Cell[CellGroupData[{

Cell["Temporal stability", "Subsubsection",
 CellChangeTimes->{{3.7330540094768248`*^9, 
  3.7330540275326242`*^9}},ExpressionUUID->"fbe1b5a4-41c8-4219-8842-\
c1d368ce499d"],

Cell[BoxData[{
 RowBox[{
  RowBox[{"DatakNSF", " ", "=", " ", 
   RowBox[{"Table", "[", 
    RowBox[{
     RowBox[{"\[Omega]", "/.", 
      RowBox[{"NSolve", "[", 
       RowBox[{"dispRelNSF", ",", "\[Omega]"}], "]"}]}], ",", 
     RowBox[{"{", 
      RowBox[{"k", ",", 
       RowBox[{"-", "10"}], ",", "10", ",", "0.002"}], "}"}]}], "]"}]}], 
  ";"}], "\[IndentingNewLine]", 
 RowBox[{
  RowBox[{"DatakCCR", " ", "=", " ", 
   RowBox[{"Table", "[", 
    RowBox[{
     RowBox[{"\[Omega]", "/.", 
      RowBox[{"NSolve", "[", 
       RowBox[{"dispRelCCR", ",", "\[Omega]"}], "]"}]}], ",", 
     RowBox[{"{", 
      RowBox[{"k", ",", 
       RowBox[{"-", "10"}], ",", "10", ",", "0.002"}], "}"}]}], "]"}]}], 
  ";"}], "\[IndentingNewLine]", 
 RowBox[{
  RowBox[{"DatakBurnett", " ", "=", " ", 
   RowBox[{"Table", "[", 
    RowBox[{
     RowBox[{"\[Omega]", "/.", 
      RowBox[{"NSolve", "[", 
       RowBox[{"dispRelBurnett", ",", "\[Omega]"}], "]"}]}], ",", 
     RowBox[{"{", 
      RowBox[{"k", ",", 
       RowBox[{"-", "10"}], ",", "10", ",", "0.001"}], "}"}]}], "]"}]}], 
  ";"}]}], "Input",
 CellChangeTimes->{{3.732864247946661*^9, 3.7328642480642743`*^9}, {
   3.733037474262374*^9, 3.733037476824428*^9}, {3.733037883881583*^9, 
   3.7330379296113377`*^9}, 3.733038011574114*^9, {3.733038127068008*^9, 
   3.733038171368533*^9}, {3.733039842138136*^9, 
   3.7330398610312767`*^9}},ExpressionUUID->"ffc04d98-9f28-4b5b-8388-\
7f9544580889"],

Cell[BoxData[{
 RowBox[{
  RowBox[{"listdataNSF", "=", 
   RowBox[{"Flatten", "[", 
    RowBox[{
     RowBox[{"Table", "[", 
      RowBox[{
       RowBox[{"Transpose", "[", 
        RowBox[{"{", 
         RowBox[{
          RowBox[{"Re", "[", 
           RowBox[{"DatakNSF", "\[LeftDoubleBracket]", 
            RowBox[{"All", ",", "i"}], "\[RightDoubleBracket]"}], "]"}], ",", 
          RowBox[{"Im", "[", 
           RowBox[{"DatakNSF", "\[LeftDoubleBracket]", 
            RowBox[{"All", ",", "i"}], "\[RightDoubleBracket]"}], "]"}]}], 
         "}"}], "]"}], ",", 
       RowBox[{"{", 
        RowBox[{"i", ",", "1", ",", 
         RowBox[{"Length", "[", 
          RowBox[{
          "DatakNSF", "\[LeftDoubleBracket]", "1", "\[RightDoubleBracket]"}], 
          "]"}]}], "}"}]}], "]"}], ",", "1"}], "]"}]}], 
  ";"}], "\[IndentingNewLine]", 
 RowBox[{
  RowBox[{"listdataCCR", "=", 
   RowBox[{"Flatten", "[", 
    RowBox[{
     RowBox[{"Table", "[", 
      RowBox[{
       RowBox[{"Transpose", "[", 
        RowBox[{"{", 
         RowBox[{
          RowBox[{"Re", "[", 
           RowBox[{"DatakCCR", "\[LeftDoubleBracket]", 
            RowBox[{"All", ",", "i"}], "\[RightDoubleBracket]"}], "]"}], ",", 
          RowBox[{"Im", "[", 
           RowBox[{"DatakCCR", "\[LeftDoubleBracket]", 
            RowBox[{"All", ",", "i"}], "\[RightDoubleBracket]"}], "]"}]}], 
         "}"}], "]"}], ",", 
       RowBox[{"{", 
        RowBox[{"i", ",", "1", ",", 
         RowBox[{"Length", "[", 
          RowBox[{
          "DatakCCR", "\[LeftDoubleBracket]", "1", "\[RightDoubleBracket]"}], 
          "]"}]}], "}"}]}], "]"}], ",", "1"}], "]"}]}], 
  ";"}], "\[IndentingNewLine]", 
 RowBox[{
  RowBox[{"listdataBurnett", "=", 
   RowBox[{"Flatten", "[", 
    RowBox[{
     RowBox[{"Table", "[", 
      RowBox[{
       RowBox[{"Transpose", "[", 
        RowBox[{"{", 
         RowBox[{
          RowBox[{"Re", "[", 
           RowBox[{"DatakBurnett", "\[LeftDoubleBracket]", 
            RowBox[{"All", ",", "i"}], "\[RightDoubleBracket]"}], "]"}], ",", 
          RowBox[{"Im", "[", 
           RowBox[{"DatakBurnett", "\[LeftDoubleBracket]", 
            RowBox[{"All", ",", "i"}], "\[RightDoubleBracket]"}], "]"}]}], 
         "}"}], "]"}], ",", 
       RowBox[{"{", 
        RowBox[{"i", ",", "1", ",", 
         RowBox[{"Length", "[", 
          RowBox[{
          "DatakBurnett", "\[LeftDoubleBracket]", "1", 
           "\[RightDoubleBracket]"}], "]"}]}], "}"}]}], "]"}], ",", "1"}], 
    "]"}]}], ";"}]}], "Input",
 CellChangeTimes->{{3.7330394402252607`*^9, 3.7330394928078337`*^9}, {
  3.7330396298327723`*^9, 
  3.73303966526724*^9}},ExpressionUUID->"4dbc62b5-48f5-4030-a1bd-\
8723a7d492f6"],

Cell[BoxData[
 RowBox[{
  RowBox[{"tempstabilityplot", "=", 
   RowBox[{"ListPlot", "[", 
    RowBox[{
     RowBox[{"{", 
      RowBox[{"listdataBurnett", ",", "listdataNSF", ",", "listdataCCR"}], 
      "}"}], ",", 
     RowBox[{"PlotRange", "\[Rule]", 
      RowBox[{"{", 
       RowBox[{
        RowBox[{"{", 
         RowBox[{
          RowBox[{"-", "10"}], ",", "10"}], "}"}], ",", 
        RowBox[{"{", 
         RowBox[{
          RowBox[{"-", "15"}], ",", "10"}], "}"}]}], "}"}]}], ",", 
     RowBox[{"AspectRatio", "\[Rule]", "1"}], ",", 
     RowBox[{"PlotMarkers", "\[Rule]", 
      RowBox[{"{", 
       RowBox[{
        RowBox[{"{", 
         RowBox[{"\"\<.\>\"", ",", "15"}], "}"}], ",", 
        RowBox[{"{", 
         RowBox[{"\"\<.\>\"", ",", "5"}], "}"}], ",", 
        RowBox[{"{", 
         RowBox[{"\"\<.\>\"", ",", "10"}], "}"}]}], "}"}]}], ",", 
     RowBox[{"PlotStyle", "\[Rule]", 
      RowBox[{"{", 
       RowBox[{
        RowBox[{"{", 
         RowBox[{"Green", ",", "Thick"}], "}"}], ",", 
        RowBox[{"{", 
         RowBox[{"Red", ",", "Thin"}], "}"}], ",", 
        RowBox[{"{", 
         RowBox[{"Blue", ",", "Thin"}], "}"}]}], "}"}]}], ",", 
     RowBox[{"GridLines", "\[Rule]", "Automatic"}], ",", 
     RowBox[{"GridLinesStyle", "\[Rule]", 
      RowBox[{"Directive", "[", 
       RowBox[{"LightGray", ",", "Thin"}], "]"}]}], ",", 
     RowBox[{"FrameLabel", "\[Rule]", " ", 
      RowBox[{"{", 
       RowBox[{"\"\<Re (\[Omega])\>\"", ",", "\"\<Im (\[Omega])\>\""}], 
       RowBox[{"(*", 
        RowBox[{",", "\"\<(a)\>\""}], "*)"}], "}"}]}], ",", 
     RowBox[{"PlotLegends", "\[Rule]", 
      RowBox[{"legendpos", "[", 
       RowBox[{"{", 
        RowBox[{"0.88", ",", "0.91"}], "}"}], "]"}]}]}], "]"}]}], 
  ";"}]], "Input",
 CellChangeTimes->{{3.7330387164920588`*^9, 3.733038754720874*^9}, 
   3.73303884079753*^9, {3.733038885013423*^9, 3.733038902081748*^9}, {
   3.73303893330896*^9, 3.733038990526803*^9}, {3.733039049561468*^9, 
   3.733039093997744*^9}, {3.73303951132868*^9, 3.733039562999827*^9}, {
   3.733039682420992*^9, 3.733039696722324*^9}, {3.733040044648219*^9, 
   3.733040047021006*^9}, {3.7330401129510403`*^9, 3.733040248916464*^9}, {
   3.7330403732836227`*^9, 3.733040388512134*^9}, {3.733040436002886*^9, 
   3.733040495479732*^9}, {3.7330405301020613`*^9, 3.7330405775951767`*^9}, {
   3.733044554186185*^9, 3.733044558975793*^9}, {3.733044750877625*^9, 
   3.7330447815426607`*^9}, {3.733044851461392*^9, 3.733044878539146*^9}, {
   3.73304493268463*^9, 3.733044937294876*^9}, {3.73304497158142*^9, 
   3.733044976253797*^9}, {3.733045536477016*^9, 3.7330455735533323`*^9}, {
   3.733046021640431*^9, 3.733046054604278*^9}, {3.7330461068795424`*^9, 
   3.7330461167553*^9}, {3.733046188070738*^9, 3.733046202713955*^9}, {
   3.733046346091796*^9, 3.733046376240035*^9}, {3.7330464927940693`*^9, 
   3.733046549205724*^9}, {3.733046590165237*^9, 3.733046603445118*^9}, {
   3.733046857867873*^9, 
   3.733046882177588*^9}},ExpressionUUID->"08b65341-70b4-45c5-a150-\
5a317f7e64b6"],

Cell[CellGroupData[{

Cell[BoxData[
 RowBox[{"tempstabilityfig", "=", 
  RowBox[{"Show", "[", 
   RowBox[{"{", 
    RowBox[{"tempstabilityplot", ",", 
     RowBox[{"RegionPlot", "[", 
      RowBox[{
       RowBox[{"y", "\[LessEqual]", " ", "00"}], ",", 
       RowBox[{"{", 
        RowBox[{"x", ",", 
         RowBox[{"-", "10.2"}], ",", "10.2"}], "}"}], ",", 
       RowBox[{"{", 
        RowBox[{"y", ",", 
         RowBox[{"-", "20"}], ",", "5"}], "}"}], ",", 
       RowBox[{"PlotRange", "\[Rule]", 
        RowBox[{"{", 
         RowBox[{
          RowBox[{"{", 
           RowBox[{
            RowBox[{"-", "10"}], ",", "10"}], "}"}], ",", 
          RowBox[{"{", 
           RowBox[{
            RowBox[{"-", "15"}], ",", "10"}], "}"}]}], "}"}]}], ",", 
       RowBox[{"Axes", "\[Rule]", " ", "None"}], ",", 
       RowBox[{"BoundaryStyle", "\[Rule]", " ", 
        RowBox[{"{", 
         RowBox[{"Thin", ",", "LightGray"}], "}"}]}], ",", 
       RowBox[{"PlotStyle", "\[Rule]", 
        RowBox[{"Directive", "[", 
         RowBox[{"{", 
          RowBox[{"LightGray", ",", 
           RowBox[{"Opacity", "[", "0.3", "]"}]}], "}"}], "]"}]}]}], "]"}]}], 
    "}"}], "]"}]}]], "Input",
 CellChangeTimes->{{3.73304663202017*^9, 3.7330466717149477`*^9}, {
   3.733046714886397*^9, 3.7330468370600767`*^9}, {3.7330468855683527`*^9, 
   3.733046907175729*^9}, {3.733055145122414*^9, 3.733055211630611*^9}, 
   3.733055377136331*^9},ExpressionUUID->"ecaa13f6-d840-478a-9d02-\
0f58fb0fffca"],

Cell[BoxData[
 TagBox[
  GraphicsBox[{{{{}, {{
        {RGBColor[0, 1, 0], AbsolutePointSize[6], Thickness[Large], 
         StyleBox[GeometricTransformationBox[InsetBox[
            StyleBox["\<\".\"\>",
             StripOnInput->False,
             FontSize->15], {0., 0.}], CompressedData["
1:eJxM1Xc8l1/YB3BlhWQTyUi2rKykImSUmVAhhIxfWdm7oSRki2SWVVGyKRkh
szIys0ciZBSp5/nnee6Pf7zer/vc5z7fc65zfXitnQ1tSUlISC5/IyHZ8b//
d5IQf2w0JE6PUhhr/88xV870vgT70gSrNoGjpVNeDYGf7X3MtwLO+303gfIR
YWcGM5r94LkUthvSYNaeqk0N8OovTQ9zcLTq22U3MNkyl8tdsP0x+6VU8Deb
FLdicHlW+XozmEGu1n8EfNT0FdkqOORUVCRVKmGVYyYc3OBeb+pcGfAr2Tx5
bbBW0eGWS2AW/nwzD3B21+6Ve+DQHxfD0sFGbxIPlILLfWprWsFWFr0XxsCk
ef2/18G2CR+Sdz8mrHc579gBcNIZz3F5ME+UVJgOuOvKoNRl8EOm60PeYN/O
rbuRYK8vbvLZ4Ayn/pkKMN17ieRO8PRBT90psFHjM7ItcOTk52r6NNjvt/Oe
AmD3uFVpJfCbtMUlAzAd90DRFXC3XplbANjLOVQuFuxbpfEnF2zuulX/BlzU
kRHRDd7NcPT8NzCLZ5MASTphj6Ma6yzgiceVTaLg/SO8KSrgRbkAFxPwoZk2
javgIjEG3ptgW3XtP0lgRWfv/hf4/mxKeQP4+OLrhwPgG2/r/ZfAtMnNVhQZ
hMmr6zU5wXGXS6SkwSsdqZyaYCulACoLsMi3s7/cwZmsB+bCwEIks4Np4ANT
T7pK8PtkZk2tYJ0U6toxcPDcy8oNsOQhwzLaTMJr2fMlfGDPqMDSI2BLUZoK
PbBjWXSNLfiCG2ODH3grOaItGnzQhbQvB1wqeX2iBpyyb3T5M7jVWWPnN7DK
f/nMJFmEqfSphFnBchdsToiBp1qqTE6ClUbo3EzB13otI6+BK5ZfPLsFvuS8
2ZYMLo5U/VEEpou6x9QE7insPDIM9pZksv6J39M/d58qm/ARvYRybrDDf73T
suCkGRa2M2ALknNa1mDn9dgAb3Aw1efiSLCBD+P3bHD+bUOBKrDNtVjrj2Az
9570GXBA996xbXDZR3M+5idwnwuyr4iAb6YvPFcGS6worBuDxUZDla+CM/P7
7t8EN0SLDj4Et/bcEC0Ck5QNB7wHv/RQ+jQEPmqYJvQTTB5BEUL1lLC/ndsg
N5iDe0JeDmy3YZpwBrwg0b1uDdaiOnfeB7y/YbAmCufLsD/4FLwxunW/GuzV
EL/xCWx/X85mDpzuM/LpH5i8PUKVNQfytUmtVAxMm08qqgouKPmQcR7sKJrM
4QK+cMYtPhT89PxZxlSwa9yx6GLwxjEpxg9gn0Tx+FHwiXFZjg1w5iWNDNpc
wmQGl0UOgjs2wkoUwd7xVScNwCFOvz5eAbtXKV8OBM++j1uPAwd1roYXgL+y
WvHVgRtG+qu/4Pv2l0x/gPdvLK+R50E/bI2O5wRTCZ6QPwyOPLM5oAWuCKgP
tgSH/kkW8gKT0YR8igCrz3sEZoOvfvURqwI/FY4Y+gjm210UOQsWaxk/+Q/n
z+L/zZIP9TLk/VIMHFs65KQKZvYwELoAJr3QN+0CHsm5lnMHLJfB5vgYnHr3
k3gJuCQ9ba0VLCkW9GYc/Paqa9hvsHCupzF9AWF5rih+QXADY9X6MfDr5s0W
I/DPG7ppTmCvW6WeN8Ba9If1H4LdHRpEi8AMnx2pmsDqDwTmhsHKkxsfVsFK
jF9f0DyDejMfijsANqZa8j8C5jnPcUUfrPLg4tkrYKGVYpVAsFEdn3Q8WFet
4OAzcGaVNns9eMVpJ/0AeDzp065lsHBoFemu54RveNWQcIPLi778kwWne9Du
0AGzU5uR2YBpXjVQ+YGdX2owxICVz0xx5IGj36cK1IKv27jK9IF3O1qqLYJD
9zkZk78gvK8m2pETvCe2O/gwuGDs8ENtsP5CYbEV2GpTs8sbfFrn32IUOFzk
M10OOK+3QfoNWCah26QH3PJ8Z9B3MJO1Xi5pIdTrRuVnDnBSsfoOabDZwA9J
LfB4UYW1JZjWPyvBC9wa/LwtEp+TfSF7Cv6izXeiBnw0OcqvG6wjv79yHnz4
StvmziLYX+fUYxxgtbgHN6TAP/Y9bdEEu54eYbQE89kfsfACXy8rK4gEfwo8
v/UEXEvKrVMDfh++K6Mb7GvGujEPDqjS1CN9CXmwmJbHAZY/ykkhDbabqbHR
Ag8r3G60BHt6uAl5gzkmbkdEgcub3q4+Bes48Fi8AY/R5rb0gMO3jOUXwA7e
h3LIXhHO+SDKzgn2UTCMOAzm25VBehq8FrTX3xqsPl2+7gP2C7nhHg2mSPJY
yQVbu8S414LZDPrX+8CVwdr+P8Az6tOklMXwe2eeRXCBHxc8ZpcDP+qvytEB
7ysnU7AFL0b4fPAHb2VwXIoDyx6dXSsAx6ePR9aDBdmpRQbBf+ctmlbAcpZj
dtSvCf+rjt51AByh5fLsCPigToChAZiJrmLTHlzcy/ckGOw0X2OQBC6Mu0NS
BP7FHvKyCfy5Lt/mK7inl4xjA5yWGvVxTwnhrxanwwXAOtYKGsfBz34YkxuD
O3VzGq+CY5uE794Gj2aMnEkF5/G/ZyoBLySPDrWBq7XEcyfBh3wLPf6Ara/b
qDOXEr4frMMmBp6ZdpxXBVf/qH53EWwxoZrsDhajJvEIB8c9WzbIAtMwsUtV
gdlCPRk/gzV0qde/gRVedw/uLIN8Iemt5wCT++95IQ02cQ5M1gYb8gmEWYM7
Rsl9fcHPl/ZfjQGPp1yzzgc7if46XwfWma08OwBO21emtwIO3rOgQ11OmJfa
XPcAuNyE0kARfE/5+zlD8ALtbnNH8FGqK3Y3wMN+267J4DOFnUGvwFQLw1Ef
wFmBQpnj4NfPC0s3wVP17u2MFYS/UXtMi4CD24p3qILdDSW5L4JTp78ddweP
fZqwDAdLWe27nQW+NxhdUAVeD9fo/gwOq1b6Nw+2L3MVI6sk/Ob99EVOcIvM
owgZcNvpmHdnwAeMWzZswAcfq0gGgJWvbTnGg1foN3Ke4/e6ZGYawTK/XguN
4PiPXv+tg5/mBrzaU0WYrOn9pgC4y+us+gnwEPnBGBPwjmqFMWew2FS09F2w
QZtEaDrYtZpxqBycSnJU5iP4x0Ru5Bw44qXZ/I5qqP/Xxtoc4GiFxAJp8O27
XHSnwVM/vl+/DGap3DnsBw6XttSIA9dnk79+BtYz+3mgEVyXLRw3DG5pyaVc
B9OzuQbsqSFs9uXGmgD4+vkR5xNg2emb303AwR/cnVzA2oYvvt8Fx7YcdskA
2/iTrVeAe0p5Aj+BaRvv7poHK/1Uiid9Qzgj4thBTnDY6L0SGfAZBX4tHbDO
2O6vtuB/gie9AsGTpo0MieAbtQkvCsEeBaU6zWBrO/4fo+DfxyZifoM3A5cU
GN8SlvbUGRMB+7tshquCyyo3FMzAwxnqs9fBs26TDyPAc77dOk/B6xSsZG/B
R2zyqvvAE18jvZbAMk3vZahqCQdcMVjlBbPskShVBNvusvQ9Cx7PmlT+D0wr
XkN1G3x9da47FfxazSmzFOz5n4pbJ/haxX9qs2Arn4W9O94R5t6s/8EOvh22
1CwN9vdwzz4N/kujc8MGvCclwDoAXOtCrp4AFh+cFC4E3xPiZGgG784p2BwF
b2THTv8GZ7p0dzPWwe8xvdYoCm7JtypXA0uUvnhuDhZqOffEE6wpbZIWBVZQ
Lk7JBWepOCa/A5++7Z8yAP59/tvjn+A7e15n764n/GW5/xk/eMLQrOw4ODf4
aIMJ+PAHr88u4MxAhqkw8L6FXb8zwb02FnTVYBZZRqEe8KHnB1UXwd6cCZaU
DVBvn+yCecCOXImZR8AM+oJNhuDFUrZFJ3BGpj3bbfCQNYfqY/B5jUOuZeCp
tIyMLvDZaq/uOfCD74VUpI2E7wZrq3CCVZo1/GTBjUy5ZbpgqWKn9Svg4vUY
+RCwrziXXzK4K5/2XTGYrNqKqh3s/YrDaBr8cEQh4x944kH10t73hEfYn56U
BnN/WEs4DdZdKViwAbNPNJ8KBJ9cOJOZCE6yUiB5CV55EG75AXys7VT9BPg/
G0ehbXBo/noUaxPhxz/mf0uAP93SttMC61cx9liDjSfVTvmDRQ3GKuLBQmdn
JQrBr45eyG0GK5nJ842DNSmC07fAVuEyPCzNMP+xc5ni4NNXxwU0wX5Xh55b
gUOiVOX9wLL8e+vjwJ7BFwxe4POf1ONN4Oudwh5jYKUrZdRb4JzdrzOZWwiP
MfAcEwdzt2z1a4Czbmn4WIHrE0j3+eH7BpJv48AOuzpsX4B7dw/vaQZXvDSv
HAM/0dK33wKfEizZy/IBzi/1fqs4+M7f3mBNcGVqnII1uL29ccUPXDDmWBgP
NhC7da0Q3EbCKNkClnrFvDoOzou9X/kH7PDL5yZrK+GSw8O6kuCvSaWc2mB1
P4qFy2AT8fa3AeAYcpr4RHCwUe1/L8FV1xZOtYLncmL4psB1Z4t2/gNTvT81
ubeNcKyhcbM0+JjO1xdnwL+oxhPtwI1DFjeDwYXsxq7J4DbmZqvXYJ0DJUYd
YNuE/dqz4AuNO07ubCd8g9RaiROs/OT4ETkw6b9EBX2wge01RUdwsVjd8Vvg
D3mx6o/BJ6QmdMvBnWwvL3zC773atv8OvnquxYeig/ARY+YIHnAy1ddMRXBc
g3CVEY4fWu25Bs59ovzzLpjJk5YpC1yaeVG2BjwULHqhDzxjGxCyDFbMMSig
6YT9SM7t4we/jrtBoQz+Pf9V/gK4fq3W6Tr4A6VAZiS4zYtuMBecnhLAWg/m
bXExGgarGM/FbYC3kmb6GLoIW8847RcD30/0tD0FfvKPssgSPOvBs+0LTtGv
PRMPZpueeVwIrr+f+LMFzJzSqT0JvnPlQfZfcKXmAAn7R+jX8c8vHQZPZFG/
0wHrtC4ftAcbWV8OvwHue3tp9RG4VnHmUhl4j8hm+0dw22TS8e9g5rr6lxSf
YDy7nyAv+Kfy27Sj4N3RDziMwc8tfyS6gJUph9jCwXJDxslPwKzylty1YFfn
X08HwPND3FJrYJm+3hq6z4TpS/friIB1P66OqIHbgs3cL4F9OM9R+4KN/oxk
xYEdvTdPFIK/zOaMtICbn8wETYI9KSv5/oHF7bg/sHdDXnDsdZcBi/pnc+mB
jScb2hzA2gU+AbfAWcL1kmngXeUZ0xVgkUKWtG5w9xXuCz/AfYpv2ah7CO8L
Wes7CI6NrUs+AVZpFbC8AD4SckDIA5y6p3QlCpzWNvY2H3yD+WlUIzjhBKn1
KFgx57fcFng8O2wPay9h6pjiWUmwarNX42nwoYzebDuwp2dXaAh4KMPW6RFY
PCDBsAysaX1Z6ROYraBNaAGc8vIT264+yMtODyo+8L9LpdvHwMLVcaum4ITj
DIvu4BgVsW+RYH/u6dk88BvpE98awF098otfwSqXu1Y3wbmyVH9ZvkB/zRmn
kgLvYzbfewZc0OMtfAV8VEPu2A1wZX382VQw59PE/8rB17SU7n4Gt+y69XQR
bHLCuYmqH+6T5t9vB8GUQVIMyuDW41SKF8FUE7dtPcFKTTmx0eCFU84Nz8Bl
NUMbTWDVO0uHJsDa//Lt/oITQnZnsg8QpnBkGZUBBzG/59EH/xnisnECh3Pz
5IeCVRQ+rGSA9W/uP14DXjTjuP8F7Mj7bugneN8hRkm6QcLOQ7ShIuCJ8Ncj
6mDSJApFK/B/5mRJ/uBmhRe/EsG9oWRmxWCbbMq6DrDuYpnIN/DNdywJ5EOE
d/jxkvGCv3gNXlcCC7KozZqA9xddtHAH/35yoC8STGP00DAfXM5W29UIvqqb
aDAGfn6Ou+cPmCrc9OLeYcL8Z1QnD4NL1r8664F9Z8X/OoJPB0lGhYJp2acO
ZIKLmXQqasBq7faG/eDeLIXFVXD0WvV9+hFYL8/6ITGw+83Jjxpgef+73pfB
Dg7jvEHgkLyV9mQwdUqFfyn48SN58U/g+d1XxxfARdoXHlJ9hfvx+p8hP3g8
z5xOBcwTdr3DDOzyUu2BN3gipMMoDpx6npGzCNyeSD/dCq5MaXk1Ay5vOHaD
dBTyye2qETc4jPS88FHwxS8kO0zAcvq2g27gxg+h5ZHg+hzbpHzw71M7/d6D
VXeZW46Do057av4F97voHuYYIyz1ZYpHDlw+psRgCE5bOEt2DcxnJroZBn4U
Ub/yBHxtnHPxHXh3lfz3YTCJN/PCb/CIT/ESyzj0E16WDSkwfecREl3wtwne
3Y7g8tp2jlCw/ftjYpngrXNuym/AgV1OJgNg5kQR13XwD+rCCMYJwmcjfj8T
B8cHUXdqgzlVx3/agS8dCdl3EzxVP6OeBj6txupeBT7OSZvVB/Z63tbzE9xy
/hwN/SRhhps5qmJglfD6QE3wpe68ahuwX+2F7WBwzcte5VSwGTXXnQpwmphU
Vw94ypeecwUcb1LtuGcK6odftloErHbKj14D7Lo/6splsAOt67sg8Io3L9cj
8GhdekA5mEP3x9ducGIArfoy2Pb11jPaaVj/uUo2EfD1Bq3bp8A8Nvlr1uDf
iUP2QWDz+tGRFHCjVplJObg00vJzN7h1bchgGZw/LvaZdoYwU4W+iQi4e0hz
5BS4+SWL/WXwVErZahBY7J/4rUfgshP+rBXg/HdpBT3gE3MPVVfAtRxOI3tm
CUdWMvmLglkOxXFqgvt6v7+1AdtzctmFgJ2thegeg9Npd1dVghtvtDj0gasF
rPatgt0tPnfSzxGejuS5cwgstl9LRRtse03nrx24eebQm5vgtMVvwelg1dlb
p2rAfIp/9gyAq7QMBtbBj/1v5TJ9gzxQSPCRBE+Ph+rogFvGjA86gn8mU/wN
BetfTxjIAo98pqisBb/iNn00DF6suReyCW5iTnNgmyd85168kQw47Pa1kwbg
o/+JHL4GZn/SIhAOrko4sz8XXJ9TzNoInjv+j3EcvFonwfgP3JCszsz5nbDm
IRX2I+CgsQO8xuBArnlRd/DV08lHHoBvdEpqPwfTMhaafwA7+LJcnwFTu9hE
kC1A/Vx4lMcLVsyoaT4OpnzW/O0iOGm8hs4HXPMsVT4BfM7N3roYbJTC9aAL
XB9VW7sArirTXaVehPX6tYgIgalVpWzUwRueoenW4PtBLV+DwFqNm7yp4LIi
jiuVYJd84cI+sNg+oc1VcK4TqybjD8JvyNaSJMDn9Rq+nwF7vL6l6gjmTpVL
vQMOdBv4nQ1uSnU5XwdWufu76itYO8WDdxtsoDwVxrFE+Muo5po82GM6/fI5
cFflQrcb+EmThNYDcIPnldrnYDrpeMVWsO/lirJZMINHtzzFMuFvXdOVfOAj
Y0vKKmBl+p8tFuBzzQvn/MFj7mOTD8GXAjo8y8CWeiU0PeA7RglZK+D7G67H
6VcIy2dpDh0C29dxBJwG766d5XEAi1EWN4WCB3f6umaDtbmOc9WBSxv+tX8F
X7N6G7wNHroUILfvJ5yHqOIPBXC7xHq+MTjoy0uH6+CT0VdFY8DDjcJLheBD
49Nl7WBuwyc35sFlIbb6VKtw/4cFeQXBOl3fV9XAL5pet1qDwySCnwSDla/r
3XgM1t/JZ10NVju1pTYArnn2ReQX2DWziol1jbBAXPa/w+C3i7GLBvic+96o
M9g65k5PBDii5H57Afjj2sPmFrBrbeH7GfCbGx1N5OuED+avt/KBubKFPquA
lUZshi+B+d4XfAsA32/Z3kwBqxpf3FMJFh1oOPgFLFuveHwd7BRUc4F5A/LJ
X8dXGvxdeP6RPrhgNaHuGvjWaYP5++C5RxxsBeALJj/VW8BX5wa9ZsCt77qf
kf+C/q43MskHDiX5zX0S/EiN38IS7HXvclogWEDl9cQjcEcfm2gV+FlNpEc/
mMaavX4DfEamnIn1N+GFLKcrMmBnHpk3hmAfdsa9ruA3f8k9osCUyvQ9z8ES
OlIKbWDRBIfH38Ak4RWUVJuwPym81wXBlQqZE+pgpk9HjW3AEl8WW2+A/aqq
1DLQ3zNr34IbB7NPjIApN9+9+wPeUb55at8W9LtQvc4j4NDe2gum4O29enOe
4B1vN33jwaVHGuhegy03C3I+gXXdXp1cBi8yfhml+0P4lc7+G+JgmbgbAjpg
NtNdHU5gDppC73tgam4vgTxwB7lVXxP4ktTV8GlwF9Ojk+TbhNW5F//wgTca
L1eeBMv4bvtagW1fVB0PBm91PyZPA4db5nTWgCvrex4NgRVdRa5ugccHnyhz
/CUc6anJdgR85DXjsgn4JyV5hyd4ZJL7RTz48JvL0a/BypQfvT6DHQ7bW62A
BUqFdRn+ESYnZT0uCc6LOCSlB25rcRG8Bj4hOsoTAR7j99//DFx0SH1/K7ii
9CjPNzCvrKUAFQnT/5tvf7GEEJhuQkZJA6yxNXXaDnxm4L3FbXDuat/1bDDl
W/bIepz/xf38cfAHOakPO3YQ/t5OucADDpilZ1IGx22dUboENvOvtg8E049e
SkoFkz+Sb60G5/Cr7RgCX1+5rbgFJvPe9uTYSXinWEHpEbDErajfpuDL6/kn
vMFhv7bvJoKfkYT1lIKHb53h7wUbbml6r4H1BwI7mEnhe0mLgjLgywVJt86C
Pe4FTLqBSZ6lasSAq0N/P38JdomOZvsI/nfS7tYS2ILRe5WOjPAjz6YrEuDB
aaMRXbDhAI/pNfC5ZtGeCLCmkOe55+CnriT9bWAKztZL38E0ab1zNOSEPd34
vETBB/a8ojwN3pi7keII/hWQIH0PfOzkQlsePn9xx7EF7KJkRzMH3rYOK9xF
QZg1ZdlYCKxmnrZDEyx0ILbwCtjbut3yDpgkUZclB/xEga39PdiuVvDuNNgg
J/gUBSXhSLsDuwTA5l607epgxrMn423BnO7vLG+DSQzCJZ6Az9ql72gEt4jt
6JsEC3O9KCTbBeNf54QfBB91WHRUAy+V3tCxAcew2R6+BTYnT+DMBmdtslA1
gNtcp35NgE2nyL6TUhEe6rw+zgemeCY7pAp+tKrRfxnse/BZ/01wZKn1cBZ4
jv+/yXpw7kLz4gSYNMznDyk14dPugbQHwTOCX3jVwMYH7hyxAYuMhBvdAjP0
Tbtlgz/eTYprAKs6Z1RMgi9Q7BwnoyHM86GSlh9cKdempA42a5ZztgWbbm1m
3waznmEfeQJmlo/heA/+rmB3YRqs2RGfSrGb8E933kkBcONTKnENcOmErt8V
8Oec5dY7YGWXFe5c8JFKA69mMD0p/adZsGTzIUkqWvj9dwqihcFeNWHrWuD5
2WYLR/DJOw4f7oEvs/53pACsxvyxoBX8+28S73dwgVFD8u49hB/HnmU7BBZW
1EjUAVe/T+O4Bp4uM8+IBKvfDxEtBMfU0VR0gtP7/2gtgc/rnxuhpyNc9YTF
Uwo8bXqcwRBMMddZ6AZ26vlgEAt2S5XYKAYn1f5N6wZfe6NwZg2czjqyxUJP
eFXzxws5sErPf7YmYP+jJtze4NdbL4aSwLsSrqdWgMvv5VoNgDkunBbeAiff
Ml/dx0D4zb2vdUpggYWPcebgu2KyjoHg1y1UqmngB+r63LVgLl6qf6Ng32GZ
8R2MhLu2PjcfAF/bnn6lCq64fC3dBixQ5Bh9G2xgM3T7KXhsR0NAEzid+oDP
LNiRZMOLiomwvK2qrwiYvYoy+DQ+v6UW9h/448nN+AjwKR/hpy/AlPmfKjrB
aSbrXUvgcrL4eQZmwrtlCqkOgz3t1UWNwJMHTfU9wBbfZ7wTwNQn17LLwAfz
gru/gLez71FugikqmI7vYyFcZ8/prQTuk39SYg7+lfdiPRD85+SRo+ngjlD1
m+/Abr8/d4yDqbin9pOxQj/z83HhB/+JjX5/Cszx/RCPPfjRLr2AMPDBa2vD
+WDHDN6TbWAFwe68BXDALVoWOjbCisc7bkqCI/pZ1w3AuYMzTu7g0RaVqThw
ijC/dSnYPDhmvA/cePae3W/wTWHaRY69UN939vkogR1/llBagIN+Dj0MAjfR
RktkgH2bPzXXgefyMm0nwQEKOygo2AnXbC7mCYI1vf4z0AJ3yfj+cQRLVO4t
uA/WidQ0fwGWUaBm6gL/O27Rtgz+JqwexsRBWDv4rZYsOLKlndYErBzh0uMN
/muYm54Mvp3p4VwNfkXarzICdv77iY1kH+F2DptlXvDi6P0OVTBzv06hLTgx
PCf2Do4PTvbLAz9VEbzSCnY01jVeAP/VoNei4yR8LO3qCSkw75TdkbPgN5l/
5DzAJ60kFBLBq3n/lCrAchTX1AfBof98DbbBAdyCVtz7CX/44XZdBXxs0yL8
MvhN8/yT22CdKfaGHPDugbmpFrCYlBnNdzC5h6vMHi7CZJIiVpLgF99Dow3B
ebJ3G6+DX8eLbyeAsxN9FSrAbu//8xoECz0nr9wGr/aqk/BwE97beUj7JHid
502iDZjSdGM2FDz+r/9YHvhItl1CK7ivK3VlAZzNEGxIz0M4a4W2VBr845/G
/nPg943id73APl116w/B3s/IHKrBetOrIyM4P3Wc6Q5eOP+n4z184Cn1MeNT
4HzPB4P24ITGpcvh4IG3O5eeg+tX3gd1gYvnjzH9BEso2OezHCDcbXtKXQF8
cWf/xAVwUgpPaADY/+1+sXQw05+unjpw6FfFm1Ng5l8XZXbxwX3plpkTAQvt
fJ+hA35LT2/hAk6IZOKKBQdQfxwrAVszaeV9AWso+F/fAuvuclLlOki4kpGV
VQX8dTrg+2XwEeas96FgE5HQ7DzwXLlgaBvOp3fX6Qf4RWCuESM/4Zaeuyqy
YJEpYWlT8J5j9wX8wB+uFnE9Bn+kTOR4By5NUeaYBAtWPt9PKUB4+ufIQRHw
cH+3hA6YejvquAs4apHeIBacfcL0Sik4LcQupB/8U10p7Q/4MNdALbcgYapH
ytMnwccMXOjswGWdDkphYK+8Q1efgdNcqjM6wVfKWAdWwKL0x1hZhaBeaSWN
j4AjVZYemoFdTgSOBYFbHw6IZYHvT5D7vwe/LiTpnAPbR7fy0wrD/u67EiwJ
Dhv/PHIW/MGbUcULrOrGl5MMzrSmZHgDrhp+EzgG9vHSXiITITxbn28rBBY3
GR05DY5unL/oDPbMah+KAZveDrUqBX/+x/qtH/wkJ8hzG5zF8I6CVxT6yafB
ZDUwU3CXtD246UVaRzhYdFXrWiE4d6qT4TP4/V7pinXwIT5XGw4xwqnJEUzH
wb+Y7763AisJWQXcBt90ZFfIA1O7vVxvAwv0CFcsgc+I3AxiPkSYftcbLQXw
AfJBNjOwfvnAXBD4ZnnN2yxw+6NbD5vAOn8kvObBetdqTenECcvckzt+GHxj
JkbQBPxpfy+zH3imgYQiDZxynWmrDjzfsGd1Gq3zc4laAvp7zrtlcfCmo++6
IfijBNc/T/Bs5HOaFPAyjzDnW3BZYLTkBFhQZUaTUhL67Q5RW1Gwvqn5bT2w
19fAPHewsOSDj4ngbxPR21Vgs7hbh0bByoP2VmRSMJ/hiYdCYJK4XT1nwOtH
GpldwYkjHqbxYEXOfekV4IsRJfPD4Ng29aM7peH9622RAmBFHu1pbbCn41sV
Z/CFRbGMWPBejViycjAZ/U+nIXDE5Jk+ksOEVSwzTvGDO7iWK7TApNVKUtfA
rZ9vPYsBS+/8IFoGtp7YXTgIzmLSlSORIWwhEfnuIJjnc7u+Fvh+Cu3kVbAD
v65fDDiN9gFrGVhi+XPJIFj1Ksd5ElnCnNw2JPxg3uyXBVrgroekF6+BO1Mv
7IkFj+qUNZaBJzQ4QobAg8K3lHfIQX5Hr5EKgM9wObdqg+2vLic4g8v2B9jF
gb+2MypWgB9xFjOMgLtyLRZ2ykN9MrC2C4JfrvUXnQG/Xc1PcgX/ex52KwG8
XOt5vQp8uN3NfhR8wy3QklyBcK1+spkI+Btlk5ke+KACudV1cE7IOYeH4C+3
yj3egGXHxUMnwGaKFcm7jkAeiJsWHwLLWOzuMgS/d+pd8gJPb5SypIL7s14c
rwPvZHjjNAMeHZ16tFuRMEeJwCcpsLtECI0JuGN5TdMffPjx7XsZ4Pe9kl3v
wZ3HfrF/B7/yGLrCcBT6Jc9IhRxYd3ybzgzsZabkGAK2lE5ufgpmpdwr2gau
CyiNXga/OuL5h1WJsNGIiZMS+Aid2YgVmN7l5rk74Nzsjq5n4HX94/qfwFTs
nz9vgDkyIi7uP0Y4IOLazEnw0xueXvZgaf6nNJHgPva/WcVgN/Ig5X7w9n3h
sb/guHN/bx88TtiP7K+4Npj+hPCQM/hjfnBEPNh2gUy1ChzzrPTPKPhoZEIl
xQnCTgpP/MXA2gYTJw3BB4MMaL3BtvZLg6ng1OLaF/XgIMr623PgPupflnTK
hNNtLJVlwT+q/vBdBG+UtdOEgNlIujeegluO0s+2gV8w3hxaAYeIHerZq0JY
TIru03FwQbPwZxuwYErAl3vgeX2a8SLwpZjPP3rBLLv6dmyDyy6w7uU7CfVy
OEZaCyyteNrAGczIfvJ6PHjN2yulCqxI+v39GPi8Vfo6pSrsj1K8iDi490Sr
tRF4gEk1zRdMdXn7azo4oW/zYBP4/T6lawvgPQPvqpjUoL/U3KdVBJ91Tr1s
CR5JWa0JBScvxHA+BxfQ+QR9Bus9z5n+DV505TbkUSe8m2rs3SmwIdeC7FVw
jLnai1hwlduMSCV4jKqvYBSs0MkkRXkK8tn5ceUhMH2Cl6YR+PlS2oAvuFp0
r2sGmHd1lKYZPL++mb8IVh2z02XRIBxoyb9+FMxwQD7TGpzw+ZFhGLj5gAll
EfhujV1tL7jboC1gGzwccffEQU3Ia+5H5KfBl0spu1zB0/9aHyeBeQvmXN+C
V+2stKbB58cP89NqEb7eZkUuAw7vnp+7ACbP//QpBOz1h7U2FxzpV/GyE8zd
V5mzDhZ+uy9zvzbhpomhdDXwsbW/WU7g9awbBTFgr3T7sgqwe8rLplHwG3WL
IcrTUI/6zmviYPX/phiNwWPa72QCwHdTSS9mg5tYnt9uBWvZvnm9Ap46pjDL
foZwtME+HhWwk6G9mT24bIU7NQrcN3lyvBRsNvhRdAS8dLfdh1yH8NV0uTYx
cGs3LZ8RWKT/bKAfuN2SaiQTvJ9b4uQHcG5TY/4ymGdPBxu7LuT3U80wZbCN
mty/K2D9R4k+UWBH66u/SsE8p8v9RsDkND6kFHqQb8ZFUYfA1hMWPOfA5ba3
S/zB2zEH9bLBgTzHFlrBL+s7o36CD0kPy+3TJ1zEazd+Esyj6RTjCL59ceFU
DJiOceFfBZj1gFPNGJjppH0QlQHhHKEpdSlwyv1x+vPg/oNWo8Fgz1yr17ng
go7J+13gXt15h1/gwFGP0zyGhM8cvS2lCWZm4+B0AbeJytIkgWOk+v6+BeeN
kmzMgAOXX/2kO0s4g3NxVR7cwlG8eQn8KXsn+V3we/dhpiJws7Ka4BfwoUb5
EyRGhJ0ryy8KgYUGmvz1wbwjtpneYLXg2LZ0cLavwVYz2P9OuvgyzmcVYsd+
jrBM3WqmCljbdmvCAaxKniAcA2Y1b3SvBH8XvFc3DqblnWKhMYb+S9p39TCY
5b7lh4tgE48borfAsX7Hop+Bey/EbHXj+M4Qx22we/zuEX4TyDOHw8a64Fe7
Nj55go0kTI3SwBHJJgNN4ADKdZslsPthmdW9ppD/g4x3VcBGb2J4HMEpSa9r
YsBJQj6XqsAXxMbIJ8H7rReKdp8nfOLuY0tZsIb5GrMFeCptpT0U/HNPYngh
2NlhQucLOOjaF+YdFwj7DHuOCoO7PN4WGYIFNl7d9gOr8hpeygazv0491g6u
dU7gWQcHMB/bxX2RcKl1zKoGmGRf4pQLmPnv6cGH4L62lz11YBPNlu55cJNU
7BdmM8Ih2vRjx8D0RiqLdmBeekGSB+Bw5TrWCrBhDpP0OPghBachjTnkE8+Q
pwxYsNwo3RwcHhXaEQp+6eC2owgcTcV+pB+sJe3nsdMC1pfzsFQUHCHq8ccI
fPDmHo1AcKGrXUIOmL0q4FsX2JfvnOommMl5IZ3vEvRHaw1SHXDlu8uOnmAO
Q9XeNLD+l+lTLWAXdr3qFXDxgL8cpyVhvzGXEnWw8U/RI87gvz0v3iWBdfU2
detwPD/d2DxYk2vRi8WK8B2SJKYT4IQY2tf2YLEUvfMxYP4xC9JqcJio0qsp
cKjKrC2dNaz/22WuI+DFhcJBa3AkU3vqfbAcX7VNKXh+MkByFDzEw7SD+jJh
mzT/3sNgSuGqInOwe2hn1B3wreBK95dgxVF/s0Hwh2ts2uQ2hO+t3VOSAO88
/uXwefAIA4nkTfCmIqnUc7DFzXG5PrBsyWOVHbbwfrKCgSj4698i23Pg7wW7
goLAQ/8pp+aB3+w+X/sZXGd8dnYbfJJVkkXIjvBH1qVThmCug3EB/uDd1Psr
noKfxoX/7gILPRg9vgVebOYM478C941G5Yse+M1BXTFfsP2Y2u1scMoegYkO
8EOfFfXf4Pc/8p/z2ROuOa7PoQtWkpkI9wbLPrbZmYXjtXsC2sHsu+T+boDr
s+/cPOAA9/PHB1odcFQpSaoX+HqLsFQmmH/j1Ic28OKe8/Yb4NOjljQHHAnP
Kl4qPgOOWTSy9AKfbT3JmAnWzxBuaQPPK1Pf3gA/8Z1SP+AEv5+7mkYH7Pcv
stcLfOO7xdNMcFiZmF87eFnqt9EvsNGhxsN8/0Ee+kWz6YIlFy1IfMAlJuKL
WWD1eyRjHeBzpr1ffoPvxBX1HLxK+AXDgz49cGOmx4gv+BeH9bcn4DQd460u
sPKeswx/wJGS58UErxG+ctfhjCF4ZO6WawBYQvhZSi64lmP0w2ewWCzvv7/g
I1dcFUScCfc6dXmeA4t4nqgMBgdffLvzGdh4WV+/D3yedi1zpwthq9vPNg+B
vSS8Tc6DO8dMK26B29z0eIrAlBVm9wfB8uEh2xSukNe1b9ylwdclWH6Yg2cK
bzuHgYXZGdZeg8dPlgeNgufI/Ol2u8H5y5tny4PFXpkdvwwm0fUbjgQbTVSE
VIIXtNlFp8HV5sn9DO6Eh1ePRRwDp82RnXIA32JZIo0HyxqSNNWCY33kor6D
n9jGmu29Dv1viU1CDUy61kDhAj6rkzKRArbqTmlsAgvYNj37CW4a4HrI7UH4
EX3WvdNgiXGjEC+wvKhsQBY4sUktsBPsGHvr1hZ4xXEtStCTcL5IUvpZsEzh
1dIgsEOP58cCsI7v6+U+MLufIBuZF2Hpki4VSbAkxUtXM3Df6Zand8EHbDjG
XoMVDj3hGQM733a0pfWGfnfaqfAIONE8968tWDjlwNkYMP/EwLM34E/Mn2jm
wYV0VC5sPoRtioP7VcE9X49ouoBpPGSrH4HVz16XbQGvXdgoXgNX//dW/oAv
nIdDe60umFL6gJ4fuCHnzXgOmOJZll832IbnE/sOP8J509o1h8Cdo3vsLoBJ
lrmY74ATfvs1FYMPDgsEj4LtA3mO0/rDfat12KEIpg4l/WAHHn21mBgLNhcR
c6oFH+2qVl0AW9/N4OUIgHqUGyTTAMvXOi64g1/tMhhMB+9bi+xoBxs48jdt
gq/qsDQKBhKuvHmp2Qj8eoXsYwiYOpji6wtwCoPtyiA4KIKXhiqI8Ea/krAc
OHi47MxlcF1grMcDcFp2V1YNmF/Ope8bOInDnX5vMNT7kQFddbCJ79MYN7BQ
45fBNPD6DjeRdvBOdvfATfC7laE+wRDIM68iuXNg+ejF5BvgAcEksiIwDf8L
92GwipvULPUN6F+/D1grgBOzbo7ZgvMuGtnFgtNoEpZqwSupWsGLYMNtZxbO
m3AezNRFWuDJjr36XmBPttS1bPCH/sT0T+DEHdQGJLcIv/FdpRAHn5MyrbsI
fskgdzMMfGZXlFYZeGyHDcsU2HS+ZJrxNuGul7drlMGPT3Y/vAY+FZ7p9wgc
6rNs/QFsuPVO7xe47S/zSYFQyBO3+SNGYE+1U/I3wOuXBRSLwB1v758cAUto
+OrvvkPYb+7HZUWwVsKivz3Y6ZhXSgJ4vOPe2wbwtKLI3Ara1Xgv713Cd2zo
dfTAGaTn7wSATypLNRWAC2mSdw+ALU3iTHaFEd7FwpsrBw6TU/lrA97xYu18
LLj26omqd+Az9twHlsDWDxIiue4R3vryhEQHrCir6+0HDkl6sJYHtlm/6v0F
/PrkDAllONxn1+1IWXCn58sDNmB1DbLqGLB33/qFd+ATnPf+/QCXUL/N47pP
mDsp4bwOmKySgc4fzGgn9SEfrBKzfq8f/FLG2mBXBOF6VY/98uBdpZI/bME6
N+Lfx4Fj0rKz6sFM5JdCV8DH8xuv8UYSfhvab6YPdo9J0Q8CuzXu1n4B3r1X
XGsY3HyDRHd3FGGrv7dMj4K7blbbO4JVducGPgTvi9ZMbgZv0aRVbYDLPJ+N
CzwgfKnVlc4YLEu2pHIbXL5PyPc1OGP3vvIJ8NDHli3GaMJxdrLqJ8EH3lvE
uYL5vp+aSwc7dC+qdoF/+5pk/wOzDYVQS8RAvaxe87QA89Vyz0aAXyjFX6oB
U1zpGvoOjlD6dIkzlnBvZcrsafDrr4e8/MBSeWE0BeBIlqInA2Atvkx16jjC
ez9azh8Bz+1fSHAAT+/S1HwIdol2+9cMFiy7Wv0LPOijGCQUD/22v1/DFFzR
e4b1Lvila9y3MvCJgpcNM2CzW0+y2RIIK/11uacB1uJg8fQCCw3EXMkBl56Y
t+gDM+hwm1Emwv6SSV6SB5fbc9lfAVv4z3smgkNOJoU3gS3f8D/dAHv8jHsv
mETYa2r6uwnYIImT/S5Yml7+dDnYz0D+5iy4w5Lr3d6HUB+qC2RaYKXtbF0f
8Lu4U4/zwPvpPv/sB/O4ndajTibcWl9UpAi+RE221wl89syp2yngyw+8f7WC
A4ZTXP+AuxVfLomlQH8trPAwBzOrlZJEgsP+5US/AWt8ixL6AX6+27mR+xFh
XedT9vrgbQ42hhBw697xty/BpG6518fBhySdJJhSCVObiy6pgtN3fiu9DhYR
zb35BMw3ZmfcCz4pIShB+ZhwIM83WgUwWW3Rij34JLv/8EPwlLxOxwdwnyB/
4xb4yBpZnVga3L9nCw3mYI4Lo+2R4H00I0NvwXfaZpaXwOUFf3cfSIe8K+UT
Pwsm2zQ5dwu84/ajGyXgWNuVkmnw8fwLP9gyCH+26hXXApun2F33BfPY7a4t
AGd8bGYYBj9ZeOSwJ5Ow+IewphPgQK8Hoq5gBopX8ZngnNAf5N3go9Ta/uRZ
hCkz637JgW9fuuBnD/7PiJEsGVwWMx/TCk4UmxHcxvdlKOrFswnL1GjZWIIT
+l/RxIBHHp2sqAcHcmz+twYWshsQEHwC9z92ctoU/KiM/fk9MOm0r081uOww
1ZlFcHpJ40Gep4R/Br8kNQTvK2ifvQlu1trXXQKec0tpnAE/V9KrYc8hHFwj
X3UazLbb+G0A2OJEQUsh+OY1hYEx8GbR3yWmXMLXuf7RngJ/7VCU8ga7Dry6
kA9OOW9/bwhMZ2tWuyePcBPLgz/K4NVbZCfcwbvbKu88ATeTve7tA/NrLYtS
5xM2LXa/owQeMVeauwa+fvmMQQZ479fst5/Bu7+fkqEoINz15HChAlhA6D9J
JzBL1HJZKnhivUG9C8zpP9O/8xnc96MXrsuCJQ25WOzBjsMy1cng+s3HDu1g
hmbz/STPCTtdduuTBvPPDyfagr8GZFgkgd0V34i2gncqy/7bBi89p+yXfEF4
Mkuu4jK4TqU+LQFck/Pifgv46PrvoD/gXzpPfSQKCY92vvaxBh9OFQiOB9v3
/bnfDFZOV0jfAlezD1aIFxEWtJvqtwJT5JqSxINFdsodagZnJgZaboGbww8n
i7+E89hpPGAFruaa4YkH3yefvdoMphw8/24L3Fd/bJ/EK8LfJ+P8rMHuly3H
48ELNhl6LWA6uvP1f8DDd+4ekywm/HhN8s1l8JfAs+qJYGvt5U8fwBpBNFf+
gr+pZe2Qfg3nW1eRaQvm5NXXfgguv3PlVxtYmHvHc5ISwgfpuexlwFk33wrb
g8czp5dTwP8lxtV2ginCP8STlkK954S5yoO32D6fdQKfpshVSgPHp1KJfQaT
Uv3mpSyDvLzuxXUUrEMdyusMHt7gF80Cr9ibHu0Dc97jMqQph3q76+N8Aiz6
wDHWHXyzc6UmB9zvzvRjEMxS0C5AXwH3N+uArRrYOJwp3xscF52x9gx8eKpd
YwwcUPIwnaWS8B5pChJtcOM9ZrtA9I/GT6/AN6L3nZoBv0hnrd1XRVhLt1xZ
H/yodUfzLbCk9uq5CvDE1oNvC+BWxv7bB6oJn3/XLmgCllN06QoHmxW9C6oF
7zKpl10Dt1t5rgjXEPYkGyqxAHO7rwXFgsXH6/WbwbqhmkLbYO+4WxTSb+B+
qPjM24FFGgT7UsB0BtEtXeAirrI68reYL8l1imAaY6UWZ7Djoce92eAennff
+sF9V56S09XC/ivqCaqBNbuq9XzAJ6yXAl+Ax4TmX0+AD5m/WN77jvA1haOy
uuAjqzFBN8G2H0q7ysG8azlCi+CRF1fu8NXBeUpvfDcFp1eanI8Ek92811YP
5m16cOo3eLrOqUm8nvC9V5x6NuCwT9nDD8HFl8jdO8FciSfoyBugHkuNXimC
EzbVzVzAOpnMtE/BKfPvGgbBDCx6NxkaCcea12hqgDXJ9rAEgPM0T86+Ans7
XqybBTfnXcjiek947ZRKuBE47wa97z3w59QW51pwbf/V/9bBm15/ncWaCFtU
+vtag1kn5sKTwEkyGtkd4Lzl+HqyZsIXzfvmFMHUVbvZXMGXdeVP54CtL5qG
DoP1BP53dAvhyp83GLTB93ZFWQWDl/MSykvBTvtTWBfAjbmpfnwfCO+PSZs5
Dx7mzrzwAFyd9LT7Pfid6otz2+AT9pXDh1sJf9Vp+88RHKU0tTMDHONPkd4H
9jOWUtvTRliI6coPNXDjVm6GH7jn/K8Lr8B8Xsb75sBtqQ3j3O2Ej+1Ve2kM
lpTqDY0Alxz2v9wA5nOS19gCC/FRSUt3QL3krPA5gOXV1zjTwfyajPv7wL7b
2gf3dBJ2eZUurQ5OfM2s6Q9uMci1KQbLfDG7+w1snnC4mLcL8mjw0JQp2GHt
DNcD8JhMjEUTWGHu75O/4BDruFXZj7D+5bPaV8HDU8dzssF50cY0Q+BZ9Uee
TJ8IaxgxzGmDG/aUWd8AP2+KnKgAZ3986LQMfhTUvyn0mfDgQb1oS/Bf5j/i
SeDvWWOfO8Gj/DuCKbsJX/1x8fAJsOe5nwueYInnzYUvwAfODHtPgwXvSmtx
9RB2LWvhMQYHSGb/iwDza9dPNYIjLwp93gZLVXc3yfYSnqlvqb8Kbvqwq+kJ
2EA49uMwWEfBcYKlj/CAftQfHbBTG+n+UPB7sha1N2BKo1H3dXAq8+l88S/w
vQzqWTuw3DmeQ2ngN+ERPn3gvPSz7XT90N+X3IU0wZa9P+4Fg02LmlfLwfSD
/2yXwT+LE0aEB2D9SZEW1uCUmdmpZPDE36fXP4MvHftAvXsQzm+nUa4aOO+Z
uk4A+lH67xKwirTd80XwRHuiveAQYeMuOVFLcGmy2loS2Cuy7v1H8BXaV2nU
w4QzfJiDVcGZsvNX/MFHsuVNSsDhQls6i2BWAfkzgiNwn0gWDCzBNzi5Lj0E
M4y0un8CK+ZvRNF8hX44nVmsBvbb6BgJAP9TDWAoA/+SKjy9BN4UtIsQHiW8
cD+r1xrM3Gwv+Ai8R6UsqAfcdenB1z1j0A/ur53SBEtJzpaEgL2LHcSqwB1B
fvmr4Km/XJLi44Sbk8/VXAEP1PAYZoD7PoUsDoB71XxjmCcInw6iOa4L/rUg
t3wHTLm9XfAOvLLX+toWOO6FjYLsJOStKCW1M5j9j/ZELvhqlFTDOPjS2epn
nFOEw0q/PzIGDws2xD0AF7OqxX0Av1q5mkI2TXhSVDX/OPi5dGOtN7jFa23k
Fdjgvx6yBXBFiJ204AzhbuH8K1bg1t6M7BSwyJbuXA+4k6pYln6W8E7PzjBt
8PniJ1O3wG2y8lpvwaWut1//BtcNRgvKzMF8c+aZ18Cje+YP5oEP1CsWToCX
/HRVuL5BvRQKDpqC7/U0+ceC3WwkBTrA+7qt+3bNEw58ZPlAFTwvK2oQCN7L
3sBeAWZ5K/btJ1g/w65O/Dvh+CPumQ5ghp1G97LBOh7Uvl/B4nuSXDkWIC81
/rqcA1s8Pu79AHwu4sKdVrB69NnHFIuEfwiI1qiAr7eOT/iDjf74MZaDXeR/
af4EU26Z3hH/QbikMa3dARzA2rHvCbjqvynXUbCo5kznviU4L6EeWRPwnaii
rBhw6x9f9g7wzhXZRKplON+lcU51MLffzfxgsD0Tu3I1+IrSk+EN8DEf4ZuH
Vwg76+RIOoNnlHim88HfWuOzpsHcQVQOB34Sjhn0l7MAF9ot0ySDNZ7az/WA
7/JMdjCsEiY1s63WARd+XXgZBp6UDipsBJsOc5TsWIP9vVJXdwzcb+r1xQd8
6ujR9RLw60Q6zhVw58aalvg65NvUjyBHcPz835qn4OC4g2QT4IdO1obcG4Q9
/lTkXgSzfhajTAJ/8au+2g0Ovek4RP8L6tdL4awOOGdS8FMY+OF5xfPvwV42
rrM7f0N/j+0IOgE+4XWW2x/cnbqjqRycljjguQZeWP0qLr1J2OcU049r4PP7
PcsKwHtoqO/OgkMyuiz5tyBf3VpVrMHijH9E0sDSjDacQ+BQCnJW9j+EaW+O
shmDWTl/8caC9ex0ZLrAHetjurTb0K8ul7lqgxlUOh/dAZMLinY1gAsK2mh2
/iXMZVeidwI8sTCd4g8eHbBeqgC7NIrobIA1Tim/kvlH+P56NrcbuMn5Qnwh
eOm0NdMC2JL/zUMREub/90CCs5A9OOqo99snYObCfosJsG1EPAXvDsLf3Z6X
WoD9/hxwfgTWadqQGACTuh76zbaTcGFi44dz4Ib+d9mxYKFevjsfwQfEFlzp
SAk7+XHb6oC5baotw8GdoY02LWD7W0qulGSwvr8HQtXB2gm+WTfBUYtqLe/A
DXk3N/6BFx0VxI+TE77TY3PVH+wcQV1SCd6QEyX/De71bDaXpyAsuzLxxgP8
RDdI6DWYV/pR8gqYRVWJRYqSsKmQVZIzWDJs98EX4FO0yuXfwTVm20aiuwhz
8pzadACbk3Dm5oJHngZbzIA9azz2C1ARtln8M2kDNppkK8kCX9JujhgH07XR
OfNSEzZjWTK1BBd8cjydBu4sCjk1AqY0l9PeT0OY4vY9YzPw994gpxSw5o69
YQNglmKjQvbdhOtS5EdMwcJOdSxJ4KSP6+f6wM1BvY9ZaQlPCFxeOge+6/1Y
Ox78TuDe824w+aQgO/MewuqXfSLOgr+YBFPHgh94HH/wCZzrUsLFSEe4dXu6
xADM86n7XDT4cFbw3y7wLsHvhfT0cB7M7I764MO8VIcegBvJ3/zqBCf4HGmn
Y4D1ygTk64GVl+49iALP2dgEdYIdztB40TESrrcM8dIDXzVrDo4Cn9sci+kE
f1nrfE7HRLiJOu6jHvjKmsTfKLCz25PDXeDdJ9Zd6ZkJf917sEIf/LtGkioa
PPF9v/VHcLLNQj0DC+HIyXRxQ3C2mGJmDFh+u5LrM5iZjT+biZVwyFFfaSOw
rFh1SxzYuuC7Qw/4uR8tEysb9EtLnkZjsCOnYHAi+Pp1PrUv4AYxNgb2vYTP
UJPNnAe7fZpvTAazne56PgiOVCx+zMlO+OmVhCRzcPZDv5TH4ONJNjlfwbmi
Z6t5OAjf59QasAJTy2juyALXHDWUmgS/2rZ35N9H2Est8pkdeNdg/UYOePQ+
zZk58Cr/lTwRTsLP3L7Q/Qf+fsIq6DmY8SLpr0XwWnStj+R+qJ9XyWRu4LT7
sUnFYK/FZ7JrYK7c2UE5LsLtYZrh3mA5mw7VSvDtXf7kf8AXNc92HeMmPLh2
LjsI/Hjidsg7cNnk5BVSHtjPtusm6uAKZ3n9O2DJTHHDFrDAETNzGl7C+6jr
XHXAlPNWUVFgq1fHSj+CeeRNppkOQP7rF3Ebg3/3alsngR0zhV4MgMfDT5Pu
54P++1+J1SXwLy77lgxwt7+t4iRYyqrwtcBB6D85GgoOYANRycYCsFKL48VF
8D/z35uS/IRn3w9nuYMbx9iNS8Ez9wsZfoPZctJ7jwoQzqD7kR0INnj6yP8d
2PV0gTmZIPS3r5yaGuB0tZ9H74HfXZQ80g72pOw9QS9EOFRkWu8sWDHX2iEB
bGGjc78fn6vmlnMKE04R9li8BG7/U3IoC/wo8z/PafD5HSnNwiKEP/87efAq
+MJtu7Ai8Hsfyl8/wVcbBV3kRQkfMGhZ9gWrUSz6vwEXdiQy7BSD/YhrLlQH
W6jeMAkDf298v6sdrL8rqZ7+EOHt9Y07RuCRwNlzSWCHCKdDQ+BY+pt7eMQJ
969L/r4MPibhtZADPp5nMj8PnjPqXpGQgDw/8IP0OniNNJ+rHLzzG4XqHzBN
E6WrsiTh0ogXubfAIlLbc81gtidrMrRSkCfDD8MMwHmd8zPxYC2XBb0B8MWS
9Hf/w2R9x2P9fn8AN5KRlUhkk5RCMkIyyiwrW8heGVE2UUZGQvbIyMwen5BV
oWQU2YRkFRJZGanf76/vOX8+H7f7fV/vc53zOtiEUT4kkEpbIgcd5GkpQO4k
2Nb8gTzjG7IgdB7l3e2Pke7INUMD4vXI44Wpy3+RS6Y4Sy+LgMu8HD3CkLdv
+al8QOaq0ealEwVf196g1EcWkTXbT0Pe9075PYXs9Dd774QYuKfLl/wW8uoU
H2cFsoB0sfwmsuvUAWdJcfDJLvGcAOSrfxWm25CtfM/xU1wA37vyx18D+YJx
4Vg88n9vxeXGkLODSyrZJcCXn5KdsUY2oVevKEK+snLv0iry6PmnQ6KSKD++
F3n5IivQF/G8QU5rTh87KIW8Epx6DXm63MrqCXIG2aULI8ihxEeOsl1E/VE0
t2+JHEZet/Ic+fPpR0sryB3MVr9EpcF9c3KEfsjEKSePtyBvyzHKkF0CT/yk
c1JHdipjyYtHXokW+zaGLJVjcZ5TBty4/SzcFtkhe2ehFLmrzE5nA3lXeO29
pCyql2yy0n3kpUXj3nbkWgV5S2o51L/WqgS6yGWmngVpyCpKXQbTyEKiyvSn
5MEkMqujLsg7vm+f1yD3EXcG7SMv/Pxne+UymE/PXi8S+ZA2mUYfcva/SS2m
K+DHHiumZsgH+6U8CpAHhd4l/UTWL4lpFVVA/W/xdMcPuff2T4k2ZNvNkOBD
imgeqW1GryOXjsdcSEX2vUf27CtyC30PwyklcMTr+bjbyNY5Wix1yCFfDpf/
Qy5POnVNSRnN50rq+mNkOgq7vCHk95Rx5mwq4DssbHw2yO9ND+2UIjPsGg9s
IsswMNRLq4IbhkWLQpCz7N/kfkBOWn/5nOEqeDaD86UJsnnCbl8e8n1Cpd/L
yFrU5Lxi18A+3+Rv3kO+8HLr2Ttk6wreX9Rq4Nu7Ayr6yDZviUszkX/JvGD+
jnw1ZemJkDpYh/A5gzeyf+HKszfIn1+9kaTQAB/z5py4jux18HBEGvJ06hO5
WeRe+0Lis5pg0wKdXndkhbCUgmbkATnvcFIt8B/yLXdNZGVGOqcU5NmsHudp
5PhJIV/+6+AmsgtP7iJbGHyrbkLmJJWbOqiN6q2hxKiJHHrrj0EKcmCSRd40
8hUavz/8OuBImqum7sgFg586m5ETM+nkyXRRHhXTtGkhf5Ho0kxDVghX+j6L
nDwWGiGgh/LTOVLcC5kgTH/lDTKv3XLlIX2w8XWNAF1kqYgA/UzkgzqBkgvI
KRvafOcNwO6Vfzj8kZt6/XjakaVShoQPG6K8uU557QYyyxWO23nIkrX0mSvI
xJtLIxJGYGelQtZg5CM7V50+IovrjrYfuwGuKbh+1hKZWbr+aSlylAUd0zby
nLVJprwx6p+Ep0JRyDWyg93DyLS1B+9ymaB6qYjwOiHnKpnN1CLnH4gqJjIF
3+xrvKeG/Il4zTgZ+fkPAcUZ5PNf3SUFbqL9J9Yh4Y28KMd/pQ153zDDkMYM
HDPI42OELEH5Ji8PWU7PfXwVOZTyCttFc3BemOCth8gjPJKtfciEF2142SzA
Vadq4u2ReVTPUL9AltntfEJgCY5Oiue6hqwWGNmUhGx2pMpyBlmvgoJB0Ars
VJv0yQc5IvxGyjvkK2EGjnTWaB8yxKqaIgslkIoUIS/ZN/NtIatt1/LJ24AV
87bOP0b2GfJTHUMWX7vmyGsL9r5pn+KGvBgy8KkZefZDDMMhO7SvsrKs9JGV
bA++ykHufNTGs4pM6zeRcNEePJGlTReOXGh7KnUQOVHa/CyXA9r/Mftdzsgz
Hwk8GpD/2Drxk90Cv+hS+KGDnOfwqC4bmbnmcsxPZBoO5ztSjqg+x6ktwpB/
MvMaDyKrxdWZczmhvNhpd3NB7nujF92InGFpW0vujPaf7p9FPeQG6mOnc5EX
SZvu/kL++XK585IL2n8ZJWceIf8V/JMyivx4YZLu5G0wkZJ+0l3k8Tbbky3I
5lN0rTSuaP8z3nAwQV78Ls9ajLzf3/15G7nXYC9P0Q3tp+1e33jk+vOaJtPI
sVG+qkJ3wI1hupfvIc8WTil1I3u6sRsw30Xfd6C/a4dMxdiSVoMc/Pd0zwF3
lCeFWtTayFLpFwyzka9aTpevIE+EatFd8gALxoYFPkIWoIrYHUMODTUIPOUJ
zgnfOuyF/CzHpvwdsq1FsQGDF/iRTjuVFbIdedPHKmT6w9FphN5g0z8ydzWR
h4z7DDKRO9qUVX4iX2nPU5D2QfXaXlJ7hFy2xGrxGdlJ/NKD075gdVeNMm9k
eiGd+ffI8oc0Th/zA3OmyfvYIld5nRuqQa6VZrt00B9cHXyoShd5/fveuTxk
r4NrTRvI5D6rulfu4f2zsxOHfHmMtmgGWfbABZvzAWge/rkKBCEfu/WGqB95
fIFvhisQbMVa3OOGHF2o+r4FmVCQ4gPdfZQHuj8mLJApX6/vViG/ZuDmIX4A
/vHHz1AbmZT1QFoOsi5bw/d15OHnufJXgsBG9q2F8cjOpMzH55CdBItTRIPB
HlHePKHILh8fNgwhk2WNmJ4MQfdV4UzthVxffq3zPTKTmvsTplDU7xJLNg7I
67yVSg3I9u0dIpQPwec+iguYICus7J8vQzb7wqb4D/mwzlMrzTDwc2K/6Gxk
jbymd2vIS6tWFFfCwaKZd40SkKvsV2rmkSspRtgvRIC1pM8lhCP7NO0f/Yw8
qySbdyYSfDR1T+YesoGb8Lce5JHob6mcj8B+Vaw37iATpQ2ffIu8S3GMkDEK
3NT2dd4O2SNSfLQemZubZYTyMThS88mMKbLaaPpeBfJI0CUO4miwJaOPli7y
//9DHl2AHMfcObqD/JFlVuhaDLrPsznxGcgsjBQkv5D/yz/+4HIs+Hfh2KFE
5MYllWffkbOlHRWknoBPOl/ZjEJOUBusnEJmKOX0PR8HTjU9oxWKvCGyfX4U
+S1xGPeZePDDzEn2AOTwib98fci/4pYunUgAN6cUmHsht74Tje1CrlhP/sCW
iO53t/+oGzLzfwuOb5EF9sd7jiWBlSsrZByRdUptG18hU/ccUDySDKbdjBi3
QR78+yegHrmg20SIOgVcLlOxbI68IfG79gWyfoZoNHkqqrem8x0T5CuiuVaV
yCPnxixI0sB5Z444GyKPUF4PLUUOqE8pJkwHP2BbntBFLuTSYC1CTq1ssf+L
PFaj2nr9KbiHbfFUAXLNUM7TPexuHzbNDFSfFdeSXORNwUdKO/hz/+4VtUzU
z12iec+QdSm6bH8jzwhEi1/LAtOdDaHPRqbdLf+7ifw9km5LNRvtl9Hy3Uzk
sbEIyk3k0LB8ftVnYL5xEoNMZJXe4tgNZFWztBGVHLBv2PCZTGQKRcvHG8hU
SXL7KrngYB9370xkrVVC4k3kizsLKap54K1EoUtZyMe7R1Y2kXnT58qu5qPn
HzLyzUZ+wC6h+xv55mTIRbUCsLjG5XM5yMw+d8/vIO/bslzWKETzzXXJLA9Z
4sV4xB4yNf9ei9Zz8LeYdLJCZO2N1ht/kdst7zbqFIGLf1acLkbWyPPLJyxG
+y95TNAAufXzh3dlyBOBhrdISsCX0wNZjZFX5BUnqpDbIkqLyEvBTyNehpgh
ixk5Odciq9J1W1GXofvvHrGzRjbJSfRpRPasIks9Ug6WOyrc7oDM/YOBqAXZ
53qtKlMFOMaOKfs2cpG6DMl75J0TZzzZK1E+0M5seSC/P2cb/BHZtbSBnbcK
5VfhzHt/ZFOV6YBB5Mia+itnq1E/H7vNGIL8OpFkexz5jvG9eZH/wD/jJqYf
IW/a8S7PIouRGZNIvwDbZN7nT0A+ZZJ6cxmZxfV5tkINePJQ1a+nyDumtRpb
yP/SGxvUa9F+32kTLUCeKOxv+odcNrWkbVCH9vcw7XYFskubQhH5S7D8VJSD
BbKC1Y8LDcgTEVYM9PXofqN3/jkiu5eVbb9FvnDi4T+2BjCbcCi9F3Iofbn4
J+R+ShL7041gY+PIwiDk+woKW+PIOYfEros1gVnXzRqjkbXlOkQWkHMuujXI
N4PdztzUTEfmNYxb30Tmo6TL03gFno2etHqO3Cn4R5j4NZqnC840JsiTW+K7
NcjE9cbrtG/Akp++7DogH4pqo32L/O8StSh7C7pPide23sgVvf9/48gFBg7b
Z1vBUift9cKQWeImWqaRD2x0Sku3gaufibQnIe9us95cQ87XiiBRewtOIfOv
L0Bu9NnxJ3qHzk9CrGmCbE3+VKgOeXu2k/1IO/jDTjSrMzJp0cqpDuRhg+Ur
PO/B3g6PnAOQJa705o8hu1xrXBbtAAcual+ORZ4LTS34gcwdGces3AnuMZdP
z0GO9ig68w+ZUayny6gLLEz9n3cN8gsnYzG6bpQ/bV2Ezsj/BZGMdyBLsVK9
PfEBrHRgvvE+MnlpXOsEcs8jplGJjyiPmHz3E5DXuxqE1pCvHv/ipt4Dfnb/
e2sRcoH3Z27SXtT/AQ1PLJHJaB7Rvka+VKD5lOUTePwdpYQ3MvXP1plB5CMZ
3k+F+8AqhudsopF5c35K/0AWJXjBo9IP5tp6yJyPXHPoFjvxAJrH9+bnzZBv
1rjoNSFHmiaHMQ+CH1z70uGJnESpzDyILHlmyFt4CPWrRNT3aOSAt7dtlpHj
bwavqw6j+qV2RRciXyZTlTo4gupziXjLEnmod/fVG2RifZEU9lHwGbvq+/7I
v9N9vT8jS0fHBEqMgX+NbiYmIZ9lKm/cRD6z+OqX9mfw9SV+sSpkrsatcNpx
lG/73MvOyCmatTc/IJMZ/veVfwL1dz3bnQjkWebdIwvIBByqbUqT4GxXuuB8
5Pt1etokX8ARGczCVsjvP5pztCJ7bgqycU2B916F8d9H/jLuojyF/HXv+12Z
r+BvH35XZCATkWT92Ud20ZnTN5kGP73d1dKIzEujJ80yA+6dD2v3RY4ttzX/
jBzDtUUhNQs+sSvelorc/0soahdZ892stdEcOERUX70eOexvpCLzPNp3X0PV
fZD1sq7ajCFf35+IkvwG9mqUe5uK/OWZD+Ue8rDHI8sb38ET/3w6G5CLDqrK
sSyg/tfdb/dD9qtJNp1A/rvFTnJpESw3m9iQgUylRvjgH7IFoaWB2RJ6Xt+r
S2+QPz45Lsr1A+2Poz5SQchU575ozSIfqFf3UlhG/R3WXZaP7HXXeJP0J9jO
gOiaPTIfTUtVJzKle+apMyvgPNuMiijkxrctSivIZi60K5qr4DGFyPwq5Jf8
4s70v8BvDxxT9ECmqjknMII8fSKMV3IN3CfFLpiOXDG1q/QXOeYvm6vZOtq/
gdFFLcikOpobPBtgDhtr9YfIl/L76haQPx5IP39tExx0521zGbL+3HWjw1vg
KHXlg3eRi3Oftwwhh0z6REv8Rvtg45VjOjLTFz+jf8hzKS8MLLbR8zmcbd8i
69wuCuXbQfvioXNNJHKbTfPWT2Qn6gyl67vo9+8ffv4CebqF5TjTHth/pPWp
H7L9e4pzU8haqZsDl/+Az+mHhRcgG5K3qx/aB1s1vuBxQZb3NzjUj3zBqJpI
/C940KKTIg2ZuDCb+x/yrpS0muU/8DXh7IftyCOZn/r4CRj+57HUPoEY5CnJ
wrQN5A/JekyGhOCJj18LmpDzt9WUuIjANOczf4cim6aP1i0hC+gQRmoSgz19
mZ1fIEeKnLJgPgA+knPONgD52A9x/1nkPVHZXBUSsF+h+ngZcr2j7Qn6g+Az
pY8DvJFLEt4vTiLf0WayvUIKpmcI2XiOHElBG0dDBuazbpZ3Ry7Ujyf+jMxz
NHFQlhzMONRel49s9fFsKSUFWEW8u8oN2UW1oGME+Yt8669Lh8BUJjz8ecid
Qx/dD1GC9VfefXJF1vtGKzOC/ImgsukSFVgqoFgtD9ml4MDKIWrwi1evs92Q
X9LMWo8iJ0y5ScnSgLv9XLkKkLWEZpmpacH+yj087sjs9OKy48j2M+xOlw+D
CcgeFxch7w6E7B2mA49kHDLxRn7UwN07hezzoE9H+QjY6xrLUjnyhzskcYz0
YH6dJ9cCkNtU2xm/IYvVFG6oM4BjtiRnapBNnB7MsB0Fp/sHbYYiN0bKM60g
F++3quszgjskKRNfIS8Xs6+cPAZ2bCAyikGmHnw5tI3MaqNibc4E1ph4QdKJ
PFtEXCfMDI6VFfdLQw47rHv9wHGwxxNzSSfkSAlzkSFkl3sGsjIs4KtjV00L
kd+3yzw+zAo+3Hqh1we5R0WKZxaZ//PVCDU28OBvZ6Ja5F3O54842MGaE3/5
IpApy+8OryMvsNIkm3CAT1X1ObQjx2+2apzjBLvf+aaYhpxbJ6dJwoX6SXv4
lgvyl/6SlFHkS13vRi9zo/7oPnWmDNnIcSzmGA+4QHaCNAiZ9qtY7DJyw/zS
GYMTYPMfBJ9bkCUe+6Sd5UX372DinIxswV6mTXwSvK/uetUZ2T6tWHcUub7Q
3O0KH/gxS3J2OTJrhvYM8ynw6aFk8VBkBhfHjF/IPfT9jCanwcN3P+W8R1a/
5Cgvwg+e4yxcz8T+FF576AzaJ0RHH3siS9hpec4gszXI3tE4i/q5+vv9BuSG
Q+o5JwXAmQHuw3HI/3VbshEIon1QxerliOy3WjA7giyvSmqlIIT2X5DsViWy
nblBGts51G/F2tqRyM2nxdm2kU2fk/6xEkb5ut7x4xMyy/CD1UvnUT9xi5OW
IBs+XxJiEgG/kcpzCkVeKbNrWkceHpHkMBcFM8dyJH5EJq9kY78oBo4+Itnw
HFk9wdOBURzlL/34mRDki66OROvIvx+dXTK7gPLrKs+3j8ieMbpbFyXAo5ff
HStGfqjmq84kie43yTvpIfIjqnfrm8j76daWVlLgVRGT+T5kwXeVfnIXwRcu
2/FWIEtlhcywSaP+6qf+LwrZv58s+Q/y81Sv6FuXwIXclqljyHK3PtSpyIC/
ujQu1iG3nRMV4pNF+7rqYngScsXW8OZBOXArEaWHB/LJyQnyeeS62OuVuvIo
X/hcHN8iB5dekBK9jOoh9B9rHvLsq/kjDFfA0s6DrCHIieohUpvIBz32HK0V
wK57F6sGkb1/qx9SVASHBot51SC/bd7e5lVC+dKWGpWE7PofpxiZMsqjyidr
XsjeE2stC8hppkoFRipgyxsJmV3I/n++Fl9Uxfks3F2KrDAcScB+Fax6a105
BlnFwDmP8Bra1z2ER+8gvySpTp1F3hd4eF5PDdz3IGiqHfmcZGm2hDp4Kprc
sxjZ7fVTM1YN8A0KF9No5MnSB7cJNVF+LU8k3kFePRT6aQ75omYgh4EWOIWw
L6gTOcg+cO/idbBOf8zDcmTpR2R8XNqoHjM/xuORbU5dzifVQeetpA32QR7s
MfJYRtb+zOtvpovqf8YnuR95hcXovaIe+B55N2U98l+NQeuz+mAzTd/+LORA
x1ZdegMwHVn1j4fIr8I0kveQyfUyDFwMwdajuWdnkAXu2THqG4GfVf5k6EL+
PX3xlMwNNP9BBlrVyGEkSo9PGqO8nqSaSkPuCKlSpDUBu9+RbAlGDuQqvr6D
/JSGYtvJFOzy0rhqGjkyq/C+/k3wXaV1627kMmH5m3Jm4NzvqU41yK9+EcXy
m6P6jgR0ZCEP8jEyHrVAz3f96B2JHCRf/IvAEu1Pgep7Hshr75c4fiB3FBqN
mFuBCW1I8oaRe1J/hapZg61meO61Im9N5EZI2ICbTnuWlCMv3MqeOWGL8lLh
lFA6spkp/RM6O5Svpnbk4cg6K6cT/yGfbTa/4GGP9ps33eoPZPVe+SZLB2SP
7cwx5CB2iWStW2DbBxT575G99d06ZBzR9w09iGqRw66waAk4gfuH7V/kIa/2
WwmyOqN9tUf3Kh55+oiPFaUL6peZTPZg5NLzEat7yBY9l4bv3Ea/F9Tav4Ss
wcE2b+mK6uOhQz2OPG3geE3HDUyUcSurG1mI1YBC4Q5yhXhEE/KcMC2H2F2w
YtC3rjJkt/utUSfdwVk0RdZZyKfosrWZPMARLmX6T5BNaUdcD3mi9/3C/SwY
2bcj6fs+ckWThIKnF9qnpTR1q8hXI9nlHLzRfau5TM0g+y4dSDTxQf1+c958
GJk6l+mKli+4qy73Yhdy+NOoqwp+aJ/qjN1+hXx+JqZEwh+dV6P2bzWyeo62
rcA98LWFW/OFyGyCB/24A1B9g/n4MpA590YWjwWCZQtY2+KQ2TP/VFPfB0vs
+daHI18dyh4+8ACsqXb3UCCyV8CO7h6ywGPxWo8g9PtPRQTXkMX7tpqcgtF+
0w22XECu0Jphtw4B864zrU8hL9sJTBiHot+b5Z0cQbZMJt/SeQi+0jDO8wl5
KDjfQS0MfFPQqb0D+e5vMSnFcJR/xynetSD/m/hhKxOB7v/+HEcj8pTq7uqF
SHBI0LmRF8g33GOHhB+BDztx/ChHzns5e+xsFNi1ZNa4CJk+hbfu5GNw1GDF
6Tzks/Xh/3FFgzOya3WzkKe+y1KzxYDVVvgn05CTjwa8ZYpF+dEi25aEbGPk
OcbwBN2v4imyeOTTv4zV6OLAFB3HimKQn0tbstHEg/XfyBdFIb9636RGmQDe
6Rwji0T2lcv6TJ4IPlFI/y4MWd7/0nvSJLSP5XimQ5H/enYfOZgMvpgvbRKC
LKRzr/lACliaMkE8GFngRth74lSwXK+paxAy/z6bMHEamNKjhyII2eeTxx5R
Ovhe4fEDQcjJiW08xE/BryW8TIKQrYSly4gzwE7czIzByBerGJIPZIKrQ8XO
hSCfvBo0TZIF9ighKglF/m3YEEWajepH8t/DMOTblusp5M/A2acD2yKQ79Kb
k1LmgHvH0y2ikNnkJYeoc8GGJLIWMci7C/8dpMsDk9RktsYh0wqTpjDkgy+d
WgtNQhaxt41iKkD32eJUkoZMQEo5y1qI5plSRSQLmaWE/ynXc/BEcz1bHrIB
137dySLUHzU7t4qQB4xrxc8Wg//sXmSpQBb0imU6XwJ+0NwgWIOcV99iKlEK
XrpRmt+ILBv/gFS2DL2vgcr9VuS9DDJ6pXLULxbtrzqRf2Q8ClavAJdr37To
Q3Z7oGioVwnOFFSxH0PWtnB+YloFVuZpGphG/nH/opBtNdg8Yj13CdlKY0H4
9n9g7zmesQ3kN5alqd4vwByz4Xf/InMFvbENqkHzZXbjLlktuq9009QoZGXT
vlG6OnBtV5NwMrIBDV8e60swqd6xcznIDj0JQ3z14PHSgoQy5ABeXWeRBpS/
rnlm9cgx7zMdZRtRHjpcffIOuT2h/NO1JnDd4/7T/cipqc1PDZtRPxB6nZ5C
JqQl/WTzCrxCdyd2GTnjRuutu6/BrdL/bu4hf6MRcH7wBt0Pv34ieQvaVz/u
j8Qgj1a+EDnWivp1YqcoE/nOgK7UyTbw+/3euTJkgja3IrG3YK14+fBm5JFJ
pQeK78APj0YkfEQWrqRt1WsHR5+cofiCfH6TzMn2PXr/5PCFFWSBOMdArw7w
KfuX5wg7UX2yPffDkanay2bousCMNjazacjt1Pn/eLrBRDruomXIT7o+h4h/
AF+g/rr6Gjm/9pGH6ke0D2zmjw4gGzdufjLpAfeZtBR8Q7ZZ00527QWn81Tl
7CFvZM92hHwCzzKvU9D2gb/Lz9mkInv1tkzw9KN+9Y9zKUfmILnJIjkAFuU7
O9uG3FNI0q4xCPa7tto2hvzp88aE9RDaJ1zH6X4hE6w4mPsNg6WO/OgiHQEv
WOZrxSHP1mWvsY2CDy/PlRUhO076hIqNofdxtvNuQaYPrHmo/hnctudYOYbs
0xW3ZTMOLhgX1l9H/sJ+vT9gAvwxbMeBchKsQH2OLQVZtIhg+cQXcKXh7eEq
5E2WsAmZKbDRb41/3ci3VnouGn1F+4aaNvEbsovFsUPu0+Aru6tpRDPgyIVs
5RjkHMXzh9lmwXz8pZvFyJPVjFsSc6jfCXzp3iPTin5R1ZtH8+V5LXMW+fVq
J82db6jfP1qkE35H+1eWRSEGmcf3Hzn7AvhFNf1SKXIkj9X3i4vgdxRbhN3I
Pfl94jeWwOoXiSIWkSXpora9f6B5cvMNIl9G81M8eDoF2Z0q9yffT/D9Hz8/
1iGLZTV3Ka+geQ06PjeCTL9Bddx+FTyoneG0g2xBOjge/gvlsUe9HfMa+CuV
/uFi5NNS1UNS6+D928N13chbPN21JhvofnpT+n8iV/xUpgzcRPlEMG1+eAvt
lzCngWfI6tQbliK/wU3M92jfIWdK0Y/pb6N6Er56vYCcQfiwzXcH3NJ3d45q
F+xEG8udhSxjOHtPeA9souH5uw1ZI/l6lP4fsODEPdlF5PudBw7776P9Qrv8
l+Yv6m8LWYoc5COepOfF/qHzkl/17kD+Mnxkwpjg6P/skuNguorsfs5gP4gQ
nKk695KRCHyqgTm+GHnyOuEjGWIw81x2dj9yuzLJoO0BsIOBCO8fZKY18YQY
EnDI72NcJw6Cf6lNdb9EVp1MTFAnBVMnKPjNIBtZbAZ6kYG3JcpzqMjR94/4
zT5DNl6wunyBAjxV7/b6A7JgRNkNy0NgTRNOhh3kDemBH48pwf4SvdM8VOBd
M7bf9cjnOtpPaVGDUyIGfb4hm77RXPSnATtFyXvR04It6P7jKUZO8ixbkTuM
zvtdcnQEmTDO4qsLHbiwSICM9Ag4yrpQLQO5d3+kUpQebF3ZIfIBmbglaMiK
ASzsTpv0B1mJ3tsj/ijY5Me7u2cYwXfUiZ+0IWtEi380PgaOI3U6tYn835HS
nCgm9Pv0hNK8zOhzR7fNZuTeEIoP+sfBcl19ravIYyUDo+EsYLUMJhpuVvQ+
jMWWjchUcU+GddnA6rGjDivIqgnhrOHsYGXekhUuDnBoj+rXRmRBDpc1PU6w
WTEX9y9kUTKXO5Fc4FefTGZOcIPJC7bdXiOz8qtw3eABk5EY/tpE7v9ybirm
BPixw8RPfl70/gbWrO3Igmb9tyxOovmQPje2j0xeHmaXwgf28po5KnoK/Nfs
6lwv9vnOfsfTaB5e20+T8YMDPp8/nIcse0PYTO4M6l8Wl54J5KL9dVOfs+DL
s53UjALgrdr9yWpkGuvEHk1B9LzxjKllZOfDnHSRQqief3mt+M6hv8+sH3qL
rLQ5Z28pDL5ysJqV8Dw4+DP/WgZy1wOjbxdFwAzUKvtjyOlxhCLeouDBs48j
GcVQPu9tE9cgW7Nfe6ojjvLxdaz+OnLCoQHhJxdQHguyCp6TQHlx0/NaL7Lr
4I8IF0mw4YeHi9RSYP2w67fKkN9c1adSv4jm1zyrdxn5AOOFF1HS4Guv+BrO
XgIvVPhNf0AmUrrE7yyDzvvVM4FaFsw7c56zHNn1hd9HDTk0H23GT1eRJR9M
RsXKozy2pMwSvgyOnV7t70fe9k885X4FnFtHmn1UAeUNs4ZkHTKhgOemoSL4
X3BE3x7yXHXcp6dKYA6dp2syyuB44irRaeRmq/HUYBVwMttJrpOq4PLx9K4O
ZDYN5STHq+CI0yIhNNfAEny3EqqQ90i223XV0LyEzrHsIB+9fSk+XR31fzSV
gKwGOKvaZHEGObpKouOhJtjNuqSTXwscXvT6Zw/yC6v7onevgx/67mQc00bz
/vk8fxNy/12pMXMd8KL08ZKDuuB5ocmsYuSZa9F1mnrgqgSJ9U3kX0e+a6bp
g3cG8j7JGqD7WvR3n0fOdPS9+MgQzaP7c15hI9QPJ4+IjCB757Va3bsBvn78
XR2PMcr/2hNCXchjpcudriYoD8VOhR8zRfMdM+PwCvnen5O3bW6i+rYQplCZ
gSsF/Ob+QyZ98kzX2BwcJh+4QGyB7jeNI7sYOXPvsZ+2JfjL+yHfPeQkR+LM
HCvwI12O+avW4Fu/L2htIK90Gkyl24Db1SLjFGzReYnGHX4iO7nq2STZoXnm
PRgqaw/2/W+rYwE5vPK8cJwDePzl++aLt9C8O79xmUeOdT+lEOMI1vKhlJF0
AjOe9TCZRTa97Jb12Bn82pOSTMIF3X+EZvwMMq2MqsLj22ACc5LjEq5gpldR
DLPIfWdXRKLdUH+FinpL3gFTPnecnkOO9cq6HXsX3DI5zi3tDpbqPPvnO/K4
QOZOvAe4m0SaRc4T7KN2xGoZOYdc4FOKF+rfyymWit5o3sjMj68jMzrHbmf6
gH9Eiu1d8wV/CDTm3kV+eJvGtcAPnTf4xqyOP9r/i9f8ie6B5YZXpCqQ54I0
OUwDUL4L+p6mDAQHsvoZ1SPbJt+ssLuP8nfl3BnGB2gfefz78Bb5WNhAwt0g
MGdwUxB3MDiq511SH/KxwT+f7oeA1w84Cp8LRfUY4Hg5haz/+qRNzEMwj3KU
hGwYeGTN5Pwqcuy1fO2scDDFN7dUzQi0nwx7SQkjwSZyXWmVyJOyt/UsHqF5
IOgWPxKF9oPAkkwbcqf/mLP7Y/T7hfltvNHg/5yM5UaQyZ6QzYXHgPmmasul
YsHOfJ7Zy8i7str1mU/ANSSGu1pxYAODBPMD8WBzDobVGmS+q3N59gngz110
QSyJYL+0ooc9yGt1L6sfJIH3+dRIxZLBSluuDxaQDc6JnniaAi5bzVnRTAWX
aHZ9PZCG9vGdur065D/3vaSd0lH9nx8r4HwKfsKef2EI+SarwFpEBjh4pqlf
JhOsXGcxsYF88PspmqIs1M9vOexvZqO8KdRZon8GFl/pS+hENvtXaBeYgz6/
PGsplgtO4X/y8AdysODr/md54OPdvsqG+ej9g/vmaApQXk9/Kn6HvOX+MNW/
EPXbAEGVyHNwfsrVtSXkZDv3GzlF4LyFyGWjYnQfXemFdCXg/tYXjzqRH0XN
pjwoBScsivVKlqG8zqkXXEeWCfGvKy4HU9lEOVhVoHnn2FZgrUT9ktilOoTM
Vc7gHV0FdjWc7VWuRv0ernCd6D/wdyml/Qbk2du/P7m/ADOcs+oVrAFTR6Zt
LyCvxhWr5tai+7R99s60Dhxy8rEj00u0b/b9Lg4g32D0F4uuB58rSTdSbUDz
vL1QSNKIfk/6Ducb5JR2xTa/JpRnc26xF5pRXv4kCd9ALpChLq54BRa7lPrb
8TV4WqfO+dQbsP2mB+08snry7PizFnBvI83AzVbwz+8Ht1jawN7PR+THkCmf
xNUnvUX5Ka1oovsO/OLqv9NH2tH5bT5wf0K+IvVKKfo9+r3AmUS1DrRf15UP
U3aCK/T/1nQi73rQhYV3gaW544OVu1E+iTwpIf0ADo88TtCO7EElExD6EeVf
4aHTij1gNs0YgoO94AmCcaJ3yNuN+0Khn1A/PD4QqdgH/hv8j5a0H83Py/2W
duRGVerssAFwtalsscogmneunK8UQ6i/uhSudCMLxov3Rw2jfff64WONEdQ/
KQoeh0fB/K6BEf3IkllKXQljqB6hRRcMPqN5iazrYx4Hp7PcT5lAXq04EpU1
AVZ4G1BqOYnyb3Jgl/cL+PVDLvdF5Cu6XixlUyi/v86tun4FL330WROdBpO3
K3LuIjP6Gvo3z4A/5rQcDJoF6xE+aVKaA3veGM6mnAe73X9W/QmZW5V4PfEb
eC+O3Mz4O9oPCm93ORfQ+VQVW78h/0tNf1m6CBYWHpm4swQWYSAXkvyB9qGm
TAXBMrj0d4RpO/KBk38kH/8EzxHmKOiuoPyujr7Hsgq2cembm0E+fNvXt/gX
2HY7VebOGnofbTlhqXX0/b572sQbKD96LXO6kF9VEHDFb6L3G7fuMd4CG73N
KT7xG6wx31nzE/nsm6XV2m10n1NHje7voPoNGK+p7oIvSH58Sb8HXqj0rZhE
Np93Hyr8Az4U8YH/zj56X/24Cum/aD4Oj1iR/UP9/aBEuR9Z0p/TOIOA8X/u
mVDKtCcEyz8UohMlAsta//iPgBjcfOvRw27k5UTOiOQD4JtLjY1WJOB5dxf2
cwfBTVdVq/aRXSJM3TtJwb/1m+ySyMBF056PrMjBOuaZU+cowOeOKFj/Q96R
8WH+cAg8Lq5JkEYJjtEeOWpPBdbf4DYVp0bfD7oyREIDHr17NWAA+YecqmEO
Lfij83Urt8PgFw/ds+TowOGcb6kOHwGPjV4vmULe0BPyq6AHDym5+AcygK9Y
cVZoHgW/cTSg52QEPzvNW/QL+eDtdNeWY+DvjB8c4pjA7Ac7E6yYwUYn89ZE
j4MlXW/fJ2UBK09Ly48iEzxgFy1mRfUxO2nkz4bOm2xbqcGO7lt1TZKLA/w6
Z3RrA3l6WHCunRPcxkN6MI0LLPTJ1dCZG0x69sEXOR6wRqxqMsMJ1L9mE0EL
yGokas+aeMFHNovXY0+CfUopvWz4UD1f3BeUOgUmz2Blpj0NdiJYF59D/h5A
H17PD95+H08VcwbsHhv61vosuDD5T4WUADpvAXnvYUHw3ejXXN+Rp86IPG8W
ApdbeVomnAMnnXiq5SgMHrCtu3P5PPji2fEOZhH0e/eP66whr3qF03WKovqe
lyB5Jobeb1j6jI84uDql6OH1C2Cp/54w8kuAjzuRjxNLgsuOcA2OI3MTrhLV
SIEDkkOtoy+CExR3/thJg88+uNEhfwmdp+t1J4sM2KDsIuFvZIrmacdPsuCg
lHdUJXKonxf2ZkLlwYs3E1fML6P5qX8uJH0F5UOzSsExBXCxdIT2BvIOXYBo
ryLYjPuiWokSWNh0MDVMGf19oymbtQrY9/KPYTlVcOu/2Ha2q2BBCqvlPeRb
IR4qo9dQf2VMfK5RA796VJobrw6mebKb46YBzt8dGdXUBIuxmigKaoFXjNIW
qK6j/GIvbP2BLPU1aaBLGzzCEcBSrAPusHdLi9AFH70equWgB77j03NJVR8s
/djC8rQB6ofLOq8oDMEMN15eX0KOzspn7TYCKy4KcZTeQPVgcjJ6bAzmYb7d
7WIClplR99AyBad6sBmcv4nuZ2rdlcEMfExytvU3cmXuAfUxc3CougNtkwXY
8vbpQ1mW6PfVjS4FWaF9K0ZTZGMNDgk2VVe1AT9JN+EXsAV7rnDK0dmBf26/
jt5C3pHRZPxsj/ad3tzwKwfw+c8Jn3JvgX+5ex6IcARbfc687eIEvt7Fc1TX
GeUzLcumpAv45YM0Ks7bYGLilzdJXcF2ARFLy8h8v05UDriBWUyyKxrugOv6
6Raf3QUzucaYRLij/jUROuTmAWbtIls39AQ/3hVkkPdCvy/W6HraGxw12Ep2
xAdcJWkytofsOpAxP+uL8pE18+xHP3BG2t3yWn9Uj6+ijtn3wA8e71hGBoCX
rw4lugeieeudPmB2H+XJF9Ey1QeonorzT0SDwI1fKao5gtE8JNVTU4aAzW9Q
5v9GJjnL6D0TCtY+tvaw5yHKU9H/+hrCUH48v2tYGA6ezFVlSYhA+WWtdvxB
JHheJF7P5RF6f3uxj8ZRKE9trz5QfYz2W/qi24VoMFcofxZvDDii5AQFQyxY
PW+1gvgJOJMuN34N2S5H/8XXOLDhEe4jn+LBm6fZyl4ngJNfmYVWJIK9q4nS
s5LAXZvHV2KSwbkP2gLup4A5LenV3VLBpqXcRpZpqJ7BFLk66eBDTF/5FZ+C
TxW++iWeAX7k17x5KhP8Z3lTnCUL/ND8Xh11Nthf5bYn4TO0v07M3t1AfvJg
reJbDph6r5r/cy74vZjc3Mc8MMFS1URLPnr+GCdDbQHK08H8yOJCMGO9kVzW
c3DaHT2xhCKU13tVDhHFKP/1wycDStD7PV2LdS9FXiENuVUGPnBvuta8HEwZ
mnbaoAK8pX1tQr0S9Yscda9CFapHzS6RdDW4gI/fQ+Q/cMPxl6fOvEDzy9nM
ylMDVhnTvs5SC55dj2unrwPXn072p3oJtlXxuXuwHtzMp1PyD/l7ucyJnQaw
/YDel7VGMH9q9diPJtQPR24zfmsG3zDPT/j6CrxadVt3/DVYUnFBb/gNygvb
06l9LeA4N3X2j63g9F6X+Y42dJ7dwpW3b8HXPOmlWt6h/J/oft/cDn7x6Udy
w3uU12TRxXUdYOfLHwlqOtG+1X2bXN0FJmKPvlPZje4zWjG2/APKp4KDa6Uf
wSJ3FhNKesDrtFT+xb1g9tLwgqJPKM+DfBmK+sBuX/bfPe8Hqx0/0/h8AO3v
bM7N54NgwcUd16IhtL8DeoWLh8GRO6/FS0bAVwi+BZaOgo2vmlKXj4HPPJOf
qvgM/vC5fKtqHEz/5Y3Wiwk0T8/if9VOgrfPXBmq/4L6I/7Hv6YpdN//nju/
+Yr2e24y19tpdH+dA8c7ZsDt73yMPsyifUdQMPlpDuXlT/fCoXk0H8cO1H3+
hvY5gzPV1+/g7sjewvkF8F8R5Ygfi2Cq0V+Va0vgBc1F9p0f6P5D1Af+LaP8
cJPqObiC+p/jIy31Kji8mDuF4Rf6fRlDO9Y18GemR/dOrIOVHo5+PrsBvjNv
Gii2CS7Nl3CU2QKLKj/MVP4N1jK2Zr6+DdYN+TV+Ywdc4qHyzXoXvLQRIXF7
Dzw62N/v8wflE4F8Tcg+WMZpfSrmL7jtxEGd9H8oHxSSaQoJjv3PR7bbj/xH
CH7oV232mggsyOW91U0Mvq4qPjh6ADxtS7k/TwK+9++o88ZBcFqBOx8RGdiT
TOkMLTn4/PhzbzYK9LyfjbRnD4HD2TJ/SVGCFW+4sFylAssUXIs1ogZ3HNXT
dKABu/QWGfrQglcpHUojDoOtGKuvptGBpdXyREqOgE3ZzOya6MGMVMTfPjKA
VcpKK6aOgu2fB7xdYwRH1SWfIGEC+xUe+8TIDH5jwP7+9HFwbUM3xSUWcNyQ
bIoWK9j7Tdodazbw/YL9FG928OC7UMrHHOCS2/pdzzjBruQxQ7Vc4JdkWgIf
uMEWO/V90zzgTO+frdsnwP8kKYloTqL7IRKNOsEHbi4Mt754CvyCiT9S+zT4
uK7kXwd+sI7zSPODM2CfR7wfUs+ifllUOFUtAKYZ1u/vEgT//s+/a1YIPLQ7
cvjvObDl+ch8xvOoH/ZfhJ8TAW8c8m24Kgrm4f0jZSMGDjx549B9cfCXfy9P
pV8AB1RLJtVKgI/e+KfdLwle4T5ttiIFnteYaDgkjb4vKmXLdwn8R8bGQkEG
9dNKYKmFLLhopFQ5UA6clEcjkiEP3qHvcGm8jO5/98/e2BVwgczHkR0FVM/p
mweZlMCqmwPBF5TBpM80dQxUwDd5t+56qaJ6D36fT74Kdma6VvTyGrjT5fKr
MTUwt9PaiT/qYLcGv0lWTfAd5oMLMlpoHm5WKVhcB7/1yNsI1gbTmxNvFeiA
T4qtqnTpovfnjln9qQd2dyJdpDNA/e3kIyZuiOYtnmrohhH4hP3c+8Ab4Jww
Xpp8Y/Bk/mZhlwmq32PPxF+m4IMcn4YZzcDL2iedLpmDGy9k6llbgA9smMQ/
sgTrtoTx/mcFvvr7CtW4NThrv1b5gC1YUp909IwdWP6pQbOuPVg08NP2PQc0
z+1JYYW3wAQ6n5z6HMGnjucW/nFC/XJGTOKkC3izpJT9+m3U75+FjP1dUb9T
z/8sdANXVa8PD9wBC2sGMhK6g/UeVJWe9QBfJKhMNfJE+Zz8bPKhF3hfqMz7
hTc4sWP31owPyifv8heH/cC/bq/ryfqDg7eXNVzugStc32VlBKD+0ctV+RgI
jpEsV/17H+VLB3WuQBCq7/tF3ZvByAy3zGJCwK8LalvfhKJ8i9kOWH+I9s2O
bsKJcPDIiW1igwjwVzfS7ohIMLF+yXLTIzRPFjT2v6LAF2QML52IBvNVVjkZ
xoApE6/8jooFV8+Jf255gp5f9YJpOw7N28lvVWcTwMqRm/mWiWBtGYqtlCSU
X83qWb3JYKmMH3mkqWDOaCpSmTQwm/HnVo90MNlSwHjZUzSfF09ofctAee64
ycmRhealklnDMBv1r8mrkSfP0HxNUL3qzgGbvxQiIs1D+z3x+jO5fJT/whmZ
fgXgZPtLu7WFYEJh06r152DBDL73gsVgh/H3Uo4laF7EHKiel4L56S9Iz5eB
/bZMurgr0Hz7kdaZV4Jzzc2Is6rAJP7xpZPV4KaWnhrWFyhPL19iN6lBzz9D
+S29Fs1PuzX1RB3Ke3/PBNZ6tC96nPxMG9Dn5u6tmY1oflbqHb42gd/p3XLj
fgUei64es34Nlqt8nVP4Br3/yqsPSy1gs7RJA8E2tB9PqCrceQs+dFworvYd
+vxks/yfdvBdei4duQ5wZUd4e2gnWEmN+2l3F8qjVpZBug/gby65LoYfwfeq
vztm9aC8pj724VsvuJnDPEawD9WjYK3Gsx9MF7gn+3oAnJJfJEA+BPYWEwy8
Pgx2cqgTTR9B+ybdXWN+FPxJMfGD0GeUF0SqFb7jaB7CXv9+NwGmqjqVS/cF
5afXixemU+BjG3Fnir+C10w3yban0fPoKK4qzKLzhxGtP5lD+WFMQ/h1Hu07
ZXN3we8of/lOad5bALvuJsV+WAQXfp6UYP0BZj8kqOK0jJ638PJV00+0T7Yq
nlKvgv8bVpi5+QudX6MopnIN/FmBNp94A+XRm+fcepvgyB+F5M+30PwekTX4
8xtslZNNo7mD8ucsgVDuLnofq8cvt/fAsqwBJWr74AkNEvKcv6i/jur0bP8D
fynP+KdOyPQ/S/geS80jAsf92cj4QwxuG7Ol1iEBr37J/V58ENy18+XsATJw
uoTapDE52HyAY/cFBfgfV/R9Gkqw+rPuu/ZUYJV1qoFWajDH54eZbLRgy8su
w96HwUKSO76DdMhrRlHn6MEDLR2HHjOAvfh8fy8eBd9uy9VUPgaWMfFjzGcC
502KXztwHDxsSLViwQKOJDlP0MIKPnfpSwAnO3gzRNn5PgeYKiSv6ysnuIz8
bLI8N9iI7OhADg94Mi0pgIQXHEKykGp7EnytVI63kw88wznKefY0eOHYt6gY
fjCtS47DxhnwKT7FOgMBsLMLqWeTIPh+EnsB1zlwMXO7cpgweCtVzPjnebDq
dP5XHVFw5rTmaIMYmLfG6TL3BbBephhHpARYgHzOZV0SrPiwStj4IuqfwRG7
t9Lg52OxdIIy4KwcRqEUWXCAXe4bYnmwbIRbu/NlsHFco9zYFTDBhSYhRUXw
ab3y+ColcPfmByd2FfBhFZ3GR6rgqyX+gbtX0X3mh9TbqYFLvxc4DKuDXTQ4
YhU1wW++nhao0QK/+0Qsz6sNXvH71p2oA96/RddDqof6QfuNsrc++CvdOckl
A3BJTUaOiRE420MppPcG6p8auy+XTVD/kspW1ZqifuQ99JffDGy4T9qaZQ7+
nX2X8KglWNcg+mWkFfhSbOISoQ2ap8X3SV624I9C1s0rdmi+jItu2jqA5ROG
fb/cAisJnTli4AQ+VvntxCdncEqHyn+qt9H3jZ40t7mi87gRKsjcQf2tMaxU
fxdcd1OnXdQDPHTpZWulJ/hXnaK0gDc4qkNapNgHvJ32pZDPD71PpFNavj+4
ivsU5YkAND8cOns5gai/nYTsuR+AJ/gI9HKC0H1lkrRwh6C81goqzQ0F9/5s
OMYbBv5ssEZcGI7yNsfe5XQk2OaI9Y3SR+BADr73Qo/BR+9uvfgvGsy6eOSE
RCyYLbaNofkJ2LHoWtjleLBV0apfRwI4+MLmukYSuFEwc3koGRyecd7BNBXl
e/tv+/k08A77uWXnp2Ad7RMbvzPAjLLMAfezwJU7uo8PPUP5856NKzEH9cOp
BknOPPDgR9eRknzwt6zwvQuF4KVGldy3z8E8Hjt914vB47pTD6dKwLnHFVud
y8CeTW4h++XgA3ZlHx9Vonm7J5fJUg1+ln73d8l/aN7jYoala8CmjpMyPbVo
HuwLhMxfgouIRIvW68FBi70loY1gV4q3F5ib0fsG31AvewXmfzG5LP8GXCCY
wjjSgvL5zWCXUxt63p0vFAfegdeCCQdT28G+rg9PC3eAJX42HursBPcsLntZ
dKN+ibVx2/uA9ovSne34HrTPS80OCX5C+ZnhW9zRh84nfHjUagBs0OQcTzCE
3u/D14n0YbSvBOpeSIyCo7/LsAyPgX3k2g+7j6N+a0hPPDIJnqKnKa76gvrp
qpPG9a9onlMPBq9Ng0d8TqvEzYIJc/gyRebB7ORaoUPfwB++rv/1WkB5kmVO
zrIE7thezHv1A5w3PjVg+RP1w734RLJVNJ9a+kulv8A5pL792uuoH+K1NHY3
wE/Onr2ZvQXmUzIjVtkGP06WvvhrB+zBfIwidQ/1K+llp8v7qH7jh22W/4KX
9Uc2kgiY/+clv0Wmy0Rg7pj0wZ/EYGLmy3xpJOCYeWE6ZVJwOsmbuE0ysGSX
fGkOBXiih+rmdUpw9arnc0Jq8HeN4UeVNOBtnQfkFofBiyU97EeOgMtUj/a2
0YNVbEuZPY+CFR78+HfqGPirOX/gBBPY+khLWuxxsNMSmbYiK/hSqEH+Hhv4
Xzt5YiUHmHHCncuOC+wnuXWVnQf86+ks3fAJsDl1mmf0STD/+B0f5VNgt+yO
40T8YAf53zcaz4ALlvWlPAXAnixK9cJCYM44jtGf58DK5rLJxefBItNE23ai
6O+b2rZ5xcHZc9OpcxfAw2n1k7mS4C+Oz9usLoI5zlOpnbgEfnz0ite8DJgh
qkSxUA48ZZRX53AZXPsk6uNZBbBGYlvYL0Vw3tGiby+Uwbr0GUs+quDVLwQJ
stfAV5nPzx5UB2/8lzD6QQNsthbunqCF6mvjWmeiDc7fKn3GqwvOGMsWWdUD
G6WXO9cbgJOPSWqFGIHPB+SOaxqjemhfP8xqCh5xLFhZuAn23iL1qjUHu94e
KQqxBOeW+4fpWIONJ40P89iifvP7rLBhB6Yyu8n71gHs80K9OtERfICAdtnO
GczGTDEgdRudTzTXjsYNLDShUDxzBxyyppde547qWyFz8bEn+E2JXaSVN7ik
XzJCyhf1qxO7xBF/8GmWwOSle+j54+8K2wLBHgdNHTIegC3VKia8gsH1r/mI
dULBAt3CnwXDwHIXJG0oI8BZp4tzFyLBcbxrie1R4JtUftL50eh92GqSQ2LB
qjtUz63j0Dyk/nJWTAAfNu9ZPJmE+oP8KCtFCnpelcjB5VTw3OfU/N509Ll1
3d//MlDePNmnTs0CPyX7PBzwDGz38Y2hTS7YUIM7QS0ffMLINUK0EBzPySbJ
VgRmkU7PJS0B8zw37fxVCi5uHykeLwenmN1TeV8Jvv6sNee/ajAzF2tD9gu0
D8b/RUfXovkR+8p17yW6/z9id50aUB5YegabNIFXDjHpqL8CR+8/mZF5A35S
bHxeuBXcsL58+cRbMBn7KwamdvDFaeXnVB1gbdMD/4i6wPSctxh3usEBJ36v
rXxE5x/gevKtF/zigP3mlz7Un3+usI4OoP14W5iifwgsFlra+GEEXNQnLNox
huphLHP37ThYM1XTp2US7TuPWaXXU2AtNe+J5mn098tRUs2zqP9Tsi2a58EL
pCLar76jvLN6S/VmEUynOfSk9Qc4bOrb9LufaF8/8/3buQrmTj0y37OG9ruc
cOrgBurvR0bHx7fQ5/M0DjPbYH+RodClXTR/A+fcNv6gfZBZcObvX7RPFhpr
yAiP/8+bgb9p6YnBSlUTUhwkYAaFLfGzpOC6e+9JpMjBTlzjeSqH0PNcXx4z
pAKfEFgwtacBhyVtePkcBrO7WNs+OgJu3Xp7OpMBvPUrq7WKEXwr/75wOxO4
aXzdc/w4+M9UUPwaK9giqDmMnAP849g5XU4uMLWf/a4ED1iZastLmxf8pdr6
kxMfOHxS6UD4afBe0Bm6vDOoPty5e28EwAXvZN58EQK//xdj+VcYPf/HqRlW
UbCI+FPZS+JgTvp7fjcl0PkVzJLuS4FvsIzE5kqD77n7OL6XAes1j59clgNH
rMe30V0Bn38mcVlCERz03TzXTBns5ZH3PUwV/PxxOm3VNfDfg1Ms4+pgKxVy
alItcLJO1aywNni00T37pi64tuTnlSh9cO9cXU+DIfjhm9vySzfAC+eqnx43
Bcu1sE5fMwOzJavTBliAZ+7M8lVZofuovHdm3gZ8VLXp+HF78KF+2d+at8Cx
gUWvHjqBE0+ku79yAb8UqWPadgVfeJNdcu4uODXgj4CjB/I7x+wCLzBdTNKB
WR9wtjeXIac/8tvqzJsBYEbjtZGM+2DtrhCSL0FgCpWjvByhYKrqa1IWYWDh
mD6FvAiwwuHriguPwP2HPaQFosHHmRb578aCN4yM6BriwJV1d34RJYJJW2Y6
riaDCWsM0hNSwV+D7ttPpaP36aYSPpOJ+v1r6ZZXNpq393R173JQ/0j99GDI
B/s/XztvXQgeEu1feVGEztN4uZi0FHysZ9vGqBz9fX0Bd1klcvDBaaL/wN7L
Xc8MasATt8ttyuvAS0r2AqQN6D7sq3ZvNoHjI650v3wF/scxlkPfAn5tIfDg
dht4VWnf9sM7cHQksR5/Bzil5O+1iC7w6ZUStcUPYEuTDwZXe8El79ldSvtQ
/3daxdIOgo3fmby+OwyWWuj+MzoKvn7GXUl2HOWJLnN2wSS47XcgBe1XMK2H
c7D3DDif6DnN7Byaj+zfJRrfUR6e5DJpXASPyfziOL0MzrIV2EleAfOs58yT
rYGdqVgXvTfA7S+tD/zYAk8NqIrd3AEfOJoa2L8HNqXlmlX+C+YQqTJ/RcDy
P3f3MO+KEYMdD58tKycBfyBtuHeKDDyUk+SYSwGuepnoxUEF5iaKynlKA+47
rvnzOB044lGNYRo9OK0laf44I5jmaHfCUyYwe+cZOw4WsA11vGkuG1iZYML7
FCdYt2SmvpwbHEsTwiXOC545lln5ig/sWURrr8IPpkx7qTJwFuxe66NjJgTe
bxWNWBYGv/H/sOQrCuZPP+Fz6AL4Vh+XWLokeKK3iENAGhysmCv5RgYcMr0V
rCsPztKNJFi6Ai7Tvlp2XwnMk8AZzaQKzhjZyam6BjaZfb18TQP8/qGV03ct
MNPTfu4QHfQ5xd/D3Prgk28HLrQYgpl7VVIsjMF+spoiB26Ch6XHKQrMwYQH
ZlivWoGbZ42cV23AdipS+4n26Hn/+XVdckT92Hps7JszWEqI4vQTV/CZ/muN
0nfRfeVOxC56gKma64uTvcHyJjMUyn7g/Fn9iu174MIJpqdF99H5dvn7TILB
UYxPNOkegskuaTG9DwcP5rqcDXgE/la1ESUeDf5DsCD1KxZsfkPvQkk8eL5V
KdguCfzqTgcHbyr6+4nv1P/H1H0GYvm1AQBX9sj2DA/PtFfZJZRCiYRSVkpU
VlmVCMksFQ1S2RpW2TPiEiorO1QiZa8SEpX3/n95j4+/7uc+4zrnXPd1PlQj
ievmm1t84EkKcn6H9rdT6cjTnndaZZ8gTy294ZnNQL4s8CO9KHvdfIvot/2f
I1vjfPp25SMLvfztx1OEvOd824XeknXra83b/qgc2ae7I8KrEvlaqkbizmrk
Sy02AgK1yJurjo4N1yET5I9TSl8jn1EKexHViKyuOVNxvAU5RhjIW9uQ+xfp
k/ydyBPuOuJT3chmnlsrXvci3zuqW/PoA7Lnqv+WkAFkpQAS74kh5G+XTa13
f12X73D6QlKjyKV1ijpcE+vyQ5Bu39zUunxTkj3yfha52yzzVM2Pdfur9Kxd
1gJywxuNt7G/kFcntHKurCCrsJSxef5FhtDxj8eYxP/vcHteBXNm5KMiLsu7
2ZDLS7V2beVEJnx5zaXEgzzWYHFQkg+5Rl5SnCyIfMorwoUggqx3C7YJE5AF
KJQYARIyHJpz5ScjM3EHv+OnIRNraZWCEsglyVIqOGnk3AvDaiQ55E+N2fU0
ReSRxvfDsluQde1qbqmqIo+L1bTpaiD7OaikGW9DZtX2ZbPRRqYHzTC57kBu
qly6fWkX8h3TpRfRBsgeVuaBj/Yi096c/VBhjMxypKyrwxTZ/F6c65Q58t7x
86lslsiHr76+wLBaN5+bv2b1bJH9p/25TtgjWwfWN4U6rPMfI+UMJ+QrvKE7
Wk4jF+pPLM27Iv8iL1uRziLj+BVPG3ghfwxmZ3idQ37cxRGd7Lvu+enirFZ/
ZNekGN9/gevi3Uf7veUKcnfYwuaTYevaI94VT4hE5hW/XtcZhTwn7c7giUa+
OvFGd89t5K3yKviw2HXx7d6Z+yp+3fxmrrMyJyD3PX1ONkhGph7ZtXo1Dfli
2Hjiu8fInSM7WXGZyA9Pz6ofy0G+sfneluxc5IHUwaWlAuTjx89FGZQgR1sx
zcSVrzsfL5Wp45XIQYIVkto1yJHyRmu3X63bH2rxuRMNyAeKbNR3N66LR/T+
uOQW5Nu8Cu2rbchco8VjNl3IPKpZA5XvkTeHtxSRP6ybz5dvbqEDyN/fvmCf
HEI22Ua8ZvENOamk9UfV2LrzZJS5W3YK2fbGpeD4WeTFLLFs9nnkYkfHV36L
6/Y/Xq55Zhl5Z93+145/kI14cks+riHP6ikmWDKT/+81x/yLHWzIN6UpZge4
kBl/HBltm5BVBdwXzASQ5W2xCkkYmenB1XgbAnKkdfiZYRLyBBPOyJ2CrPZO
XWGZjvx1aJgQIbXufV2yAE4O+XTfFC5TEfnIbQsFbWVkl912BzvVkDsbRKJd
t67zfPRnFm3k588/GKbtQH4yztu4YzcyMUf/9JAhcjH+PiN0H7K/twyTjCmy
iTRh7Z058mzbDfpFS+SnWnnuDGvku545g+12yHpV+YHBx5Fl8n/sVXFC9lB8
vHv0NPJV1w2eiW7IPCsG7Yc8kP06Ck7x+SBrm11Vb7mAnGXIv+O6P/L3P3fD
TYLWxVfLgZs/BNnTpLGzJxx5Hy/tc9I15PE52Ox8E/n2X5YmtdvIJ8ZM8pjj
kAc4/nzpvo8c7+nnlJmI/Gts87agVOSfKzdPHH6MzMLE9nVLJrImlfflpmfI
fMeoP6fzkJvTX0S+K0JOrbIPLCxD/u155/39SmSO4MG4KzXIbLldL93r1sWr
mcnc5g2yEfwx39eMXBrjUKfdhvzhZGuGchfy+eThDbK9yPvf7emmf1wXr5YM
GmUQmVJZMC3+FfmtAHErZQx57EkcG2Nq3XyLv9rIziGrzNRpqvxElvBbTdH5
hfyC/dA941Vk7t4Ecbs15FPVT7Z6MFP+7yNbjSbD2JGlz5xQT+JGJup0ipXz
If/eF/SoRwj5B5t5yyIemati20OCGLL2DQV+XSqy4wO68ikJZJt5ItNtGWST
5yLB1QrILN/Fi2e3IJ9f3ZFCU0f21IzWP7INeZcuNSNGB7l7XLCpSQ/Zx+Zq
PochstymzKNG+5BFPid33zBFLiamELoskJ9eHVIQO4JsG5Aq7GyLPPGR1lV6
DHmb8nM3DidkvtJbX+yckcMcqFuL3ZGvLJZ483ohG/IUxLqdRz4u5ZvW7Iec
Xe6TqBSErKNFuBYbgrxR9ZPr3wjkP0Y6Bi7X163nwRpSXwxywInpH0axyJmd
h5qr7yM72MXkaCQhD9C23StIQ/5evRi9+SnyrJXHg/xs5Fu5hyvU8pC5ZRzn
K4uQz41Z7DUsR6b1T1Z3Va1bv/ola6da5Hd2RuLLDcjXLKp4YpqQY5y2KMi2
ISd53bz8umvdfo96xXW6D9lq4+sOrgHkQ2FxfQVfkM/SNRh2o8jCrsUlnFPI
kRckYl/MIZNY0l+dXUAODTUzkPqN7KxoS/3yF1nt+krOgQ3U/zsqTeFiPjOy
nP3IkiAbMq/FPjlfDmSyZLjwABdye2pdmf4m5J4XmrhcPuQfKXgVoiCySE3S
pghhZKdujpwFHHLQQgLPSeK6399PVuslIe/MsJM0JiP7h0t9ASqyjbi561YG
8uNp9boCSeQYftVZBRlkQYucmSw5ZHcVtnoZReSvv/J8sjYj331BXJNXQb7i
VeGcr4b8Zo2zSEMTmXPX9aHqbch/Sa9+7tVGlozYOteti9yZENhzQg95f5Zk
1vxu5NVtTe5hhshUaS4GwQjZ6+m1d8+NkXHW814Gpsg1Nj/5Bs2QN5rr5fgf
RJ7yv2dIOIz8Cgq/lVkhs9XbXrW2Ra6Ys1P7exQ562rkVPpxZMvqwvx9jsjZ
lZURCyeRD5SHe6Y6r5sf54qnqRsynwbH9X9n1q0n89PafE/kxJtt+JM+635v
GXmLdAF5w6H3St0XkV34WxajLyEfzgsaNw5adx44uLm4r6zbby9ij7aEIhvo
GI7GRCC7/jbLsLyGvMVm5pH4DeS3X20Gx6KRffYO2RXfXrc+Qc2U0Nh17Xd7
yR+KRw7k2hIq/RC55ZSr3N9E5OGWGxI9Kcj6PVzn89LX7b+RY5QbT5AXDfik
3TKRm3Ufx5jkICspFNptyUWufNB9G1eA/MQ2T2WtCLkgc3bXZCnyVbU9r3sr
kG/suwBvqtbtnwk99Rc169r/dFEm7xWy7MB80tMG5P7MWw9S3yJ70LUpSc3I
UmfHVRLfISfx3elL6li3vzh2CKd3I59b+jeR2YtsrDZ1tPDDuvaWpc5VDyA/
Oze4pXUIefy38f3PX9fNH5ebOz+KXPfC/CLn5Lr+rW/+ps8gq/C80tjxfV37
ZbZq9j/X5Q+ljqXLS8gHrR6HPP6N7HnoxKfmP8i96Y84ltaQXxrx8DCYaf/3
4b/GUxZsyMS95JxwTuSHRfvMKnmQd84/HvzJhxzFucl+sxAyI9Cj/QwOuc6/
YXseEfklm8iTn2LINrJeAtupyBTxlfBwBvKTwAH2LinkVN/DiQw5ZKvfz/f6
KiI7fNMSfLcF+e+OE/+k1ZDPuccLhmsinzpid2hEC5m7QK9xry6yNX3sQp4e
snHY6gmiATKOoHM3Yu+6/sFv0y/jdePdHtPregA54pjbry8WyL6WPD52h5GN
+oLNPlgj//Mej7M9itwJPkZDx5FDc528nJ2QC6p4hRdOI+ft7tUMdUOOLVf/
KuKBHP6zSOyZN3Ky7+ykwQXkxcrYQ1/9kPddcDkeFojMMrZLRPYKcoMUt39H
GPLN8xAXeBXZ/Pp5D8UbyKaT5rxfYpA3qt7xu3933X7xu1p+MB6ZNTmxUzBh
3f56ZNLWk4wsy6tYmpiOnKQ9EX36KbJb424HjWzkoEmcOmcuskz3IcGhAuQO
cY4NlSXIazKHOB9WIB+NOq8a+HLdfjv3KtKpFllYJofXrAG51f5F+47Gdefr
Vdx71Vbk7cf/ySh0ILeTO9plepB5tdh7ZfuRS6tL9TcPrBsfpxBj2xfkXuMz
l/aMIA9yqx+xmUC+WLBc4zWzrn2+UzU3fyATvu87lruInJ8dl9X1e935KLbM
/PsXWUqr6qTCRvr/faVKbPoYG7Jp7ozBfS5kQUJjYA8vcorumWS8EHLH/peF
9nhkN/ZXDdkk5Mrz2cOrFOSF9BZhCwnk54eenn4ug9zdPDC6SRH55rVdyT7K
yDcI7x58Vke+/PHxiKkWct0QLrpeF3noRWrKjt3IDfbTUrAH+TZ75xZDE+Ra
inVThxlyyZYKJkdL5F+9Nl9+WyMPvurzu2ePPJDP1LfVERkf0M355TSyqux1
8Rh35K3/btN2eyEHpd6U+HseOVLLVv2lP/KFLAHH0MvICYUbXx4IQz6vV2VB
v4YsksuptnoTOY1n0fPDHeQv4W+JEI9sX8G341ki8mHZBz+S05Dz8n133X+K
nMnMsvt+DvKB7Z9ZUvKRN7rPPXhWgvxxj5tw7Yt18WntiPhUg/yU6QfzWj2y
TOloskzTuvV1ortZtyFLc50OuN2N/InUOtrej7wrsr4aP4isWIsjnvqGHDgy
zlU1gSw59jKLOLcu3h0XuS8vIFuTjhlO/0b+xkPyclhDPri1Ov0zC+P//sVW
P+/IhZxrI+z3gw95swGbaaQIcnTPiShJErLs39N7WqjImTeaky9JIe/YV52t
qoBsRJ8LX1BGfu0dbVytiZzgY46/rYNsWXWe9cxuZOfxehULI+SNdverdh5A
rpYdgK2WyFkkgr2WLXLEkEuRgQNyg/3dIZvTyLs3r7D6n0GO0Xuu/8gHuTPb
pfq9H7JOekqccDDykWe+M3YRyJW/eifybiAzZlzyNt1Ftl5McbzwAPmFb6XC
ZMq6eAt1Kbs8RVbC9z/8+QyZsDX91rWidfOPntaWf4Ec2X+qqQ+QH3GVO915
g/yVEbnV6h2y3MlQH7medevf4a7P+Qn5A4/4x4XhdeubfMt5ZgJ5IOY7+ed3
5PDARGW2ZeTb/Oo9UmvIw9+f7rBkk/i/TytrZN7ehDyrG7XnkzDyuyMvjqiL
IYfG2ggnMZCtrl17ISSPjLv27+oDFWStuwRQ0kLuXJxJ69JDls+z875qhBzw
gOS73xx5w5mWX3Rr5INPeHU5HZB/H7kbx+SCHM+lYsLphXzswb8Chh/yN53j
RLMryNcbZXujryETpIt2Dd1G3rx1oUT/IXKkVNrNqnTkxp17ZffmIPsEeU2N
FSHvfVOzLbEK2VtcOPBkA7JvSyFN/x1yXq1r/NZeZEv1GvPdQ8ia7UJvnSaQ
bwd8PJ80j4wXafows7rOcpyXDrNK/t8TBM/BXl7kjPKaOG8CsuO3L1uk6cix
yopGS/LIv+SeBwypI3Of9fAY3YE8L/y+mWMf8sLg3K69h5Cdk97feGKPfOWo
sAvNBTmNmz+lygeZTgr55xuE7M0yf+zQNeS5UzpPLGKRj1TKvvBJQeZN2hBX
nr2u/zZdTXop8oc9u3ILapFzckjCzq3IFYMOtwz7kUUvka1NR5A7Zd4VBf9Y
Nz7ji0uf/yJnhwxddeWS+r9/8/aMSOCRX19KSuSTQN7iddNCQRmZkw71AbrI
k94bmjaarHtePXkIrJGdmbUulJ1GNnR3OzZ5HtnxQPJJ2zDkH+fbWTbdRb6o
EvB1QzpyoFjme+0C5K7vfqMAyF+PORy83Y4cH/czoWAIOVQ5LlTyB3J0EE70
xwbp/5t9/5l6ghAys2mtYZoE8vs33O0xGsjyeQ/ZJ/cim2V8ECu1Rf4e961/
5Sxyzzb3ipoQZDmbPqZN8cgmERGDUznIEjevxZ6qRX688jDxai+yLuu1SftZ
5PhUdcVlVhk0/mo76ZNk5MuzK+QKTeRtvffduSyQ2cZPaficQebaX+ksGIU8
WxDMtikT+XDV15WYN8geQ49yO8eRM2Vn20R5ZFE8rifwvlJGTst8prLDBpmp
3PGAegSyzFE9pphS5GXba2NF08hBjQ8YTPJy//cGF/kVjgvIKQGVpyP7kUnp
qjKN+fLA0yeYPs4+VGMTsqSW3CEPu7J3Koi0jNbI+erdlWiSh+xtvXocS1M1
Tu259Gev5CHgazjPOanvNUuV0l/VKuWh+fBx02je+ZqY03Hd1UXysPLonP/7
1z9rhDZ8WTJ6Jg8q2b+6B2wWaw6V/jR6/1geehZvn5HvXKphKyltdUySh7lw
/Q/Lyss1v+SEQubj5EHJ93KiUNDvmgGD+VMh0fLgUN8YaFOxUuOrqhMgFCkP
QvmXLDlGV2uCaQO1Ty7LwwNDIcZX1r81STqVmtsuysOb61/4bEX/1YSVwECr
pzwEdn66nyKxVjNS+r7I0UUeqh30tvUKMsEhj9GKFQd5sDsbLLE5hgkiePrn
7tjIw8HVP0eK2DfAxqp4S4WD8lDEM7WpKGADeOZwT702loe7Cwe1fGY3wCkO
cv4JfXnQuy9pseXoRjjLVP54TVseGqqLCyiNG0Gg9tXbJHV5yGxOfuGpwgzD
vtJiOkrykBu+68X+B8xwzKIteUAKi8f2008+/WUG7qBHZpcp8qDA4lq44zgL
WMncVKYT5CHH6VdfHLBAQ9B5vdf88qC5kqW9SmaF5lyDYDdOeVDUz4m4dokV
mkZGZwQ2yoPO4WvKVu9ZQct8V1TFihyEC9Q3BmxmgxCynuWJn3Iwl8oryR3J
Bov+LaY803Lw6PDH2yIDbMAZ23qh7JscqMdfZHquzA4b4hVbHQfk4KLtG6kv
YeywvaDHXOC9HMQQHVPgPTuI8OexwDs5UBWfZrGW5oDmofQRjzdycNCdjavs
AgdkmD1coIIcbL0aET1azwEbbwYpd5XLQeR25cJ5AU7grNuaGFEgB8sGjiMj
RzlhhVKotj1bDnScx381ZnLCpo6ule/pcqCwQ1cqc54TgpkjZzMS5MD4yAXJ
a9u5IORbMd/xWDlYMfqqeD6UC9TTDO2JN+Ug+Uwpy7kmLoBTkh+6wuWA1S6X
5SY/N1ic0AqNCZKDjRLzkm8sueEvnLU28ZWDQlVlVtmH3DCel2PH5SkH7eNi
k+UD3EC0+3Cj0VkOBr/vbw2g8sCz+a8T1xzk4LDTk6P+J3igKLXAx9hGDlKu
aLKWPeIBhbsKcrwH5eC6bsuM5jceoP3S2dRpLAcjPkysGyU2wf3f78Ti9eXg
BFmASdRxE0S+eWt1VEcOuPHWx8LSNsHkTeFaCQ05uFZ21ctgcBM890uwnFHC
4rUx+bCDGC/UlRniyqTlYFzt0cZPVrwgdX5tYwhVDl5u3LazIpYXMj7nkkyJ
cnBL+kfhnzZe2ErTPU4SxOZ3I7A/i4sPcl3utU9wyYHWyzK+en0+GP2W6l7B
LAd+uLBbpkF8UF5jqBb1Rxb6Ku/6mpTxwayUl7Tdoiz8EOCogzk+cNjDabh5
VhZ0KIFyvUL80L1/OYZ5TBYKz59bub6ZH1hOS7P2D8pCp3ykDJMxP9TUXH6S
1ycLx4za19RO8UN+2KRnZIcsxL7+VyN/hR8Sh81OH2+SBWaD4aSRBH5QZku8
qlUnC0fk5uocS/mBLFbSLVIlC8/ghUVGOz/wmIcbzxfLAuWHh0PBJD886Vic
bnsuC7U0nX8hLAJwtWmuPPepLIQXViqJkwXA1NkuLzpFFrRvmH8P1hSAW70S
7R73ZUFJ/ubWPDMBmNBXIVncloXT4QGLmS4CMP3pzC31KFnokVzb5BEiAIIt
sFk0VBakWoVObEwQgO+6wr/XLslCywit2bEIe37CfHr0HDZfvh1isc0CMOzg
wNl2RhZ2MnvRY78KwIyroln5KVkI4Zh+7LQqAHeykiH9mCyobDM9ySYkCIf3
JdtEW8nCFeil+MsJwmM/EfIlc1lQ3Zt6HfQEoddxhstlnyzIVDfafLASBFt1
PprVbllwSczXeushCHdFnY7v1ZYFWj+xOypCELp39Lzdpi4Limn2zfQkQQjq
MLZRUJIF07U4uFUkCD2r+cJUaVlwuFl1oKdRELZMzfwSpsoCY/8H/h+DgvCh
eYqZmygLWnVS978tCoJA092tGwVlgcVd/kI+txCICLbFrXBh6//om6YlTQi2
tEeQFphlIVDoy6kuDSEI3fK4cfaPDGyoPXZN3kQIbI/xp04uyoBkgzvd3kEI
Oq4WJ4/NykBY458CtwtCINTv1zAyJgPtluwlh64LgUWAkfDIkAzcWkt5QkwV
gqfJPNdH+mXgxjXe1RfFQqDg/kx2rFMGfm8Yld3WKARr/ILfJ5plYHhK9HHs
gBAoV0h9nqmXAZ1gQn/rDyF4f6vr5/xLGbAR7FEfYRWGsboNyr9LZSAybUTi
I1EYgoIexjHly4Dl41u8+YrCkDQdQePMkgERkSErJz1h7G6U3y2YLgPf3hae
Xj4kDFp313LFE2QgmdSa6O4sDC8Y9vmysTKwuDR+pPaSMFzFl/Rp3MTmp92w
tBQtDE8ezkgbRMjASoJaz6Z0YRjt+5506LIMGPTL72crEYbt/zK0Tl6UAa4b
baVDb4Thksafvxe8MB+94pz0QRj8n78fu+YqAy9fT5dqzwgDLoa6nOQoA7+O
Cy1WrwkDnb1OqchOBrRfWJ2TEBSBw3oZ1xstZeBO/c2wMxIicNellPeLqQzY
flr1eaghApdz+st+75GBYhePmJy9IjCjshIhpCcDEpK76Gk2InBbfkOAkpYM
6DKdvHDJXQSItb339qli7Ze5dGsFicBWyune0woykMB3I3QwRgRSve7rREjK
wIvXLxpd0kRg9uuhxidYfaWumjrVXygC7Wnh/q/xMlCYlK2wpV4Eet4LmY/z
Y88thNvce0TgQe64CTeXDLSdmRK6NSoCcGjmzGZmGTjmTtz+8JcIvFngKj70
RxqULriGXufAwc4XcpRLi9LQ5B0r50TEQWW7el46Vu+xDuuckZDDQYajiFPz
mDQ0B7BEtmjh4E5yoc7iEPb7tNBCO2McjD9b2k79IA0DN21ke2xxQH/RZG/S
JQ0NjioSGu5Yez/wT/1apCGApf7D5QAccFx+I5DZIA3L5QOhhTdwEHzzVVpv
tTSYFDhbvkvEQejeeUuOcmmwtTob1vUMB04fdyhpFUgD47K4wasqHFzzipU7
ky0N88fbmh624EBDo39f2iNpoF3h2Xv0Ew6b76/o94nS0OV0e5ZzGgf+y71L
PPekwVD24FzqKg4emTiF6MdIg9VyqD+dGw8+AeHKgVelIcg2viZaFA9biyRY
yq5IQ4in4cyILB5ExeRXfvhLg8G/u8oy2/BgM3xFSOmcNODPtFdY7sUDXlnQ
zO2MNEynJRWePYKHUNWGvKxT0nCxen6Pzyk8NAiHqUwck4a015QnjufxsLym
2SdrLQ3KCh0LO8LwsI3alOpmIQ2NekIOHHfxkJ7KuJFrLA1/4iyFXqbhYccz
xYfz+tIwpHFWzT4fD9JnO5o0daXh3WDi9FQ1HiwFlsWDNKXhMX+046lWPLRD
1N2GLdJQzm8PrR/x8CjDW55XThosBhJk6ZN4qP5+f+QIAzOLSYPjMh6E34zW
poth6+s2VX6HjQCPLA1gVkQactm9ZfOECWD0JmloO580tAZYbq+gE2DFsJ8e
xSEN4UXXBQu2EOD62lBEP3a/abS62XlPlwDDpGQeuVUpuHfAKtnVhACfXv8u
urQgBVcEve8r2BDAQH4g4N2MFHSzTg5/Ok2AWR/l0/QxKWCvtE25dJ4AOc2D
3r7YfUpf6scsRygBVI92pLT2S4F0g9N82C0CWB+cm5HokgJyBXPTXBIB3vbR
jwa2SEFmV16cUQ4BdAmWM+8bpODqvS/n7pQT4KK2R7JyjRRUS2dHNDUQQMTT
xvNmuRRMbS2Z+NFJgPqBtROT2H2v9Ou+Ko4hAqjk772wN0cKKvzNxfhmCDAn
QM7OeIyN58ABadYVAmQouvxjT5YCwhn3lUk2IgwqCvm4xEvB6r5zhSBEhM06
rBwtt6Sg16vXLYJKhC0RMi83R0mBnejzXdqKRLBUPXUnNlQK+KHYYngbEVQ8
MiJXAqQg7dmRsouGRFB16kl0uCAFnRezr69ZEGFAu7+j0UMKBsLPTl44RoRn
jEQpVRcsfmeEZj+7EeHvLvaEpBNSUOhWnq95kQh6DcybOe2kIKxS0eRKGBGm
uv2Hz1tKgcHPxf7KW0QwSrQs+WoqBaSDe3zGEolQbxCYYbFXCpz4NimzZBEh
Y/VD+Ss9KQi+My4vWEKEA+NHJlS3S4F/uUqAQC0R2DUGtj5VkwJv5r/bNrYS
QYDvUAZRSQrONwoGfusjQlHSE7VoaSlosl2xK/9GhG08lUPMNCm4JLP0PfA7
ERrDAnP8RaXgTzermfofrD/l97HzQlh/B8dufWYXhRnt3ES3TVIgMI9v8hMS
hW/ts69G2KTAxqlHgJ0iCun4K+wOTNh+ekMOipATBZPtpq4DvyVBP61EYlld
FH6d3DFl81MS/vaRSXZ6olBfqxPVPy0Joc8eXSg0EYWqiyp7rEclgT/FwmT1
iCgsF7PRPwxKgr0TU4GGoyh4pz4SteuXhJ8NeyuczoqC5sn5LYOdkpASFuMX
7icKexQ/OTm2SMIW9Q1sD8JEIY6+r3S8AXtOiPVOiREFnIekpEeNJOC+c3Td
f4j1r32kYKlcEmZaprTCn4hCcMlbm8uFkrDjU+xLp3xRUGd2pHE+k4Q2Jdmz
mpWiUHOAjzX2iSR0BiQc+9sgCqv1pazUFEn4M/LscWm7KDTe2MV4fl8SxHNn
Djh+FIWp9oSj2+9Iws3Flz7Mo9h4K3OKm65LQsRZU3r8d1EIOG8rYxsuCdv4
0s6QV0XBTTa2fDpIEu7WXDv9gJUEfUw7Tl6+KAncrHk0Dn4SOEkaKAl5S8Ji
VtRzV1ESdEGMUKabJFw74SpWK0GC9j/sIronJSHhrOdl7s0kYGaOV+mxlwT6
1tgxo20kEP4r6X7GShLY5tJPBuwmwSPh5Fo2C0kQpe/kerSfBLt9xlXSjCXh
36HRkZdHSBC7a7ZG20ASHt4d42h1IAHt2X3nfl1J6Nh4NrTdjQTe/e0Kvlsl
weZswMm350lAWrjMg1ORhMDu2eriyyS4KRnDXiovCe9n/VPirpFgf/yY+BFJ
bPzl+Ti3u9j8vL0P/CZLwp2FFVX1JBLc/UJITCRIgkROCtvCUxIs89Qz6wlK
wtPnkJSRTwJH8tGIUW5JeCJgx2H2ggTbd7QybrJKgu4zE8uZOhJM3f/7UW1N
Aryv77t7uZUELw715g4sS4CH+1Q7Wy8JNiTuToycl4DnWx6JhQ6RgHBf/rHK
tATcMqsPW5gggbb3xdefRyRAwyQYb/uTBBUHhZhvDErAFtHx4dI/JGg+OWKt
1S8BxbHTC+xsYpDR0ds00SkBDt/sbU35xOAOdFk+bJGApYnvjCiCGDyzfbVi
/FoCfJ+o21XSxECq5UbFvxoJICamCQzLiYHCdrE7hRUSEKl93fyfqhh0dFiH
nS6SgKmd8rL8OmKgW6F0S/y5BFD4k57gDcUgWDSspPupBNwUG+wSPoD1T969
cCNVAkb0uoDdSgyaZg+ZGD6UgEO0HX7fj4vB16L0l0yxEjB6qYWzzUUMVu+J
7K26KQFF1zkvP/IWw+7r96YuRkpApq3LyJlLYiBoy5epcQVrX1zfSClMDP7c
dA5c9JcA5su9pd9uiEFByHW3knMSwPLXUOt2nBiQTzh4XzgrAbPqiYOqyWIg
Z9l1e6uzBFzTelPY8lQMMsOaGlcdJMB/ILnGNk8MzhG3iIItNt8NXwS+lImB
q/ZMSLilBLSPqpTYgRjsw00xmxyQgAcXaCXv3orBeJtgkpCRBKzepIlrdojB
39v7TT/tkgDHPbeW4/rFwCg8DP9UWwLGdhVZTH0Rg9udqcueGhLQMlOuoTmJ
9Zd+/Yf2FgnQelue5zePjV9caSOXnATUZhe9LVwRg2l3L7k+hgQwuGJvDG8U
h4ZyXdcMcQkw1VJi4+QWhxHZy7W+eCwe+Tt3SgmJQ+84aYuRgATI6Z8z0CKJ
gyr5XwmJWwLSztpRDRjiEDfPe3COBWs/yvejobw4eEVrstf/Y0Cg4OYrO1TF
wUrUofPBMgM2f+olbd4uDq3V54o95xnAdKSwRGS3OOg8tn2+d5oB8w2TVj/3
iYPiz39VtFEGVPs/4HtrIQ6LXXu+rg4y4Bdv3de7NuLA70Gh9vYzQDrJavDw
CXH4On3Wp6iLAW+WNXkEXMWh/jxl4FYrA0gj8udeeYkDr4roUY83DLhlPE11
8xMH6r69P01rGRDlRRbjvoL1P3onZXMlAzoVLD3Sr4pDmdJXB4ESBrTiBSSU
b4nDG2O61kIuA67Ww+6yeHEoPrlNpi+TAZ5z0KuWIg7VjwUUXqYzgLfAbiLr
KdafcqzBo0QGCOa1XsHlYvFTyT4XdY8BL020s/1LxGFfp3aF9y0GPPtQ4/a+
ShyuaKoL2UVh822wb5OtF4cnUQEhhmEMyGjg/XyuWRzqfq6yqQQxwI+rJLWs
Uxx+PkxMJV9kwCsXKep8vziYZu45wOPNgL3XpU9KfMHiu3tUcNWNAVeEz1w0
HReHkDiHqcmTDGB0J5zwnBOHkw3pfR+PMSBneq9C1BK2Xqt3PrRaM8D+3++B
hL/i2N2V9AMOMoDfXDL4CQsZ+omSYiX7GXDzjzIpg5sMGywe2GbvYcB5gYtl
qYJk4NjikJeqx4BF2Hn0DpEMLz+exN/fzoD+0NfCAVQycAXeuntLnQHpeuqj
R6XJULC9iRG1mQFeF7L7NZXIcG3HnzdhsgxYtVL/xalOhmP5fMHBDAZUrr03
7N5OhsmSGeNAcQZEh4e039tFhjnfy/KX8AzAK4knmhuRQYacS/YXwMZzLaiA
xYwMeu0nJP25GeAf70nIP0yGhZKIHZdYGVAzmdd38CgZupc2nglco0Nm09Tv
OUcy3HkBz4N/0+Gx5evQMFcytMpkbQj/SYfQ9O5AAS8y8Lk8cY6aoUPQl+S5
e75kmE9PHr41RoepgNQh4SAysP8L9Lj/hQ6nt+21uh5Gxu4hCnxpH7H2LZeP
rkSRoaHkbm12Dx2asth+O9wmwxmHxIiSNjq4va7a8iqeDNtbNtvXNtJBTMiK
h5RMhifimnvf1dGheprzrvtjMnAHJuh/ekkHqbpfzaXZZOgTMDw4VUaHLI3t
1b/zyXCemXputYAOWurDnuplZJD3E8zgeUaHadzcpMtLMhx/yDZNfkqHqy+s
VOPryHAkemSXSiodjqVxmb9sJINdwP0cw4fY77lG9n1qI0PVdQ4pu1g6HOF/
Kb3QQ4bsr+RC72g6SNbYzbJ8IsOpnPoDUVfp8Fc19AnvMBmkuL7+Sw+hw0Lx
t4MC41i8pB1rqgLoENAsx7RpFutPVul27wU6yNkv5G9YwJ5vVTz305MOXxt7
3Od+Y+vtb+TM70aHXytWWu/XyOCEdz+jdJIOv8P/UkpZKcDQCArdf4wOLLBV
IoabAgV/nbPPWNPhx/vz+x0EKICLExmOPkgHgwmRdAU8BYwYZ+QK9tMhVtxT
5ocYBQ61WYV276HDYkXHaC6dAjSonV7Wo8OkVtDXkzIUeCR2+xRZmw401zwJ
nBIFmrjzv+tr0GH2XFx+jSoFzhWzX3ffQoeLG4/cPLGNAmE6V9Tj5OiQaiRQ
+0+XAv2trN+rJejQJtVnHqtPAa0bQS8myHRQVC41YOzDfp/SHStCxOLV9iw9
5wAFvJV+BO0SosO5A8VnFS0p0Hrs5UXPTXSwWKzMy7ShgLUNPSSFnQ4RItlu
4scpUKfPmdC2gQ56UnaZ109S4KWBbR3THxo0dj11++lKAeawDasqSzRIEj5c
eciTAjJSI3qnvtMgWFsxKe88BT5azMU/nKQBg38Mx3KJAs+2cP5t+0aDtV51
JYtgCmiOkrzYBmmwy6du/EE4BTY95F/Q6afBeVdlk49RWLy928MvdNHg0wai
Pe4WBXLu6Uvlt9KgxJhbwjiOAsEKh3sm32Dva91+5PeQAik2s3ekXtHgaoH8
cFoKBUL3LNk7VtGA/cHBkbrHFLhDPLItrZQGf6b9CgezKKD+6zdtKB9rr439
wGIuBXrY3hKoOTS4/9AeWIopUH82W9zhCQ1GZ3u5eSsoYG8ZteVRCg38Xjdo
CFRTYGHIzHz0AQ2kw7wNeeuweGqOXZaLpYEYC20n61sKqAVrVHlEY/3l8Mgu
tVDAdkiarfQqDW75u7B96aDA9aDHR/+G0OAX3mmg4T0FvgfHvTIIxOb7jVb0
+CMFSjZ9U4vxpYEIV+2NwCEKsBr7Ffd70aAq0srDbIQC3Md09STdaRCgv3xM
fJICHR5iH71O0UBVLMvx2ywFAh79uVJznAYrs+6Xn/ykgDD1rTqvLQ2i83TL
jy9TIIPbeemoJQ16vASFcH8poHujoS73AA0Sqlybhpmo0PamMYlpHw32MzTT
NJmpYPXtaNhBfRoYHrS/dY2VCh3sbr4Zulj/gyYP+9ipQLb6cOHPVhp48rrX
SnBRQWU1NsRClQb/hmgcZ3mo8AUX9jBLkQYbiB2exbxU4Ou4Vb1BhgYbd/b/
/cVPxe7Jj2dt6DSof36vYKsQFbaXZ8iViNHgZfSJ6AsiVGjfEubNj8fGP3nn
XgGeCsRB+mt3ARqYZ/u3TBCx5+Pukk3cNFhMdlGhiFGhyMf4lgwbDdwinzWZ
k6lw5kkG21UmGvTibsZfoVKh4JHr1fEVKjxeMU/IpVNBOjZQZN8iFe4P6fb1
SVDBObHx+bM5KrwKiDVjkqaCwLCmOf8k9ucxt9gkZakAUQVr575RYXbyzB9D
eSosVVIqPnymQrifk9opRSoYJbgF6vVj7+3Oyg/ZTAUl0yCTrC4qZHqf9UlU
xryyU0rwHRUO230NKlKlQnV9IlfAWyokhaj1vFHH3u/y/z36igq/E65f7NfE
4mFcP2/xkgrm9/ncxrdRgdnixFJNGRVOP/2Wu7CdCvM8uixKhVSgb1Mw/KdD
Bc+0nWJJz6gww8OqyrqTCrVqB3U3ZVChT+G6L+cuKmhN27sGpWHr8qtXhFuf
ClIzJqnfE6jALbWRn8uQChV2bEOO97B2WsWd2fZSYefxc7J9t6hge1qbyrSP
CgNiwQH7r1NBocdd65cxFZrKBPvrwqlgc7KyfGo/FVQPi+zYHkyFg33KSQMH
qLBZ3Cu3yB+b18neiRZzKowo80krnqcCV01+asVBKrhV9GVmeFChkgB1jyyp
0NxXqspwpUKoHKvl9SNUIJTceZPiRIVdGoGHPa2psN/H0kn8GDZfHkaThS22
vlvHOROxP5fgmytQOUoFX1m1ctIhKpRv6+Xjx35n4Ub3SDSlAoPeNjJ5nApz
9EQlshEVlv+9Ua87QYVt56OWUndTISQnf8MDrB+OyPevJXSxffrsvLH7KSrs
CHRJydqKzUdlg4iOM7aOAQrBm7F1S6RtP86NjZM/m8OlFFt3YSHOzb1uVDCW
G7PWlcH6sTYNTT1DBV56gcUbbJ/Fsk/bn8bmSSw9cNBcnAov5qBO3osKktzP
bD9h+9rvWVbRjDcVeg3y3JwFqWCaHrzl+TkqfIvaFbqInSMaC1nb9QLmf6bp
odi52957pE/iIhUuvn75VnAjFWR/bWAf8KPCOZ7v0wa/KfCcONt45xIV7Bta
DztjeSGyc4puGEiFTqaxdze+UuBA/FuhX0FUGGbntSzqo4Bh3YHkJ9i6eTNE
Jj62UmDt4b568xAsLonvotiwPCdtFhy5GoqtXyWPlmo5lvdZSyfSsXX3a0pb
cnhOgXftudN7IqkgKHAc7qRjea1W/s7kVSpY9xHjG+IpMDc89TEqigrsLmn+
KzcoYK7zrFnmBhVauBtdlUMosGtA2rH+JhVkOB1Pu/pSgKMH//hoDBVqsvQ8
n7hTIHCn6q0FbB8uqWuGDztQwGvvZtlrd6hgtiTylHaEAiSpGk9SLBXUVfM7
T5hQwE0q1jknDjunan1cT/WwPP78qOC2eCx/7T5uOqWBzX9bo0f9fSz+maJJ
KgoUUDkVErL/ITb+7P6lSzQKDH5XMenGzsWb2x62b3AU0H4R8s4qCTu3GblN
wjzYd7UJz/0xGRu/iou+0wYKCBy6x2ybip2vAK+3JUtkUC1LrejDztnl5geH
OafJEB/Wq3ToERWuOhfP2n8hQ0Zwv1PrYyroJ9y9Vfoee/5091H9p1RwyuHU
5m/B6hj5AmIFdm7rh8a/u9WSIT24MkE+iwp/Q5jzGkvJMHxk5VtCNhVa++Uv
yD4jg9oT5l+c2LlvU1AzvJ5GBv10t67zz7H+62bJc/fIoNlRf2kwlwpnRxSZ
LG+QIXQt5YdhPhXEP9RNVF0hQ9feGxrPCqjQPx7yUQqrO+uJeBO+Iuz8Wev0
3HEnA6i0qHoWY/vcu+E90wky1GSrz70roQL+0syg5xEy/P7x8bI8lpeOVUZ+
HzYhQ163wVh4ORXY/E9xHMHq6L7AZanPFVg++Gcr3apJhjo/351qlVRYiNba
b6CI9V+ur361igo6Pt1+NXSszr0zxPYBy3uS86vPthOw9hoaS2VrqOBiETpa
sYkMY5cDDX0By4cftaW0mMmwy9a37FUtFao6V9yqlsVB11GZm6cOO0fBMWU7
Z8WhHyex+2A9li/kWjnefBWHjW6vj99voMJ7fMSxA9i9Rq715smPr6nAEnOj
sv+dOCRIzlqIYXn56ftCsVPYPYnlg7WcbSMVqOrNIQsV4tDTpjcT34Tl3+8Z
M2F54vDorEhSZzMVosxIR/FPxOFW+q7t3K1U0H34qz3noThkflZv1MPy/gFh
PqNd2D1PgWKz90Iblg9Y1Ro+hIvDjynCi8x2Kjwr3Gpw/hJ2L7L5QOnvwPa3
49xbAexeKSTAeokd+478s5Mzyz8lDhf3/GtR7aZC90jlBzM7cchqksXb91Dh
0+4Lzj/NxcHp34RNxHts/1fJ/47fIw7nBlMePOulwuq93Bu6OuIwyZrT3d6H
nWd8B31MRRyMMlw2/cS+W8fDT1belhGH7PtbDYQ+UkFPUvewLhm7p5v5BCp/
wvKojuLPaeye/mTSp2z/ABXyBVnvJHFi85W6u3Aa+w7enIpXMVsTA8szMhrB
g1SQ31TezbIoBi87rgXeG8Ly6kvNi5WTmAV5WrK/UKFs54TYuSExCE7ayHg5
jK3vQPIrpfdicDKmJrT1KxVi+uRcpprFgK387txH7Ltr53uMP7tWDLYmvDs9
PkIFoTXectcyMfjjXT3z39/jmSjmPq74XAwuKeeHrI5h8x+Q5phPF4OfIXPS
GyeooFmjnl9+XwzS215/ZsO+611J7FZXorHx6FzO5JyiQk61x5pxmBjsKjoe
wTVNhcJTO58S/MVgsrfAj3MG+z5+MDYZ8xCDVVx5KNssFR4cc/pRdlIMFNLK
nmzA6ga8ll1clK0YXDj7c2gFc28u69Zj5mIwvuO5xvx37PxvVO1X3yMGF9Mk
M8d+UOGdX+lFXh0xaJxK0Pg4j33HrE/gJlTEYM3A9GvLTywfjXAUNsiIwbkM
v7yqBew8nQgw/u/fB4vqt07MxuoWO+GY4TBhMbDxk825t0SFoJ1Cvqe5xOD8
b9pA8C8qpMp95DBhEoPkR5dUXZax9/EV8SpLJLjw8Ezegd9UGDO6zCBNk0Dj
o6KFGlYXmbIzPWMdJoHpjh9i+FWszri7SXm+lwQSQVP8y5hxKv6FQ60kSFM6
sLn3DxXcpQlbOupIMPp2v1/xX6wOKKvIqqsgwVQG/nvMPyokSypTyvNIIMT9
KdZlDTvPpWa3cp+QoB3f6KyH1WXxzyb/PE0ggdJH7jP4DTQoMulwSruNjc+4
PX0Ks9yH92+SIklQZKTHXb2RBkH3WyUTA0mw69HVjGhmGug3RwYl+pDgmFDb
xaMsWN1f2tuR7EKCAn3tYDlWGognxlAeHSPBq86l6kXMTLVXTmdZkiDGWEKj
BqsTZ08HZxUYk2CD8sRoBDsN1LuPjlTqkcB5xbnThIMGJKNp0beaJFgWef2b
n5MGxZz/jN4rkkB7kmbfhVnR+qT3KIME0b2JTLFcNLjjv3B3mUiCa9sOD1tg
delwfmAuDz8Jzjq7s/Dz0EB0R1ctnY0Ej178Od2MmcP5TavWH1FgjWDwhm/C
4nFWofPQvCgcpf35pc1Lg8S47nee46LwZiRV6ifmcsqduujPosC1RT4hg48G
GQc083O7RWHBoeiwDT8NcM73YtubROHtVzMbbqxODsm54rkAohApKZrxAvMV
u+bdomWisD9VQtdZEKvjXxrw7nouClm9YVRhIRp85q9rc3skCmM2pgeqMQs8
ELka/0AUXF7fbT4lTAPr+3yaDTGisFh/6t4mERpMmYV+WggXhR/8ffmFmLlZ
d1+UChCF2vO/SIdxNOhconLZ/PfvaXd09f3CbOc8dzvGGRuf0KXxeKyuf5wQ
zPfGXhR+7l4x1iDQIKvzaQiTpSjYBx5l6cLscEBtaruxKIj9zBM8S8TuKQdX
9/rpicKr76u+7KI0kKW9SyjXFIWYj/vUUzAP/A76+ltRFApUnxirk2hgShmi
6EiIgmucYFUjZp2uOrMQUVE49OJBpB12z5A/8ud8I78oXPHfmTeDOXPaNkaQ
XRSKW7nVAsWx/dBTnHj0LxEiW9Zw3GQaaFj0J2X/JML9Aop1POZNTxLu/J4g
Qu6HM6s0Cg2E+N757xsiwtfGqX/ZmP06dh1Oek+EOqmHTipUGoQrtkjMtxDB
p+aiYjlmIyft0b11RGi8FmGjTaPBWOnJh2kVRHB7XDtdjdnjlKjenzwiLB+R
HtmB3ZPaihQ+WD0lggChWL8G88rg2ZNliUQ4H+bIo8OgQZ980TD+LhGorlt0
KjBL9jWb+18jgkW9cJ+qBHa+JK8Xfr5MhKyXnJ+fYVayrGMxuEAElQJ2MwlJ
GmhnGO597k4Eb3m2zQ8x+9mNBeAdieA7tXqJV4oGp0p800OtifD562fNK5iD
5hvLfxwgwsj2x47zmLcdyq9xMCTCSbOdTCekaTAh+re0S5sIo8VPedsxf44I
Sd6jSoQ4taYYbeweeKhP8MJLWSKYdiWGZWCOOhCso04lwoN3fLP8sjRIV0ha
yMURIS9ZqPUi5rS87Qlym4jg8iuePog5gaCknMlMhD2N1+d2y2HnL8OwVHqF
AKd2DahlYLZNPCKX9Z0APm1+PznksXu9hupNhTEC5IqZKrhgnijN+VwwQIBm
nOHQG8wKdnfJ27oJ8HPKhF9S4b/4V5m8aiJAMc/+l8GYNUV+O++vJcCkwpbx
D5jlMkk+H8oIUKg/eFsVu+e+s19ydcklgOXtXZVRmK9dtDVbeUwAtXt6J4cw
d6uJM24mYP2L191SU6LBQuemr7Q7BNik9Vw3ErP2nbWY8qsEOGk44tGH+XtB
vaz5ZQJcGTsgKbOZBjJem/OnzhOglqfj2AXMfHyCjKvuBFj+bkytw1zVpBsi
5UgAW9Kj07xbsPz3NbL1tTUB9h0v17DCrB5fw+JiRgD9YffoVMxtkuXSm/YQ
oEgwzWMMc2frbo0iHQK0FKp9VFCmAds7tS22agRw6Wbr9MTMd/KoCKs8AQY/
LB4qwpzeETOSTyNAx6VBpwXMDhbJqfYEAghD6kY1FeweL2lryMuHvc+C2+yN
2STq/vsaVgK4r4hO5WJ2qJYx9/mDB8OsKM1JzC5Mn0tkfuIh6ewOEQlVGpRF
R7EMTeDBeE0w3A6zXwaTzoMhPCg5f468i3niquCxQ//9//N8/uRGzGped1wF
3uFBsOil0V/M9skWx9rr8UA/G8y1RY0G500ldW5X4gFXct/BAfPxmk/Mhwrx
0Gn16cBtzMTNxkWELDxMRFDf12B2/bjLeDAFDz5N2xan/3u+8V5zxj08tPD8
eU5Qx/bzEE7N+yYeTO5pbdiN+WJJfJhuGB4E+N7OuWF2ezlZxXMJDy8vX/C/
i9lcY/jTJy9s/Bb49ArMyUfNvuU640HP4tLpz5hrPNm7Qo7hISrXu3mDBg2k
n/dnWh3G5vO75R0DM6fZg5Nb9uOBW8baWx9z8T0CJ5c+Hq7dGyl1xHysWvbu
iBYedrHuTLqCmcKSwlynjAfVBHWpZMyiT/bZpMvg4eToHYsKzDqf/90LpeDh
wScGowtz1PTNilM4PCx/LLo/hXmWp6nWeBMeGnM2FW/UxPJlQHieCgseaIGr
5wmYKb53QkirOIiZMhxUwOyuVafFNo+Dd3/Lv+/A3LBxsnd+HAdnpERzzDG3
8/RbfxnEQbC+Ct+J//6eb9wJ6HiPA+PHb8W9MH/uteKub8XByNqj3iDM/QLR
WuX1OJi8HKVzHbP25e79uZU4EKvSM7uH2c3un/7TQhzwVEXzp2KOGRmgpGbh
4NUv9cuZmD8dNvickIqD41ariXmYg6bZgh/EY8+3pruWYPYYXmB5EI0D6VMz
4xWYa859cX8YjoMuagrhJeajg8llSQE4yBTzW6nGzLBf+5bug4POK9oxNZjH
FXoWslxxcGgmq/e/586R86OFDjh44XWlu+q/97NkK19a4SA3PiTiv/bPvDPx
ajqAg+v27rPF/8VPRYmz3xAH7Dp/ef4b3z++1JAJHRw00H4OZ2COenRuYFUN
B3M+3F4pmPllgoj8CjhoE2Iuj8O80hetIcXAwWnbe+VRmMN/XFTTFcUBJ+WK
z3/xG3/GK2QlgIOJ50ETnpjNDemdPhw4KO00Iv0X/5blcK/bayIg153IaYHZ
YY37R/6SCKSfVy7ZiVkkLsKsc0YEMn8BWQnz64U3MYvfRCCawLJHFPNB6/Rc
0U8i8Ee4SIkVs+/fsWd6XSJwMTP8/Sy2fxZJblGuTSLAxKu6oxdz0Nxfw7ha
7H0mb5dqzEmF3sO15SJQULls+Rjzp5QEu+95IsDxJ4D1GuaWH/tKqBkiMLxW
dNEdc8WwxbRFsgi8iLTIN8Us/Dx8Q2ScCNS+53m++b/9fb1koeqGCPgW3fPg
w8xSVtywECoCYs6Plmew8yXiZnlO6ZIImNSN7G3GvP+LC5Ortwj4EfgdMjBX
Hqx3yXARgQs7u/VCMJ/5o5E/ehyb34OvU7aYtUViu6StRECJa+6YGmb+vudd
rgdEgPL3aTI35oygw/l5hiJgfKoy8wuWL97uOu6ypIPFt/ZjUClmun3SP111
EXgiUEaLwryDa8jjmoII3P+2etsOc1nwSlUPQwQszazaFTHzr1aPMEgiILXo
N/BfPksrXJvwERSBmr+bXrRg/jQU3djAKQJtlNpTDzEvVuuGETeIwNnEHd9O
YVaK+EL0WBaG5J3qqiqY33gYRb2eE4aGk/sP/cHybUPx3h7KmDBsnlfZ24BZ
I7pgxf+zMFy2vsV3E7OU+uGV3h7seRJfzkHMp4c5ujVahYFtvw2JiPn7u4TI
+HphuBNJdBjA8r+H6hfhlUqsv5XFgFTM+XtzLtkXCUPG13iPE5id9rRU1mcL
gw1/xjYGZkFnXI9CujBsHGz6OIx9f/Z/tX1z74EwrOlmH07D/PDH2TsbbwvD
9oKpbHvMxs00Dc+rwpC4V71fFHN3pmHh4GVhCMpWGO7Bvn8nX+WxmfsKA57P
93UM5t1mm1XrzwrDil5FxF7MKVHxmttOCcOl9HgGE+bgrBdC+UeFQVKiNKkU
+97Of3N9I2MpDHIHyhfdMK+c87d4ZCIMbTv1FKiY3W5XFlP0hWEo56deF/Y9
3+zNNJu0XRiI/V6a4Zj/mJL+iasKw72Mo5s0MEcd+/wtRU4Ydt60qh/B6oXo
j6R0Bl0YNOOZj8ZivrryRD2LKAw7XNd69TBzLpimbBEQBuXd0+qzWD0SsTb+
uYJDGCx/ufg+wHz4kOGCPhPW/wI+aTfmQdltgx2/hMB0d1zGNFbvHCq7m3J8
Tgj6Q4PjYzGPqsqo/xgVgrYfvme2Y25+/zYl9LMQcDkS5b5g9dPi+z2D+PfY
+3s3vgvHfM7N9+fzViEoet5mLYvZoFn2k0GDEHBvJ79rxuozZUXlB4NVQmCo
FiV/BrPg22Nyl4qFoNcvz3sT5nudkTGEZ0JAuCb7+BlW710OvfS27JEQ5Afc
hX2YvQU29VglCMEvnqtvx7B6samQt2T1jhCY30qrCsWskmzhnBolBMmrfklk
zCxcObOGIUJwbTjbrRyrRx8oTO6Z8xOCP76t0uaYdbWHfR54CcGFaP/Ocaye
pXic9DZwEQL3+/vcL2P2WDXY/fO4EORm9iwKY96BPzyabiUEld5FHllYfRy3
fNr2kJkQbDa+9EEb88me/ense4VARKZeow2rr5O+9v+PgvOO5+r/4ri99/rs
z+cSRWWElKJboqL0JaSQSlpoSaKFFpUoGkQysmVkJnofu5K9V1mRvff63d+f
z8e9n3PPeJ33PYfP45Obh0vCgQj5R6cIXjv2++P1bZJQO65eOk7M5ycdlU9t
ViXyMfVw0YPgYybBw33rJUFWMVVOhOAQ3WnDKKYkMD8b4iHEvJ93QczttIwk
vLHsM9lA8HpecJUVkYTf96nHPhP7gtnhBoMebkkI1rtloUNw7HW5vzErEkA2
CjYsIfYN6yR3c6cZCfg8IbDVmOA85U+BGiMSQN1mR64n9pWuzf6Ry70SkJ+/
Zfo4wcO/JzzL2iVAskrwx29ivxlxi1V5VS8By1b339oRXK56P9HulwRIza8/
9ZfYj65tN59TL5YAkd6n684TnFs2Js6dJwHsXHh3P7FfnZbYsNScLgFlvXWh
5wlmGP/6nJwoAf99bTHrI/azR0lp2x9HScC4fSevPcGqZ+N9T4ZIADp/80sn
sc99THyUvCNQAnonlS/aELwrgxxGeiYBA78DSE3EPuiYrmk9e18CJJI1S0wI
vtCR+LfxlgSk+kY4/5D5/zxuovvFWQIumZ7H9hD85f706fcOEhB9V7Iqm9g/
951zMHtgJwHpuhoeygQrGTwUd7SSAIOLZlsiif3Vykwq1PyIBMQ+YOuTJjij
eHgSNyLyl1f63ofYdwUr/kgr60kAa3TL8UViP2aEIy76Dgn4GVFBdiQ49Jot
ElKXAGEhhY5WYp/edMPPYE1JAgREi2IMCT70W/btlKwE2O5Qd80m9nGPzsH0
AYoEXCtfPihP8JaUryFd4hJQ/ClJ8QWxv6fdPXe4jV8CdtwuF1oi9nsLj/zy
RnYJcLzTPW9PsHZ/gGT9gjj0x90aqRAm9P8vR6FuQhz8YulDWwm+l8XOUT8g
DlWVJpOhQrLQ8wCPa+wShxX5D5ycBMMDfXJbizgEnvJnXRAk5rl/3aZdNeLg
9S9u3y8BYh/oGzYf+CEON+qd3VUJPpGsKTtVIA6KI9dzXvIT59l136zVL+IQ
maTONcVH7I8XS6WEPouDz66tJ8wIFi3M2ElLEIcTnuzFn3mJ/k5R2rQ5Uhwa
2Rna4gQftJ/r3vVOHCS5hfMv8xDzusS4nVmAOMzeO2pSzi0LD0b+Jlx8Kg7W
pHtT6wm2XJ+Y63VfHByV+GK9uIh9c0w8IOSWOLQXuTm2cRLnxa1htWxncdge
b7ZHk+BHi0Jv6x3EQdaEruTLQdwfblA8ZSdO9K3Fuh52Yr8Ou5AjZS0OZnsf
qGkTvKRw4Po2M3Go59xg6sdG1Pdi1rT1QXH4c7noUfcaBqeCH+nc3ysOUQ9a
K7cSvP2ft1HCTnHgmhvZ7LOKwRZvf2a9hjh0aXiEt6xgkBt7OWdtkzgcsRbd
uJFgqdtzJGV5cRjRZ/10X8YgQH1Zx4YuDgIeql7flzBwWju84bmUOHD+B//J
EJwhUdiIhMTBNc1U68wiBs/ebzg4zSUOj6zObE1ZwOB3tenDjStiQMtyMV6c
xyCsQ+K+3YwYbPzH5aFPcNK0jn7oiBiM/Ar4+XwOg2/7In82/RUD+YVQtcZZ
DAK5pKWlf4uBVW5EGoPgBtvz68wbxYBBYh22n8FA5LHjzKtKMThUFcCTMI1B
TsLU06ZSMdC1udU2OoXB3pWaHhoSA5mJIxXqBAskN6+dzhaDlVvB7TcmMTg+
0vI7PkUMzCN+8udMEDwU6zkVKwZspXYWC+MY6DRL/d0VLgaR3L+RNsFSvZOC
vkFiULstx9B9DIPaXVIzrS/EwHbMaSp7FCPmsIPhm56Igfetm/kzIxiUhV8U
vuclBnjPkTh1goN49XRq3cXgxJh7xuXh//8/LmazorMY/MXOd8cPYeCjevG3
h4MY7Mh6pd77/7/v/mdj2mInBjYJd6IZBAsJH3mkaU3kJzNo59EBDILf0G+9
NBOD2wftZp7/w6CT5qc6flAMgj8cqSvuJ/z95RZtoi8GuyK6Gxb7MLjdmNz2
WUcMhlaerqgSvNOBo1ZmqxiQZIuN7P9icCzLwOeOshg4a/J8e9tLxDdgtNqj
QOQP+2H5sweDCI1eDWOmGMDTh+TlbgxeF/Yo5siIgXhrCpsywbdKaB3yomKQ
o14odqILgwUHW5NAXjH44qZu6NuJwZeuu/c52cTg3X83E3L/YBCfGtQ3OC4K
oVTerf9+Y+CyuM2gtksUFpYtB6QIjl65i+XXioJU65+y3R0YCJJE3RKLRCHZ
QqrGsZ3gKP+D7zNEYX29A/ebNgwUVqPeBUSLQvStY2dRK1GPh+P2z96IgpXq
kYn+FgxUAygJ3t6i8Cn4V7wowccfFF30dhMFFzkdf61mDPzSA6KeXhSFzdNS
kTZNGITe22T50koUNi397PZqxGAZV38YclAUqv7WmMY0EPUwO7gxXkcUiuTf
j/2oJ1iSZpirLAqMoQ95w3UYzLcadFYyRSFGxfiLCMFV3FfH+kRFgSOO1Kda
i4HVqK4rB7so/K29ttekBgO1MTMX2UkRODhaUXOlGoNqu6MDe3tEIHr5/Uu/
KqJ/ogbqL9aLgGSx2YOkSgw+CX7WCiwRgeeVp2J/VGDEnG0mAlkiwHDQWv37
i9DPl+vW47EiIBpv4MNOsFd6JkM+WATW2a0Z0MsxqNj5zdz6qQh8U6vfpvWT
0EvSFrY3t0WAckPT9r8fGKScyGDVO4mAm/mLL+e/Y9AUP/hZ2lYELL9YGnmU
YeAw4PbF6j8RCDVbFHtTioH1DU6NqN0iUBTUL5xUgoFRjAprbIsIkIv99hQU
E8+rD7u7a50IdDXaJjUUYXDy+LzxSykR8AkqPTxQiIG07x//fm4RaHujqbRc
gIFWybzenjlhUFpP0hEhONzm37mwf8LgcbrdmwUYMBOOLK22CEPVxkkhNYTB
Ve72NbtyYVi3qbQc/4bBaImiy888YfhRW1J8OJ/o/70dlluThcHnuO28TR4G
YvXvE6I+CAN8Wz7n8BWD1ioRJ+mXwhD3Q1j8Zi4G957Xhzy9LwzO/Kuz978Q
5+GZQG1OF2G426BN8csh+jtuTN/jLOGPsbJbUDYGMenP81ePCkPWcX2pyCwM
9FrFo7wOCINY4uBIQiYGg87YDO8OYTj59Rl3egYGUXUn0l9uEoY7FQHWuekY
YEcudzAZhL0Rh3H4jIG6/qxziogwdI7fKy5Nw+DQWvD1vWzCkOiq3VyeikF9
88rv1gkhiO/n2lydgoHc+tKMGz1C4ON6EOqSMdig83ZaskEIRLCbrxs/Eefn
FemwzFIh2J04kdichIGkzN9UqxwheBYvz9Wa+P9+SNjMmSAE067uYa0JGOwS
EhBPCRECnR3Hb7fGYzDGFXfC9rkQSP3dHNISR5z/BYoS4h5CoKt5YrUpFoOn
b9RUyq4KQU7KkeiGGAz2N51J87QTgomEGy9qo4n6NZ0L0TUXgn59Faj8SNRv
qGNoxUAITC/0av6MIvR79lJkwTYhqCpfGy2OJPo7+Ms3HyUhEJ/sH/0WgQG0
nNttRhOCBSWurTnhxPl8i7JBVlgImvy+FqR+wMCu4obz5KogOPPdeB0XRtRD
AZMrGxcE84NvUz+8J7ghb+uHbkFobfaRfBNK5F91POlWvSCcWUv59iwEg+xH
tt7HSwXhXqvzZ893GLBvTCremSMIXGbbxlyCiXxcvmsvmyAIJqwzNy4EYSD7
0fWcQKgg2BZZG1i/JfTO0Pk5+1wQxl48Pmn8BoPVjc7+fR6CkBN7oHjXawwe
MfMzW64JwuMZHhfVVxjMHCjQqT4jCKe01l9hBWKgtCQn/9NCELKnBbJEAjCY
evTYsWy/INx/QjFceUH0n/YLie/agnCNnqU45I/BwfO95F+bBIH7o75Fsx9x
HthuuFfHEAT4q1j1/+8jcF5d2fNbVBAMXUvfpPpiYDgkYD/MLgj+XzyTQp5h
YI9N96xMCcB4d67Y46cY9NueKJDoE4DTM01FV54Q/Tk7uLSxWQCeF+0oPeZD
vG+19gTu+ykA7OMG5D3eGGhe4vI+mycA/41Y5yo+JvpnsLnRO1kANq7+ThJ9
ROhzxe7+p3ABeL91y/jMA6L/p/c9aQwQANbNjIdt9zFwZioNcTwSgBzXnw7g
Rfj741Os+k0B2PalPvKjJ2FPz/3b2YsCoPNKU9nHA4PJFlXVUGsBcFY5KOB4
j5hv2m8sNBgLQIyH+w7juxg8fjtGl9xNxGOCfVO5g8GB43uCzdQFoFon/LXo
bcL/K6KX38oLwMmU4wVj7kR/rF9991uGiLcvaU+VGwYvy9NYSvwC4DKxIJN8
EwPbpMol1yV+2Pw5fI+vKwb60gsq30f4YVc7W+HFGxgMHWnIoXfyQ/CMe9A+
Fww60niDXWr54flRxxK56xgcvqdZVVXMD6NKmoar1zC4w8VmrZLND1svaci3
XMXgwgsRnRfx/BA5XnY0/QpxXl/icp4J4QcbS5Mu38sYPPj3aPmEHz+8JW0q
PnsJg7aD29p+ePLD51tZa7pORD178oS1rxP3vzd5Je2IAd9ibmDiWX5IvmJ5
f/giod+2BifZY/xgnqn4s/ACodeatKB3RsR1bjmnoPMYKG6YkiHp8kNfefiF
S+eI/t2wq/+NKj/I7eeAPWcxyKJv46fK8cPrp1HO0vbEfGFy/064FD/E3u3y
/GeHAZdI8e6NvPwg004eyj2NwdawcIvsBT6Q0IpJ8z2FwaxRXu7+YT6wH/9b
f+IkBnMnvl5p+80HD/U1LVRsifMA03NxruGDgt0j6qs2GFDbp8uEivng5Hen
yxXWGLxtuemQkMUHnwNF+EKtCD2cvmJ9MJ4PDNRU2ByOE/2a7/FuLIQPZtk2
WG47Ruhtq/GGt358ILrLXJjLEgNPiTvsel58cG1GbF21BQZsoamK49f5IEEg
JyjEHANvqn9oxDk+kN728fI5Mwy6Gr7aHD3OB6v8atFqRzDolW67IHKID7L/
ZeosmhDns9xL+LGLD4pEXmwt+g+DtT33z/hs4YOh5+QXzw4T9+cdMTWS54Pj
h+MPmRljUNAS80SUxAdlIqGO1EPE/PdHTqiZnw+e2huNdBphoC3t2By1zAtf
vgrXxhhisLlg3ajzGC8YW+JUpwNEvpQmDhl084KW6fZStf0YFL6+OU1t4AWv
d6aN0wYY5BtZ906V8YLzUo9Rjj7Rv3676dW5vPBB8oD87b0YdMeWh6R84gVx
q0Y7XT0MzraF2wWE88IZRj/P2m4i3sv2V90CeaHuQS0xpGLgG5tbfPoxL1x7
Nu7puQsD/5/7Tx525wUlgWDL3brE+4Oeiu9y4oXxT+ter+3EQL7n7dktJ3mh
ablf+9sOQl92UdUbjvCCvIXuvjvaGGz67eopa8ALt0Zu5WpvJ+bFkCwX5nbi
8/Vzb2a1MLj7m+cTcxMvrJsSaP+8lcjXoKCSHJMXzvIJPr2siYEul8M/RXFe
KP10OEJJA4OLl0sG1bl4YbfFZrneLRhUOhWq7p7jgVLDRaEwNQzS9LizTQZ5
4FyKiJ2lKgZkDXVP+w4esHuAZMVUMFjxHHl6u5oHDobaHfq+mXj/XWlrfF3E
A1iCcbfHJmJew8PPpGfxwAWtxh6tjcT7SKtTrT6eB/Q+mpqOKBL5DsR3zYfy
wCs16U1RG4j8vrN7xnrBA6TJG9eOrSf65/kIyegBD1xr+S4vrEDM058e9tx0
5QGbNDuDgnXE+3Pnr5G4izyQxgyqc5HDIPbWBa0OGx7wC8+v2iCLQV7CSp6U
CQ9cebFhRysLgyPCal7/7eUBHbmNkr5Mol97ou4/1+IBV3uKtS6DmGcurUCl
Eg/s3W0oMUojnj/UuVOSwQPP3IW1w6gYTIdNTlqJ8YBMypcqYwoGT8oa/0Zz
8sAHq4jGZRIGe6K3SE3PcsNkNelwogwGHG6xdw0GuUFA76rWcWni/PFol33X
wQ3ULyv+PFJEfy+5sE1Wc0MuXdI6XQID143SFONibphV4Qw6KY7B/UOnHROz
ucH+ObZfUIw4n8NXZoUSueFAWv6FLBFiP7T3+3otjBvej21eOSWMAU9zdk7L
S27A3YFLUAgDFW3mqP4jbliw+umRIYCBTelZ63Q3bgi/G3r5BD8G7/LV2RSc
uGFTjE8NNx8xT9kotQef5IaqG51xn3iI+ad7ZFTcjBtEHWamzbkxKH4qv/35
Pm7oaidnLXES8/ara9mCO7ghhyt0OIIDA2Edd6fnytwQN10VtJ+d0Me3P0cl
ZLlheLuga8saCxStDF3fSRHxvKTFyq2wQMnI6qcCHzdEGziXOCyyIKI860jG
Ehf426XWpM2xgJfGKbpvjAvkUlx/zU2z4JxLz2prNxdA0tksnUkWzEguy15v
5AL8LeOF5xgLXLZO3BT5yQWaZ3dZFQ2z4JXUebZP+Vwg9P28NPcgC6aG2b8e
TuMCvc3ahQb9LChdOBs79ZEL3nwxPf2olwUHXLeVhARxgbqZyVRRFws83lOl
9vtyQfnbOjf2PyxgJKQHznhwwWiX+6RuOwt6G2P2xl7nArEDXafcW1igbBu0
zuY8F1SFxhanN7Lg8K3NGlLWXCBxxYE5UseCs2d5nasOc4GOQNllhRoWmB2v
+PNcjwuOu1pl2VSyoMNf7s5/WlxwyK1gJqCcBVF6ifukNnLBxMsg5e/fWcTc
J4i3M7jgBMcd2+USFkhw/LOPFeeCqRLeJ6pFLKIfe7NvcHNB7JumT6eBBaGn
orftX+AEieHHFQH5LIhrqeyhjXBC2lLqv8JcFvjIc+dNdXKC4JfxtYlsFrx3
H0aV9ZzQ2tApiWWyQEZcaSzpOydsKaQpGH9mQZPcSUO/PE7ITNqp6Z7Cgq99
6pXOqZyQfb91z8ckIp5XB+5afeSEa+MvD1fGE/6d0T9qEMQJCqeXrOZiWLDr
6c9jGr6csHst5TzrIwvadns8lPfkhHcZB27siyDs5/O0kF04wX+j7UOnMBbM
beM+KnaBExR/+rx+GcKC8L/MJQEbTjiedyo+M4gFJitzZXwmhP+Dd6H5NQuo
mZp5/PqccGr5ZttiAAs497o3CW/nhGabvkXaCxaMtl+kSG/mhDNbT7F0nrPA
KifBi4VxQsbVO4bWT1lQJdApqixF+Jdb4+5ObETv+JOLdPk44e692dQ3D1mQ
OZATarrMASJDnmOfvViwufPjuwvjHNA4yqNVeY8FAbIy+fd7OWD7Duajf7dZ
4NudyhnezAHauE0HuzsL3Cwpl+EXB7zdchSnurLgesbUUg9wAB9vROKW6yy4
rdybJJDJAcdu1sgduErwrJ+nZjwHPF6+HX3iEgvm9YJcT7/nAJ46TU1nBxbc
3PfR7+VLDvi+4F/16DwLVDQtvxc/4gB3dVm3IHsWaOEW65bcOSCC/Y5KwmkW
PHqn90HzMgcUJGtM5dqyIMetaOc1Ow7w0W8r/WnNAkehO/OpRzlg7gV3Qssx
Fkx7izVMGXHALQWD9/0WLLjBUKjRxjkAs9wcMX2E8Gf1xPB9DQ7I3GWcxWbC
Ag3bk+urNnDAWI52h6AxUU+nintMOge8OvdARsaIBYdsDs1cFSPiT/pqx9rP
gvITnk9KuThAP+N64QZ9FpyJFN7JWmCHK446Wqp7iP63DuK/PcIOjx7GfNu6
iwVGOcXTLV3sUOiqZ7NzJwvKBrWWdzayg9G9cNHd21mQLRfIivjJDjahJi17
t7LA8MVdW37EDo5vu7/sUyfydeZdjks6O+gv/U07oEr0U/lz5Z5YdthJGSww
3MwCy4WlPPNQdtjPd2/QUIkFFNqTcz9esMOGaLXNhutZYHyqRWnPI3bwD3jh
vX8dCyTnX/DkubODtvbmFX2MBevEzZe1L7PDuu8vn+9hsGBra6nAVzt2CNf8
T1uXygLk9XwLbskOd3dMsm0nEfnbeuhq6UF2ULbh+7tFigVL8rGlJrvZYaib
2bdRnKjPHT3N35rsUPm7kGudCKFPh8Kcy0rsILjBaw9VkAWt9HIzDiY7TB3v
CxXjYwEZ2LiDJdhBq+MeiYebBRlevL/UedlhoqMxbZGd0K/fg7iqJTZoN7nl
NLrKhAJJyrsr42xwfnJ6f9cSE+7oOoVL/GWDnn21+nXzTDi4XfZrTgsbvHr3
/kzxDBPM1NoHTleywQR798eMSSZ8Mt2zWaSIDSKOb+T/OMYE8e/TXvnZbJC7
j/1lwDATlNC7wStJbPBba0LHc4AJN+yazipEsMGhUw+FL/UxAes4PNXxmg1k
CvU5j/cwwdgqOiD4KRtoyucx9TuZUMLlsfeYBxt8JrmcUulgwk5eT26qCxuU
zc58J7UyQd/3UPPvC2yw1PvzGFsTE4S/+XyNOcEG+lW3xf7VEfGVNidfO8IG
ak4vxyurmXC0ujMN388GKztfLWRUMOE6l0GxmA4bfPER2vzuJxMSfeP/9qqx
gcO5+z73ygj7AZ+l8xTYYHP6XVG7Yibc3cVl/obKBiakxwX6BUzQy9ULvy7K
Bre5131Y/40Jx1QkFs242KAkty2O9ysTQh4rF16eXEN9u7b96c8m8rF3IH5n
+xrStc/TK8tgwqPuDwkipWtI9PtEXXQaE2Yygov6U9bQk9oTgQ+SmVDJz5ou
DV5DU1mPvU4lMsFBzW1n0oM1VHV9Mkwnjgno5kjQ20uE/dr1w6RoJvCrlAk+
sVxDnhfjL05GMMEjwjjQc88acg9aI/0KY0IF64fKvU1ryMw3ee5jCBNkZ706
vKTXkJPuTv67QUwIuAZhz9ZWkcDVjcbmr4nn/f51LWRgFXlnsBVvDGDClM+Y
RVrdKnI6r3eZzZ8JA3lXjSryV9GTtOuHGp4x4WVJ0OGx2FVE8SGfjPdhQs9I
ymlSwCrqTcqIufOICf6eq/cN7qyiI8nl6/67z4SPZb/S3M+tog/9nY2YBxOW
hc6MpJusokbPmzBxmwnDwfxbp3esIokrEl0Fbky4lc3ns0NhFT130dR+eYMJ
l5Pj/j4WXUXZ2KkfJ52ZUFa6xbhlYQXZVpMClK8w4cqB4fwtvSuo8lNH4KIj
EyZuYdteVK6grlSNqtILTFCPlsmZzllBih9C9APOEvkXJu0+GbWCuIXeTtvY
McFu6WJl1fMVVHos9s/6k0xwTLe02+e2gn5lGPOMWzPh7W3FpUK7FRTAELyY
c4wJ7UHyQQbGK6jb9hSfpwWRr/9eba/ctoKGJCp79x1hwra/qM1GbgX9F1m/
KvQfE+6FjnlOCK2go/rTR2sPMuHAF8cNvnPLaHY1aeTNASYk37tTubl7GXHG
3iuyMiD8UXW4UfdrGel0/mtm6DGhXvguzTN7GV1hOKp07mLCV+sVpB65jPzC
HxZH7GRCvJWG3ZDvMmq/lRFit50JXQfPsyfcXEZDvu4ZcluZMHSlK/Sy3TLq
fHxEtHsL0X+8gxraxsvo1L/8pHAVJmSZ/ijh376Mmtl2PLfdxIRSvzLTTrll
5DWmn0ZTZML3lc1NecLLyDXKhtIsz4QtHXssPswvob9tqyWBsky46ni43Ltn
CdEV47MPM5ng3fduu2vlEnrf3zzKR2NC07MroQ5flpCJkaBTIYmIN0hq1v7j
EvI2yVe9LcUEX8Na/bP+S0ix3HGHhjgTOlvHvR1vLaFi60DfQWEmxPnkfLt5
dgkluqSujxBgwl6/a/+emCwhseM4vyUvE1rX23NF7lxCCow8TSEuJug+bxaH
9QTHRMYDGxOCl2TEesWX0KOEyxdcVhgwmHh+VXhlEc2nhVzbsMiAt00S7br/
FlGUdHRJyywD6rJPxV2vW0SybDxnn00x4NCjYLuUb4vowyVtE51xBmx24xaY
iF9EfJtzvYeHGeD8ffj99teLSKyNQyh0gAFJn94yHnsuIqPh5x1GfQzIsT3s
0+K4iI5ENSzPdzPgosTxDnXLRdQgbe4Q84cBbatrtAC9RZS96cF6s3YGrBx/
tndOeRGpf2jfstbMAKPje83sKIuodrnFN6GBAflbrhrVcS2i9KjpbRa1DBgl
WSkajS+gJyXRGmuVhH+7DYdL2xbQp3PnPOPKGaDx+9Frw7IFZGGbwjT9zgBv
hWPraj8voKdHF0QWihnQf4Dv9amwBXTyV55peAED5G7/Hph+soAWRJ37931j
gOmonKz/jQWUqP+yejiXsFfP2KF6egGJnQ4QDshmgKwtSbPh0AJSVB0J08pg
wPp8SxGv7QvI7hDlUWsqkV/ZDd/V5RfQLyU/uPuJAfC14tSg6AISESoyxRIY
sO1rYFPs0jyKEFTVLoxhgOV/BZsc++dRvZThzTNRDBCPDbPRrJtHXf3eQlzh
DEgZv36RE80jEsVuISqUATZWT0ybE+bRP7HDu/YGM6BEfINU+pt5NCdY2Nb1
mgEi+q9TA+/Po700zVqPAAZgTPr6W5fnkbo8VY7hz4BdvzhdzlnNo+TOgfIv
zxhw69ar4GP75pHuH3K1hQ8DnMxl3piozyPRB3TViYcMUHhUc+Ewcx6t43IY
eObFAMdtIuJHBObR6Suuawr3GJD6WsrPenYOvYnJuoZuEfH/2PzHoXsOfTr1
YfexmwzoXQ7j9KycQylK0U7j1xngfix98V3uHBqy05n1vkrUn+tz0deYOcS1
t6WDeYkBLRt7TnQHzKHVhrF1mRcZED3h913EYw45rUx9NzpH1M9zhWOP4xy6
eZVYNOwYELfmKuRuOYcmvwZucTlJ6OfV3t6svXPIW09mlteGAVJnE58sqs6h
OB1zWsgxBnx5O7u0lz6HKnMgQtmCAedNL+0I5CPshVQ+QaYM2JFtqf9vehbh
H8brTA4zwGFkhby3axatmgd7dhkxQI0clx1VMYsa1u18cW0/A/itw1gCubPI
xPAAJ7s+A1RbFE1cY2aRa4t6q/9uBjzM9D/wL2AW1X9zkmbqEtclaHynPGZR
TO75zERtBuDikn4djrNo2P517nYtoj71qOXUsVlkv/m8Qok6oYc7FwcH9GfR
96OHZ01UiXiVjiG3LbOomC1PuX0TA6aX6yyFmbOIyZT9dU6RAd3SCumxArOo
1H20ZlyeAeOBgdX752bQ38xX+C1Zoh6vz6eM9Myg1YMPpTmZDLDYMXA4uJpg
X2XzZ1TC3w+nko3yZ9ChCLZlCRJhr1u6gj1hBg35XBJ+J8mAv7KmCd/ezCAP
Wq8PJkbo2d3KwOvBDLrOV385RogBx7hvvTe8OoO4mpLQJn4G6HTPpZFOzCCL
vo7bqdwMsN9Evz9kOIOeXmqM0uRgwPKSinCJ1gzquM29PWeVDuiy25GP62ZQ
7HzL9p1LdCh+v9v0idgMehJVGJM/RwepqCo+l5VpdE5K5T4+TYfet5fc7Aen
UcjXp+UwTgeT13YfrJqm0WTXvgd7Rojr6bN3jhZPo8K46viCATqECDqLHUub
RhICb/A9fXTQyqAfPxk2jUKbuQygmw5iJbuOOj2bRm3oae6uP3QoMsd4Pdym
0S791+F5bXQYded3fHt2GtGKXs5pN9PB0kjPK/PINKpzHkFZ9XQIaJMwbMGn
0aid9KJ6DR2+6xUVcChPI9Id15jkCjrcfhUyuIU6jQ543i1R+kmHxd6ewnO8
06hJ4K3lx1I6bDzQaxgxPYVuvFA9wSyiw46a3ntdXVPo0sn0xreIDoqByqc3
VE2hZx/8isXy6OAQzjPunDeFjI4ob3iSQweyYM7G4vgp1H9kaZUtkw4dvU/E
aG+n0Kmj9ofc0uiQtas4/ObDKRQ5VCc69okOT5RSWluuTaHA25mGZxPokJ0Z
kL/n5BSSNHRZbI2hw+Rk1oGUQ1NI/dptOZMoIp7xM7fldkwh1tDWwuIPdKB/
6zIP2TCFLH1EWreH0uH5Rbd6ivQU+jx9xSEpiA7H2a8uvOeYQvZZxddZr+kw
GyBWtGF8Em1QuTn78iUdSjZFqmV3TCKjtxOTnH50iGt22nOofBKl8oZdvPGU
DuXROdN9OZOI/WqfVd9jOhz+UGHoHTOJwkI0y44+oIN79RSu/GoS1atNJpd6
0OGh/vXGZq9J1JDqI6F1hw58PK+Enl6ZRNU3T09+dKMDjRXWtfvEJBLL/3tY
8gYdXINbzFeMJhF34D1Fr2t0eHDP7yzaPokO9r/yGL1E+NvIJem9fhK1339p
bu1AhyOJD23MpSbRCn9HbNk5OjhzHt2zgWMSXVn+465xhg5dfQBrYxPIOZOj
POwkHZpshFs7OiZQneOnEH4bOuQ5PvAtKJ9AouoHhq8fo0MbxbEp4csEOjq7
I7/DnA5sl4Ryg2MnUPj9EZH9pnQ46ZCi4fd6Av24U9aVYkyHQZnQvT4PJlDA
OTUtshEdJlypA97XJlDhe38hz31EPH7O656fnEBaNofO9uvRQfz08MRb4wnU
lV2x+zBOh/SJKrO4nRNoPvLWh4yddODZe/bAN6UJNDv0xYu6nQ5WltOVLaQJ
FKs72e+hSYfdaiV9i9wTyJj1tLZXjdBXFctfdnocBU/37zFUpkO85qEy4+5x
VLtyTeuTElHv0wF+HtXjqMvSL1VsPaFfix29Wd/GkdlyZOp1Ofr/fwexbCpp
HN0vkN7WyCQ+71+1TStkHIVYHdLfTqPDSt0hzXtPxlGEZVJzMIkO71sP5pXf
HEfhCiHTi5J0uBwhVcU8Rzxf5F6QtRgdbiqMOd40H0eftXOLvwoR+jmzLqBB
bxxpJma40/jpcOHYwm7tLeMoTL82+xY3HW6s5dyMZI2jb8U3PVrYCT2ZJ2wV
FxlHBWX8NdtWaUD5uHFaYGEMbS0bTnq9SAO1vgc+xLsIaVAfSU7N0sDizPj6
lc9j6MiMFrfJFA08RdgqeV6MoUZiwUoao8GOVr07tEtjKNnh5jO+YRpgOQfU
dhqNoXuFFZj9Pxo4BEX8O7thDP1kVOihXhrMOHREhXCNoUnulglKFw3eMn1P
tXeNIt1ucxWXDhqMhOsyFNEo4p6Pmq9ooYHsH6/me6GjKNJByXRDIw1mi/+9
6HQfRR92HtjuWUuDF7ocBsaWoyjb6ExycyUNLmrYThVrjqIOi450tXIaPPL3
fbdfYhSdXiAb+pTRQH8HQ7thbATNpbhd/lNEAzNaeMWlihH0tdZWXgtowEWJ
PiqeOIKsg5UdffNosIGSV4t8RpAAdf/e7hwiP2w3drufG0FxhsKftmXSYN3n
k2G6+iPo51JXnG8aDRbEhYaE5EbQl+7127o+EfljF1DoXxtGEf66x7Ym0ODZ
6QGjXx3DyNfZW+hJDA3KJXZY530dRk6tZ83bI2nANv3MPDt4GO2f0VZT/UCD
ip7LW/NvDiNWtX24VwgNtiPn5QqLYbTZcn903VsiX3Yb4gY0hlG5hR6u8IoG
EQn0bWISwyjYNeuy6wsa3LraHbtnfAj57OXSLPOlQYof38LdyiHUpeDrT3pC
g8gOplJJ0hCyP5fsdf4RDXS3ZmqRng2hw8rlAtleNPjiZI25XBxCJ+7rbeK5
R4PC4xG9bfuH0OIhlx7zW4QeamTuH14/hLaag0aUKw12xh2cK+caQjW7HtMn
nGmwlFqlZ94ziM4HKoTtukIDnW/qZ/oLBpFNzkrOM0cabIngsnwUPoh4pi9d
aj5PA/uNDXQVj0GU7tTwVd6esK+kmd51YhAlKAZ+vHqKBmVOaeRwnUFkJsKj
mGdDA6nC9oMXaYNIu9d3H+9xGmybNTiouziARE0fsx2xoEFB/R1pessAamwz
ORpqSoOfiuLx3DkDqGbI6ECfMQ348gK4Ft8MoJTvtY2qRjTwtXy5fuHGAHr0
bh+H+z4aJBWFCnNaDKCui1zlBXo0UCrTzyFpDqBulsMWAZwGxxUpCtskBxD+
uGHrkZ00QEnxR05P/kOH9n9sDt5GAy3yY/xNzT+kMKpB7dKgQZrKrsGG1H/o
bV/X4gY1Qt+fT5tiL/4h47uCty9vpsF/9p7Xb1z5hxr+CIdkKNLgN/fG/xoO
/0Mf6PusF+VpYHh0tBtX+YfWrxPPw2VpcELqhHKm8D80WlSe/5BBg8kVbuWt
I/3oaWrtqR8UGqRWuXWiX/2o5Pb9aGEZot4GBvsskvrRq+BtvqYSNHhHXbKZ
edaP1E8eln4tQoNAvo3rwh37kSbnuj3NAjQY+H76rcXBfuT1XlyMxksDK0n1
HOlN/ejuBtf7JzgJfX/Y+LBToB+x30kK+rBGBZ51bQuZg33IwVLMrGuJClFm
daQ3P/vQF8uVNLl5Knz8G9numdCHvJcrM89MU8HAt2Wf69M+tCm20/bjOBW0
F3ksXB2I+989/9Q7TIWyzlxuL6M+JLqsFik/QIXw8YeWbzb2odEaBV37v1Qw
apk+kCXQhzi4y+5FdVEh1vBdc+fgX/Tn5JXz3R1UkBvj4pYp/4u2+rvPYa1U
yHQt/mWR+Belyu5WPdlIhcVnF1TCn/1Fyj4M0fe1VFjX6qk44/gXJUs7vW2t
pEKnwPsv5of+Iqe1R99J5VTYWHao89vmv2jMpiTSvIwK8tmsEA3hv4ik+HD9
yyIq/PCK/vd5pBeRdenmFYgKrIpLZTqVvSjGqn8Tfx4V/HbxadUk96I+WTxZ
P4cKXLe4NK7696JnMnfbPDKo0CM3mUe52ov+hS2m56ZS4VnbqdoKk17UySm+
fSaJCphB5zXfLb2Ico1yQTWeyDcb2zsLiV60MO2kfzGaCnxJ/xkqTfWgUE/7
isgIKjD6be/x1vcgkX/HONvfE/H9l79tPKMHaXRH9km9o4Kr5+L1ntc9qJcv
5KbxGypkyMRs6XLtQcvNwVmPAqiQkPTflQHLHmT1eS4q348KNW2PNy1v70Er
TUK7Z55SYVCnzZ5C7UGCV7c82+xNhbHz7ZQ9S92o+kH+ozMPqGA1RTG83t6N
etf41N55UGHLjXUTKfndiJXh+LT6NlHv+z5ic2Hd6IuZ7mseNyrYJTdHH/Ds
Rv/daDDRcaFCvm9UysfT3agn4Fn+tatUoKa4bRbc2404BbLbYpyo4B3TT70j
342KaCmJbReosIPT032Om+Dhn8piZ6nAbV6z725/Fzr26LSd/mkqHNzg6CX8
owtdq/lh6HaCqD9/x4a4hC70M9yqN/E4FSx8srYb+3ahrhgH9T8WVChR9v68
fKkLcdw20ZQ4QgWNh78Ds/7rQnZBdoP6h6nAlD7UdmtLF5K3nTO/aUTU4+JJ
b0PJLmQmetYlfh8V2nji3sjNdCKpOnbDNj0q6N3I5OVp6kR+GevqhHAqBGqT
WqZyOpFAFCa5aycVdjfb8A+/60Tszof5r2yjQne99NvRO51IvIUj64MGFVLT
ajyXbDvRepdASrUqka9xVonEnk7kVmShybaZCr7iL+w013WigE0feNQUCb2/
SrM8xd2JLswUvzgpT4XV8Q37lKv+IKvD9Do/jAr9Ls8fJwf+QUYHFivy6VRI
Sv58Sf/YHxTdku41TKZCyuus+VH6H3Sy4/0oVZoKWqwc+eSu30hGUljaUJwK
6bsaR71iCGYdnXEVpoJQn6q5g+NvZPm0wv8jPxWecvWanlf7jSIKy3pruAm9
eIv/dZvpQG7U4OlVdipctW4S+JDbgYx/vEabVikgfdEcWjw60PUh8X3HFinA
GRzLoWTQgVj3T/s8nKXAleqxSl+BDhR4vflx6iQF9KYOynFXtyPpZz/3tI9S
oKGndeHl63Y07fbsC+8QBe56fT2iYd2O0movj6r3UyA/QWjjANaOOiW+d57o
ocDsjpE76X1tyDZ48IXPHwq8E7pzICCpDRkkKq19bqPA4FzTk0fObWjYuXlT
RxMFTteydj3f3oak2IxIvPUUeHvV2S5+tRW17K8pUKumwPjH0amW4lZUKF+w
yeoXBdbh6WPMZ62o4aiTxYPvFOgS/nPEzbQVBT5QwJOKCfvtL6h9pFYkoYUP
1AMFVlz791743YL4/giar+RR4NZH9l+rH1tQYX2Hh8IXChzbtJoS79iC9pvx
XjLOpMCJ6qXhC+otyPZOK+1GGgXWLCieOgvN6JFlvG/oJwq43LlxTh6aEam2
BBXFU+Amh+p7zLsZ6SOvzMFoCih/tJfdcrgZKTWrXBaPpEAAfeu4hXQzqvnK
HNwWRoGFdYjHv70J7R2LVLJ9R4GBq7J27VFNKLBDSPnhGwpczLm1puvYhNqb
Pk3HB1DAM2mgLV29CZ2UbvKs8qOAwqrvtO5iI/JJb6mZfkqwzYN97QWNqCeT
5x/Fm4jXeajS70kjMuZJKdr1gAJuIz1PLUwbUa/LurNnPChg5/LsphqlEYnn
ZPzyvk3YT2YLYHU1oEin9MXEmxTw323XJBffgL5LXx2ruk4B2YpK/R3XGtA6
xs7EqSsUYMzYN53VbkDttfYqJCcK/LLc6xvN3oACL+m677hA5OOlz6mFH/XI
S0Da94Q9oT9dM9PTAfXI/dPO856nCL1MFVh3WNWj6d3sglE2FCAfmrpzaV09
Yr7JvFlyjAI6bdyfxYfrUIN93Kd+c6L+GuT5Hxl1qPig0id+U6IefQcOvblb
h85Xe7tuMqbApwdZia776hDvSUkBY0Mif288JB1F61CbEe3CZQMKvEoo9Lze
XIuEK0df+O+hgIRh2Lh/RC1K4u94mKpLgex5tVPgUIs6uLfq12gT+tsV/ItL
sxYVpxlUTWylwL33M+onVmpQWM+J9RLqFHj9xv7Fj9IaVHfsl6G6CgUE47m6
DV/UoK7MP9pHNlLA0HRa/vfxGvT8cd/stfUUCBE4cvTxuhrUpKvq9VKOApcP
61zXG6lGy1v5WlKZRPyBNW4S2dUoOBWtVlGJfB1Ws5/1rEahjVGTozIU4J50
VR81qkZ2ORyZwpIU2DNe1LkgVY1yjTfu2yxKAesrjs3q36pQ240LMUaCFDjl
0BAVfKQKBc0JNF7gpcC3WA6mYn8l0vM62fCYkwKai6p7ft+uRIVx6R8/rpHh
qMo73jyxShQ/ZK5fuESGMNF7jgXRFUgp5UXGnzkygB35/OiOCqSxO2NmeYoM
/YPR03rVv9D1OiE+6jgZXp49I4LO/kJmj/qHtIbJUO77PNluqRzRrV5GmP0j
w0mZ01XKL8vRsK6l0tVeMuRnUB2xDeWoiOvxA99OMnyQnru9I/8neuXgkBrX
TvjTo7582+wn0pc0TS1uJsN4oUBf78APlPf08YPOejKQLL9q3PD8gWb1LTcu
V5NBcZfXn82kH2j6vWg0qYIMBuLBPYLJ31Fry9KU+g8yPDiH75Aw+I6W5S+Q
DpeQQbI6tQNvL0M/A8NFLxYQ19uUvr+6Xob41k20P8gnwxbJ/ikxwTIUlR3t
EfaFDNrL8tYZkaWolykwn5NJhhkyNn9vRylyFHHYV5dGhiP9UiVXibNAUV7c
ceQTGT534nlPHEqQR5/ROd4EMizc6mj6wVGCjIrttsvGkMFJcaPElpBiVCH1
sWtHJBnoR+3OIo1i1EWysjMPI4Pu5cJyl19FqGWmKvfSOzIMNjzGTc8WoRRk
MvT4DRnsx4ZyzVcL0fzlDdMfAshgSFbZ7vG2EP37G9aQ40eGrPgnadVqhejy
GPuLmqdkqFvYIWv4swBp4iHrBh+TQd7qnte/MwUo5FrmC44HRD1JL34lrwDq
FAxponqQYfvdpOWQt4D47ryZV79NhuRKUaHULYBWyJNTRjfJ4BU6PNDwFqFX
cvM/7K6TIfr69jPBv76hhwWTt25dIcO5V7fdEti/IV/ezbwBjmTouqjC5N+W
jy6MjVyOP08GZ8sfBzKd8lCjzf3PcIYMfVnFw8mRX1EOXaO26SQZUFvQ6kxz
LlroNawctSbDf6LfnJ+K5qJMc7FY7mNk4HqdpOu07wvSma6yoZuTwTSu3Szk
bg5a06wdUzch9OdWGk/KzEZF106dMjxEhhfq3Rpdw1nIf7Qo+eQBMjTPx/bN
yWehtGaDthv6ZPje459lfSIT/d6n2vdsNxk8eCWChN5kIDntH1UROmQ45hTj
IVCVjhaCbIKyt5Php1TJaQu+dGSprb67QpMMPUt/1Uf2fEbvGgPKutXIYCfh
1V9zOw1lypSpzG8mw9weERfOrFS08QnJVViJDBbtAu84u1LQWsyv93IKZODv
yKsIPpqM+mpVYrbJEvrfLOf041cSUjn+2P8QgwzHrTfaBuxNRG1XaFanKWT4
NVLsO50bj+K0tHhcpclw81hX55h6HOLJZr56Kk6GicXLex8mxiCdXjrXB2Ey
WCqdeJ8mH42sQ9yOpvOToUQxpOlmWBTSi3J/VsZNBoEN5LZGciQqSTof1cZO
hndGRS8qA8OR35GnYWMrJBDVJxXlM8PQXorSXc5FEpDPgJMoKQQ9vvIMJ82S
ILHx5PhLsSA0/mn+78ZJEiycrGMZCL5GG0k5V3eNkuB1xPwvRd4ANNYk1mk6
SILTh60C3fn8EInXSPNsHwkO+odWsXP7oLDohEtu3SQoe+88OcB5H4WHufs+
+00Cmr0yfkbADd0oW3kR1kqCWBPBodPrLqC0P3dvpzWSIMEo6vR/eSvf1r3c
fai4lgTTt942zUaex4ev+HI2VZIAG/afnv16E7+/GBsx8JOw75Dn1VbthScE
t6xfLiXB7sdPFW0LvPGw8POBIkUkkM5d+Pkg5Tk+eSioH0Mk4P4XZxdT8RLP
LE1bp/GVBNtPj3yxKXyFu2GL+w2ySTB+5jLlb+ZbfJdltrllOgnUtE1S8Lh3
ePwRVaOLKSRo18yOdwp+jzf3xireTiTB+skztCz9cDzo57lx31gSHL1qpsfK
i8DNEtMiwqJIYOuS1zmhHoVLUSp1Uj+Q4M3VNGGV+I/4hxfshQUhJHj3V7+z
jhmD33F/uaXuLQlOnn5ypScwFu9UKHrWG0iCbu+XtTZ88XhbbVv1jD8JCrmv
YrvvJOD6cRg7ry8JuMK3XX0+lojX5DTSyT4kYFNYata3+4TLcOyVV3pIgkMu
FdfO1Sfjfk4JpB2eJPgInYoLcql4TLnpnNEdElxeP7PfpS0VL+u4W2TtRoIl
508RHwPT8MOHrt9xciHi2Ra45+nBz3hyoqvc3atEvQXVNBQ403GL278ynzuR
wPOl8P0buel4m8IXrbALJCi/mql9+1oGPsLmFZ1sTwLL42lntRQzcUvjCxzo
FAnWuJ6Jx/7OxBnb0o2rbEjQqfHrQMWrLNylIdr7zzESjH5alYk3ysaLNz5M
HTMnAZ9BkvcOthy8TD7g+5oJCQarbGO8MnPw66GS1aLGJNi1JfzePYcvOPXo
oTKWIQlmTBZpW1i5+Dl2z2RVAxKkMueeBNfl4jbak4/wPYR+XmH12d5f8WsP
+4z/0yWBQhobj+/OPPyxeTjPSW0SGN6T3SQzlodP8JxJvbyVBP1Cwv8djczH
n/deO3hvCwlMXIzvHrL4hqfLijU/VyaBVKNTwTwvwg/+9jz6XokE9lYz661z
Ed6swFuWpEACo6Ccdm0twJ3G/irlyZIg3nCrnqw/4GWMUx7lDOL+zswfPf2A
H/HIKWulkKDXc83Na3cBTq3cwjkoTfSDWZPFYlABvpgior4gTujlIce5wxMF
+K2sl+Z8IiQg6e9LuWtYiI/arjiQBIh+KDm/zSeiEH8g8erGeh4SeO3ZzHV5
oRBXWB/kspWDBJTpYzRV0yI8tfXgBf1VGWAw0u+XxxXhnTYTJmaLMtCztobv
ZSvG/yv5qWI3KwMqf7mOv7Esxl+TqRzXJmXgAdm7rji5GN+5X7bcY1QGKgcO
ZlZyl+BVynJP/QZlYCyJzJVhU4L3vbLF3/fJgOCXzyUu6SU4eQt5KLFbBn44
/FkTEyjFmVEvnuf+lgFlWfscn1Ol+M+b/Bt+tMpALc4z05ZVivMoFmc3NcpA
vMqzrwLCZfg0mWN3X60M2B/LEZc+U4a3hHDBdKUMmCmbrSzmlOE7R4W2c5bL
QBIm+zBP5Dv+R9smTryMiC++P/G4/XccvdIQx4pkIEPP6Vbtl++4Jnu9swqS
ARMnl5n1oj/w7kv3KnS+ygDElchZ2v/ACzKvyx7MloGPHgp8Z778wNXDpy8f
T5eB47ePJxqJ/MTnOvdknU+RAZ1NGyREzvzEd5ND524kyoCInLnep+yfeF7t
Xo2HsTKwYzZ6j6JQOf7gifvFgCgZ+KXXLe1xqhzXibz7LvwD4V9MZXFaRjlO
vvKiNDlEBu4UqpkD3y+8XGVyJO+tDHzdVfkjweYXniLUI1YeKANZxU6brqX+
whOwKNUWfxmQ5qy9J8lVgZtfcTbqfyYDfxOLfry0rMCHBl6cnvGWgcMuvBLD
CRW4xeVdNzgfEvkjnTkht1qB65blPhL3lAHsSGiapmklzpVkEMi6IwPyfW5S
6z5W4uXADFN2k4Gi4G/PRmYr8edvHsXsdJGBq1s1GK8Mq3COxC9JhleJfHiH
VsqEVuEVFxZTLZ1k4OApiL4xWoVf3OCdfvaCDAQYqZsfw6px1U0fMq7by4Cn
x4bRM4bV+JVorwyvUzJwPT8y6oRzNW6fcSnd34bg6cc3DUKqcb0zkWnvj8mA
JCnbiVZcje9JsE1JNJcBY4rM4z/D1fiby11JX0xkwGnicelL6Rr8yf2LCWWH
ZMD27bCa+q4a3DV6a1zDARn4w7XxO5yrwcsePIzp0ZcBQy05f13/Glwk+1X0
xG5Cf0o5PnHZNThX6cfoNR0Z4OmozGbvrMHvy0/FCGvLQL+ZIcuQrxaP0vgW
T9sqAwsvBArvqdXiCXv0k5W2yMBy8Exk5LFaXP5pUcY2ZRnAXUeKMzxr8b9b
b+UbKMlAhUrDxsy4WpzNOua7mQJR7yr/pqjqWrxr+VHjaVkZULVnq/Scr8VN
hSz7rzBkoG6ZX/wQVodfOG+5dJciA9oJ/lHcB+rwzJZiCV9pGei95+Lz6Uod
zqR3KL8Tl4FS/5DCvW/rcIGGjkNxwsTzp/rNv3+rw02CuK5m8ctAfYGO3s6+
Oly33+9tMbcMdEvffR4qXI8nq+UW1bIT+hL01R7WrMe5a4qmO1ekwajgkOFG
m3pcSWJg49iCNLQdjURHH9Tj8ZvOn1uZkQaJ0SsfriXU46F6t2MFJ6WhMyFo
6FZNPV5y0W6UMioNg5/XYpzn6/HXEcd3Kg5KQ6CyT/0xVgNOa37vp9UnDaf0
pW8q72vA1w84/tPvloZXck9fjjs14DphbIZmv6WBOvNjfWRgAx6SHJR6ulUa
rIeytfVyG/Cj6CrraqM0pG/dVlHd2YDvPFPy+l6tNFjxbuo15m3EJ6l1ks8r
ieuvXL2+KDfinBaNwSE/paFLciVW0rwRL7gkqJhQKg1B+RFWNrcacZeU5G85
hcT95ftDA8Mb8V1Hlk+UfZMG01u1V76UNuK6d9R4GnOJ5/MqNFcMN+KP93hn
92ZJg/JnueZqiSZc5qOO89Rnwl5esnPh9iZ8JdBXiyNFGkYvJiVE2jbh5mOf
ucQTpUF0bfX+tYdNuOr9oXZWrDQcLnqyqpLQhJfxOCOVKGmwWFPF2qqa8BMK
95N0P0jDzEr94I2ZJtzWxfLjoRBpiBa0Ob1GbcaPuynHWr+VBlfXuMc3dzfj
i1F4pkOgNPzxe3/i99lmfOOxH5Xu/tLwOYY5oPGsGefv5Z72eSYN7uKim91S
m/Huh2oKQd7SIKhwRCmxoRk/cu6hXewDaXi3vbzn12Izrhapk5TlIQ2Pok/Y
drBa8OjdrzhKb0tDZOlwSLt+C66+vfRsw01p8J23/vDzYgv+/pJwY+91aVB/
5+cY69eCMzI+mk1fkYZPghc4r6e34PoVpb85naSBP6X84v8oOu94KtswjnNs
x+EsiowkQpIGqeTWkJQoGQ0lGlRKKjvJqIySkYjMQigSIalzGcmqZGTvvZ+n
oSS89/vn9/Pc5x7X/umP1rS0Ir5zWa4se3E4PfI46du/VvRV8aGswmlxsJbh
vLgk34Y8Qwsb1p8Uh8jX4mG/9NvQ8ZUHonZYicM2KX/jC+fb0P59UedMD4uD
eP7kyJeQNhR7vHKvrZk4HJjRPKWQ24bvL7P1ygFxMDPUgzPNbcjX+OsWXyNx
2ClHUKLm2tD92zJ7w/eIQ8iYsnqBXDviPq5zLnmXODyT/byrYmc7YjTYRb/S
E4e0dWWG5XbtKLOltblURxycYsZRTnA7OmdUu6pBWxxU6lVV72W3I985t4D+
jTi+Dp2mHm5oRzNJkn9/aIiD4GPPIcbvduQ9Nnydd404PFE2e18k1YECL8kw
xFXw/T2+RprqdiCr/B/5iorYPsxmx1abDvRT++klLXlx+H51j4nJrQ60wcpe
20AGx8NKoU15zzrQ52vu7MOS4vAj85+KYG0H2l1B5zknjv0Xxr9633QHovvZ
8XowsD1OCm/zYnaiO7X5S4Np4tD/ZNw2XrMTdb/apPdYSBx0xu4lZB3uRBaa
Cp4v+HB8lTb+euHZiUR3vKp6zy0O/u+f2D+O70Qa+TJqdfNscLzc9de9pBON
HI9P7p1lQ52DffbugU50/KfDmh+/2NBvqBhIEehC1Qqltbzf2ZCS8CfohUoX
8r317abEFBssBCoKDIy6UFdSn6HyGBscpJ2YXy91IVtCVnnLEBvueHbGGYZ1
ofTmsmVGfWzQLZuyysntQp4vhBRPdLGhISLAVPBbF6rJV951uY0NoyEhPsZ/
utDrVUfcfb+xQfXwwISfVDd6qNBQ/qCeDdcfXIx6ptONKO8+K6V9ZsPtMZp/
8Ylu9OGXX8KbajZMU9Jfc252Iy6O6traCjb43lmx9lVyN6LP/m3qKmWD9MoT
PyLKu1HGVbUH5Hs25N9CfGeGulHb5Mw53rdseLSmKZfJ24PmxMMtlxSw4b5q
ScgYuwfVBWoeV81lQ2t4E7tIsQfd+bbUc1s2G1bo+Rv4aPWgZLerOQcy2aBB
Q8p6Bj1oVcd1rtNpbDBpci2csexBvlYO9q5P8HuvJc4+te9BsbvcR4MS2FBV
qTq5170HdX9u84uPZUN7VsCDkcAepKFYuelVFBve8amRXjE9iNvGja8iAq9/
fpuXmtmDzIJXTLbeZwO3v3Dd/bc9KPvx/NRkMBtiHFTMRWp70A4vPSolgA2L
BuaRNzt6UDnvih0S/mwY+rMYNjGBz//bEqF6E/vfNtbowHwPqhd/zIWusyHB
/lFFJq0XseeTAg65seEIcYF7UaYXVeyWV7O/xgZat/+CoXov4nI/MH79MhtE
lllw7ur2oiChsxVhDmxwDT6o/9G4F/05Hv0u1Z4N9KWjYbMnelFojczXt6fZ
4Jwekqrg2IuuRalxfz3Jhj/Kef763r3o1szf/UNWbAi/WbPG+n4vcqVxCuYO
s2FD7O4nlxN6UTORpcswZ4Pt6agh92x8vxSufqWDbDCrXDvrwelFF2XHnurs
Z4Nank/H1S+9SHJ7kr+pIRtCxRfDTnf3opW9x3zt9dkg1y65bP90L3pcahJ/
Yzsbfv/Y6b5msRddf/Sq5cE2NvAcmH7BJ9aHcoSK1mVuxt+77xU1yfYh1bTY
9BJNNuyKDEuMU+9DXb/u6rWsY0OTjYPNcd0+9PZc2czUGjYkaocusI37UO3Z
a7V8qmxYQnN0Lz/eh5ZtbyqRVmKDe4NHw4WLfahJZ1nzhhVseHlTUZTq1Yd0
QjxF9smywVC4VzX5bh96dmS1ra0UGzLPyq1e97gPJeVat7hL4Pi5a0ovzOxD
DYn7HcOYbDhzbaJd620fokqorkoXZcMXcev7L6r7kOUfFa4SYTZInpdWk27r
Q1PSvn9b+HH8X3iY6zvahwwN7SRIChvWsdCq3j99SH6DqJnQIgtOHg8I2CTY
j+xvZubKz7Hgtv5Ay60l/ejkx6uaW36zYElluWStUj+KD4ltNf3BArG+WCNh
rX40a2SZeGGaBSZh7Vf09PtRxrn2QP9xFjAbf927ZNaPdHWsHsYNs+BVulXC
g1P96KmIaEV+PwuyGL7PXl3pRxtZipJ13Sy4INKSUenTjxLcmu6PtrPgT0xd
2rfQfsSyOKTK08KC+fediR0J/Uj5df2IdCMLojycotqy+tHo/Ts1WnUsGK2b
v1v3rh8N1KXUH6hlgdWHn77va/uR1CGbhfOVLJCzqvR42o65b9L4VjkLz3dj
zr5j+P6bvcsTgAVG/p+cD8/2o4MChtZFxSzYJt/vqSQ4gCyHb8g1FbJAwzUu
cEJiAFXbmfEReSwIvHcpMUNxANEE5unUHBZIOVSWnNw4gJZvfL5D6QULdJbJ
TIvuHECxxpEx29NZIPu0S+X1wQFUkzq+9HgKC5Tp3lcPnRxAT7z63rklsSDx
3OVPo5cGEIf3ReCDOBYcf7tys5vXAPI6ceP6y0csSKOLFi4ED6CBuMCHtZHY
P87x+7xiBlBpBXfLSBgL7GYMfv14NoAyP0lu5wthwZ7E6/m2BQNoPIq3Xj6I
Bb9uZoVWfRhAiXM/g3RvY/ulmtxSbhxA7zkyDsd8WfBGrj7Su28A/YnNcXa7
wYKhubSyz8QAmtTuT4v0YEHt3p10icUBJKAxSMl1YUGPtISXOW0QPaaO3a67
wgJRv3DqvWWDqH/3yo1Tl1iQFKL6rlhlEH3fXyEscoEFDQcPRAxsGkStXhSq
qh0Lxruc7/PuHkQPV1I195xiweweWq602SBi+TADz1qz4NmTgEU120GkV7ZX
4NYxFlRQjrpoXh5Ei9Sh7CeWLFju+WOp1o1BtOWihF/pIRbEyH8cUb87iIZH
aT69JiwooxoMy8UMonnnhXQuI7yfyaC40LNB5DsjuSC3hwXtPGyXsdeDKGZ7
uBfaxYJ9SF+ovGwQXZZ9pGytxwIXyfG6yK+D6Ij+ycUbOiywyHD9bN09iN5b
S1IStFlwSvg4z4rJQaQhOKPB2cgCN1OaU8df/PvqVXe7NVjQG/t36X3BIXRU
oYfFtYYFIVxR/zZLDCEhnwOVy1VYEBdjJtOpMIQqd2Skb1dkQbF/ynW3dUNI
4o1soe3//39w29wyETSE8hS7f/jJsOBKftW/KKMhlPBW+niKJAvua/oslz46
hGQTBH9WiLNg+OqDgGi7IQSDDYUjDJyPIc5aNGd8/sPsTGFRnK/JD1d7+A6h
pem1tWrCLOisPXeu+/4Q8hWwkjbhx+er2ZA6cUPowt2QGCcKtm/PVHl4xhCi
8UYaPFhgwjTfrcGegiE0vzpRoeAvE06+izRb9WEIbc3tUW+bYYK0UgTrbP0Q
2rDlzrn570yQOjmtENc9hHJMyxuWTzOhKVj6Tu3EEKLcrLy4a5wJk1V3dX/O
DqE+rfJN9sNMcN36ah9bYBj5dA6vu9vPBFHKYrYaexjF1pyyetnNBEs06LBN
fhgd22tf0NjOhKfizX671YeR9wPFnbPN+Hva7hmDrcPo4LeaRZlGJmxdkvph
+55hFLUmeHJHHRPCA+x+bDAfRm/TI0Tsa5nwUXb+pqztMCrYJ378XiUTIudb
HLkdhxGLX6/7VTkTNhleLOnwHEZC73ZGtAC+r6Ka68uAYXRy9wH3hWIm3Cy8
E349chiFnYsMW/mGCd8Vv7O3Jw8jTveOjr2vmeAQ0bk4nzWMMg8FHHHKYUKy
UrFZ7tth1GITKRT9gglmfFziNpXDyDX60cT7dCbEmS/bIdA0jC65llOGUpjQ
vO1mZ0rvMDp3Wd+IlsyERwOJIzpTw+jj0L6qjfHYnpenT9f+xfdfK+BhFYPf
J9R1yExgBK0LTz3h/5AJK7515TeyRtDE7iOuz8OZoLJw6v7+5SPIzc24vDGE
CW7p3V3v1UaQ7s7X+vNBTBhdLEtV3jyCrrwunlO8w4RhFb+RIP0RtPZLxJCx
HxPemtxPGTw4gk77nuN382aCfMzRbu0TeP9XDseSPJnQsc4yyv/8CArQqh2s
dmVCK/r9udJlBLU15qf8vMoEm8nnd/j8RtANg2OxspeZ8PXUWOmW+yOIsmWk
Yo8DE27Xyvvax46gTsO7ylftmXDg4IeKkLQRFMrvAnGnsf2XGYS/yB1BwWRD
SOVJJpyykBwq54ygPTcaI35YMeGDalZZYw1mZuoX2SNM2FnmqtbZPIJE+Fx3
7DVnwva9I/Jd/SNIMdF5wvkgE7aNOaU0T48gHbm6T0n7mZD36XZh1dwIWszO
G/pkyAR7uUdWeQKjaMeVg5v+6jOBIbwsIoo1ioZcGzlKO7C9C28cvyo3in6X
X7h5SJcJg+Za7wxWj6IUE333m1swi+TlsjeNIk2u+xkvtLB9BM/vaNsxilRy
XNjt65lQfK36fLTxKFqzVrVAcC0Tsj0N1E2OjiL65uZwrdU4/g0PhSycGUUT
3plpp1cxgV/w5N1Up1H0L7XxV7gCE372d6sYeI2i2p03vUrkmEAV1LfvCRhF
K7radYllTIhO4Da88gCvn2ZvkVvKBO5vdz79SxhFWYOHHY3ZTHD5ZvjbO3MU
Nco0dXnRmWBV++bjXP4o2j+aH/BCBMdzn6He5dJRdCR49cVOQSac1new7fw0
ivw2n7xL42PCnGzE2p2toyhvme/QNm4m9MRopCcN4Pcavfe8NM8AhYH8uj/T
o+hJ83ajhFkGdChGp+2ZG0W0d5sP1/1iAHfw7rVh/GNoaLI+gfs7A87objxX
zxhDFOMtChumGPDjfIOFiMwYys193Hd6jAGmWx/O6iqPoaxhpa6HQwxY0TZl
en7DGFqVwidR1ceAISeT0yG6Y+jTozNBc10M+K2mujbTcAyVnbm6Vb2dAQma
ZB6YjaGC2GMqNs0MmHot8fuz9Riqgb1mDxoYMNEs8rvp/BgqNLpY/PELAyw+
6Oc3OY8hTvq0zVwNA1rTNmh9vjmGUjYu7FpbiX//bI8bJ3gMVel8OHOqnAF9
5IxX+sMxpMDrVB4FDCjIfLnnbtIY2sRZY1NbzIAri8Otds/HkFbkKh3uNwyI
ExfboFMwhtoTgsy1XjOgWyLaXKh0DEWN+764kMMAs9W/dnypHUPerjq7kl7g
8zyi/91rHkP6mv2SzekMuLPmp59+3xg6JPREnZbKgKTzHm2/JvB9qtN8dyYz
wPxIHHfC7zF0YaeMhEc8A7KXf/mrRxlHZWvXjr6MYYDVsM/HdpFxREVC/4Yf
MuBVw6pzjkvGkQGr2VguggFvqRt65+THkfb28l6L+wzQfS2+zkdtHB098C8v
JJgB6b+2H13UGkc8bzMqK+4wgO+7ygmX7ePIeOqv9KIfA+S/IN2hfeNIdu/S
V5tu4vfk/JozthhHmvLqAZevM+Bp8bvolyfHkdwbu4R0NwZw2MIS1AvjaN9e
4nffNQb0dhg5n3DG+3P9CJN2YsDApj8FGd7j6OKfmIsWFxmwc8+N7unAcRS1
ixUceo4BC2sPTq55MI6cR26PVZ9hwDN6f9/p+HHU27b8Lp8tthc1teTBs3GU
wSdyWe8EAwy3iwS/ezWObutffeh5lAHb6u/odRePI5XzPov5FgwQ7Qrqn60Y
R1u0bDK/mzKA5X/HmfZ1HB2x3hajbsKA7f3TvyXbx5FSiF7t+X0MqJXUcpAb
xPY7Ebk9zYABZ/VrG2Smx9GxE2f/9u9kgL/fSg3x2XEkQe+aWa6H1xMvffl4
JpDaiNKmEzoMuJzeXzslMoHOGF94G6vNAHaVOv2rxARKimvya93IgBfneY2f
L59A5QqhoUvW4Xx69u3OTdUJ1Cr/odd8DQOs45Zw9m+cQPy18a4PVBhw02bz
L5buBPIzNDBtUGQARTRrdYPBBHqTN+LEXMGA0qLhU8EHJ5DKshffDsoyQN/7
cILOsQl0x+v9zTApBihfudI9dHoC5X7ZffmrBL5/eppi0KUJ9PyPYwqDxYCq
LeevKrlNoPz6U8tNxRhwe4ta9VufCbRjtVFvOJUBw8XWq/cGT6BfpaYjDQIM
EG5yif76YAIV7U/SFOdlgE9kP9M0fgJlX7GpsuBigBp96eOatAm0rbb4SfQ/
OohY3NbUzZlArJGO8rY/dDjtmtiTXjSBpA3G1WR+0aHaryVetHwCPT7O6LAm
6TAUmOjk8GkCrYhwq0+epMPTqPNHy75NoOAde+lDo3SQK3p2lNUzgXiLsiNV
huiQMV971Wp0Ailurbe92EeHmIuGafHfJ1D93zbXnC46BLFDZ1rnJtBu+R+N
v9rooPePeUqUbxJtqt7psaWZDpfW7JraKjqJMnhn7Lwb6MD7MvKR7ZJJJNyw
Pr78Cx3WBruf9V0+iXatVpARrqXDh3Ibi1iVSRQ3Mz1gUkkHGVs4/2L9JKpk
lP6KLKfDWTuBlMKtk0hgf6lJB9ABmp/xv9s1ieYuSP5Y8Y4Obq8lwor2T6Jy
RaL73Bs6NHCX6edY4O8rHSVyXtNB452cUpL1JKoT4Dz8k0OHR0PxG4LsJ1GX
taCNXhYdLK6/cnRwmkQGr646B2TQIcWztt3AYxJ9dlVprEulw6meE+7SfpPo
ubSpl+QTOpSltBuOBU+idC4JJ9sEOsR9yDPOeTCJtF3jsjNj6ZCnbRXoFDeJ
9nykb/4VRYfimZ1zqqmT6PTqaBp6QIc9M50pnVmT6OPXY2sCQ+mQqvY4KLAA
26/DL7rhLh0kQogMdZhEkie1TWQD6ZBF2y/4qXIShZ1NOnjuFh2U4hSenv46
iQ5MDCXk+WBeM+T9q3USFfdqbOG6QQfJF/xx3n2TqE81bbmRBx3WUH//o4xP
ogcJToeiXeggtVElyfvHJNKnFtYPXMH2YIkF/5qbRNJrkuPXOdLhR4RU8Wne
KcQotCy4cYEOrPh3mp9EplCpKZdMrR1+n+T5WXXxKXQ/quyL5Gk6bJwMEwyS
mULZ7KovdifpcGE+9XSX4hQSNNKWybeiA7f6MjE19SlklKtdyHuEDhtsTgpd
1ZpC1Dwy8ZA5HV66jpjl6uL9MoOakw/SYeyA4o+J3VNoZkzV6vt+OtRXBwzK
mUyhXQWz6jhkobLEf42R5RTabih7IHw3Hb7Sg2udrKdQ9CcOp28HHRzDaOWh
dlOo8jTfjQ2IDmnLboinO06h3QoSwf5b6dB1y7i0yHUKmTMkh5s24fulEDUf
vKeQ7GrN8FUb6eBi9G1D9Z0pVHUy7K67Bh0G9zvNfbyP1z80+1ajRodw9w0r
OVFT6MWTFEdZFToIxYdkZydMoQ9mmYedFOmgGPAz/lHaFLpy7m5YuTwdlHma
f1zPnkKekY5SS2Xxe1rSso8UTKHim54/LkjRoa6upWEtZwrNVnyTBgk6XMtp
t1msmELk77SHbBbOL7TiWOXnKXQzStzmnBgd2nVkS4K+TSEnmd3X31PpoHVh
e+Turin0+Jf1CEuQDpGB8y1zg1NowDsw5RwvHQ6Zl9/LmJxCe+ijuRwuOhCB
Aq9Nf02hiE7DVWp/xUCtV/vAz39T6HdWRWDrdzEYZlafvM87jTb+enD/zrgY
iDapjSiITKNvf7g2aw2IQWl7/XAOaxpFj1ncHuwQA63WNTabl02j9P4+18gm
MfDyyjYvWjGNjAYJ2u7PYjDtUlWxUXUaCbbW7vldIQZTTpOvn62bRuOhpcrp
HDGIXXpvpcTmaaTwUSbrWKEY7GJJsb30ppGJrGqraI4YrBLkv91pMI2s5Ddk
lKaLgW9sqecmk2lUvtNf3jVZDHY6lswEWeD1vfZILVYMvBWu/Wk+Po1W6arx
9kWIgZSFka/smWm0/I7k5ei7YvAy+W3kCYdpZP3V08/klhg0J2/YGH11Gt2V
itcVuCEGfycVrWs8ptHfPTVJHBcxUJLkXfrHZxqdW238ws1RDCwL0EnZwGm0
0t3JZr09vu+RvZt1Q6eRTr33+4mTYqB5L/KpZdQ02sApK087IgaHu8OfnI+f
Rmtz7lw7ZSoGrq25m1xTptFqisRnuX3YHpTztl7Pp9GTn4VfO3aKQWuPkqJX
7jRqyi3yjtERg5lfx3xciqbRi0NnWg5risGtUg+3cyXT6F8dpWOJuhicKP9J
taicRmqMzqBmJTHocdm6TefLNHLp2zYYJScGAoeAJv1tGgn8uzR+eKkYrP7y
88avjmn0Zv5NnBRDDNZb7w2v7J9G2y7b/+sQEoN719YbRo5No4MfygQSKWLQ
7iWbcoycRuctxeHUnCicHPZOW/ZnGg2dS1VU/ikKxVKVB5sWptEuFdCenBAF
C5RnWk4hUEVG5uyrQVEo3Tr6VYqfQJkTOfbuXaJwKXfrqktCBLL8tuy2XrMo
vDM/fei9CIGY2utNBetEoaBumSWVTiCtmm2f6ipFgfZVaoM5i0Cy6+/8flQi
CkIUqZFYCQLZ/bH4eqpIFFxo9S7dkgRKDv91VD1XFCpi57rlZAh05UTmg9lM
UeA3M1l5fDmBviXDjQ9PReFl+61dUQoEqrrvJRkeJwpD3yy3f1bC63VVz1g/
FIUDI17LKKoEss4RtV1zXxT+vnzZsH4NgZQbr9D/3RGFiLpn509q4PM84y/X
3BQFnUHZ3qANBFpyttU31l0U/IJrNr3SItD0lgsGDldEwf2EneO3zQTqDop9
v+2CKKT9zgj4rUOg5XU5I2KnRWF8ythfXA+//9KvD31WovC8jXpKYyeBAnJe
WOSbi8IzkxjFPbux/erkY4OMRUGk91WtlSGBNo1HR1gbiMLB5aJHLhkRaLXw
UT1NPVE4FXe65roJgWblnidRN4tC4NCllQGmBHov+K2gb50o7AgYPB1qju8T
KOtXpCoKATSfe5GHCWRsWssToSAKdxZn46OOEej5X8UtDtLYP4OCMQ9PEGiR
94rSbnFR+KF/1jvchkBdHTOVy0VFQftptUnwaQKlNP+V/8cvCl98p6g+dgRS
2Fi+rmWRBptsg/KunidQqdSjP3l/aKBTYrH31EUCfYrjuISTNKiUFvlscplA
vG+8nl8eo8H8tK3e5qsEmjwoGWPST4PVeaxkORcC5W5qQWs7aFDX8+0HxZ1A
lxS44sWaaOA5flqr3xP7s+BbHvGJBt8NXM7DDQKt80nyr6+ggYB9WWiMD4FY
Mym01xwavHrLm+HkTyB3F5UD0YU0IF9+z9e/Q6A9Rk5G13NoMJSrXygRRKBz
maUUmwwaPFPPzxq4SyDnHNuru5/QwCHwX0z2fQL9OvMwXu0xDU6pfvVyDSfQ
9aJkf1YkDbKdJyx1IvHvg2oV5+7RIPATv+pCFIGEYg/79t+mwdLwlp/FMQSq
jQ2OqfWmga281Bu3OAJxKWVcynejwfVmP9d1iQT6W/xnIdGJBvtEP2sMJxNI
+PPbfXfP0+CtTM7goxQCvXu5ydztFA0uHBt8aPiMQL6pL5edsaIB/zIF/ZkM
AvW3nU8wNafB7IsVZMILAr06ldGjZ0yD26cex+5+SaBsvdzutQY0+BiwR3/s
FfbHsarHcno0iLfvngp6TSCDQI2l9M00KNon+Ui5EL/njpop93oaeLtl7Sor
IlDOAte+H6o0UNpg+f3oOwLN+ZCUIQUaBLyrSZ7mEGh7yHaPVmka7LEst/Ap
JdDboI05n8Tx/bfNitI/4Hypoj0rFaXBh8wVtbEfCbTiFt26UIAG7LY/ISur
CcQY9P6WxUWDwYUNhzNqCXRsNl40dVYEFI3vKq/5QiD+dy8F4r+LwNbZN1wv
vhLIUPxPycNxEdBe69yr0ojj7WvBttABEaiQdql58o1Aac/XewZ1isD8+DWO
VCuBru7N9Lj1TQQiylXeh7QTSHzLaR2fLyKQX2NUudhJILlfCeBVKQIiKx92
Xewh0I3uRAHPEhEonHzH3dpHoFiDdIZ7kQjs2X19/fZBAkWdnetyzcXf9wQ6
pQ4T6Id1q6PrcxFwo8VxBMcI9HH7rXLXFBHYl+EoYz9BoAHe7Z1u8SJwcP2b
4PIpAoXfNS7yiBIB8fx1VFmSQNWp08e8QkXgxM6wx9d+EEhK5GzpzUAR2D94
X6/yF4EGrX9M+vuKwN6ng7+X/iGQmEZrV6CnCMzd2lt29i+BtH8djrx/TQSM
77k8yflHoE5mHuPhRRE4WiT/aHYB27d5tVncWRFwEeZN0eUm0TMP7uMp1iKw
yq3p400eEp2Td1HLOiwC1Ln9FOAjUVFrdWnBQRH4fkfR/J8AiVoe6y0v3SsC
lXR2iaYwiWaNl+p/2ikCPv5fdzuIkIiXE76uVUcENn0RH04QJdG3VGJwUFME
Flqjk+voJGJkXrH9oS4CfMFMjwUmia4fO5LGrSwCpz5suaQiTqKI9YN5dHkR
2HauyvvgEhJ9jrQIXi4lAhmHXLJdJEnEaZpUXccSgaQTs/PRy0hUu2Y8YoeI
CEjZCDsUypDoRHlIhRmfCPSq2/xtlCORYObSMrsFKiRHv06fkicR6qoM9PxN
hb4LHA++lSQK1O+WCiWoMHdF65KkEolScmNdUkapIOJc76+qjNcPbYt720eF
f5r7ONqqJFK+zXe/vp0Kri6HZXepkchx1XqjsUYqtPzISTZSJ5GqIU8T5TMV
tOzF9ptqkCjZvFBF+iMVTIKUZc3Xk2hncuheLaBCOO21hPlGEjU61mw6+IYK
v5McNplqkWjtWBrp8IoKij/5fYy0SWSvfMYtMJMKx15s/blzC4nm1XbUpj6l
wv6rpWHaOiS6P+g1WR5HhV0jpkdVdUnEt9qyo/8hFRiZT40l9Uj0vkTkEU8o
FSYtHB35dpDI4EinwspAKoT5nX83tZNEd+4KeOn7UmHFh/2bm/RJNNRb9dTO
kwpSz+v6Cw1IJFxjGxt0jQqnP2S8e2RIosWndJusi1TYGRPx0XUfiU4VMmbq
z1JB5+UOyqH9JJLd/PToH2sqrA90vLTahERRu/nvyx7B3598FeE+SKIn484R
+qZUeOO2vKvBlETFsuvsL+6jwsabrP4nZiR6XeJMe7iLCo5qttJOFiQaT/Lx
42yjgtFEWdDWwyQ66xZePaqF7a1KqPMcJVH66GAfW4MKy03ihSqPkSj71pta
PRUquBTfWhZ0nER7KvcGXFxBBcH642cMrUmUv7RZPHYZFejjncN8NiRqr4p1
rmJTof3EuyccW2xvqW9pf2hUCL2Z+8jlNIlCNpY9VxaggkWCa7XqWRJpqif6
H+Giwib+Eq0OOxJJCWWsDZ4VBsa/3d1B5/D6VzJZ774Lw5MyKNe6QKIMHm0u
clwY/GIHh7sdSKRboqmkOCgMXO8dDG9fwv56fGj50S5hULGhjalcJpG1xuep
+83CUJ9/o7raCecHf19YRZ0weEy4jttfJZFPeI3QQpUwGK1+uZ/XmUT7Nn60
0CoTBsHoLvKxC4nubmK4OxYLg+Shopb1bnj/xsHL6a+F4ZzbX0qFO4k01vjo
DmQJg6echZOFJ4mumcr1yT0ThoPH/FcOXMf7oX/HrJKEwXyLjozjDRL9azv0
/FGMMLhXbLT67U2i8j82Dc0RwkDhU+y77kMirsO2XyXuCUP2TFn2oi+JJp6E
plrcxvtHVX7w9sf5e1X5UJS3MHC6RlfO3yLR5N4zzS1uwqDE6frkeodEH6J9
Nyy7gu2jdKJkOoBEeYVv7U5cEIapeVmuM0Ek2vR937Xk08KQqtIS1BxMIn73
S0eGjwsDPVDP1uAeiZodTixZY/n/+aJ38kJI5NFqkXX1gDDI7/k7KxtKInZB
uOxbQ2GY3f/m7e0wEn0aNbLn2SkMgw2UT+PhOJ+2Q7CRjjD4JN5TN35AIvPr
qwIfagrDPmd674tIEj3e/u5krzq+v+iOQeEonK9Kxcw1ysKgvrJ165loEtm+
OJHgLi8MRXZ3B4sf4Xq3o5v/o5QwmN1m9jNiSSS03c1QnC0ML1at0Dz9mEQy
U6fsTtOEYcOUU0duHI7X6x0n8/iFYdGlsJUrgUS3qdJafFzC8PnI8zX7EklU
lWI1bDErBEIqvK3hSSRasbPlWvp3IYh0culoTsbx8bGy69+4EJBFb7SlnpJI
icde8eCgECy74z91JIVEPLnTe1K7hOCG6b2Fh6kk0rv5yPBfsxDMRASd+5pG
optcCasOfRWC6uL1GkLp2L75m/szqoUgQFvnkG4Gic6LPbnOUy4EUhePN1zO
JFGJHfun1TshyC4yykl8ju3P/9GwIF8InnrC5KcXJGpY/tOL+VIIonkdA/9k
kcjzW2PopXQh0Hsqemv5SxIt0Uz2rUkWgutPzHv1c0j0UivykMpjIVDV/xtv
/4pEpSVDPAGRQrC94tX7gFycj+lfIoZD8HnHNben5pHI/0UAz54AIbDQ0V5V
8ppENzz2Hkr3EYKpu05Orfm4PqTv96N6CoHatajl0wUkWg7VEZeuCYEv/aQm
5Q2JFNf99a+/KARKHj4vmUUkSjjGttxkJwSsspzw5W9JFB98UDjupBD8nknt
WF1MourZ0Xieo0KgsGzJ/Y3vSBReIy5+4ZAQ3FQvzNjynkQHWbSLDUZCEKai
p6HLIZFInUCazm4hOLBwejkCvP/ktrJUJAT60R2e20pIVLBruISxWQiMO6x2
bi7F8Rez9YnXeiF4+yzWdX0ZiWqSr9iNrRaC9U3GkirlJDo9VyZ6WFEIUter
qch8wPZbZ/eoQhbvFzyaJlpBopHiCAGtpULgnKzzcB5zL6/PkVSGEHzY2P5z
9COJRK3O3l9CFYK23x7lDZUkMqN4pgfyCoFbzFe+t1W4366cSfs3LwjHyx+8
Sagm0ccO0eDLvwVhh4RHj08Nzpd1/0wHCUH4rLLJ06YW1/MlvxaPjglCQJhP
kO4n3M8dNcK/9gvClxZRMcnPJDrMPyhk2CkI7/0eCJGYPaMN7Uq+CYK2WKVH
xRf8+08PMrbU4fXEiVOP6kgktnW+Ia9KEDIeipaf+0qirafe9K8tE4SHdnfj
NtWTKPr1YmtmsSC0l94jKA34vSH8Bcr5grCLq/JdDeYZbV7P1GxBELhM8IU3
4n4ypq6kmC4IcLS4yrwJx0tlceHTZEGw5e4VWvIN51t//3rFx4IgG8f62IS5
fkvbg9RIQThnLUQJbybR2JumLuX7+Dwn17f7WrA/t4gwngcIgtYM8yellURx
PrmrNXwFwYg/7HkBZv1d3GtfewrCRG7q4Lk27B+F1cu2OgtCn6BQomQ7iSye
nyVKLglCL//FjgrMD4+NZhnaC4Jn2p1Ypw5cLx+NWNTbCIJIB61LspNET989
Gjl2TBBS7+U95WA+K7z+9JCZIKyI0yBsu0hklzNU5WQsCKN9WiU83bjffp2Q
XDAQhDn160uTMTs4u5sFbxeEoT2vZ7b14PoRVeIuuVUQnk0/tGrG/Ef2b+Cz
jYLwvLVp76VeEq3vtrylrS4InDylUkofiSxjxByqVuH9FXXLHmCOXjTXPSYv
CM5VdcYr+/E8mGn9b1JKEAbXR5zJwTyrbJPqwxaErxObBXUGSLRtOkRHQhS/
1819UznmnlMynEwBHA8m/D8NB3F+t+qp7+DG/up9oPsJs2/YmqDWvwKgE9G6
xHiIRBvfLGlw+ikAiWUBN2sx+ztsEKJOCYBFhYX7nmE8n+TlqaUMC4DU0G9K
KWajwC/b9HoFwPz0ctnNIyQy/lyg09EmALzu/jUvMJtZJKm4NwpAmmkLdfko
iUx7ObxLPguAhkRd933MI9IGn19/FIDfXXJ75jFHPz1/27xEAJLfe+rbj5Ho
KveJNTNFAiDxLqqlDrN5hllZVJ4AuLWsomwaJ9EXHt89W7IEgIuvpzQGs+VJ
yXedaQKwqHZt2T/MYlzG8r5JAlCqES1ybAL3B/oh51WxAnB7aPFhAeY7Wcfe
fHogAGekrN8yJkmU2RczeS1EAHaGnPM4hznu6U6mTIAAVMzWN77H/KY1YFWF
jwBoCpvUMKZw/pnHrbnsKQA3bMNO2GJ+0Jy7cpmzAFBi999/iVmPvijy8ZIA
pG7fdOIf5s+xOUNX7QXgVSt3rf40ifp5F3LkbQWgoP1k613MuuUSjnXHBODe
a4E7XzFb66nL3jQXAK3q9CYWgeftTy4cDRMBqHf6++EQ5tmsFYf69gjArdnn
h8Mwu7JPtz7YIQCOT66F1GLOlr5oukdHAEJSee35SFyPGh3f/9MUgLfq9KGt
mNU042VerRUAb6u9Qpcx+ymrXrZXEYBl+mfrkzBH+evnyykIgPV3iR1fMa8Q
XUE0SwtAhq3YkQXMX11JmTAJASgJoCxV+U6iI7aDaB9dAJr2PfE+iPmN1VoL
fmEBOHDnaagr5q5+LptSHgEYFX6zLxZzu23wSe95fjgbE5FTjFlgA5f5tt/8
kD45VNqOuSA2VPcfwQ8hL8/c/IP5Rv1FmeIxfqjzLR1j/sDzz1wleX2AH/j/
ZFNWY96xquGtbhc/BET1VOphNrZ858ndwg/7O/h1zTCfdS9c9+ErPwxvbLI9
g1n5/K/OwBp+cOBZ2HQN896fT2+afOAHi7gN729iflP3W1KCww839ynPBGFu
SJXN6CzkhznDkJ5wzDSRvetSX/EDtXLJjWjMq/wzsh2f84PwiMuXWMyGPpcV
t6Ti8znHmx5j/nKqNpwvkR/kLW6E/v/9iMfU76+P+CE+LYj7/99TKALmCRH8
EJO0UeX//WWUdmdcvIe/r1QX/P98c66O3zp3+OEtj0qCN+as6D/baD784M/b
PHUFc8ZgzfUuD36Y7Rr9fQqzQO2tvJfX+OHoNtZbU8wTshaDfpf4QbmYdzP6
336JDmKH7fF9xxyvqGDeuvhn/RpbfnhmwG/PwPy3TfUAjxU/JBm4S/3G9leG
dXZt5vxw1dgjqA2zkOo2t1cm/HDsVVHhW8z7fK/7BRvyw/a34ykxmLfIywWe
2Yn3S35v+r//XfabBeptw/6JGOD8Hx+SOvv8pTfxg1GG6NT/8TNA3+Axq8EP
ET8nOxdxfJGdWy40q+L9nDaENmAefhJmmb+SH8zpoXwpmEcPnkUPZfmh9FWe
7jXMVR+GV7gu5QcPVVOd7ZgLa3ZRjjD5QWGL5CIVs6fs886tIvywObLoTiPO
jwA7o9dy/PzwpnvoWwzmYl2zQF4u/D3LePIE5kjV70fGZvkg+1ZyzXLM2xLN
Vn39wQcn28Ov9OD8PMGTQRZO8kE1u64vDrNW6vI3ScN8EHRHWOYI5rKqIa/g
Xj7Y5P5dnon5Vpyqnks7HxyV0/5eietBEpLism3ig60JwSFemNuK+98Zf+GD
dlrc77WYC+iv3XWq+KDRUVq9B9cfA8XiDavL+GDDmzfrQzBvb1CakHrHB5c+
reTfglm5b8UTagEfaHvT0vtxfRMT7Do8/5IPLocqSAdjfj16i0Zk8AH3K4mT
GpizpPaU9D/lg49+D50bcL2UljG91hLPB44PTI9fw9xh81XpczQf2Nr8XcLC
nLjnR0t5OB88s9iWmo3rcY7cYFDxXT5487lacC9m1spGnde3+cCTaarXh+v5
c5/JqaybfCBzxHe/G+YZ0xNJ6R580PNReJ0IZt2kQ2Yp1/hA6UrMeBzuF36n
/wokX+KDjUd6vNZgTvPzLk6w5wOGQ/BIEe43GxvFrsTb/m/fvWq7MbtItSjH
W/HBuHOt4Rfcr5KF+HrjLfjg7xRnuwXmhzvLYhIP8EFHVAO7Hfe7ucPI4sle
Pmih5Jcdx3y2KoWVtosPjmWLm3ThfinOo9CQqcsHpUJJBVaYJU/1P8jR5oNd
F/gXWnC/ddRkHSlcj/0h+XPFIcy1eV1yoIbtuWfpqhrcrzOFr4xWKvHBe7Y8
dTvm2yazr+uX84FTcPGXPNzvfYMSb3VK8UHmk2hnJcyZORGHR9l8ILH91Hwk
ng+a0hfUZ0T5wHRDtR0P5prdNCFeIT5o0vR8fQnPF6x940NMHj5onlYYbsbz
iIB9eeWKeV7g+ek0r4uZW7c8a8NvXogF5uwTPL+wrSQe6ZO8sIyT28aPWUVv
6M7hcV7Q2EV5YofnnzWW1p4Og7wQeT/T9P/5qOLf86s+3bzwvcZqbAVmV8+/
l6NaeSFDtOy8F56vPohcvZrVwAsNlsGNTXj+mmzZ7lnxiRd+htkqq2Gm/w4L
6P7IC3Nhv87exPOb8cWQ2NkSXqAtIUPr8Xx3W8M2j13MC6erudNWYPZdqd2g
kc8LG1Bj+mU8D/Yt2/pn/0teuPidHVOM58ddLZEKDhm8ULT3shs/ZqrwVfPg
p7x4ng/XN8bzptuB+XuZ8bwQxlamPMDz6JfN1p9qo3nhbF9HVjOeXyV2lrGm
w3khhnbcSBLz2pZDNsx7vPA7yKz9MJ53KWZb87Xu8AJD29HqIZ6HN3M9ZVr5
8MLy9sN1X/G8fEi80MXXkxfqVrzbRMXcXZTUl+7MC5tTDSJ24Pl6hUCwRb0j
L4QOPOl3xfP4rsW4+rlzvCCh76WSief1C1G8lkqneWFBwvtMB57nPV+N9B88
wQurw8yiqZh3rLjmfuMwL4jVPyvVxvO/dVrdkuemvBDQrTR4CuuDq+QqTpsR
L3xMdee6h/VDU/wTR2ED7O9/+8TzsL7I17mosnU7LzjG7FnZivWHgUHWhMNW
XhBaKaX+D+sVJ5XQNwmavOAgf2HD//rlu45OaMNaXkjjHtqog/WNf3X7ZUFV
XpCT0txwBOufMKHoY7orecEolbL2GtZHx5bHHHCW5YVXH/8o38P6SXol9cCL
pThebpXIP8X6qnAp++gQkxcGa/ml3mD9NUp0XlpO4wXK5SvMWqzPLEPCQo4J
8EKyUha1E+u3wyWWb6K4eSHh3in+CazvlhkemW6c44FCJR2eWaz/Ahrea7Bm
eCDocC+FF7Pr/EsvU4IHDC7946NhvWhrevhb+BgPPIjSorGxngwy6tzSOMAD
R0e0JSUL/5/H7DMlunng8eHnqtJYf74tk1c+2soDqHzzDhmsT2nd63LiG3iA
GAs8KY31q20H7B74xAOdjvq3JbG+ze2eGVGt5IFnrew8Nta/WXNzUVdKeUA0
PHGMhvVx67o/h94W80D3YKgqH9bP+66wZPgKeKCIN+Ta32zcf2Kdf5jk8EAX
l17VJNbfY567m2MzeYD2xVilG+vzss8vKkdSeGDXbtvIz1i/q6KGj1qJPBAq
t0K0GOt737NdjbdieGD0l+aDNKz/Z2pnppse8AD3bn3lsHQSqY/ulFx1nwf4
Lv2udntGojPLJw+4B/LA5Rc/rp9Iw/NahWRUrR8PTK7s1d2RivWFLDm+/AYP
zDedZaxMwecdjjFxccPvT179i+cp7hcPdEprr/BAhPG3sd5kXI97FnauvMgD
UtdpP94l4flSW7Dpuh0PlGe5ikYnYr0a6O38zYYHGgzfbrucgOf1zGDFdVY8
oBd6w2d3PM5/u0ODdy144NZTuzapOBI9ujKfN3qAB64FSBtOxmK9dPXlA4N9
PMAjs/Pzuxisv+fC/VP1eUBwhc/5u49I9DOkxp9fjwdYWtdlj0Tj+zy+GWm3
hQe0v7WOKURhPeHbkl+1kQc+HEd1E5HYnyGzI2preWAVv+mX3AckSv8rpBam
wgPpQ/kjbhH4fHLtzRkFHlj7kymjE47tExQ2aCXLA2Lc1IvzoSTi1JhZlS/F
/ize2Vp8H89r6QkDaiy8X56NrUcIiVL5om88pPHAlgNCQlr38O9zTqlyC2J7
fuv6NB2M9csF5REHCg8kn7+dkxZEopBeamHrPwp4CT3NOx6I8+PFhhiD3xQo
udfezAjA+uDIh5B8kgIGL+qWld8m0XmroUilCQocnVXyuXYL979lxdlRQxRw
7vIRVPAn0f6xCx1CvRRgPPV/9cWXRFLCy6S92ilg7VDv7eGD5/eMqUtkE/6+
UdRJ4Saep4epTWfrKLCqvu129Q2sjz9HGXdWUyDxd1uJoxeuRxYF7WYfKLB3
bc4K1v9/b7S7f/0ThwJhnYvpeR7Yv0271hkUUUBa79xhM3ecP6f+zZbkUaDw
4n31764kkitt+7YtmwK8Fuw1IS54Pg7hrSxKp4BWySMzZWdcP83jP2k/pcCg
SUkKXMV6N6R2uCCeAjkeavKWV0gk/CRXQvsRBdaGX/84fplEC4OuR99EUMDz
vemjG44kmn60LXdrCAXEFk2ixC5hf04py3MC8P1UxUvjHbDe5D7xdKcfBc5O
7ZBSu4DrYwfXtiovCjz+7J5YcA7Hi5vmuIkbZsWj5tvtcb8skstuvkKBZgX/
zVVn8bxyrT/g5EUKPPgStd/kDF5v/9RtzI4C2bya4Q2nSCS44/YNZ1sKmF6b
E7Cwxf56/DyG+zi239Og7G8nsT8Xt3wKsaRANOETaG6N9UKPmYSMKQWe3bn5
sP44iXYnyrg8N6KA/0XF5v1WuL+HFE7oGFCgzl3M6ONRnC/Dezw+b6fAkGXn
L90jJOJvJGVtdChw9/aapjxLrE/PfWv7qUWBTMv4MWULPK9nSmYFrsP+JT5p
xZph/RTYFS2nRgE5g6NF1EO4//cYxOYrUeCWUq+zx0ESJbi6vTaWpwBFlev8
sAmJLvNHDA8vowCbYxZlaoznOfWidb4SFMhYeX3hrRHufzfpD2QYFJg8z0pU
2IfriXOhaBEV3+9KwfVAQzxPuDYmWfJTQGeKN3LSAM+7rbf3z3BRYPxE9KjJ
btzvOknGwzluICREPV/uwv0pe9O01gw3CGlT9ortxPF93mOwheAG21y6pcN2
XE+ZHT89x7nhkGFT8keE9UzMDZnlQ9wgHDi+Rl6XRCu7/aw/9HDD5rqpP246
WF9k0t5eaOeGwb0evF+2kOhj7jYN1jdu+Pld+aDCZjwPxGpy3tZxw+z9yG7n
TSRyn5KwP1PDDW35R19WaOL+tYpnNb2CG25XMcvFN5IoL2OZYDFwQ8aM5bJT
63F+Vfks2r/lBovN5flZGrgfcCwYS/K5Ifcw+fCPOu6veW+3Vbzkhpxht2K9
NSR6WvzV3yWTGyp2/Vx1Z/X//x72ZmhVKjf4PPrXWqOC58vRB6faErnBpE21
QVSZRNc/+83di+UGVsUS9gElfP7OtKwdD7lhYfBY3P2VWI//kvP6E4r57n3H
TytI9NtN1C47mBsSm/cGC8lj/XMgwsHuNje8zFQkd8ph/TH6+d5yH24oKShI
ui5DovHo3uo2T24QvRodl7sM96ekcYWHLtxAlbEeHJEk0RUN2iNTJ27geZfs
Lr0Ux+Oxs6p0B25olv971FgC54fikpbPZ7khrXcu8AabRD5uKDnEhhvsj+gK
vGDi+VFtMcDEihtSnls2tNJxveByucuw5AbpD51TvGK4PiaUPW88yA0nTc8e
VaeR6F28wFi0ETcEVd2WsKDi31+32XXCgBvaTzcqXBfC9SqReLtyBzdcUBjw
TRQgkcbxxgMTOtxQVbl3Yxkf1qPTq3leb+KGqI7H2gM8JFrtKdFwYz03GGRc
CuWhYH1LzwXDNdyQqmemI89Foua05bXiytwQ4dSrs22BQNdX3PjVtwK/52t6
uOU/At3YN6aTI8MN7wv0dC//JVDLN7/km0uxf3U26935Q6BnNueUDrKwfbYq
PXo8Q6A2pzeVK0RxfBrHGL78SSBZl/DAX4LcoN2wyrT0O4HmPzDPVfFg/w+d
zK0nCOScdNgufoELVM82X+ydIhB1na//tVkusJiS9p2aIFD0rRew7ycXPGov
JWbHCGQZ/WfZymkuMDc8WsQzSqDAvT4P50e54CrjWjd1GN/3zBmNlgG8X23i
SeYggW7HlI7mduPff7msu6SfQBm++aWhbVygv/aau1QvgWLjT7y91MQFLW+3
MKW7CfTeoqVhfx0XvKeYCUl3Eqj6r56Ieg0XxO03sZZqJ1BZyevTYhVcIJ38
lr2klUB81Yc6SeACp5JVqsxm/P6l2i5Nb7ng+6oVidQmAvnFeK8tyueCDJHN
rjwNBFJaYSCUmMMF8jZ/s2frCOR7LpPnznMuKKj7sXfqM4GG6VWyjmlccBFe
7emtJRAtofjo4WQusDEuT6+vJhDFJ7lgRxwX+Bx8fam0kkCTQlGa6tFcwDjC
jH5ZQaChK/mNUhFcoPfcTimunEAC7dKRgiFc0Gi4XSqglEBcBkMuvwO4IGtY
9ZoTEGhpkrrHsB8XnPyevfHIewIte8NIaLnBBc13j1mhYgLx7MocrHbngp77
heMKRfh+7RLG769xQWHgwX7+QgL9WXRseeXIBZx3L3eOvCaQJLve/9l5LuhX
OEmrzMX2OHn4UMIZLjhgP6qXmkOg8yzZXVEnuYA63tTlm02gddt0LUOPcYEd
J2v4+AsCNTY03A2y4IIXmf+Obcok0PTL2YFbB7ngmfIeHbF0AsmEV1v7GnHB
ThvJwMFUAgUvtZn3NuACofV/dhQ9xferbH53YwcXFCk7nL+XTKCjVMOkG9uw
P/z+LZ5IJJDU6i9p3tpc8GC9Bu/aeAJZWfh/9dnABVca7rnOxxJob7yv7C11
LhjJiz1a/YhA92f6QwJV8P0bu19ERhHIWLN0xf2VXBDd2e1kHYn9w9rUFinH
BYOq8mmrIvB3VavXcVL4PuXKxlOhBPL+vTcvVZwLpE542uWGEOhdi3TzSzoX
LByN++FyF8cXbVymmMoFfFXMH9pBBAor+BxQyY/9bWt9dvYOgVRaepZ84+aC
N3f5jQtv4fumXHtYNbvIqT4cnOHsR6DUpmH90elFTpXP5evrfAj0KtBIlzq0
yJG4qF0+foNAFdUN3ms7Fjn5Kmd8n17H9rbNEraoX+R0O7oVHPMg0N8Wke4b
lYuca4k/TjHcCPTFVW4+/T1eX24Z8MEZ+1df4kxz3iIn856iottVAukLyS8R
yFzkpB7q3KLiRKBSfUfW5qRFzrj4YlXLJQJ16GgcvRi1yFH2EG647UCgtZPh
40/uLXLImhsWG84TiGBUfOzwW+TY/Gsz67IjUO2KP1NLPBY5D5LiPt85Q6A+
U0sb88uLHI2ZXeVrTxEoOZQhF3l2kTPaYqz17SSuT7fMlJutFjnitdqKnidw
fDzY77Xs0CJH7pd3mKwVgfZ1qMjaGi5ypKSTPOEIgc6ul6BmokWOWebSgZOW
BMpRQrtmNPH7smxrFs0INMj1tWqn2iLHseHvujhTApXA79iIFYucy3ZWSzcf
wPVIprtocOkiZ+gwxbthP4FM/V4pbRFb5BRp2p112EegW0viukP5Fjnaq/m+
8Bji/MmtGhydW+Bc47N482g3gV4O2G7W/77A+aLeoKi+i0DnpsPbkkcWOMHZ
v9gl2wmUW+1XRele4Oxbo3XHFGF7yVvzn2la4NwdE/Hq0yGQ0wHjsKqaBc7G
CnLm8hYCRdl7nNcoXeAwt1r9mt9EoD2rRcIfFS5wTlqXuQVqEsiCqibIl73A
2TEQ58PaQCBbNcqnKykLnOPitvTHGgT6bJPf0xeL92u5paigTiAb9cs7zcPx
/TJvlDxbTaDmMotfVQH4+7OSATUVXE+4w2b0vBc4HV5l97OVcPw66xsUOS9w
tjn/KdVYSaC8IzHDmg4LHNtLjTdeyhNI9cHr5lzbBc7unuoydTkCKRcUL9l4
ZIHj0GIcnilNoLTFxrR8E3zfv/VjSlIEkjdXCNi6G6/3rvqUuIRAbntqC0t1
FjibNJ9ulRTH+cf6udlowwJn5EbjxlAmzpfo99QWlQWO4qGaN3x0XP9sTNTP
Ll/g6OjMVrvTCJSVUJU0I7HAibT8bD8hjPNH5cDZQBrez7wo4rgggWo8+K7L
8mJ2VTP6xEegT6+p/a//znMMwiLCt/JgfyX4x5qQ85wtgifsnnERSCwpLGV8
eJ7zN/lH5Kp/02jjh0PcQV3znB2DzzznZqbR6TfjWapN85xq7vybteQ06qpx
z/pUM8/R3P4zJWZiGu0Yl+G6WjrPeSSkM3FmeBrlp/x+IvVmnmPRedpMvW8a
OSgrxZRnz3M2H9Xv/tExjY7rVvZdTp3nnNXOvZffPI0qTf55ycXNcy4Y+p10
qZ9G/jY9F+oi5jmnXAMPb/g0jQZY4c/9guY5n/6j2Lrjqf6/cEoJUURKihBF
oq+EjENUUsloaFIaWtKwIkREKRTSULJX9kjo2CN7b65xhztde/v5/fm8nvM+
53mec1+vz/v9xy0JtWdUsGBdxH4d9ZeLGHXMMy+qmAXqA00ybIdF/KQguudi
AQsQvlom2ixiyR+FAp7fLFArjWTcubWINL13zrnpK/02rK+TubKIQQe4bt76
xQJ7oyEOiukidi9aO/DHrfg1M/ZNPLGIycpu2ZkRLPjP+e7NxzqLWPFQWNI8
jAWauQYf1VUX8de5qT8zn1iwOohrC+f+RSRF0F6GfGCBojTSG6QXsWrbX4cD
71jA3OwjEr59EVlvVMKqXrPgS9jzkMeCi1jauHX8mgcLON8m3z3KvYhcLQrP
2S4sKDqoEbh91SKmuasrv3RgQa67Kt/E1AIu1i3v5H/CAr+B3N46xgK6Fuhp
hz5gQeK5jtVJwwtoZVIRKH6HBZtux7m87V7AM8EnRaOus8BmN5x82LRSHxrQ
sfsKC24rptmYVC2gsM252qjzLJCNFSSrFi7gjLz5rIQJC74fcsiUyFnA1dRz
V7+cZMEPvrE23uQFVCvimdt0jAXuhGCj2agFzPp3oOGVDgtMyc+2j3xdQNpO
L8LkYRYk9YRrdX9YwPKWAvmbKiwYXZDLqvddwM5VQen1iiwo55T2KHdfwAuZ
f+3U5Figp/QtCh0W8OzCuN13aRZsOBwplmezgOsHKBkc4iz4d9GA+vvWAlbd
NFG6sY0FBnpf+HKvLOBJTwINN6/o2x3rnWe2gANKBmRRfhZ4xrucKzRc8XtR
XerpehZ4jMo+r9BdQAGCVXjlahZMf8yaaFBbwLQwe4vti0zwjDxQ1qO4gMWW
4tfvTzNha1QsjSqzgDvoPDG/2UxYfi9pPb9jAf2mhvevoTPheEPSYX7hBazZ
a75gSGJC3VFjK6kNC/hvF//GAAITRrW2DB5es4Dz91PuNHUxIcieK+fs3DzG
eQ+tE2xlwvvt+wZt2fO4nWDMMKpngn/ZWyt/yjwOtH7b7lvFBHEnBY3U/nnU
ybz/obCECRNRIneb2+bxXJal6WQBE3okjBkztfP4cNXOK7K/mZC5r6dComwe
PeP1U8+nMyHSpnDGMH8eLVOfnfFMYsKWsVXuDhnzOLt86vCvGCZ8l/l5NSZh
Hrls7j9uCWeCTF9kYPvPeeT/82By5gsTlk7yivF+nsdlP3q5aPCK3zWdCzoB
82jv6EVS92cCc5LvoNPrFT1TDWfP+zJh+ElCUYbrPK61viNo68kEinRy9Kjd
PFYLE8Rfv2DCVYGtBMWH8xixv/HFVwcmeIWQbB/fnEfNivp9vx4zQfueiHnW
5XlM63ykkH9/Jc/Q2OB503kUP6rvXnmLCYKeH/fqG87jVE3f7iYLJhzubdvs
rzuPT7Y27Oy8yIQ3vx6c7VGbxxfpsfd7zZjgZniGJq80j7XrJzb0n2aC60XH
jhey8/j7/pE1fcf//38UwvamnfPYxSd+pkuXCcFE96w9W+bRdo0wu1mDCUVy
xtEv+eZx25HkkX8qTNB6dJTWwzmPbuFP1VGRCXk1518fXphD7jY6IXUvEz5E
ODl9GZ9Dy+fhhB9STDALiihaoM6h3Fohdb8dTHjpU2ZxfXAOl2qrqXYiK/pi
Ws0qO+cwk/fk1BUBJmieKws70DiHTi2br+jyMqFE3VsrrHIOX+yIFZNaywQN
FW5l3sI5jP/zSm31MgOeWWm7OufMods1+dS+GQZ4bBMWZybP4cznra9+jzEg
YshZ2CpmDg16KjP96Qyo87S83hU2h8VPco7cJDFAfzRl9dngORzyubb/EIEB
t0zOz9b7zeGErKrj2i4GnFsFR41ezeFJ1VyJpmYGiHmdJdU5zyHN+fKeb7UM
OBTs3mPydKU+9KO/VQUD7gkkybbfm0OZjW3n9xQx4CQnVly7MYfaWiGu1D8M
+Boenk+5OIc8lse4EjIZcBBU19mZzKHmhwvs28kMsLpqHbXmxBz+qlHX2hXH
gCtft34K0pnDHNJlWsdPBiznyvfJqs3hXLD8wruvDDj2+ZVTgeIc5toI2+oE
M+DLobV3z8nOrdwHXh0ffc+Anwnvk1g753DAYNgjzIcBwbIc+n5b5lC97puk
gQcDQqY1FOX557DBa4vsqDMDnJ7vsKlZO4cC138HBNsxYLO05yrbxVksPkCx
UHu0ktfzEyThyVn0TOAJ7rBmwJnNp8T/0mdR2cJTyf4GA3w+3kq0Hp5F3bLM
/wSuMCA28dEb4Z5Z1Du46lv8OQYsbdHLL22eRV9S2QM4wwDJzzk69tWz+Hb2
ZnSTAQM0FyJF5Epm0cFG45jVEQbIb+zTIfyZRX75mDNsDQYcjjycH5o+i1Oz
q4pdVFbyffPO1yxhpd/bmLC1igzYGBwftyliFgvtRwff7mFAaIDltobPsxig
rvpho+QK1vfsDgycxUX1psSA7QywezzAPOc7i6xyEaWNwgwYqz1hJvZyFhu2
XhV/y8+AC2vfrCc6zmKY6ZQT5/oV/1k2/Km2s9jqcUjHmYMBw/dLbr6wnkW3
qEdPWHN0cI425T1tOYurwsc2XZ+gg90/Ioe4+Uo+pzaKNTDo8F7hqMH4mVlM
fiQUpEmmwzFutb6q47MYX3TGKYZAhzWur0oiYBYP0Phq+LroIBLAmn6hOouh
Pl/8njTTwWC3lvNlxVk8J6eT11JDh+rVSqc1ZGcx/LyB+cFyOlhV+z7cIT6L
EW/mrQJxhV/g6eEQmcU6jZ99tN90KGY8CaXwz+KNTrdKvXQ6cNS4RTSum0VS
bc+uz4l0KPvMnM1fmkFX9wUqLYoOlfLO3xOmZjDivKS05nc6TMsQ/L8wZzA8
K6DW9xMdXJfaav1IM3iP05fcEkCH/WwR85d9M8jz6+STHW/o4MB1ab9j2wy6
7NxqY+VJh+sCZsaP62bwVd2+7hgXOtAicwoelM+gnUZFLtmODrNbNOzv/Z3B
GYYUj8wjOpzz9He6lz2Dqs6uNdet6TCPtyoeJM9grLcAx9frdBCwfGjxOGYG
Z0u2xDVeokNr6lldx+8z+GG2vGjtWTowsysfvAyZQf3Vl4xUT6/M32c34Pd+
Bv3r1xndPkaHh66cP754z+CeB2uKPgAdqP/EoxNcZ3Bg8VVsvhodoM9mPN9+
Bv+rRI7hAyu8Uqhvo80MvttPrl8vTwcvos4dyu0ZXMpWEJSXXtFTvsGPw2IG
L2woqzTcQYda3e/TYhdmcGxV3/idLXTYdT8k/vCZGbQJjPvosZEOrImgn5eO
z+Baslncl/V0uKek1u8CM/j8Ev9/qRx0WM2748ZP1RnkcFh7oGSOBsG8/Xsr
FWcwd+FWdPM4DeyNtx5iy85g49Bl/wE6DXa8u+4tJrGyLwtBFp1Ig49cpqKG
W2dQbyCjdLKPBvohbmynTTM4LHpv00I7DZrDXHmT1s/gpjXXmpYbaODAP3iH
sGoG37bn8HD8o0HjdY11IrPTiBI/cpeLaeAdKko6w55GvqzD/fN5NNijxs/1
dmQa1fNTnSczaeBmEGldOTCN2eky/vRfNLhncotnfdc0HnpYtG0ghgZp5n20
E03TeFUsenvzDxrc6g/Z8P7fNEobTwYVh9Igul/4QUvxNEbMt3ilBNIg8B+B
e0feNHI63WZ+fkODAC9n4p2M6ZXvcXXdS08a7Le2XspMnMb+e7tl77jQgOPw
nrOcUdOY9jto+oQdDRYUD5POfZtGxgd1HTkbGlynbs+MD1rhA5Q51t+hwakn
JwqW/aaRWPHz8JAFDf6oanGYe03jt8YIep45DRr4bd3SX0yjUN1ZkQ8mK3ko
XFTdaL+i927rn1uGK/3lbPbY2EzjZJ9u+yE9GkzNSprW357GpeXsB2s1aZA4
MpLxn8U0klVMnBsP0uBohPLp0AvTCD771nxVWNmn5KMdq4ynsS38JucNGRqM
FXBL3zOYxtQGITcZcRqcEX1k2aYzjVuEzZ9SRGjwVoG7SV99GnnETgzEbqKB
s4aOY9aBaXQ/sbrqJjcN+pufm+6Rm8ZP+WFy4qtpQKjfYRkmOY3GZ1XWtc9R
QczYL1xo+zQKZg1e9hungtUf2c3vN6/s6zTKA50KtTlncrg3TOPOq8N2rGEq
6Px3w+815zRemL53OKyXCm6meYFci1OowPvAyaCNCpquWeW+k1NIvrNKmV1H
hZhz8XL8zCl8U6xz51MFFd6nMfKDSFNYmnd0i0YhFRx/trvs6J/CdqKsTs9v
Kuje/XM3rn0KN/5bHn6etoLdyB4qDVNIZxI5RRKoYPcmuaK0cgoP9I39SI2g
goblVdXzRVOYLQfZx79S4d5qncaR3CmMtB863vORCtFh4UFu6VPY4zRz1saP
CuteV7iLJK7o4/rUu/iKCg6H54PSIqfw3ZaOgTcvqJBq7t5w+tsU7i5tuS5s
T4XQ6M//0YOm8OS1mKthNlTgW+fzx+/dFO60vt0qeYcKhq5v7ih6T6HYz/1V
0RZUOKzUp9biOoVjvNvUZcypYHnxr4KzwxTOTMDuKGMqGJvcPCptO4UXZgve
iZ9Y0ePD5VZvPYUUvuQnobpUmPfs7XS5PoXi3vIt/IepEEjYdm7fpSmU226a
7vEfFX6cYrJ6Tafw1LgW34QcFdx93sQHnpzC8jhe4g0pKkTeFHt5XH8KdU06
1Ou3U0G+sN5uWXMK7b2KeNWFqCD0us47V2UK91kTL4VvoAI1VSfDbv8UciTf
kF27lgoKcGpOWXYKaVHmj+8sjoCcpvDlCfEpFNIkq1VMjoBqbkFL9tYp1OJV
dJVmjoBz7a3bzgJTmHHJRNeNNAIVQfIbj/BM4T15W4/2vhFgK8jX8ayZQift
ZF2F9hEoyXWNaJ2fROsdim7u9SPQeVH7bcTEJJ6XFNForBgBeUX3148Zk9jg
9tZOvHAE1l40DzlCmsQDJ9L33/89ApsmOrKF+ydRzDn9dmbqCExuFaRQ2ydX
7qeZO+bjRuBet8De4oZJ7K3qN4OfI3D/xLDj16pJ/Pnbgvvl5xEYufuxzb54
Et+WXtMuDByB9ZqyumfzJnHj1PrxBd8ROJwdnaOcucI/fiur6jECfmWC6sK/
JtHTXajH5vkIBJ6yLZ2JnsShz82bop6MQJHkX/O+75PIf3+2rO3eCLA2z02U
fZrEZULO/DqrETjfLx6aErBSr3Qk/eDlEdiiulf3q+8kGg3UjFiYjUAT8rF8
PCbxSfO7CJ+TI9CwsSTc0XkS15zK70nWG4FfyZrn7j2bRPeFgNAmjREQFn7A
e+3hJMZvONY2rjwCG5N0is1uT+ILKZEQwX0jUFsT63jSYhITbHU79kuPQECh
n8JR80k0zl4TZiA2AqKFHf06JpM4YvJ92EJopf/4k/fahpOodMws5dmGESA8
0VHT1ptEP/3bi96cIxCvL90DmpPYmS1WH7JAge0Wy456KpNYU1kgHTVBAe/Y
VL4T+ycx8/GHpWQ6BfLGhD4by05ihCvxSs4wBXo4uUQvSUzix69rdAp6KJAf
aOF/a9skhl/ViCtsoYC61uT0E8FJ5DrdG1xUQwGdr99MPXhX/DE1uAtLKXBR
ac/3j5yTqFaXuDo/nwJyT6w7YxYn0NLH0yMrkwLpFfJr8qcm8FHLdt+kJAow
fLVFm1kTGPq+fsvPKAqEcN7fQadM4P7iefmP3yjgY+/EyzU4gQ4Zy5UeQRQI
E1QakuqewFVUTeYjPwrcXGUWeaRlAnMPi3y79IoCMlejDK1qJ/BC00TTERcK
vNAcbvcqn0AT0P645xkFHOIbTiTgBMq6XOvlfUCBwtjdPxp+T+CaueI0uhUF
bhwMa5tJm0D3hO5N1ZcpsOs4iymZOIGGPNvnY8woUNfcSDKKmsAg+Slb95MU
OFY9k+8SNoEChcNPLuhRgCa2xTYpZAJdpa5z7NOggNbvzqVe/wk8epsitvQf
Bebfse8I+E6g1YW5slo5CvQFcicc85hAYf9ti18kV/LLry554TyBN52qi2+J
UmCUl5CR/WwC5S1DRfYLUuDga7oj++EEFtnxLoxzr/jRDhbYf2cCT/an2+Zw
rOzvtIvLA8sJNEVxe8dZMsz26f5OujiBbUDaoMomwyb5VyVM0wmkfAtTGaeQ
QeVF/7f/Tk2gkiJhNIlABp2DzCOORydw2e4k3Owgw9Yyg0zUnsDBXe67tjWQ
YV+BF2u92gQKiUuGVleQ4VWp+rjZgQl896Mj0hnJcD58uiBcbgJ9dhsd3ZtD
hhgVYyOW1ASOv1N60ZJMhuC3TRGwYwIfih449SKGDIp1vH8Ct0xgljNnhtR3
MvCbvP5A3DiBhO4b6RXBZDD+UCenwT2BaRSuk3ffkeE/rbsvP6yewLe96S/W
e5GBS6E3iDY/jmnvZE5Gu5DB2zbZ6tjkOP6w2ZsJz8hw65QFPYI5joU/vXLb
75MhT9tWgYOywi+tv/LQigznVlvuvj4wjnt2eH1bdZkMWYGJTcVd46hmUe8c
aEqG13J1yjIt41g8VzgnbkgGbRPd429rx7F0japoki4ZoMWFd6x8HDvsBLtV
1MnwrX7K9VLhOO7SVtMuUCJDW6pUeGnuOB48Gqh/ZA8ZTh62f6iUMY6mjjys
UnEyyL+2IIYljeO15iDtoyJkUN94Zh1fzMr8e7sPlvCTYTAhve7Fj3H0fJLV
oL2ODFMhU5qjoeMYfeqI8O9FEjQ4ep25+WEcr7yrXa04SYLkG5WcXW/H8RDX
1S+RdBI8b5e5bOI1jlbNcz3CwyQwrV9n8s91HLkuZ1V7dZOAmFczrO+40t/y
x53xJhJE+HULFT0ex/XrG9Ku/SPB6Yygfu3745hDuJFYUUSChD3men9vjmM8
w+Hc/lwS1Nu+0oZr46iZrJz2IZUEkz/s64sujCNZBnEilgQmFm8mjpqMoyj1
uMfZHyQIY29LqjYcRzmJVXNpISTYq+Y6Yaq/klfAzj1870kQlcNf0621sq/Y
Pr7bXiQ4H7brwG3VcZzydE/KdyFBbwmv5JjSOKbMGKwVeEYC+98SYW5y49gU
+nKb1X0SnCpMD+eXHkffv47U9BsksOkVlP+xYxwffXjptOoSCbRbAg4fEBnH
d5snKk6akGBZybm2dNM48okrtAcZrORxSnzwIs84HnV4H9cNJCg1q7IfXTOO
x6tdtSRUSfD3RKmvz+IYHvh799ON/SQI2HRpm+T0GM4xMCdiNwkuPWyWKhgd
Q4+5qR8EMRL48TvGXqSOYbqfr4mYEAmOBb6PmB4aw/Ir07XneEng+vrK5k+9
YyiqXrbl3WoSRL6QmVFtH8MvG14oFM8SYXCV0pmuhjHUJ/7aPDlKhOyovC2u
/8Zwfpb2bzeFCIrcvKelSsewLbXh7Nl+IuweuDZaVTCGstFz6e5tRFg3M7X0
OGcMp5P4yAm1RNBUE3TYnjaGHX3pY02lRHiRxjxfnjCGwZ9C22fyiND7verb
k6gxPOj25JNYBhFkH/Yfk/g+hibvZ5W1E4jwsui+Wf2nMXywmZ589ScRHN3i
C90Cx9Alh4/HOZQIEfVNfgfejmG7h+zxEH8iqMvsyh5+NYZcg1zWKd5EuHWi
9vBn1zEkx3vYlL8gwtKFjdvOOI7hXrHHV7qfEWFzw84z656M4SNamjLzPhFy
g//r/nt/DF/D3qmlGyt6Z93zHG+NYc3vwmi+S0QABKayxRgqPLujL2pCBOHd
UY9Hzcewil+wRdqACG0jg3rJpmM4FvfnvAIQYc1ZJauHp8YwYMSyTvkQEVrU
CmsVjo3hJQ4eLTUFIvxbXf6SBWN48ldh1GFpIvz9/exFuvoY/lQP5tLYToQp
zuW/9spj+PBV2B11QSLUaXzS11QYw+zliXIVbiKQbzzasEZ2DP9m5MsqrSKC
hlquULXEGJ7S3e63Z3oYWGoxl4NEV/Y9pDm1kzkMXnF3+q8JjWH1IzPrzcRh
6Pi0/7sc/xhqXQ4ZXtszDA/o8iHTXGOo/vvIw6mmYVC7E1BWxvH/38tXTmLV
MFAT/eSC59m4+QAlqbFwGFQMTEpuTbJRKtjBOj9nGBL+8L9XZbHxzMI39ejk
YVjzfNKHZ4SNl8PTJP2ih+HFgkp63yAbd10Tknn8bRhS/65an9nDxltZe4+d
/bii19Db500bGwmVl71U3gzDZ53pAzca2HjgmihJ6OVKv8uvVmv8Y+PO3q57
Yw7D0Oh4bUaolI2LRlu31NkMw8nIbIHRAjYeu2ZGjb01DKbCf0/V5LBx6zlB
qtuVYfh7JCY2Po2NN8QGRM6bDcOT/nAJn0Q2Xj1sYi9nOAzNpP6sO9FstGyc
5VrUGYYfEcG3DH6w8XeYQ32t6jCcSp9QkPvMxrUTD+q/7R+Gs4JKfHwf2XgO
X/Lc2z0MO6WcOdh+bHznauWpIrZSn8rN3ebNxn1HyjSXBYdheXqjZL47Gxnx
FuoV3MOQm1ZsGPmcjUEDo87vVg3DV+ELL98+Y6PGd00u0+khSBtaXfrMZiW/
7Rv6hJhDkHJvYZOF9Up+IvvXtA0PgYr/89uGN9ioWm/vFNw9BJzNmcWHrrBx
zSLqmTUNQcblISnp82ykN1JubqwaAsqsto+gMRu1xlv7q3AIdJQ4mByGbFyy
e5zjkT0ENodvmo3psbGlK4Gp/msI6Jsjs4e02LiD28GHFTkEa91mhdtU2Whv
2PA68ssQtPNGPao6sHL+aDbrXOAQMHcSigrk2cg/r1CyzmcIFGdoPBm72bgt
X3dttusQtOSuOxEvvuJ3L0euld0QdNvYPg/fxsZV+14ObHywok/gXljoZjY+
Y3a//HNjCLYEqaQG8rFxokMpzOriEFwaEk57y8VGjjdRh3iNh0CbbfTdm4ON
PxssTdKODcH33N32HvOjqBsTNHpOawj6DAiH3CZHsVL2mcis8hBEF5f1ubBG
8T9/taovckPwn/XOB84jo/hrnwS3xq4hIH1X7n0+NIrNFjZdnSJDYDd1Rsm5
dxSPBdzXceAfAlBEK5f2UbSWuaW9ee0QlOvU2bk2juL1V7/af80PwleL6psv
q0dxZvHrxuNjg5C0Zp2iV9koKjb6jfRRBuE1s67JF0fxw84Ba7v+QZA54Gjk
nzuKRYSlAJ62QRD471x4cMYoBgwb3/peMwivMv6Uf/s1iguFx0aUSgZhuWMJ
o2JHUafurERx7iBcVXB68+vnKH7ZMcFnmjoIPnEe0jlfR9HBNiKLEDMI17Ls
/IqCR5GoOChqEzYIu1STC2v8R1Hb6rDu3MdBUPX3xQ7fUVSLPbTP680g9Ebc
fk30XNEvfaef/+Ug3CREbxl/MYr6PpbXPjkMQqV+/H0Ox1E0nspL2mkzCHuv
t7za9GQUz3KK1EXdHASmhZ+lxINR9P61uXzv5UHg51FbVLo9ilYnzEN/mQzC
ixq4eMRyFDd4+BsoGQzCVD7f07OXRrHthHVXmvYgKP3gO3Hn7CjqNQab/Kcy
CJuoSZ3PjUZR9EV9Wpr8IKjXXJLyNxhFp+6GJUXJQZA/4CMddWQUyz5f1Py1
dRBoZbHduZqjSHFSsNm7cRDGFhWONxwaRdZxodCotYPwTiTwFllpFEfqOgt2
LgzAJ4kTKstyo6hQd3ro09gAiM/XZ4rsHsUkpt6GTSMDEHL956CS+Ci653zU
fN0/AGa0wwWG20aR6bHVcbF1AOY2iend2jyKHk/Tip/UDICXUvkTd76VfK11
JcjFA+AamG/4jWslD3Zy0KXcAdC6+6rqN8colh8dlqpNGYALBSe6E6dZGK9S
36gdMwA/xIzuk2ks9Ja4HpHy7f94n440gYVcI+8/i38cgMmhxfM3Wlg4TTHO
e+87AOZfB5J+VrKwgBjBu+g2APHPZrUH81l4kvPV+3v2K/PT7/NIp7HwVcHU
8fYHA/Ah+caGO9EsrGhcpalnNQBdhA1HEj+zUEIr0Sb54ko96Vvc6DsWnpdf
PbzVeAAaX5/QUvVg4WWaULjHsRW/f08vutqz0HBoMoamOQDOfynEinssvPjq
z4KZ8gBET12dELBgoZi2c3Te3gHo3z65+6oZC68+MYuWlBiAyH1zDvHHWThl
fX2V75aVfO0LyFMaLGQcKf/D3DAAR799fHJUiYUKzOgOszUDkPilVThYesXP
Ntlrv2cJQKsl1BG3stBZ5ukZsVECBExt+arKx8Kz4tmpbiQCGGn3ObzhYCF/
3E7vwR4CrNX6eaNvkoly473N+s0EKFyoM1emMtE8U/Z7TBUBbJa6Lvj2MVFI
6L8RrkICXNbWukpoYuLuSJVc62wC5Kk+ua1WwcSbpx8KViURoJ8yZxuY93+8
ZXZPJAFOtV95TkthYq247WOfzwSoE5R0PxbFxMP2+W5kfwKoqXe6RYQyMUMO
9hzzJsCSk7DDsh8TxZW1H0W5EGA41Mbq6ksmcgdxXFz9lAB6bPcj+XZMVDjb
PGJxlwCHnBgCYveYWPdoeXeBBQFqSi7Wu1xj4tfqZgHR8wSYXmPr2GfKRNk9
4Wn2pwhA4u/n0T3OxI3C2dzNRwjw4dqlV1EaTHQbtt6pqE4A681fBtcrMZH3
O9/EG0UChE5dkrKRZqLM2Nx70m4CyLtc02/ZysQ0Bd9xXTECaJfe09PgY2L7
PkGZMEECdH0z3BnJwURvI7bczHoCfPWsbeKdYiA0rDwjlvrhdUzFNTsqA0Ns
Tz+/TOuH50SBwv4+Bh7JsovZ1NEP55t9JwybGRhgr/ulrLQffLIF5rIrGEjZ
bHfteVo/9PgG1EnlM/DQ5fb5/d9X+EX2o8BUBl6yPeA89KYfFuxlepajGGiW
YUT85NAPCQJSAo8+M1bu/gtHTt3sh1U/Bjb0v2NgVw9P2CqTfhiOsaw948FA
nWbDhUytfthwJ9K4yJ6BT4j+d+/K9YNEc1qQ8n0GFu1PYewQ6YfkoNBPMRYM
vPPULbBpTT9I8dy9IHqWgZpcnVdfj/ZByDH1pvcGK/Oygi9r9vYBCEiv49Ri
oGpiwEd2VR/sHzZgOx1gYMbFGP7Y7D74SasOHN3NwDdWma1XIvtg99o24h1R
BlZ7fGYLBvTBbEEQrZ+fgXW2KverXPqAbXL4p/kaBvbVWZ90v9sH5xIWOZum
6SixUfir6vk+qLksKnyKTkfJK2JWrCN9IBrdUF9OoKO0x/WkWMU+kHl4S/lI
Kx292yvcLMX6wFpXUvtvFR33yiiTtnH3gbvZOebhv3T8/PE1pXmyF/QdTI78
Tqdj6Jt4//eDvdAtYaN2KJaO5VEvhk/U98LAda76zK905PtIYa3N7wUgv+A8
GEDHRK76P8VxvTA4dag94xUd5cOFjdyDe+Hbg29HDzrR8XRdeLq2Ry+E5YgZ
ZT2ko1nxWfaiTS8Q2+VYh27Q0fOc8Oa/l3uh85K2bO55Ot4eL5NwM+iFW+bN
Exon6fjj1QkpXZVeULe9dx6Bjl8vekhxSvbCaJmPod5BOgYLmcpV8veC7FJO
fcUeOkYGfdZ5N98DfYe9h0/toKMTQe2RGaUHzm71ft0kQEdewY0o2toDQ3FG
OebrVvzpzKkNFfXAj8fOT/rnaGjzsJ2YlNwDhbeTcm6zaDj70KPO4evKebKX
F3OIhh4drfN6Pj3gn5vaZd9BwwusBHsBux5gr+vKWq6hYcC7zuOE6z1QcSFD
2LeIhgqCao6pRj2w139sRjCbhuRTXzd5aPTAOMnkWlgCDbfdb9t2bk8PcNL8
9ff8oOG9oT/f9gr3wHq7RwkZH2l4wmprxDJHDzBic96DDw1t8/L/a2d2w1ea
8mi1Cw3Lap9eSO3uhiZyRq35YxpGOHFte1vZDb/ceGVIt2j42xfc72R1g0Kt
4MzTSzSEiIHgoxHd0LY95sjqMzREhbQbu/27YXEomjNQj4Z2Jx+x1rms1JdP
aUqo0ZD7b5c+1bobXLxeUlP20bC3I+V+/bluKF6tvEFnFw0XbeIeZB/phmTV
hfAGYRoqFjsb/1DsBpEDTbHXeWi4bNsn/kasG3q5k8XHl6i4+bbHkD13N7CI
flxe41T8V7El6tZUF1ygP7omQqFiOen4vfNDXSB75IpUQg8VpxRQ+0RDF5Ry
Xj6n1UjFNYJSctoFXYD6TuMNZVQs4hBRUUnoguTlioWbf6h48ZyG9f5PXdAq
esV2NpmKi9oKNXtfdUHcVaPT7yOpmJrnfVf2cRd8vp/3QSqUiqs8+wxkr3WB
198SyPWj4oGZiid7T3aBws+3ZmdeUjF6ezNLQa0Lavdo1BLtqLjO2a/y4O4u
eKq4lOhyj4qcUi/Wagt2wTUjTtZmCyrqBcqlnFjuhIft7sGJZlTki95Sd4He
CRb1Cd/1DKj4KRDvWXd2wjpKPnePJhVtG368cy7vhDinydZnB6iYKbgfAjM6
4cSLkNX8MlQUP9j7Oj68E5S9ie9jRakopSBmW/quE7Tz5Z/rbqTi/nXnVw0+
74TFlqyS7jVUzKpi66y27oQ6vpZ79jMjGO5genj3uU4o291lI8AYQdZM24Th
kU6YOC9enzQwgscFuxyfKnaCivHSG4O2EWy/kF73XawTdiu2/hz+N4Jpu9KX
arg7wcRp7eaXOIJPXGUFlqY6gCo80bsjcwQV91zh/2+4A7KOc6/OixvBQcfg
JevGDlgfk+pqHjaC664JUSP+dkDClotmU4EjGHpauLM/sQM8K565BXmPIGg0
NIt/7oBwWafVys4jaO3nOHjDuwO2D/R1Nz5a6cenxRf/tAN0mnbxPr45gs2U
41fGLDvgJVeR/6aLI1gd+rdd26gDzDK176aeHsFrhKLX7zU6oHufxCfjIyNo
hw+fDexZmd/P2Mo+NIK+dzujVbd0wFsjZWag/Eoeh0WkA9d0wKn1bluUJVb8
pRycZoy2g2HEjcAWoRHUuXhY1qivHa6mPblmzz2C79rk89Oq28Gh5NiLrUsU
LKzk+rs1tx1OXXRi/Bmj4L/qioOeMe0g3h+bfJVMwaMPLPewP7bDs5gnhat6
KKgkXhR+42U7RPe7SEY1UDBevSW63aYdcj88aDleRsEgsisYX2kHkc/UVlou
BclSP+1qTrRDaUiETEAyBfemChufUm0Hzokj5QcjKcjBl95WL90O2m0umZ2f
KPj+8TGBC4Lt8HkbJ9vVj4LcpWFcg8tt8MXQ31n6JQUTPrwosmW0rXwf283+
2VHwHm/MsTXdbWDBCnWyvUdBycnG758r26A+NZC+xYKCtLjsRuXsNvjN8Egq
MKPgIR5OcmNkG3wDpdybBhR8536T9DSwDTwqLQQ3aFFQiO3Svs2tDQT3deVk
HKCgVQ69qORBG8j43ou/LENBhx+nfz2+1AZuT/tIa7ZTsLdf+aeUQRvE0tfa
Jm2kYIHg/uhOlTaouJqhf46Tgi5KZYUfpdpgICDv5tIMGT/5usybCLRBQsJk
fSyDjH5FjVeEllvBQUrD22SQjNcqNeld9FZYVXTn9XwbGX+3KqZFd7WCdMDF
5uhqMlKtRDKeVbbCSO/oXeNCMgrJXZo9nt0KWgc2nZzPJOMlkYtvxaNaoU7/
m31MPBmjjB7Zzge2wsZVLnST72QskxhL6XZrBaHHoUmLH8gYvP6ASeHDVrAq
78mOf03GwBi7y/GXV+oNDvGedyFjVd6atpATrfDTJCh+9WMybpDZVumj2grT
JymBKbfIuLuHoea2uxXux+wuvXKJjHwjGYrPN7dCf4OuDs8ZMoZaf8pw4mgF
bZWD637rkfGm59/qF6wW+HhgSvi2Ghkb7p9w8+5tAS0Bz0dCCmT8ftG09WN1
C0yt6xAs2UVGgjejJTq3BUgyE8uPt5DxmMJer/zYFuix6Di0i5eMYy/5GO3B
LWBr9zqnYZmEA+nfNs94toDU3FoP9wkSvhhuWhZ70gKJBpdClEZIWK4Q8/uY
ZQvscfWbIPSSUDlk3VE7oxbQexbzLbCJhGc39yXGabbArz8Z749UkPCb16YJ
glwLnAos+jeeR8KL2c7SO7e1gMtgn3F0Kgnbzk3rWXK1wAdNsV0XokloNXP2
YuxkM2jVvNXg/kLCZCHL++NDzXD3vG543nsSpnH0ues3NUPWf6ZnbDxJ+N/k
u/Avhc3AcbTVYJcjCU9w7G2cTG4G4vSgX8sDEgpvvrHtfFgz8KkGb/e5TkJP
NtEt720zTFlzTWqcJ+FOjcu8Ms+b4cbd89tGDUk4d/NGcbB1M3R6hvtEAQmp
ucGJPBea4fHDtXoXD5Lwnrlv7aujzWAJMQb8e0nI9V/1fs6DzfD2cfTnkh0k
jOMZavWRbAarFplDToIkHLU3rRIUaIbYt2d2KnKRkNIdtDFiuQm+rD9mSpwn
4tRD8ZRDzCZo4vyv6esoEVuUric39DTBfy6a302JRNw1VbzZtroJomP9s7m7
iHj1aixR6E8TsKfPby+qI+JA8z05jGuCwo1Y41hCxPKPVhSbT01g/3fyn9Jv
IopEDeyW9m5aec/u3TKSRMQNnftH+p41gXff2+SfP4mo2vxe7YdVEyh+PxV0
KYSI1GVt0VumTXDs9feKzW+JmPLZPkhJtwmGZjINat2ImB17+xeHUhMIWZSK
vH5GRKcl9fsdO5tgWGG1iu5dIt7VEW7J5GuC1O6o8PmrRPzau4UZstAIt3qG
LmWbEjFf6AK60hrhwLdpq8fHiXhrnHz6QVcj1Dzflr9Pk4gqF1p/WFQ1AqXM
04qiRMQShnSe+e9GcMx8fClqNxGLVNqiL8Q2Au26+E9LUSIquQ/euhLSCOWV
Vao7NhLRZ1ST445XI7AKknd2rSGigGvTC4dnjbCRvuH8p5lhPDbpO/DOqhE0
6qT6zjKGUWFG778E00awTFTOERwcRsZyl12NbiOkBb4YaGgbxpPXpNInlBrh
qYneVf/qYbysTaNLSjSCm2OFnFHhMO6KmZO/sLERqk+fNuTLGsbzjpvtApca
4HjN1vya+GFUsmPXNjIa4O13G3e/7yvnNQ01t/Y2gIho0KdTH1ewUW3ZzZoG
2KZRz8HnM4wJ/NK2OXkNYPnjNta6DGNiKVtnU2IDiHn8bHj/eBgbw5q1Hn1p
gKScChXj28NYkWL5oMW3AX7G7WIJXB7GoNm9TeDUAN9Pzyw0nxnGoVt/nqVZ
N4CWfLBFiP4wWtSGXNxr3gB7Th8Ruai+4ndayzv2eANsPWIoLbZ/GOV+7Fm1
T7UBCkVmvPslh5FuW1WTLdMA289/gkiRYYzc9I59fEsD3Jl/anRnwzBObut6
2r+2AfQcuzLkOYax5Zhk+hy1HmYSRGxHJ4dw0G3bab1/9VDY7eiZRR1C7zV6
JaHx9fD090nm8/4h3D6rIT7vUw+9xn2pOi1D+Csg+P4963rYJ+hWva5qCMPX
taaTjtfDwRIX7dqCIbSMf7r8SLYe8txleILSh/Bsf9/ldVz1sC63ev/l2JXz
co5N8aQ6OLAnP0ny2xCaKQY/vFReByEtx19RA4bwYK6b6taYOrDlwax0ryHc
UWh3eMirDk6bP9F1fj6E8jbx7nm36sD3bbqs/qMh5JDRFfp5tA74khqs+W4O
ofLrC8sfd9dB+8yOte3mQxj5bP5k0No68B+mLYSfHkKl7UqcEcRaMBPwM75/
ZAhFpugHCspqwe208apDqkO4qW1HPzG6Fjr932zg2DeEMaQIYTHvWrCc8LOr
kRjC6CzjfovbtaD3O14jVHgInVRHj6Ydq4VPh5QtbvIM4dM6bbNNsrWwn+hM
UFoexEIT5qYXXLUQYtyGi+ODeFQw2meaXAOTW4MX/1EGkTKwWOJWWQNjTJ4v
ob2D+EfUp0Y4vgZK/d8E324axO1RFYm5vjXwX/Ht0YMVgyg0d/D+/Xs14Gk2
lrAmfxAzDmoJyZ+sgezN7mVNqYN4l+9I6ox8Dfg03dCJiB5EN9Jng5YNNfDq
CmP7ky+DGNXkTypgVMMZhyfmR/wH8fYXq49ZddXQ06c/JfhqEHeUnjDPS6kG
8SM5k0OOg3jzy33t+oBqOKcjdiHr4Qp/kGzEflwNt26Vi76+MYjSz+s/7DKr
BhnZ9boXLwyimOK+zZYHq+HzoPI/+VODeHJ6tiNJuBrudXzNXtIZRK9rcgyu
6X9gIPdhXZPKIHITIs0fd/wDpQ7rP9Fyg/iJqSs9kvsPNhU8bnISH0TTuRbz
R1//gazfkpGR0CBOO0our3nxDx7VWSpJcQ9iF2NYPPbaPzDtH7GfWRxAntHq
EnOdfyBKpUrWjQ2gz38u41sl/8ELcubBKPIAevv555DX/IMLX0KTnves8MtB
W8uIVXD+HemNSeMArircJJ5WUQXim1j1e8pXeE2X5sT4KuBQWe2yKm8Az8gc
0856WwVNtY/8O1IGMNKh6U7twyoIv/uaJy1qAPVdnptPnKmCa6ahDN/PA0jo
9Nsq999KvS9bzer9AL4NOZ1qI1QFlhUDdE3PATywa0q2eKoSKu1yuEUcB/Dw
pazX0p2VsD+10J/9YAC5vqS0B+dVAhNOutVcH0Cn3CXxLd8rwe5LVEfs+QFM
EU23jnavhCt92755nhzA0JS6XD2rSjjbOF1loTOAwavPbGcfrQSuvjc3NFUG
UAmkgn/tqYTzAuK3t8kNYIfaAUUn3kq4unVV69TOAcx/epZtxqyADdpOKS2b
B/DNvmtDWo0VoH+3dTJ9/QBaXhfmU82sADFRi7jARQJ+6jhkD58qYPqOZYXt
GAH999rJXHheAeHLkmbGZAL6ljnudr1aAd8lRk8q9RDwxVL/80ydCrj5dVP6
pkYCzm2E/XNSFWBfX+PFLiPgtKzE8TNcFdAZ96Ci6Q8Bmx+uqc2gloPRd1WH
zBQC7uO1qJCtK4f3Kc+CQ6IIWHHwh1ZiWjnU3Lgn6fSZgCEHZFS1g8tBoOTa
zivvCVhldSqP4FgOe6998gVPAlYaWzZ+uFIO6/Qu3pRyJODRhBj3szrlcGWZ
ksz1kIBnzl1q2C29wn9/c5d+nYAmT5Mq1q0vB+vol0GN5wnIe7/04TStDCSE
BZRyThLwAwurpuvL4OlNZ80wHQI+584Y5Mosg3/uq/94qhAwSTwOZUPLwKaa
HHdPjoA/ln7cueBSBhu2PuA2FV/pPxA4EGJZBlqJ9d3qQgQ0eH7/IEm/DMzU
TCUkuQnYMLfpztG9ZTCCt5KFF/qRsP2qeyZfGVy6aslBIfajoeyu18pjpRCr
sulwXn0/4pK0R3FbKbivGzX3z+3Hg7tlHa/nlYLoZadrNyP7saa859Gm8FLI
85U+efhdP8oWsx/VvyqF6BRrcQGHfvyYst7t+91ScE3O66ZY9uNm6p/IF0al
MLT3g3uRYT/ah4YOP1AuBUtPC/6vB/vRK3OPwYOtpbCpI9jLbmc/CguNtDgv
loD6UjTJeH0/7n5iFPh1sAQevVw+oDDWhyy7Us/qihIwCd9kzdPTh9L5v9J5
f5UAGB7zpZT1YX+/lfSVDyUQu31DSEVKH/a+VO3PdyiB1ss172M/92G4ie2I
wtUSqJ5jPfXx7EOLLadPpBwpgaR3fUfvPVzB2WvW6u4pgbZTS5ynL/Qhv06R
5BBfCawTyExT0u1DlbH4uODxYvAwsTolLN+HvEc7v5l3FkOihE3rnFAf+rOv
r92HxSAgp3J6YKkXXeZOUzZGF0NIqkhmJaUXz2V9P8n5thi2vn3Kk9bUi18b
T6lwPy6GMMlo4y/5vdh23SBx54Vi+GrL9fpVTC++GXbM0Ncqhpz58V+PAnrR
6WSBmbNUMQi1FZddft6LYZz0wGLuYkj5+q/O4GYv7ljT/FR0tAh0HllWHTLq
xbflqssebUUQNdOetVutF1us2tUX8ovAxMozSFiyFw+9v73XO7IITC9n3Fq3
oRedvwc2S7wpglnenL0zkz24/tuCVo1tEXzb0UOg9vfgiL6ejc+FIjDKtHnb
V9WDPVtm757TLgKuh7l7mzN60Pt8/CHl3UVgeGVtfmVYD17c2t65a0MRtG/4
cgRf96DjiUXzXeOFQHIpKMh+3IN92e9zD3QVAlksUyHlcg9qbJlaZVZUCCZ1
hR/ijvZgDX/IQa+4QpggSDMiFHvwrU7VxUr/QmgWkND6vq0HJ04N2ok5FAL3
m1GPL2t6cLBf/v3La4Wg3tP09xOjGxOyKbHTRwvBdc1qdnB7N/bHmVW6KhTC
/Rs524KLulEh7cfEFuFC8CuUUw9O7MZECsvKfRYh8sSHMyHB3egUtMwzWYlA
eCt5NdStG0+/jaa8DUVQcuC/8fXuCn7OzXXUGqH/0utrP8y68VaUnq2EGkLx
cL5plFY3/hi/sn/neoT7Er3aCbLdGMhz5qR2x1+gPhOSShPoxoumnI3ucX+B
N+rd8u/5LpzlNa8iOv6FqKrHLUXELvx5fYv2wxN/4fZFys/q+i5MeLagJiL6
F9R3ili35XZhtc3vkiFqAQSrS8oORnah6ccRclNeAbju2tfPfNeF609LpAz7
FUDfj3MBCw5deAP6JLddKwC+poLDvDe60PNCyClbxQIolfHoEz3VhfJdSSrU
VQXQdfWvs/yhLtxq50D2bsoHhrefoJbECm+kdf9YVD7s41gbeYanC1uFVP/t
sc8HWydtBauJTmzY6M+33yAfukZOpzn0deK8wnXt86L58PLzMcV3lZ2oL5J3
6yc9D36IHo6NTO9Ek8Pf/DZiHhwzVNuW960Tj/ZO5oUH5oGU8RmvZu9ODNqf
uHD2Zh4UfXtLo9t2opdp4IV9qnlgNDJ9kutyJ7KfPmqV4cmDZ6phMZJHO3Gq
ZclVv/cPpNV7zGsrdqJZD/WKV+of2KebbHhlWyfKyDQ6jHj+gdjrUkHP13Si
VZBuh+2FP0A5Odz+mdGBelf+em+X/wP1FmzhP+0dKCiS/3ZkKRdcdE8YdRd1
IKvhJ6urKRc8Oynui4kd6L+t6g8rJhcszap/SYR04AMB10lZ51x4v4Paou/e
gRrPl2M9z+RC6Ijm1N17HbizwrVrtXQupCTkCgSc7cCBvRLB0TO/oTz4rGyO
dgfKRc7136/9DTm7Vqn27+nABMGtJecifgN77S+d9Zs7UF7f7piVw2+IPmyo
/99iOxYvczwJOvUbZmZKda+S2zFz28/TI7t+Q1XuenXfxnYMcdszcH06B6gq
y3uz89pRy+D6waWaHLC+HSA0HN2O4SVcZ/5G5MB1z4gZwYB27HhdrRbhmAMO
nKJtR563o/LLM7PxRjlwKbwz6enNdny6Si60VToHjE8Xu0QbtWPrv2Gx3fPZ
IKaTcbRDrR2TZRbfhzZmw2W6L9cGqXZMoA1NKsZlw+q1ksU6fO2YHbhoTnPN
BhPnc3b2020oqR2B/85lwzG3BYlfA23I27zjQN2+bBB3Z5QOV7dh61JK5uSa
bLCSX7Tckd2GVQZ+JrrdWXDn4dLE+fA2dJbo4k9Lz4Khx8XugW/a8CAjc1z/
TRZwRm7lrH3WhudF93EtXs+CAwl1rtwWbbhBVs+4Uz0Lmh+ljh470YbEDHZr
p0AWyIv5XPRSbkOzD1I/lkYy4fGWnbmlO9pQoPF3+vHiTAhcq75x7fo2PFTt
JZL1JRMaGsIuHxtrxUOqZi3HnmbCph8bv/v0rGDlPtbCyUx43X6mrbq8FUfN
OmzbpTPBW3In56a0VozPIF9tW8yAQms12XNfW/H4UkzBbFsGCLZcgq9erajs
Hh2im5oB1xrg1OCjVhRWucP65ZsB7Tzhp+UutWJv8806basM6Hvyn95T/VZ8
2st7eEIzAxiHk/YV7G9Fi8S/anVbMoDaXsi9flsrRju3NNSMpoPhaskuszWt
mO32ef3ov3TYke0WFs5owasjRiTV6HQ4dNDHjNnegi9n5Wyj3NLhKwdlXrO4
BRd5LyapXEoHD8qJEL+kFhyIng2nHUyHs7PnJXtDWrDNU/Js+cZ02Pcm+8f+
ly2YE91XXUZNA5IqP//L+y3YeGU/P7UsDfaQOR62nGtB/ktcu5R/psFUiXL+
Hp0WtMk9y/PTJQ0qjujPv5BrwUObpuuVzdMgfFfT3hahFux5XupAU06DjDvP
j8svN6NrnA9X5cY08LjdYeY50owNFE6vKloqrM3zMuppbsYZ9dFJVkUqmJ8W
VT30txlJZtMWGlGpsNl0H19gXDOaZudXJrqnQpyhcQP9QzPKZHWo6F5Nhcp1
29xPvGjGG96dSfPqqSAeJSIWe6cZz53WU+7ekgoB/t2Ra02bEYwlwpCcAm7e
Y1tuaTbju+eW6zdHpMDHEMqzMplmfPpuc0bqlRTgETcokBFoxmTtsdhQkRRY
aPzM8plvQsnwn+x/TcmgmXmTl05sQvVDGV+Ov0+GXzv3bzJuWMGC0b/4DZMh
BJ0WM/80YQx94KDEumTw+1LVJBrdhIIaRYddin9BDfd3/5f+TbjP8HWVpNsv
iEU75RGnJpy5cIu2WfMXPCyvLTC52YQH450SzswmAZfHrv15Rk04HFm/qS07
CQJSqZ671ZvwMcliT+yzJJi+//NvgFQTTl3fNF/8XxLM7c3vXeBrwhuPMj/s
ZSdCTEEK4e5MI05QNsx2pSRCnTmrvH2wEb/pVaq22ySCqB/d/1htI7IjPcx3
7k8EPwMRjeycRjScLruZykiAtQO9FTIRjTi6gef2u18JcJXnl0qoXyPGJmTe
ynqYAMweliePQyNGR297uGd/Ahxo25j+4nojXp5/7kVixkNDxzNkn2zEAuL6
36yUeDi+3yvx9qFGnB8f4NN/HA9ePtF2PRKNOCW5OWDov3hYv1p9hxlvIx5i
fzpeNxEHeeI/f/6bbMABh0tanDlxUNCotVqP0IDP3JWfeznFwRG7h9r5/xrw
eBh1nalmHBS2+J07lNWA17UO0e8ux0L03uljaT8aUL8077/a4ljg3rlOUOFN
A9b93Djk7B0LrBqB7PhnDRh0K2utvWEsLJTY/idr0YABbeKRefyxoLnW0Tv6
RAOuvPJKTjXHwHUu5zTpgw0ITn8e7Q2NgYCc6vSonQ3YuvlFisnVGJBy/uO7
m7sBSy/vfVsmGQNzFvvuG5Hrcc6un8eLEg1xV8zvm+XXY4puyqGA5GjYEBwg
eCmwHnUehW4hP4uGgYS7Fjdu1yP7w5t0X41o6NO0M36gUY8EjVuCjqujoYWi
O+ywqR4d189opVdFQcyZy9u8iHUoVrBaSy0wCnZvMWR+/FOHEedVRHguRkE9
5eP1KP86dJdQapHdFQWf3PIeZ9+sw5p/ns6BI5FQ/F1nxz/1OrzjkiZ0PD0S
/oqG3+jnr8MuilysgXMkLHWb6UwN1SLvbdPDIfqRMNjflMmfW4vCS89bFfkj
IUoz8O+e97U49IriJtwRAf8j67zjan7//39Gp0koyqoIlZDsEFe2bE0jo0hG
KjRURIuWdmmISjIioaHBdTXQNAqFqFChdV5Ge/yu9+e8fv88v/573srpnNfr
da7reT2fj+f9sWQax2z1gQrsfe+V3rrERLT/1yV/c50K/GaCicoz60TkMXhj
4/nhFfiKc6hq0KJE9KQnLSb+azl+6h+w/QYvEQljRjsVZJVjt1XLHkm8TEDD
y+fVNQaU4/KqwC2Z0QnIP8nmjbRFOeYWmWk+sExA5LjqpjmLyvFvMfvN3XPo
7yfd3rxzWDn+zg176j8Yj5je3W89GsowN+OI17GyeKRpHvjlXmYZTsyNvnE5
Kh51cMOOfvQvwyOsMjVGHopHw/SzHSXNy3DI69Wj382LRxObN3N1FpZhu7Zc
myZuPMKVMZJHZMrwi+VSZ33ir6GGTc1+sfWlOD/4j/znZddQ03enC68ySrF5
3uvU0k9XkZhLYI+Yfyne/U9513aXqygAHf26dH8pNviip3pi3FWklr8O2S8o
xS73z8prZsehVd/3y6ZKl+KTJtwlZ3bGoczW1s0/60rwtLjaBKveK8ju3KT+
aRklWHuTwLQ19gqafXOW4kG/Erxxu4ml9PIr6Pe7VXHX95XgA1+CavLrY5HZ
z6CA7/NLcEugaZ6cVyxSna37TU26BLcF6EwcUI9Fnofsrh2tK8bn7l/nu5fH
oOdF2/H99GJ86VrH2asnYtDNHt6KTt9iLNu/I9JYMQb90E5SXb6vGE89zduR
/CQavVEwtLg4vxi3D/6tCD4YjbJqNQffSBXjg9Uq/DHDolHAktV/lepe4Jj8
Hbx56VGo/FTGymPpL3DdeLP3v8yi0L5doc3Zvi+w3kC5r654FAoybK2X2vcC
zzywQF0j7TJK2lk5c/f8F1hitXj2vV2XUQBne8k9qRc4KPOyfoXgMnJ0OZnO
rXuOe+Wmf7vwIBIFRC9vNUl/jhVHNAR93BOJIt/m2NzzfY7/1VXsLJaORPc3
/los2Pccm+1u3LDtcQQaKqnYuHf+c7xaXnD85KEIdLL0QOJjqef4t+PvEq0x
EcjxzK2lo+ue4et/dh3zLgpHT55FjDmR/gx7j3i7y9E+HEmum6L1yvcZVvD7
lMCdFo6+7l/rqbWPxmeq9dXfhyGPBb/lguY/w4onFcyaL4ah2nuKn4RSz/DF
gFcNK5aEoc9nbnwwrCvCy6+ofl/YFoq8p/oMe5xehCeuHGv9PD4Uveu6fULJ
rwjnSCZ6CI1CUaLKH3GvfUVY0TNGO0MqFLlc0y9tmV+ERxx75jYah6Ag0xC6
Mxfh/TmvHGQdQlCM1N3Kp3WF+GHxVuXrM0LQiz3O8poZhVj/yLPzlV+D0b3v
750j/QpxBD/mxpWYYLRsYjxfbH8htkqbFME1DEYP7FNTTy4oxMNMI025w4JR
uMGH01+lC7GR36pfi/yDUI585z7D+gKMI2+2JA4FIp3RNebPMgrw7EdbClc5
BCL7tG1ndPwL8L2ZfPfxrZfQmQ2z793dX4D3dx6Yr37wEjqwecXvyQsL8PlP
31uPfA5AN+Ya6EfJFOANWS+zv5oGoCVeM9JGNOTjrgR0J6TKH91uCJ/qk5mP
n6rNqHDc5o/kBUZJ3IB8PM5515zQl35o77OZs86Y5+PSeOvGb5v90NoJDXld
C/PxqtT3Xcde+iIXtTnb7Yfl49vt3xw1t/mi57M/NTMNBNsrZNqpVPmghamx
bnZZBN+1X/Nng6kPmrtplrwwgGC9aebD7tVeRNk/11+3syA4b8n9kjUHLqKL
CTdm/l5EcHHHXZ0xLRfQspfdd+2HE7yvJvXQBPsLaPW41lXCZxhPlG7Yv2PQ
G23wuCrXY4fxrs3r5pf7eqP3C4/k8ydifGz9kzZHBW+Utej2xpEvnuKY+53R
O5K8UOmMx3eVTz7FEtbn1pyY54VcjrbWaSk9xS0luf2k0BNpiEfX6xU/wTuT
f5StM/ZENa+H3zE69QS/CJ+ABT880MNDlxcdVX6CxYet+trr6oHcdc55uZfk
4WOhaivUR3mg48EyATH2eXjL10PNfjfdkc+Vc/oZKnn48Bi3+mnIHe13nvD4
TWkufvQKL+quPo/yF06s6nDIxX4WO7u5J88jg6+5ESMm52LcuX3WquHnkW7o
nD7t8hz85NiYQifDc6jjyINBQ6cc7F9zFtUEuiHnG9axp1VzcPpBycab5WdR
d3xI+dWKbBw4OaK4adhZ1PZt46Xnp7Pxtu3Zg+Fbz6ApakU1HVOyccdNHPsw
3BUd3DXpzvhXj/HcqFuPUK0LWpHt2b/W5THOu6a5S1fNBXU9ky2zn/YY7/Z+
mHjrpDNaurNuZNLrLKx3/UC8V/5pxL87suStaxYerj320Gu508jHLLddXD0L
v3YxFw845ISGOf87s6QyE6O5PmFZeY4o16/SxvZsJv5yJ0DFcIwjSok5gG9o
ZOKTY9Xz9to5IKKbdeRzVQY+UfnC5WOFPfKJ+XBY4VwGnnz5svXzWfZoy+m3
Wds0M3BCgVOiavApdEfv/vaAd+n4aghvVsffk2juMNs5JefTsf9u/4kzzU4i
mXsKBhIz0/GIKmX3D89OIIn05NS11Y/w98WeR7vmnEBJrkorL3o8wgZXdX54
x9uhwblOEiWzHuETis5S3qPsUM/Xez0yHx5iibYTOT+lbNEq52z5bV4PsRx/
y/c7/44jw6qgbRGzH+KJO3fe29xkjW4VTk359PEBbg6unVP56RjCE48qT7nw
AAc7RF7SeX8UzczbeuPYnAf4kVXep/PvjqCqoMIlGbVpOCWzd2HKh8PoX/yD
D0MX03CclEN21lcrtFlF7OzGeWl46/PnZ5KFh1Bk+Vqk/eQ+lrHkxzjxD6G0
Ua2ny+Tv42fvMqfPmGCJjj/Mv3L4aCqWqGlclb/oILrw81K8RP49HLRblrNk
5wEUFCrvckvxHn5Soe4Qcc4CLdKTU9locxcP2F/PrrpjjqIM1np3FKXg0yXW
3/5+3I9quUcSIyak4CtPfkr0jNiP4u21rZedvINHqXc6kbC9aPn7rTVNxbfx
tX096saj9qAQc6faEJXbWCzHf11a1G603cnIZrnjLTxvoeHAm+m70Pn0EM/W
8pv4UU2bTU7RDqQx8H7UlSk3caj6b3LkiCl6FVoiu9klGR9/0qFQr2iCmjSH
2Q29voHFq23DlF4boYSe5TMeqd/AAc//maqGGqJ7JUMLDrsl4ftnhrza9xig
9cN+eSu/u45/DQqWeMzbjgaEkSPfz7iOi5rPRnyW24YC7OLKAj0S8Z7o+0e4
3ZuR7YHQu+s/JOC3R7hHqj9vRPujJG/ztRNwosKzfcuq9dHauuBMfCEe7/lb
7DHv+zqab9hH9ORcw9vvvhfLEVuLrtSpZjocvooFkukKb3RWo4nLVuf8GROH
B8KnNJ8+vxKNjWwJOFUYi90sGhMffNJDTv80xv2zi8GyR21/doYvR73rpTac
Vo7GaOZ96XvRS5F1YKT0QNllPPSH1+X9TAd959Ss8XSOxJMyv3W5j12IKrQq
m6TVI/DiY2UGCaHzUM70izVhb8Ow3eyF+t/nzUHlyZ0CZY9Q3Gy5dk5k9ywU
rKW86/bsEDzCesa/lOrpSO3Q73PHcoLwhMgZ+tICNXTYhbfmwphLeMEBi+AH
51VR5zyzD4l2fvigvXDj6ghlZNnQIpdfdhG7LFmX8/jZWORVH/OiXs0bhw8Z
8fJD5dGYnq0VXA8P7FNxyTi3eziaJlf3Z13OOew/86ORskAcVT7NWhto54JH
+/2ON40YXO49q2X5ezUHzLuyuq049M9ybQnbkSjHFh+wtDWdImhafm3mgytV
apbY6gjTXBpatRw9mvy3Us0Y/3GLPVQW+mg5B/yDP4f/H74+/PtqJaL315kg
en/w/cPPl9oo+vyqUsb/+/zw+sDrF3ZOdH1LjoiuL7z+8P7A+wfvL7z/8Png
hoieH/Me0fMDny/4/N2NEj2f1yxFzyd8fuHzPXml6Plvvi96/uH3A35/cg6K
vl+1x0XfL/j9g99P+P2F32/4/Yfrw7hw0frxD4vWD7i+wPXnymnR+vRPR7Q+
wfULrm8tDqL1b4SmaP2D6yNcP71WiNbXKEfR+grXX7g+w/Ubru9w/Yf7Q2yC
aP9wkxHtH3B/gfuPpZJof/J1Eu1PcP+C+1szu/9pCET7H9wf4f654Yxof7W5
Jtpf4f4L92e4f8P9He7/MD84tEyUP6RWifIHmF/A/OMhm5/4zRPlJzB/gflN
PZv/RCSJ8h+YH8H8SWa3KL+KiRblVzD/gvkZzN9gfgfzP5gfdrP5o0eXKH+E
+SXMP2fHifLTBQqi/BTmrzC/3WElyn/fs/kvzI9h/jzpmCi/LioV5dcw/4b5
OczfYX4P8394PvjInh8eCEXnB3i+gOcPP/Z8csVBdD6B5xd4volmzz+690Xn
H3g+guenfvZ8lasuOl/B8xc8n8HzGzzfwfMfPB/KjhadH19dFp0f4fkSnj+D
2fMpw55P4fkVnm/b2PMvKhGdf+H5GJ6f4fkanr/h+Rye3+H5Hp7/YX1gN1s/
SGXrB7C+AOsPz9n6RJCTqD4B6xewvvGLrX9crhfVP2B95P/UT0B9BdZfYH0G
1m9gfQfWf2B9aKqiqH50ZUhUP4L1JVh/Gv9MVJ9C8aL6FKxfwfpWGlv/SggS
1b9gfQzWz2B9DdbfYH0O1u++sPU92TpRfQ/W/2B9cN5mUf3wfIiofgjri7D+
uI+tT/5h65Owfgnrm6v6RPVPS7b+CeujsH4K66uw/grrs7B++46t7/JcRPVd
WP+F9eEetn68xVtUP4b1ZVh/lpsgqk+v+ymqT8P6NaxvT/kpqn+3sfVvWB+H
9XNYX4f1d1ifh/X7Aba+r7xSVN+H9X/YH8hh+wdrRov6B7C/APsPakWi/oRE
tag/AfsXsL/xku1/ZLP9D9gfgf0T2F+B/RfYn4H9mxNsf8fpr6i/A/s/sD80
9rOofzQlWdQ/gv0l2H/KZPtTz9j+FOxfwf7Wa7b/ZftT1P+C/THYP4P9Ndh/
g/052L/7x/b3Utn+Huz/wf5gNds/zGP7h7C/CPuP89n+5Hwk6k/C/iXsb+ay
/c8Stv8J+6Owfwr7q7D/CvuzsH97l+3vjvkp6u/C/i/sD/9m+8dn2f4x7C/D
/vNIHVF/etweUX8a9q9hfxv2v2F/HPbPYX8d9t9hfx7276VPifr7T9n+Puz/
Q33AMlY/cI7VD0B9AdQfPGT1CchIpE+A+gWob4D6B6iPgPoJqK+A+guoz4D6
jRBW31HO6jug/gPqQ+xY/YgZqx+B+hKoP/Fm9Sm9rD4F6legvgXqX6A+Bupn
oL5GfqFIfxPM6m+gPgfqd16x+p5xHN7/9D1Q/wP1QR2sfsiN1Q9BfRHUHz1m
9UnBrD4J6pegvgnqn6A+CuqnoL7KlNVfubL6K6jPgvotZ1bfpW8v0ndB/RfU
h51g9WPxrH4M6sug/kzwS6RPM9QS6dOgfg3q26D+DerjoH4O6uuk4kX6u6es
/g7q86B+z4LV96nbivR9UP8H9YELWf2gyTCRfhDqC6H+sI3VJw6x+kSoX4T6
Rqh/hPpIqJ+E+so7rP5y5G2R/hLqM6F+c4DVd6ptFuk7of4T6kPllET60aOs
fhTqS6H+1IHVp/qw+lSoX4X6Vqh/hfpYqJ+F+tpXrP5W/KBIfwv1uVC/i1h9
72tW3wv1v1AfXMLqhyUsRPphqC+G+mNdVp+cxuqToX4Z6puh/hnqo6F+Guqr
uWYi/fVrVn8N9dlQv+3K6rt3svpuqP+G+vClrH58E6sfh/pyqD+H+nSoX4f6
dqh/h/p4qJ+H+np5ItLfj5ko0t9DfT7U76uy+n4vVt8P9f9wPsCHnR94wM4P
wPkCOH8A5xP+z/wCmG+A8w9wPgLOT8D5ioPs/MUBdv4CzmfA+Q0Xdr5jzkjR
fAec/4DzIbKHRfMjJez8CJwvgfMncD4Fzq/A+RY4/3KEnY+pYOdj4PwMnK8R
0xPN3zxg52/gfA6c33Fk53us2fkeOP8D54Mes/NDZ9n5IThfBOeP4HwSnF+C
801w/kmbnY8i7HwUnJ+C81W67PzVQmfR/BWcz4LzW3vY+a7V7HwXnP+C82G6
7PyYKTs/BufL4PwZnE+D82twvg3Ov11l5+Ny2fk4OD8H5+vWs/N3W9n5Ozif
B+f3ZMaJ5vumfRXN98H5PzgfeI+dH3zEzg/C+UI4fwjnE+H8IpxvhPOPbex8
ZAM7HwnnJ+F8pQU7f3mYnb+E85lwfnMdO98Zxs53wvlPOB+6kZ0fvcbOj8L5
Ujh/CudT4fwqnG+F869n2fnYMeNF87FwfhbO185k5283sfO3cD4Xzu9msvO9
4odE871w/hfOB89j54c72PlhOF8M54/hfDKcX4bzzXD+OYKdj17BzkfD+Wk4
X32anb8ewfn0v/lrOJ8N57fFnormu+ew891w/hvOh8P5cThfDufP4Xw6nF+H
8+1w/n0GOx8fzc7Hw/l5OF+/mp2/l+Gg/83fw/l8OL8fwM73L2Ln++H8P+QD
QH4A5AtA/gDkE0B+AeQbQP6BE8tHUGf5CJCfAPkKTix/YYKliL8A+QyQ39DL
8h0WsHwHyH+AfAjIj4B8CcifgHwKc5Zf4cryKyDfAvIvlrF8DGOWjwH5GZCv
4cPyN8QfifgbkM8B+R2yEiK+h+CiiO8B+R+QDwL5IZAvAvkjkE+SxfJLtFl+
CeSbQP6JJstHyWL5KJCfAvkqhix/xY3lr0A+C+S3KLB8l48s3wXyXyAfBvJj
IF8G8mcgn0aX5ddcYfk1kG8D+TfpLB8njeXjQH4O5Os4svydtSx/B/J5IL/n
Psv3mcXyfSD/B/KBID8I8oUgfwjyifxYfpEJyy+CfCPIP7rE8pGaWD4S5CdB
vtIBlr90meUvQT4T5Df9YflOMSzfCfKfIB8K8qMgXwrypyCfKp/lVz1h+VWQ
bwX5V0MsH8uQ5WNBfhbka61h+VvDdoj4W5DPBfld31i+VxHL94L8L8gHg/ww
yBeD/DHIJ3Ng+WVPWH4Z5JtB/pkfy0ebzvLRID8N8tWusPw1U5a/BvlskN/W
xvLdpiAR3w3y3yAfDvLjIF8O8ucgn45h+XXzWX4d5NtB/l01y8dTsRXx8SA/
D/L1FL6L+HvRLH8P8vkgvw/y/SD/D/IBIT8Q8gUhfxDyCRHLLxy1WcQvhHxD
yD+8zvIRz7J8RMhPhHzFRyx/MYjlL0I+I+Q3Qr4j5D9CPiTkR7qyfEnC8iUh
fxLyKR+w/Epnll8J+ZaQf2nC8jGrWD4m5GdCvuYulr9JWP4m5HNCfifke0L+
J+SDQn6ouIGILyr+SsQXhfxRyCfNYvmlD1l+KeSbQv7pPZaPOjZTxEeF/FTI
V13A8ld/svxVyGeF/FbId4X8V8iHhfzYPyxf1vz/82UBfxbyaYNYfu0Rll8L
+baQf9vO8nGjWD4u5OdCvm4Ky9/VYfm7kM8L+b2Q7wv5v5APDPnBu1i+sB7L
F4b8Ycgn3sryi1+w/GLIN4b84y6Wj+zI8pEhPxnylS+y/OUZLH8Z8pkhvxny
nSH/GfKhIT96D8uXRixfGvKnIZ/6L8uvtmP51ZBvDfnXcljEx97L8rEhPxvy
tYUsf3suy9+GfG7I74Z8b8j/hnxwyA/PZPnil1m+OOSPQz65L8svD2f55ZBv
Dvnnu1k++iDLR4f8dMhXv87y15ex/HXIZ4f8dsh3h/x3yIeH/PhlLF9+J8uX
h/x5yKefwPLrHVh+PeTbQ/79G5aPf4Dl40N+PuTrQ/4+5PNDfj/k+0P+P/QH
gP4Byqy/QALrLwD9B6A/wWPWv2A1618A/Q2g/8Em1h/hLOuPAP0ToL8C9F+A
/gzQvwH6O2xg/R/SWf8H6A8B/SP+sv4SF1h/Ceg/Af0plrL+FdNZ/wrobwH9
L0ay/hherD8G9M+A/hrQfwP6c0D/DujvsYL1/1jD+n9AfxDoH3KL9RfZyPqL
QP8R6E+yg/Uv0WP9S6C/CfQ/2cH6oyiy/ijQPwX6q0D/FejPAv1boL9LLev/
MnKryP8F+sNA/5he1l+mg/WXgf4z0J9mBOtfY8P610B/G+h/08X640xj/XGg
fw7014H+O9CfB/r3QH+f36z/zyvW/wf6A0H/oHLWX+gh6y8E/YegP5Es61+U
wPoXQX8j6H+0kfVHQqw/EvRPgv5K0H8J+jNB/ybo75TK+j/9YP2foD8U9I+a
x/pL7WP9paD/FPSnWsf6V7Ww/lXQ3wr6X+my/lhNrD8W9M+C/lrQfwv6c0H/
LujvdZj1/wpj/b+gPxj0D3vF+osZs/5i0H8M+pNtYv3LYln/MuhvBv3PvFh/
tEbWHw36p0F/Nei/Bv3ZoH8b9Hfjxov833pZ/zfoDwf943aw/nKlrL8c9J+D
/nR7WP86Bda/DvrbQf876I8H/fOgvx7034P+fNC/D/r73WL9/+ay/n/QHxD6
B4az/oJvWH9B6D8I/QmLWf/CNNa/EPobQv9D6I8I/ROhvyL0X4T+jNC/Efo7
HmT9HyNY/0foDwn9I6ex/pK/WX9J6D8J/SmVWP/Kv6x/JfS3hP6X0B8T+mdC
f03ov9nK+nNOYf05oX8n9PfsZv0/g1j/T+gPCv1DZ7P+omasvyj0H4X+pN6s
f+kC1r8U+ptC/1Pojwr9U6G/KvRf7WX9WZNYf1bo3wr9XS1Z/9e1rP8r9IeF
/rGlrL/sfdZfFvrPQn/aUNa/toj1r4X+ttD/FvrjQv9c6K8L/Xc/sv68T1l/
XujfC/19s1n/Xz/W/xf6A0P/4Kmsv/Ae1l8Y+g9Df+KXrH+xCutfDP2Nof8x
9EeG/snQXxn6L7uw/sxtrD8z9G+G/s7yrP/zatb/GfpDQ//oStZf2on1l4b+
09Cf2pf1ry5k/auhvzX0v4b+2NA/G/prQ//tB6w/tzHrzw39u6G/dwLr/72Q
9f+G/uDQP3wP6y++j/UXh/7j0J98F+tfrsn6l0N/c+h/Dv3RoX869FeH/usu
rD97GuvPDv3bob/7Jtb/vZP1f4f+8NA/Po71l69k/eWh/zz0p4f+9dDfviJr
a5bUsC6svOe7Q8f3X+hAjrp8oHwXztyMZ6DWX2jitoD40RO6sFzG190Bf36h
+ldK++NUu/A2owXi1b2/UF2Vi4GGZhe+nBenqcJrQX5L9U5nzOnCofq8koNS
Lch/llTl6sVdWHqifsPNkS1o63jb/e/1urDCmB2nfii2IN5TqalH13fhgtej
z6mptKAIVVslzrYu/D7+oJiFWgtakzhvc5RpF0Y+M/mxs1rQ458/H83d14X/
Ldju+mZ+C+rsUTV4dagLDw5lWgt0W1C/po2GjQ39+ZcV1QtXtaA3s3YuGuHY
haceeZdjuaEFvZa1O/fwbBce/dJIMXR7C8pZtIy7w7sLX3mT2Jq7owVtOqn/
ZCigCze+SFjybV8LMv81If12eBd+EDyPK2lFX3/2kibjK124LXSxnqZNC+Iu
0TASS6I/fxzepe/QgnQPHx5MT+nCzNFp6lZnWlCwt2uj1aMuPBRQ9tLdswWF
lNZLKeV2YTHnQ+3Rfi0oo26M9duCLpzR99b7fkgLsqyLHBZYSt/vtn/hBVEt
6MGOLy36lV14z8QbE6qutSCn7ZbSkh+78Lrj+eMaklvQufXXDxc30Pv1UC2o
9V4L0tCRlfD/2YUX56W5/ktvQReixjdtZbrw8IwldX259HqYLxVX7OnCeNK1
7KEC+nqyX63qOd3YvzpLmlvagqri3GTuSnbjkfy9lUOvW9D2yHOM88huLBx/
dGR/dQsKkzAYv2FsN17V8Kjo35cWpHTJ/MLESd04cZ9cR2tjC/LaNnYho96N
G77tDmpopfdTpm568exunN1veaPqD73fMkoWCYu6MddJMKewtwW5auvUnUHd
2HeX7Nw0bivq+BuesGtdNxY0G96KkWxFk49F3l6ytRvbhNwK8xjRij6tuNo1
0bQbD3G+/LFSaEWjng8L4O7rxqbDnhVvUGpF3o16Vj8OdePBzFlyM6a2ol/a
Ub5vbLrxJa3mV5IzWhH6YvMnz7Ebzy3G3O9z6M9LVW7ccaPvd8DrZp5OKzru
JnYt5kI31rDm54eiVmQ306EhILAbR78S33JobStqzyy2do/sxqt5u7Ys2tyK
3qUZrTh9tRuH9jzPFxi1okn7j+87kdyNxYoUbr3Z1Yr6sOUL69RufPPCKG6s
eSsy9gxyPprZjRe5upWbH25FUopLHY8+7cb89inSaratqOV61hPr593YYemL
7GaHVmQ+ynDbiZfd2OvlzE/JZ1rRBYldWqffd2Nv5bE2BzxbkRajuMP9SzeW
vrfxpJJfK3IbfF8R0NSNj4r5Nr8NbkVdavVBMe3dOD4juML3cisqnuF69U4n
vV8mqlN1r7aiZ9HtPXmD3djtfP+vlqRWxC0/l/hGvAc3VdROjk5pRW/aTkb9
kO3BJz+cK171sBWV9UvXchV78MulCV9aHreiA2W+x5VUenCiX9+BEEzvD097
81L1Hpxisn7H/OetaP20Za67Z/dgY0293LflrUgxuKPr7KIeHOUTE3CyqhXJ
uXkVJqIevKJlePnwj61orZTOl5J1Pfh2/lbn5PpWFDhrzfo/W3twqu3ocN1m
en9LG7kqO3qw3qYRE1+3tSLXGwYym/f3YE7875Hmf1vR92OFB88e7sHnkmxP
dvS2otUZNrJpdj34ncdCPVduGzIV+Ek2nu7BcQadzmKSbeh3hb7hRPce/Hrs
HhV/2TbkcKKh3di3B3c8V9QeMaYN3Vzt+SkkpAcPX1KZEjyhDUUF7x/3OroH
By9eFDpCtQ2NiLh9a2RiDyaOwq/+Gm1oj98lX8M7PTjaPzlOMLsNLbm+JC/q
YQ/u7OEUnFnQhmaM+KJXn9ODZWckb2WWtqHN/dcVNQt7sKfN0rUHVrYh1egs
PceyHuzfc/BG5fo2NKiwKq+oqgf7Nj2zRlvbUE6Krd+Y2h68aT7nym3jNuQT
Zply+Du9fs/S544ya0Nb5TepPG3twfP2eWo7WrSh1S76TWP+0de/Ix1Rc7gN
yU/15NgN9OCCOT/26di2IWcXJZtyQS8eZf44OMKhDUV2LZ09Q7YXv/ZWUBe6
tqEkde7qAIVevO7lFdX1Hm0o4U7g3Q7lXtyw/rtHnE8bilkoOGKs3otXfvda
Jwyk1zfay/nJ7F5cbDPGTi+iDQ1lz/iirtOLeyNm9F+KbUNmsWMvh+v14qym
3S01CfR67zmcxNfvxbnli5dNvtWG5qNF4g7be7FuqClzKLUNxcbH5/3Y2Yul
96+VuJPehnaK4Rd7LXrxhmWRbr9y2tDRUXfVq4/2YrUR70008tvQwojztdtP
9eK/UWFBB160oYneRk0vXXtxi+tujSsVbciYg9Zs8erFGxdlT6qsakOW2016
XgXQ31dfdFrwkV4v4X2eUUQv/uazV2thfRuq99xv/jGuF1eczFp5sKkNJX5z
HXMguRevry1OD2ptQx7jxqi0p/bi7uixXo9/t6GLB5a7uWb14oC9M9K+dLeh
pQuk5smQXnw7x0uHN9SGChdfWBZX3IvPKt2cOEXQjrYYP4ub86YXe76VN1sh
047OJb8zLP7Qi9NlNnaajWpH7j7P9pl/7cWDFWW/HBTbkWF4Yn7/r16sKRi9
OECpHYUmOjvH/OnF+13i669NaUe55SYXl/T3Yqn3rfVp09vRMts1LbViffhc
/KnFeHY7ytfcdsN9eB8etzL1Z+mCdhTReD5DQ6GP5qdjmKql7Siqon5CpXIf
/jhcZevHFe0oZOfpmrPqffjFsZX8L+vo+9uwtWWGdh+ukPw7rG5zO/K7Z21U
q9OHzz68eeyzYTva9Pm9fNCKPuw29rXyh53tSM4zbPrqDX24s/zLtMp97ehl
1M2IPoM+rLJm9fliy3a0/ajijozdfTjrg+2svGPtyDuyye7EwT6s++LVzHsn
2tGeUWPrZx/vw4lab87GOrWjH1NTbwgd+nDZmHqVi2fb0feTd/IfufVhwWEr
OTvPdtT+b/h854t92LjztZGJbztax//Qrxfchx1PezctDmpHgxtlJspE99H9
uPX5+Ih2pPblekh1Qh+WzbH+1x3Tjq6qJexJvtOHJWyOnXgb346m/+acd3rU
hyU5m5fcS25H121I94a8Prw/zX6r5912lD6z9sWkZ33Y8/bqNJOH7Ug4aVtb
d0UfduEom6k/bkd/kxSPVL2n7ydjv8G/J+1IxXnW0rS6PqyXfiyUFLajhGf+
B4J+9OGWd1cm+Ja0o8AJM7/aMX14Qv22ti2v2lG4o0SWUW8fvnXhm7jcO/r6
yxS+LuH3475j960qP9LruWbbgSnD+nHpZNkRwfX0876+u0R2TD8un76jf0NT
OxoKVD3cp9SPAzq/a/Fb25FG0s2WX2r9WK1VOvkx0448r895Vju7HxfsVzE/
1tWOusIy/r7W6ccP4hz3TRhoR2FCdZcXK/rx+PoD8cW8DuR5+4wx2dCP3XYu
nnJKsgNdm3bzQq5hP27QXt88XrYDma2KGZ5t1o8NPOtbsHwHKt25/tdjy35c
cnC7tsW4DjRsyfWJuTb9WLLhxyOuSgcy0r6ShJ368e7+Pw5Xp3ag52JTPZ6f
78em6U8ddDQ7kLBfM+OVbz/+wAl/+Gp2B7pbG7/sU2g/fv72yYyDCzqQQbP9
hJ+x/bhF2bv+35IOdL4+YktPUj/OKJ3z2kuPvr/hv9/LpPZjnXzp3pFrO9D9
hU7pk7L68YhfxntiNnYg9ZtyzYtIP+6esaNn0vYOdGj2A5vtJf14jI1xRZIJ
fb1paOPxyn7sHRVcM82sA408dOuM/6d+vDVi4/gk8w6UYlzDu/u9Hx/Y/iJE
xaoDxTVkf37Z1o/9n6xaHmXdgbLPLxr+t7MfD7wcUpY92YHy5y8NmcAZwA/O
L57n7tSBxvinHlkjNYBHvp3lwpzpQDFxLpEn5AZw0Zuxf/Z6dKB2eR/F+AkD
uMNvQVzJxQ40eypufT11AJeMe+o051IH4oVLKIhpDeCmxBb3yNAOpJu9Pmzx
ogF8z7gzp/tyB5rreuTgCb0B/OL4GNUdcR3I0XCbb4r+AM6bdy4zPZHGW75x
fxgM4E8Dh51kb3Wg78MkX6qZDeDwORIHLe91IP2i621WlgOYWXXJNfthB8Io
dn+KzQAuzJn1RPpxB1rcUKnGOA3gy7PGa+x80oEUE7X0FrsP4PtrPXOTCujr
yYfe9fQbwBWFUY5tLzqQl3n9sddhA/iAk++OeRUdqHpr/1mVuAFsr++537Gy
A+1ZXvzVLnkAH9J5dCmzugNZa6jFFN0fwIt3ran7U9uBMm90XR+fPYBNPh80
0vragVa2KHFOFQzgaCndVsvmDvSlzDm1omwAL1jx90ZMawc6mN2SqvluAJdy
M8+XMx1o9TNDrt+XAWzUeMu1r7MDjUgIudHSPIB7E/9EqPd3oLRrXrFbmQG8
RHKv1S2OENVnyHzL6B3A60PCQpfyhajMRXBGWWwQL3KaualCIETTp2875Duc
xsY5YXskhYhcK0noVBjE0aYvD7dKC1Gb+VatQ5MGsa5uT6nzcCEqjXoqUzN9
EE8zLMsWjBSiBPm/izfNG8Rtbm/nB8sJ0en15Y8LdOnrLUhaOm6MEE02nuKz
dO0gXnuupCJeUYhuDr29mbl1EO/vrfylNl6INLLyFOfvHMTWNVtCUyYKkWZ4
RvUjC/r79aWFWipClL4zpnmB9SC2sHnrljZZiN44rFmX4zCI1zh0F2hPFaIm
bkin3rlBXHu2MOi+mhBVF5r8K/EZxPNv5X+fOV2ITmnZrTIOHcRvU9zyb80Q
opfmmfVfY+nPa7ynTdESIouZvIqTNwbxnjEWI69oC9FhmZmSgvuDeMP3OHf5
eUK0fsaw0OjH9P3uKzztu0CILh92OapdMIjllpr9G1gkRJ7btoSUlA3iBc+Z
TrslQjR78j5xy3eDOODXsLNfdYXoUalnCa9uEG+ctfCiARKiIx2hHxN/DGL/
+/9G568QorTvFovX/B7Er7SqpmmtFqIJj0oaf/YNYnuBSXb0WiHyVoyrCxYM
YZ0Zgld8fSE66PlQbcmIIZy7wOqQ9UYhklGqy2kcO4SbdvDOVW0WonzSFRum
OoTtrMzGLt4mRD2cNyWrZg5h+6reOXEGQvRADa3uXDCEM1MtyoaMhOjQXAWZ
FDSEjVLGft9vKkR7aqcrW+gPYZWJCa5kpxB1hG8+O8GQxv/OhSibCdEZbyON
arMhPKZcZ5rrXiFKDB6lEnFoCP+s2bLw/X4h+mpgam5sN4S1O1cXzT4gROWq
3e2KLkM4PCHu5UVLIRKOev6i1nMIm/d/NPpiRa9XW2jL9UtDmClzM5l3VIhq
dbV3Hb88hDVcpKsuWAtRwRpb+cUJQ7hlzFBJjY0QGUtNVpRIGcJ3DD8vmX5C
iLrXKFhWpw/hlEvTpp0+JUSvnFQGbj+ln6/I1OeZgxCN+DCszq14CLvE/zkw
6rQQzbFIlTapHMJ1tqezdrsI0fPSqnOza+nvT7f0SDpD/57vpuUyTUN43HGd
ohY3IUp+17zmZ8cQLnG3OzPHXYjMbthHlvQM4dId/nccPOn3p6Ze8T2XQ7ID
xLc89haikKyXPsXiHGJuse9Qz0X6fRneopQnwyGCErk/On5C9KRmYnXaSA4Z
3BX3xzFAiM51bUhPHsMh4/e6Wj0KFKItmmYZceM5RKpIY0t7sBANl1/0MUKF
Qxo1J99UDxMi0wUFqkFTOST2c92JfRFCFNT5LdB3Oodse1t3L+KyEG246qHs
rcUhP9Jjd5VGC5GVidcb93kc4lh1yWkgVojGz3h185wOh4TP1RabfVWIdsno
J7gt45Dfnv1De+OFiCmufuK2kkOIhvXRS4lC5D/WfODcOvp+5navzEkSIqXQ
0n0emzhklfk438Zk+nyk9Xz33s4htzTW6464LURvq6oC/Ew45F5K/+5FKfR6
L1tuGrybQ6xwavOee0J0VF559eX9HCLT8u6Lx30haty/w/CaJYeYHv6pl/xA
iMaNrvS6dZRDvk3ZP7z4Eb2/Q7Y1D205BD9JW/Ujg76/TwpbntpzSK7v9m/i
j4WIvzqlsdSZQ+qDHrdMyaHfn+xR12rcOKQ6YLcZyhOiKQlaLs2eHGLx+/78
nU+FiLOuybHLh0NSmzXtTxAhkvg0MUIykEPe6q8Y71NAP8/JzLfjwzhk5V0r
tbgiuv5JXV6gFcUho3bKRaU9FyKee2LWyjgOcd+eYVNQTO/PtbxdOxLp/d5S
dLuyVIiaR5Yo297kkOPk4fqGciHyOJLCv3iXQ7Je/9nQ/lKI1FTXScU/4JDJ
5r33e14L0aWYc7NzMun1GrbYiV8lRB/H6ji+y6X3Q101XuadEAlKDT8zhENO
5KtrylULUUV+xsERzzlEOTF3tOIH+nz16g3TKuOQuM1b943/JERPTWqqNr/m
kKc8I6mJn+nze3Vvrs07Dvmcu0RuYp0Q3fHILAj+yCFrZts7j28QogsxBT8f
1XFI9Cu75YrfhOiipaV2zXcO0S6P3y/XKES+G9wjB35yyKlR9nUyzfT5i+qe
MLWDQ4z1d+XwfwpRlPc9svEv/f+fCoQ9v+h6NMfDy76HQ0zaJ3q0twqRQ8IO
q6uDHKJ5qPp4Q7sQDTyTO1LC55LnTfsfVQrp+u8Y6vtPkkuWVqkbFPymn/9E
drGqLJcYbonRT/srRLfMj6htl+cS/lK16CuddH1575l4fiyXZOsu1rvYLURu
G3/pPlDikqdZesvteun6pOr276sql9x8czvUtJ/+/s1J5WM0uCTyRIPuskH6
+Uc+IvqzuCRZz0h3ModBM1wVqtzmcsm6OzbBfB6DZDpm8DMWcUl07RWd73wG
ae95u61Vl0tKijfMLxQwaGa8MHfqSi45NuW7R7wEg0afMV+9dx2XfDr4dsoZ
KQY9uSrxK2oTl/iVXFAwkWFQ8rXCu2+3c8l+g0O7tIYzaCPHMWCUKZdMfPa5
XWwEg5RmDvlsNeOSe3dNqz6MZJD7aZQYaM4lh3cul7gnxyD5aYo1Lw/Rz9PQ
5+s2mkGZuw9pjrTmkprJvbu2KDDopPbwaIMT9Po8SXSeOJZBHxJapkQ6comM
0r7GH+MY9C+qofSjK5eMPhUV92gCg5b9fHlpkjuX5GdlJZxRYhCzLcza6gKX
pKVMY1apMIjrLGt135/+veoN/lKTGST7T+VsdzCXDAYE2VaoMih91c3UlZE0
btwdFzSVQWdeevZdiuUS+eeKo7epMajvZ/iBj/FcsvWjZpWsBoPwu+wm9WQu
cY/u/1A2nUFJeW+8HFPo/V/9V/3iDAYVpOcue57GJRnNp/P0ZjHIApuMUszk
kkc7mMhuLQZtLnEfOpzLJSaLizJTtRlE7kyQzCNccr/TdMKBuQzarc6fMfI5
l1wokSsaM59Bzu0Khy3LuORj5q605wsYpBC7AOe+5pLeoIg6h0UMevFombb8
ey75+1tj+5TFDJJKGZ577BOXNG5wEXu1hN7vOs99z+q5ZPnr9u7TugwyjnFT
mtTEJdK+LbMmL2dQqlztX9cW+nzqv0t8gRh09KhLY42QSywejTS1XsGgd/cX
dSzs5BIpHd6GEasYtPozMyqyj0uECrKuaasZtPfDhc2dHB5p2Rv1c+ta+rw5
vU0wFecR1C4W0baOQZYOj2VzZHik6WTWGV99BvHOjwxXGsUjbUfl46dsZFCz
Vs4cDwUeSZl6ZjB3E4PsxMOamyfwyGhsdNlgC4OuOZ3O2DKZR3ianKPNW+nz
U78uNlONRy6qNTi4bGfQF98vUSozeURl3a4cGUMGtaaMS/WdwyOjhBULY40Y
1HDk/ce/C3kk1fTqLw0TBom/ZZTNdXkk4MKsd+mmDIpqXu/ycgV9f6af/y3f
yaCUwMetuut45LXziE0vdjFobbyS491NPOJ1fFr1ZjMGbag3UlAy4JFbF89H
Vu5h0OOhJRWBpjwSJXT3Nd5H3++VuzHcPTxyPcnv/vv9DJJcecHNwYJHDOz7
JEwsGLT8cNLpX1Y8cl9sQWjVAQbl2n/z2X+cRy6/urx5qyX9fDkq96tP8kj1
FK/FJYfo759e0LL1NI9cmbbLeMVhBp2t5SwrOcsjCS+d47OOMGgTd2/SKk8e
OdS+cvzMYwy63a4xGfvwSIjmmIKr1gzqiF72aGkgj4wY2np5hA2DBhuddmWH
8YjrU4NoN1sGSV9/pKATzSOzQ8+8aLFjUHdgeXPWVR554DJzsulJBi02vlqh
k8QjjVvzb5BTDMoOFCvOuc0jC/OjjTQcGKRS8PH9svs8ImYyelagI4OeHejv
yU/nkezjQVq/nRgU9m71nHU5PDJR78gOI2e6XlgFnanA9P19Hrqd7sIgJ5Os
T0bPeGTb7Aeq8mcYtObl5S2fS3kkvutjvu1ZBn1qlnl36DWPqFd+vFDqxqCF
d9ptmHf0+Zgve2LKeQaNl54w8ewnHtlnXXnOxZ1+v34dq5VqoPc/yevhKw8G
eU7Iu3+5iUccvrhLTvGiz7dZU4RaK4/s6lFzt/dmUPjOZ4GZDI+su/d6QtEF
ej/vzYtZ18Uj+Zc+VY/yYVB0g8zjD/084iaVlL7Hl0E/jmn8sObxSeLRCw9u
+jHo8oMDmlxJPhl4/6Wiw59BjwRRbpHD+UR3m5TUwksM0r997ftMeT5RTze3
cAmk60eZkVnRWD6py1v1IS+IQdf9QhrNlPlEjitzfCCY/j1m9vnOKXwy+6+c
km4ovZ+9UjNDpvPJ7abMH6fDGDQ2sOfHzNl8Mkvc4NWjcAYZedRklsznk2d7
0OvWCPq8XDkfYbWET3Tef/g15TKD/gaWeYnr8Yn8wjPKO6MYNNAX6pW8hk8k
Vd2PBkQzSPlUWvi6jXzCV1r18kkM/fsnB9J/buMTe5+J+m2xDJpoZdgYYMIn
HklWH8fH0e9Liv+0OWZ8ohfs5r72Kr2/vucc3pvzSZV+7jK7awwSLJZ8d8aK
T4pSnWSj4un7qR9cNfU4n4w/M/zPkwQGaYTrFpSf5JOwLe9/NSTS+7kjZqvj
aT75nTjjHz+JQXOVmZZJbvR6vjs0auoNen2fj7tc7sknbVMblq9MZtCJSW3b
nH35xPHenzN7bzJI6+eqcepBfCKw6So9fYtBneWdHe/C+YS7do1GyG0GeRz6
8tY7hk9+/lsQfvMOgzRR1YuF8XwSrKIqm5fCoMKX94p/3OCT1WstIl7eZdAv
17XVsSl8MvzVlul19+j6F+vwZ+sDPqnn6JW0pdLn96S8kiCLT3LEAu1779P9
aU63YW4evZ+NwZqCB/T56eu7fLKA/v/Q+F/DH9Lnoa7zh2Yxn9z6MDp99CO6
H9SStd8r+OSz7ZoL49Lp/ayb8+BqFZ90/PLdPzGDrgeFkzV2feATVLR4pVIm
g0YZH05RqOOTKzvuak7MYlDkps9L3n7nk70/dMaNe0xfz2DH+9BffBJ+eeHw
0dn0+zSQdtZAyCfrbPoFw3MY5FP1VFu+k0/8djTwxHIZNEF/Z8fbPj55rKbL
76HxjnzT7MtcMXLt0gHx1jwGmQaGBO6WECOJaqkyn5/Q50f42WbScDHCsTsp
V/6Ufr6xo3c1yYmRxnLx8dmYPh9TZbbdGytGIrzzJycRBllNitnmoCxGMl50
a1zKZ1CIVNTu5VPFyKZk3mz7AgZ5lX6yk9QUIyrjF8zbWUifR13d4KrZYiSF
2zRft4je3+nB2dcWiBHrycfmKT1j0Lp1qa3WS8WI1NTxWv00JrrHpy9dIUZO
xayf+uE5vT9Xr9tKrxMj/P6NY9JfMOgUo44/bhIjL5KdOZeKGbTv5mvFuwZi
xKdOrfFACYNWqto7u+0QIyMqbxXolDLI9eGPb9v3ipEZIUZRMmUMOnZZzFTt
oBgZVDhnWUvjbUNxlX1HxMi4NWenp5QzSFXC36TSVowEf7/+zamCQXU5CV9v
O4iRxcnrwla+pPvhmMeOHq5ipEr1ySKZV3T95CTJmbmLkUmfdrx+Q2Oe0dLM
hRfFyCgdW7PI1wxaUmNoLndJjPT6GX3a8Ybu76sK5TtCxUjM8D2bxlUy6NXi
fRXlUWLk0Nfa1Goae24buJRyVYyEjdbghVfR/Vb6lLF/khhZExW6Zstbuj/X
REyxviNGcjbYnRZ/x6CvE5Z2b04TI8d/j47Jo7HHVJ0q7UwxMg+9vW33nkEX
tC3SR+eJkYOl3Juq1QzacjwwtidfjAxXZIIraTyxK8Sn7oUY6Qv5d+h8DYPa
ala4Pq8QI39DLDRmfqDr/bBTp1Kr6Oc19X/7jsaerr12lz+IkbuyhUfPfmTQ
8/67p9zrxMjvMrNfqp8YNMt0n6t1I31eglIMntN4vl7TxR0tYkR7Ne+6VS3N
P80UotcwYmQCfvRR/DPN35YXpc7rEiOxRK7nOo3lDxcVqw6IEfG/JwaWf6Hx
xpYmOb6AVHdMaa6mcdna4VJiUgLyboFrhk0dfT5uD2p1ygqIwbxSK3493d8f
hO34OVpAFFYcGIigsYdfvPfn8QKScj3KQa2BXo+tPRmVkwTkhH/eq3QaZ0mf
/FmsJiBk9GSZFV8ZVJ7+RYXMFBDu+rHqZTS2XSC/8/FcAXk77q+q4TcGTT3w
LfyBjoCsOSY+WEPjMfwpVSnLBaRAKiHL7DuDDpXckL+5WkB23x+z9QuNJXci
k+sbBOQjL7NwTyP9fq8qjInfJiC1l6tGf6JxopSg4aqJgPS24xUmTQxyHF+j
cdVMQFocyvVf0Xj+2xEnr1oIiN/FDTPXNjPopue5vGuHBWSUtf+PHBp7HuyV
SLQRkPk768/O+kHX4wRDoxv2AqJ2MqYljsadBnsTbrsISP0L6TnDfjLorntb
e+p5AVHa6bH5NI0nTX2rm3FBQM7JGeh9pfEDlUa/vAAByX5ZKrnhF4Pi1/+p
KQoVkFsmy5Lv0/iH+Ru1l1ECYmneqyjfQp8fJQP7mqsCYhtusMeexqnj1+d/
SxKQF56RDlU0LvjpPVx4R0A4DxX2a7cyaITklx0DaQJiFzxloj+NNb6qXpfJ
EhCdc8Nvf6Pxiiq11vFPBMSmYqr4kja6PkzLmzejUEDmZWfPDaRx1sgMZ90S
ej9sJ2rV0/hj3rcnW14JyKfhcV2z2xmUgMZzLN4JyNJr/oFnaewdp6nn+ElA
dqno/C6mcWFJ01n/BgFZ5Px7slwH/XvJk7ITmgXk0kVppZ003su/wzxuE5DS
0a+/xtF4WbyR+ps/ArL/U+jJehonaP7e+atHQFK9E8smCRmUt9zIV4wjThan
bmnbS2Mfq00ZKuLiJLuu6X3Mf7Hy3c9Lh4mTJRE5F9/S+HHZat5OOXEyZcm4
IRmGQSXPmlWdxooTF00D3RU0/rn9EIpUFicFD9OX29O4+XqIaeZUcWI8Mlhw
g8bM5yXHqjXFyYoT84KraPx95DyXHm1xEva37fMQjdV1N3pNXCRONt6RbZ/+
mz5Pm4189ZaJE5+w73g7jZdMVvG1XCVObiU+NXCisanHGU9/fXGyMrflRgyN
pTSXnX64VZzsfpjzOJfGGmSO1UdjcXJqi4vfRxoLPmlu45uJk+vrnMd30Xjp
UPfcWRb09daJHx71h0GceOsROw6LE+lftien07hL2aTR00acaOaJLUY0lij3
Tk+zFye7lsnnGtD4TmPZmS8u4qTny8+uAzROjepeNtxdnHiJVbefpLExp7ZL
96I4yeVPv3aOxkpqa+8cvyROrk7VkvSjMY8nYXwtTJzEJMyfHkpjS5f2rjfR
4iTuph83isavDpSHCuLFyWQTt+BYGuu7201bkixONuM9767QeK7Xnfu2d8WJ
xA/HV//9fPiwDXOSH4oTmWJFt//+f1Wy8p3Pj8VJn35g/X+v/+J11zgFLE5c
N2p0/vf3N/xNOr/1mTgxiZv39DyNNY7+++xbJk6s+YOL7Gl80vnxnGdvxMmP
+e8sLGm8xfSJK7eG/v1a8eVGNF6pXpW7/Au9P5fri/X+u359xcyZ7+JEvPs+
bwaN3SqPK+X9EievPQp+ydE4KzZ4eb9QnASmWZ7vptdfYh7HeFmXOLnd1lTw
icbNFv77zw2Ik8MxYQ/yaPzlG8e8gC9Bfkpnb4ylcbbZbBNxaQmy7WJS8H/3
/5BFI9o4UoJUb7x+7r/n440ToxSiIEHyfXhj/3t+VGVVhdUTJcgdixE7B+nz
dd1rTabKFAli8Vth5Rsae2po2h2eLkEmrDlUmUDjmQuuKj2cLUHOmW2QsqPx
uLe2T/sXSJAcrZFNS2l8f+Jxg/W6EiQwWeywgMZOow9+CF8pQWyv2weW0+9H
T6qq4df1EsS75+6OEBqXVzhi7a0SpPJE7zNDGu/T01I+byxBFpbefidP4+VF
Cravd0uQSxkSF9/Q7ycjNvhgsoUEefhp/4cAGr+MfdB06jCNP3DL19BYb+TQ
sBc2EiR5xaK9/XQ9uFb9aOoEBwnCj90clNb+Xz4WN8vOVYK4WYTstaBx9gcf
9efuEmSB9NayUTS+nbRKTslHghT1VL59SteflK8xbfaBEmRV4BGXIzS+mLo7
uyJcgliO35c7isb1Iw0d1GMlyMWmocis/9Y/zpbJHgkSpEA7athuGpvuH/fk
800JMjTTfkI/XS9f8T3WL0mVIBxBfUEMjY3vGBVeTpcgp2vUeYtofIq7d1Zn
jgRReHK55jVdj6OSjl4wzpcgiU9d1xym8d+J615mvJAgnV9U1g/Q9dygAYsp
vpQg2gqv64JobGSSMN35rQS5aVAjM4nGu15m6dZ+pJ/f2avsHt0vNvm+WqbX
IEGMD05SXkzjpvT0mTeaJcj4pi5eAd1vQqznScm0058/N3FeT+P52YpVJ/5K
kPhCn/PldL/yCJnl96FXguiGfVDcQuOXH/S0VnIliXhD+PIKut/VH1DCKRKS
5OlW8b/6NF7WEairICtJGk47Lyqi+2WPhnmy+2hJ8qZ1saQujXNS9vW3jZck
jXPDLB/Q/TZqyHj57smSxKHk9ZapNDaNGWFdoi5Jfk5bXhhO92tUZ+qto0Vf
P12tgEfjbuVe31vzJcndD+822ND9vuRyvvO4pZLkVkekWTXND5wdnI38V0iS
r+szOpfRWPlN67jBdZKkT+vM2ESaX1g9aCo5sYW+/teF+Xwan5See7DJSJKo
xmkLLWg+kvQk+sfu3ZIk+VJ6Eqb5S2v0D5NKc0kyrHb4l3E0jtz9M1X/sCRx
vXkx9gTNf0zuHhLm29DPK3689r/8SHHKjAlLHejfl5SKH0fjNau5szNcJUnr
o+TGIzS/inN/NEPbQ5JsEg+5m0Xzr2FLho266yNJFnbK/eXR+Ff2uy8aQZLk
0wmn3I00f6tf8jE8OUKSWO6T4oXS/O7+t29zp12RJMpx8i/e0XzQqzjvcVKi
JLHgNkgp0rjkl5batNuShOzKKzGm+WOnjphr8n1JImEnFITSfPNHoHiWRqYk
Wc0pflJG89GkjKEPKXmSpKbgkpBH46UHsr/NLpQkkVYBcYto/jpi6UBVeokk
uRMpW3SE5ruXK8LvLHktSV4J9x6Ipvmwa5S+Vf57SaIzotjlOc2Xd4g3Sul/
pvfLM1yKofn1KFvt0Dff6O/XyI4YR+PLiv+Gdv2SJD4h7n7LaT5eMaffoFEo
SV5OX+RqTvP1F7Wy/nZdkmSlgku9O83nr07tvNk/IEl2FoVnX6P5vxHP9bav
mBQ5HfNGkEvPB7Jmh4IUZaTIxy6Xoip6fugQc9+ZPEqKFMz/9PcnPV/8yAuT
WDhWijgk6kYO0POH4hyr6OfKUmSN/8+bsjQ+2Vcou2OaFEmeO3P6f+eXssST
Vr9mSJG577aMm07PNwMxS6+fnStFcm/FOs2l55+s1c35oxZLkS21ZqsW0/PR
tbZlhcmIvl5Uresyen4a9lripu5aKbJt8OAkRM9X2+WHH6/aJEVCputpL6fn
r2tlY8YcM5QiHlqP7yyh57PSnp9X+bukyJQJikHz6fntqv926bj9UqSrM7l2
Bj3f3d092nSRlRQZXfggdBI9/02b0+tVeVyKqLm4p8nR8+IkUhpmY09fb+T+
BTx6njx1e7OnjKsU0bK/PKmDnj/dXDYY3naXIu0BJ058oOdTr3s+/PU+UsRE
V0c9n55fHW6/CmsOlCL39yxYkUzPtwX5TXyfCCmy4vnDpz70/Ju2MMJw+hUp
ormm9+phej5WXJDoUZYoRc5cN25YQ8/Pru/fBtvcliJ6SbLek9Lo/jrp71m5
NCkSJWbr203P39XiL/SzMqVIkitpq6Dn85dWo/+aPZEi93I2PYin5/ejI66f
4RdJkfHH91TZ0fO9eObib3dKpYiPjq7hcnr+D+RcUzd8I0VK8uZqS92m6/35
aP3+ainSGeZ35M1NBvEfdaxP/iJF3AwuDUYmM2ge//C07Y1SRPmiV/vOGww6
86L4S3+LFGFysnXGJ9H9b1WN/e3fUiTihGNtdSKD3t8wazbpkSLi08U+hCbQ
84TMxIUCjjR5ufPurI3x9Pt2pnZ/urg0GXJ8/IFzjeYr7QesDg6XJvPaT9Q+
iqP51YrT+mNGS5N76qoLDl6hr7eyTvzFeGlidEHu26hYet6/t/ea82RpkmMV
0JgXzaAGtTy5WRrSZObUD0stoxh0ZcWT/Q1a0gTLrmyUvkz3hzPqvpELpMlG
h5EN9yLo668k/pt0pcnZ+EtaW8Lp9+XnpsP8VdKksYpX0RJKz19Zocq5+tKk
Z3N27oUQmp9+MEk9tU2aKK3v7VEOptffeq/iLFNpcr9T9mJ6IL2+zjY7m/dI
k5G+ehbrLjFo7e+N9okHpUni9Bq/an8GpT/Otdp7TJq0DyhzLP3oeTHKY96E
k9LEU21vfocPPU9usKyuOS1N1PCXCqeL9H6e0jC8fI6+/y8/pw540/XyenCy
yQVp4nq5+Nk5L5r/7LB4o3Dpv79feH/Ig+Yj3eZV1WHShCuY9vWMO4P6Pxre
jY6RJs7P55t1nWPQRtS/2yxBmhgv0VWydaP7j4HKV5Vb0mTLbq+p388wSHuW
+/LvqfT1VUxOmLjS/PVto93tDGly5HQv77kzg6IXjXK2zZMmYwxzauaepq83
/4XJwkJpIhn1hbniyCD30DKpwRJpsmlG2mYxB3q9xL+GPH8tTVxanVoOn6L5
iPbL9qBqaVKZ6VZaeoK+/hXDSbu+SJPp5sN/Tbej+Un+ArVpjdKE89Ra/4IN
zXf5OhymhV6f2MbmOmv6vD5USn3yW5pcLyRFC48xaLzUndn+PdJkVP/aOr8j
9HyiFe+1kyNDFornL6y1or8/v/CuhoQMMbnmVKp5iEGHx7+/2T1chgSffxTt
eJCeH0piHUpGy5DqvU+uYwsGZY6tHhM7QYaMbPncLDBn0PriDT7HVWWIZOUe
S/19DHrinV2uN12GnMzznuC3h+Y3Pxu/jtaWIZO2XpUq3k3zw9OhpT8XypAa
TaEWfxfN5xPcPfEyGbKhtdBv6Q4GZeQ7DI9cLUNsZ1pMPGFCz0PKcw4f3yhD
5p+X/3bdiOaLLQ5hawxkSPbpSV+qDOh6vlY8SHmnDNG9/mYYdzvdbxcn7ere
J0Pm+trazNjKoAOPR3VWHqI/T1vJM9xM18cbI81Tj8uQZTFhL5w2Mki6zCLW
z16GHHx250m0Ps1PGkqSrFxlyPi7r789Xseg8ACJs2s8ZIjSs82L362h58ed
n6dM9ZUhIZ5Hn7SvYtDT/GHR/GAZ0mZiaytYySD5Gaa13yLp9UlJ2jJOj0FB
jWfbiuJkyOofBrs0l9P1fObK8uQkGbL5VEGIji693hqWp31TZMjue0v/rlrC
oNm/bjLWD2XItL/i7pt0GPTWtmzR9mwZ0pVgvchgIYNWJQZvWEhkSOjwDAXj
+fS8b/x4+sQXMmSrn4ay8VwGaerz3/Fe0vt7eMRmA20G2arP3fTrLb3efx4k
btKi69MFQVDlJ3p/HHcor55J85umZXG5X2VI/4KNWEeTQTcexTre+ClDhjlU
emlq0Ou7pm58sFCG/D250GacGv39L8W+rl0y5Osx7CKYyiDJlLGFVoMyJDEq
43b7ZAYdKwp8biQYRj5omfe+VaH59qyWsJXDhpHx5tLWj5X+64e1ac6RH0YS
9vYMRE2g398IE/9J44eRO4aO9x3HMShsbmP6yMnDyLIjJef+H8XWHY71+4VL
ROa7N5IUopSi+lYPhSINIg0lo0EqLZRkFiGKpAhFdonMpJ6TXfbee+83qyL5
vb8/z/Wczzn3ue/7fMZ1va8BnXf/PH0ybrm8KFgW7ryqQOU9z5NuWExvFAUB
X9LdfyTe/S6W29+/TRT+Nb+IqiL8RPw4cHPzLlFQr6QORorz3v8OM7TL94mC
m2e1jq0oT99XGqvz9EShgED5tk2Y9z7Y/CMvy0AUprzkjP8K/kTWMvZKySdE
QWThEB8I8O5Hd5efiTETBVnH+mLXFbz+jRuMwi+Igr0wf8ye5T9ROymd+PyK
KJzKkXn55x8Xac+eCA64JQoHHttHp/7lIgmV5o5HTqKw8EAv/8I8F/WbTY97
uouC3tv+X4zfXMQSvZDn+kgUDvUHaJTMctGP2MnTzk9E4ey+p69uTXNRoN/h
nLshokDN3Cwi9ZOL+vg12x0jRMFgyyffggkuqtN8UOAQIwraidckL41x0bRZ
8zWHd6LgKBaOhUa4KOTCQodDmihkH3h0PXaQi5L2JxDv5IgC0rm3RbOfi+53
vhZ0+sY7H/+yvLmHi6RnI8G5RBRE1z7vuNLFRTI7rXa5VYpCeql+yVI7F93U
S7r7oEEUggoUvvq3clHcuy1OPu2isDh6C7Oauai6Omv3kz5RAI59aXQDF+lS
f397PioK2zfd7lao46KVX1IEI6ZE4b8/n5a9r+ai038ixGP/iILcYT955Uou
Iva7NCQvE4P+f6onEsu4aM0Dglm2oBhQWn77r/3BRfTvYvF54mJQmLSmLKyY
x5fP1tRyqhh83P1HnFDIRZr+mnebOWJwwKTguFseFy24/eQbkBUD7y+lUZOY
i77+W3ZwWlEMVquaTJ36wkXWXkqGy7eIgYtjslZ+Dhftf6TCIOwQg5yDzJfy
2VzUfPr7K2kNMXh1qXPCJ4OLPmikdW7aLwbF3ge0Rz5y0UfLxC6Nw2Lw0PJV
mE4Kj/8Wm0hDYzGYer/mZ+R7LnKPTWGfNxWDlWxZ7blELvqSom7saCkGl0/3
P9eN5yLhis8H/WzE4LNkav/LGC6az/397/V1MTgoXqEyGMVFy9YlXs10FIN7
jR4Om19zUVmYb2iZixhYyLA+OYZzETXshHvvQzEgBjbN5Iby5vEpk1t4LAaP
ylcq/gvhons5UZ7kYDH4cHvMZFcwF/FfeB6h9EoMTBWrnR0Cueh2qsVNnWgx
sH30N/RDAO/6pDw+80QxiN+Ymdznx0XH9a/r30sVg+407WyaDxfdsVc4+iJb
DH6mTGVqe3EReS5GLAPz+P/Mn3jdk4uQ2xvPmiIx4L+U/yTUjYu+ZzWkc8t5
fOy3t4H7XHRVdlmERL0YOI1aqfU6cVGaehPa1CYGVV0N03x3uGjcgBl6pFcM
NqSTo6TteXg/Ob+zGxGDxUkLjR03uag8HNsH/hSDEo5oxRE7Lqphvfyd/lsM
1L4d17O8wkWyWws2Ny2JgbqFT/pNGy6KaZyX+btSHCrdJ0TcLnLRWNtcyWpx
cdjy9scRXysuWuK/sU6HKg7T2hdcAs256N283E5bjjh86RcKfX6Wi0wNy1YE
yYqDx9KfiJDTXNT5SMojR1EcvMXcHgef4PlJqCGrZ7M47PXut3pizEVCq9+9
EdnByx+4utbbkIs2CJ/S2KYhDpbhVqX3jnCR+uiLILP94mCwWvzkVX3ePlbJ
hPkcFgfR7o9lprpc5J36/nimsTjEHwmVO6DDRaSrs4U9puLwrkXEUmUfF62u
Sh2SsBKH0YnDnlQNLpr0Cfu6+7I4vPmV6P1rFy/eeXm/7Q1xuHP24rWGHbx9
udDsHnaHh8e3VP2jGhelOEXYlbqKg3q/VLePKhfJ190g/PUSh6CqeJtzKlxk
lipuoRwgDvMpKbVblLnIbY/iebPn4nBgyJnNp8jTM8CZGRguDgMNJpoV67io
IQruF74Vh5TWB1ohslzkcjbp2Z8kcVg4dmTtmdVcFBU4e2pjmjgUhS10Skty
0cXfx6stc8TBXqzGvpPJRVJbvH69/CYOq/hYQ2E0LlIr3V1eVSIOYtUsVWMy
b/7tWwyFqsQhq4ptIkLgIpMG9kONRp4+xlbHvopyUeZY6qU7HeJgnfbf+qur
uKgoMenPx35xyPtvuJq1kou0FGD7+Jg4HEfphgV8XPTLOlZOfkYc4lglBvX/
JpGNCRUsF8Th3KBLHPv3JDIozBd8zScBrc5SMad/TiI9u0t/21ZJwINbW3SD
RybRp8VP4SyiBGwx0wss6Z1Egn+vjp5gSMCGypn7s22TyL5nd3+ItAQIHgMx
TsMkUiK2+zSuk4Au+/9276qcRH+r+NroGyXgbMGMyPGSSfT+2PmmE9t49fPu
Olp/m0T1aTkuobskYG72tJt9ziSKnsmubtsnAc1d6+Sc0ybRBj5ahfRBCZjg
s7FwfjeJUKrXLUtDCbBsTlN3iJlEqji/IO6kBJzoDIy2iZhEu2pcvo6dk4Bt
j4Pfmvz/98R3rptvuSQBO0/q7djzZBJZbzj83vGaBJhkoXNSjybR/IHSN9he
AtYx+Rm/3SbRC1bEHsH7EjA+LmdWencSmVU7eRx5IAGNUapbX9ycRKu9mHYv
/CQgJepz8FnbSbR+jxJ/T5AEsI7ru0udn0RHui8hpTAJcJG99bvxzCQq2Ocp
4xAlAfuufZvzOT6JTGVUE/MSJMA9LM9J/QgvX0qxWTxVAtYLrXzYvn8SyRZL
Jp/OlgAtMovirDGJRp/kySdgCQhjPF5L2zGJ6M1lB34VSUD39fGM+M2TSL+f
K6ZTIQGT9t+LtipOooTeHofgeglwdv5gnLNmEsWPHH/Y3yYBcs3K5jvYk6jh
97Idan0SkNdaM5hKnkRbZ58FeI1KgHi90pCs6CTi/1D0qHmK5wfSj3MB/JMo
qF13vdK8BCh1bz8683cCHSAMp+FlBOA+EswwnJ1AfS6PYqz5CXDMuOBx4vgE
ejVrNkQWIkDwo8Wmhf4JdF1S595XEQKoXdYM1umYQK4hVHNrCQK07pL65tMw
gX7/intOIRNAFa05XVIxgf4UNXCARoBbqa3mS0UTKNfVafoyiwBVVU21m/AE
cg++xmJIEQA3xX04mTWBblj7PS2QIYD8isbpex8mUKFR0onrcgSQ856JeBk3
gdKjY65JKRBgMdz/w4fICWT83KihVIkAgXdU1+KQCfT93FO/OyoE6D90faE4
YALJbdgWuH4rAS7rN6j+8OLlE5mD9eoEWB7DLS10mUA6sjRfz/8I0PHgcF6O
wwQqsRK4r4oIEMe+T0249v//o2Dcs5cA156KFTy5OIE0daWOBuoQoJrgW3bd
bAJpZf3ZuFePACXfPJX1TSbQ3xFF06lDBCj84d0vfWQCBST5NEYZEGDkqNz0
mM4EEkn/+fqYMQFSHIaM0vZMoGNp27P5TxJAyvzcqptqE0hIf7tkpikP30a2
hNLGCfSB8r3y4jke/sVYqw65CRQSkl/JtCIAZ/ypkI/kBMozXCZZdpEA6Uyb
PxupE4iYbZJ1/zIByBFftpWLTqC1ylERm68RYCCIlWvFP4G0RbJr+m4Q4CVZ
wnd2YRw9i7x+7IU9AVhbFd64TI+jHsW41fp3CaAs8usv3+g4yu1W2bnsPgGY
71eGu/SMo6NjA5HpbgRYpzzgMts8jp5eeGNg/YAXh8u+taoeRzLnth+RekSA
CLFDQuUl40i9zeNFrR8BaP7cxI0wjoqrTys/ekKAWKVXPo+yxtHlDS/E0DMC
qM+1x7Qnj6MDxYQdsyEEyJ3bt6AYO462O4R/SArjzbfd9NH18HGUuox23SKS
AL6F6YdTn42jdxxDZ2Y0AfJjWnVHfMdRhYNCXVUsASy7zt7heIyjwx9v3vZO
JECAU1nr/rvjqMNMyFwjmQDH7328Znt9HFUJ4ue/U3l8DESo+lwaRwtrr9FS
Mwig8kV63RuzcVQgx+20/kSA2uX52qnHeeeXmdNrvhDAMYP2NOfQOBI8lHek
DQgAjfErv2iNo0pi3mxwAQEMLgrGZP83jsLnJvuOlBBA0gJs3m8ZR1obZCWF
y3j+KDA/HqYwjoi1WyIKKgnA9r1zwX31OErkn7voUksA/pTglxZ0Hn8/9t3d
2UiAq8paE/+Jj6NDMtN1sy0EWP+XZCkuMI5q5lscUjsI4EN5Mte8MIbk/qux
uNJDgNArunERU2NIJOdDsMIAAUIWy26aDo8hX55ZB4YJIJ0Tf4rcNYbWBDnW
RI0T4G2Izan8hjH06gyxzewnzy+PXl+3LR9Dq/ePKknO8vTwaIoQLxhD5KG2
gpbfBLByeN2VkDOGdpflRr/4SwDR4w+37UkdQx9vmH8/vowIsgTGq9K4MZRz
6M02Kj8R3IJ7SYYRY2g2z3CoVpAIwvX2L6qfjSHtDfrdgSJEaMs126DnO4Y+
1ViuNpQggtdOpR+f3cbQu9/XYohkInzfaXNzneMYyqzUsaumEcE5IU7O5+oY
8nP+6vqURYS1N250DliNIQX2+wYDKSJou5yI3HV6DH1JH7pOWkOErJxBS1+D
MfRQd79hrRwRFsSSN9TuH0MryyIcnikQwdV8xyx5zxhqlinsNlYmglk4HR/a
OoaKZZ88oW8mQlV8g5er4hh6E17v0byVCO9t+A+/Wz2Gzh++/DlsOxEo3zcS
qmljSGVonfrZXUS4mNBbNiE6hmiEjrnVGkQo46a4C6wYQ6fPXpjv3UcET4+1
KtQ/o0jvbLBm3H5eP+2yWsnJUaTor1Fmc5AI2Uw1W+n+UXTSbHfoxiNE0Oyd
/MVsHUV71MyTpgyJQPL0ui1WPYo22LgtZR4nAn+HT++folH0UPvmc6dTRNhd
46XRmTuKkgVE7TTOEgFpivp++TiK+ltW+wlY8PQQif32LH4U3R56OPLjPBHi
Cb09VhGjKESL7PvEmgj/NhmMKz8bRTd+h145foUIygfud04+GkUrlk0/5Vwn
Qp/676xEl1F0UI/7q+cWEbrb9G+fvT2KZD9djExwJEIqRZgmcnkUbZPZ6G13
jwhvc7+8SDk3iqT0GB/VXYlglDq7cPj4KDKcmOcseRBBohLtGTg4ilZ+Tiwp
8iLC0k+Fs/aao+jU0b/p/r5ESJjVPLWkNor+0yzoPh5ABLUM6mY3JV5/cuNh
6SAipIuodi/IjCIRtOrv4HMifKxdb32NPorwpk3DKaFEuDToVtwqOoqu7pOk
3Y3g1VtdOa/BN4q+/4hz3xdFBOOT4csjf42gY6uiN4rFEuGNzd2W2bERpLut
l9mYQAQP5RkP7Z4R5OKwS+vNeyJM3H3x93HjCAoZdX9/OZU3z4bZvZVlI6gr
0sdYLYOnN+2F8aq8EaQWvH7X8k9ECKdKqO7KGkHqWNm8LJcIN5YGmy++G0Hr
+a8XhADPT0kpB/zejKCyXYXnLQuI0PRzzjnh+QiK2fpPa1MJr1/8AUfsO4Ly
EybNF0qJUB6nqlbhOoI+61/JLa4kwuFC7cz62yOoFPSMntUSYaxR9Fe9zQhK
CzutYN5IhPkM2q8KsxFUdP7mfxtbiRC27Wc6GI2g8pfnfRY6iPBLSXFTki4P
T4wA7XsPEQauH7Hy3zOCUgfXdTwfIAKrZcLQRpVXL+1Vj9UIEQz/e/5nj/wI
4ju8U1Z1ggjTNrXHRSVH0Mh4TeTyKZ6f92y1riGOIMKXHSeqZokw56Oz6enK
ERTdqKkf+Ye373Iv4g4sDKPt+l+dri4Sgd2XWfV7chhlsd0Hdi8nQVuoSsKb
vmHkseOcn5gACRakgjbtax5GZ303XGkXIsExbVuL9vJhdHQ40/u9KAn6enQ1
7PKGUZ1kfYczgQSmZZ+KFzKHUXL/iWuHKSSwb9D95ZI0jJZzKTulGSSYqPcq
/xs5jNZ0tO7hsknwInK57o1nw6hsn6vzN2kSiAhpX+ry5uXH1c0GypKgt7dT
Yb/zMBpzSYqzWk+ClULn/GKvDyPCjsZAtQ0kENc95v/v/DDatEkxS2gTCd46
7d945NQw2phqT2ndQoI3t37YvDg8jLYtC0h8r8abT8hmb8veYRR/RPuO604S
dIqmp1HUh9FCwWXXY3tIUGWs9mX/hmE04FCH1+0lQWD2/TM3pYeRzg0D9Xlt
EiwXZgeFkIcRX0r6QLkuCc5KvzRNFxxGu6Sryt8cIkF6+cPs7wtDSO717bHb
BiTYPXI9pnFyCEkIOOzVMybBPr0hmY7eIXSAFFspdZIX5zsotTfy4vt1QdOm
JChUTM6vKx1C/j9r/UvOkeDkceZAAR5CT1baQ7gVCcbZ+wPfpw2hdl0/+ZuX
SHDUoLDIP24Irdw5VHTAlgS3y2TcL4UNIff9p8Ok7EgAliN5OwOGUEtdZszM
TRKYj7/zEvAYQj5qZf0/HEhQgX5VlNgPocmPtqffOJGgerNJiKfNELJyt17p
6EICmdBTndvPDqGtlUEDhz1I8OFIQEy/wRC6lZG7IOfF40/BY8hHewjt2Zeh
vehDguGl/Fj5HUPI0fFwQZ0/CRwTOju+Kg2hCZ2TDu8CSSD5zzLg0OohtDkw
9qzncxKsaejIrCMPoaxNgndNQ3l8r+o4ZiQ4hEoHDn7fGkGCr3aTVmXzg8ja
TltfLIoEL/teD+2aGERXHQr4BmJI0LjbtT2mexA5vXg59jWBBL7G7L2C9YOo
xTx41Yv3JDAUWEY1LxlESce8T15PJUHUulyjtM+DKK9zb5teBgksg9qXFpMH
0XPr4KdrP5GgR26Kohk1iM7pHL3zL5cErtlegfeCB5H4l31BTUCCJjklhxTv
QURfqdH5sYAEa3WvfGtzGkRZB6lnHpeQIHix6drya4Poc0KQ6KUyEhRLLbpK
WQyiMGXf8b1VJPDyvjitajyIDBpKlyTrSPAfPbZQ88Agcnkmt+9PIwlM4nTm
9v83iMz0LmXVtZLgObXRQ2cj7/pSS9OUTt456rfdLTOI3NoHN/v18vzPt/RB
iTKIBtQK1C8NksDuv48HKYKDSMC15IrWKAm6vvvtmfkzgFINC2pXT5Kg3pfj
VTY2gLbt9LJenCIB49ykbHjnAEJpXRtb5kjAXhdEvlAzgBY3vJbNmifBuS/B
RusLBxCJP3j/s38k6BZ40N+VNYCu+fmHXucjg2TXREFg4gByFzTlHFlJhlwl
85+7wgcQI6GsTEmYDO1l1tadAQPozPMPScLiZCBEPd9w130AQX9t9hCRDEf8
b6uJ3R5AUpFCM0VUMgzefOb94uIAevuZcyaGSYa729xWc04NoHS5zmkPSTLc
yPz+N0R/ANE+SWVbyJBBpWWBLYoGUNnexARNOTK884y557h5AIm4HS1ZrUCG
oFAjyXbZAXRKtou8TJkM/stC/u6gDaCbP9b7daqQoSNsnhEgNIBUheZU8FZe
fUOx623z/eirGZMvcjsZLIXPrFgz3o/Oap9bur+LDBqJDhVmnf3oltRLeTMN
MlgzR6uCq/tRqGagM9Iiw0Gkvaogvx+5zzH/SR8gQ+sKiv1IRj9abv8vYZk+
GcKO9FNXxfejwWExt+4jZMgX2T8oHdqPdl6heeQdI0OoTPHQRr9+xCc68CHa
hAyiTtMMtfv9SCNfT/DBaTIU8Z2y32bXj8hupEcXzMgQH+29pGTRj8LWimw7
YEmG6QNiaRyjftTuzCeieJEMPR23A/h1+tHUoSJh0ctkqDU4GtSn3o8GdNZu
nbhKhlf+il9yFfrRa5GRh1U3yLDoHijymN2PBFX6+dLsydDFoTkbi/Wj4e29
ccF3eXrq7SPQlvrQYljqbcf7ZKhZiMuv4Pahr1jS9rQ7GT5J1wS79PSh1wsz
PnsekiEk9sgD+bo+NBHCXyPjQ4Zx1+Qn3wv7UFI5U1PAnwwHXt/LtMjqQ3lF
y5uGnpLh4tz+2en4PjQY/uh5WTAZbt6OOOgc2oecz96/l/KSDHEE8ex/vn0I
879/9CycDGc+r93h6NyH4px7vji+IcNTa7vy4at9qDJ2lHEmhsz7BHa5eexc
Hwo7HByqmUAGqbcdChkGfUhu67u9696TYRNbclJ8Xx8iCC4SRFLJQLUt+XZu
ax/6cdFIgJtOhkePr75OlOtDhoP3peuzybDDIfzRGK0PGQnqmuXkkmG9TK/T
OqE+9GeHS0EkkEHfs/z2iT+9iNUzfvhBARn+vhy57T7SiySPmf+zKSGDmGnJ
3betvaivKqbmaBkZTAtn3L+W9aLhAK9StSoyDFct+lV96UVKGTVDnDoy+Ny9
HtKS3Itox48prmgiQ//X9tdtkb0o0rE+YLiVDL9Dq+IanvQidbIcs6qTV0+0
KbHErRfFiYoXZfaS4TXRPf7jjV60Z5fp8/BBMnxMMI18ZtmLkq1bH3mOkoFS
N/v4qlEv+qtv8vryJBl2PW29oaHdiyL8w5oNp8kg0ROmL6zWi84V39y28xcZ
6CUFzLJ1veiya1KazAIZ7mj3NT2g9yIZVXGjVUtkOHfG21tdqBfp6l6k/eSj
wGYyWt/9uwdNc9znm1ZSgP/y8zT34R5k8lth2TdhCjBtOEqclh4kQlNcnyBO
gUqqWcD7Hz2o4fWha09JFDh0a6xV7XMPik0za7pDo0CJnyEhO6kHxZ/cYGHB
okDSBekNm1/1IA1/J9GDUhRQF+5WjPLrQY272I2qaygQ5SonLuLcg9ia9d84
6yhwp/Zu7eUrPajiwq0yAUUKiIldu1Nwpgd9tc6fm1CmQMj2J/8oh3tQx6yf
RtNmCtSb25qf2dODFOPCEr5to4BW8NPX4Rt7UPqqnM1JOygw1Pk4p16qB917
+bHp2W4KrDg6+V5Aoge9yjsScV+TAr+m991RXurmkXDa/ZI2BcitTPahyW7E
1HzjaahLgSfUpadWnd3oitTI212HKKCU7tZ2s7IbMWKW9a4zoMD+kk1/7uJu
1MpN3kM0poCRVcjAnQ/dyEEMZy2coIBqmE60XWQ38p6bPzRgSoEHrqXKZgG8
8xCl5dXnKDAon+6p7dKNnpRKVn+2osDtBP9Y2WvdaOHMiy+xlygwTx9++uds
N3q86kLRU1sKXPE10C4+3I2W3Tk6es+OAqLs49hvTzcq0pFRunSLx1en5z/d
jTz8i2+8jzny8HEvL1+S7EY11FfL0D0KRF56WZQk1o3C5puCFF0pcM0iTP/o
Yhcq4V+zl+ZJgabfS0/HxrrQXmcNET5vCiztNw52betCH14tToz7UiDUVsFY
tKwLmfiuGW8OoMBfD+GqgM9diN/cUaAoiAKf3z3kF0nqQipyJeofQyjwRUDp
p3NoF+qtaPGICKNAabL3s6FHXShC686wTyQFckoUx/XudCF3U9tLDtEUqL31
+s/bS11oQ9u9ZVZxFNhd75A9Z9KFYh1vph5NooCkGJLX2N+FvBoYTrs/UGCN
hud+N7UuVPVo2xnFNAo0B9ZTcuS60BI10ISeRQFXxW/+I5Qu1DI+Z83/mQIv
levTSPxdKPGm0rOfXymQ+QAJnB/oRJQ/8/UdeRQYlj07HVTQiZZhxU1lRRRw
91qz6WNUJyqc9Yj89IMCk3wJGdi1Ewl8qVgXV0EBuxExz9yznShUtrbgWQ2P
72dXQuJ3daKM9SfvuDdQQPFE35gHqxNVZcpr2bVQIMvf3+3w7w50//0qubMd
FMgO8jYUauhACY35bP0eCuzJnzBNTetAF7hS8jsHKGDi1B6u+7QDdb3p0ZUf
oYAp5zqp+moHcn/Q4EqboMBxwaKs/fod6IdsXhn/FAViIn/7vFfoQOdmbJWn
ZylQriv3iE+wAw2diYjq/kOBKttLH3T62pFKpqRS1SJPf7uO+Tvf2hFp78fv
X5dT4dzX6EuvItrR8W2yTu8FqBCTVzf73qkddX5U13i1igq7Rh5HJp9oRz5l
mQxfMSp8jB61iNjWjqgeF/nvEqmw6ZzwbmdSO9IpIqywplIh9OnKDQcn21D1
rTuUE0wq1CX9VRAqa0M7TC9t3y9JhR9rV6mnx7ehme1vr6rJUGHq5oEjRx60
IbPM6Uw5OSo0ERuvNZu3ocdXJYlUBSqsvFsdbLinDbmMDN7jV6ZCtLzR1xxW
G5p7w5yfVqGC0CunAeKvVvRwwdG7dysVso5ZiZyobUXW+mXra7dTQaFGUfHx
h1aU1NTcmLeLCtdDR1Gqbyui1l588VGDClc25+sWXGxFy8/sso7SokK8VIVW
0b5WFPBQUi/wABX8R+Q3Zkm3Iq/D1Tvd9alAkebyhSy0oK1Rkv/dOEqF9boa
cL6xBYWdKdGzMKLC0bltlrJpLejowRBrwxNUmMkYH6r0b0Fma4+G7DWlAj/L
8/Blmxbk9CS7dss5KgRnUJ/OaregCrnnUrJWVPCRxO+vyrSgVdbJDuRLVDg4
9OpNw99mpFVe1LHClgqrPpRaKzc1I8n0t8dmrlHhvcilFTfTmlHUFbGGvptU
WB7qfznOvxlt2V50vt6BCn6/T0f+sG5GMRrP+IqcqBBVNBbWptXMw7/rXaYL
FSxizpxtl25Ghhc8LeI8ePptL+0tm29CPZ4qci+8qCAiZ6iQVN+ExPoEZrx9
qWBClFByTGlCm058r7gTQIWAWKlhVd8mNB+NMmyCqNDpH36m43wTMnVUjjsd
QgVT+/iHDhpNyPyWyVv9MCo8EjE1X2I1oTNy7u92R1JhdrFu5PZsI8pfeQNv
jKbCg6VNq1srG5Gq+2ibdBwV5PMf/duY2IiMJj/yE5OoILH0z/26ZyNaDPJT
4/tAhQnrd4lRZxsR4+2uG9MfqfAwN/lG3vZG9FDTK6svkwrKH9c0VZEa0e57
KisbcqhwWlCuqXysAe01/Hum+CvP33drrn0qakC3PiR/zc6jQlrp/ldBrxvQ
tysi8olFVHjx5c0p07sNSNC44WXYDyoUkhfjyEYNaI5VS35cQQXPZ/Zun5Qb
0H+WhcH3a6hwSnBD3yHBBnQK20nbNVAhbpt6eVVXPXqd/CLFvIUKiqNZO/bm
1KNdEct0j3VQgTX7fV1UUD1aN3x5SKuHCs/W+Dzl2tYjmaZwf7UBKmhqUR2U
depR8JuT/8mPUCFI2bvuhHQ9KrS2mGBOUGHk41Lsjd91KHKvU5zIFBW+Jr4Y
vVtdhxI2XLywOEsF0sS1yOuJdUiBNKw4+YcKrcej8HGPOrSqOn+ma5GH55u+
rqJpHfqokpNfs5wGb0X8doxtrUO7B/1DCgRo0EN1fvxKrA4ZveC3y1xFg5Bv
u/b+N1CLxOrb9ePFaKA+PWhU8rUWSXHalUOJNCgKCMvbF1KLPjUXkPyoNCi8
f8v7/bVaZHvRZMGZSQN2YkC0wIFaZCBqMnhNkga1f1cR9VfXou6/DxrMZWiw
yWpZhevvGrTidGzJMTkarKwMaIyuqkH92+5+0VagQfnGesWM+Bq01ic/XV2Z
Bsh+vCDdtQYla2olK2ymQcfL2aioEzUoWvVrAnsbDf48Ec67r1KD3NdOx4rt
oMHgMV1pXaEaJFT0NmZpFw262iqylndVI1LWs5ifGjRYks/2js+qRsUenrG9
WjTQVVsTsDugGt2N2RZff4AGP/gVS+BCNXrsbp1YrE8DlZAxlS17qtHzq93v
Ph2lge3Ph0VPqdVIJ/HshyQjGogxaQ87x6qQtmVUavgJGizQsmzZBVXIKv1K
WoApDW7OPHTQDqtC12Lc0t3O8eIvUdFnblShrRsi029a0eCky/oJS90qZL3e
K+38JRoE6m0xOrG6CpVfmk8xsaXBwXMQc3uiEq1M+vRO145X/+GrCtqrSvT4
+YPY/27RwG6bquQz3UpUClIRyo40yH/51Xd8rgIJvdMOkr5Hg9l+R4rs2wq0
tzjnAdGVBt8MXqVuNahAxlf33F7hSQMruuWZNf/K0eTwE/NZLxoI3BIkjSWW
oxPXbugN+tLAOSn/+1OTcpS4OnpTcwANqCtq7pP5y1GaaC+hNIgGfgW2G66n
lKHKjVPjuSE0cNhT8T3RtAwxrj0pSg6jwb08FSMQKkO7opxDX0fSQDK2oiA1
vRR5PbpjHRhNA7O9PVSXc6Uot2afqmccDXbOxWjKi5YiDcarX7eTaCC+xmjv
+6wfaKFLM/PiBxr0Ka4niVv+QFtez1w9mcbjz+lkkp74D/Qt46bMwSyev13k
hCw/fUf9V+6X7/pMg4T4wjUmVt+R2vK6GxsxDVbY3ppdJ/Ed4WeqxNX5NEjf
a3u35lMJ6t5hGk8spkFz/GDSSasSpDEhun1FKQ32rpbxzBUvQc1h/DBTQYNj
yscW57OL0R8Gn8ZADQ0WTbKJVMtitEq+IKuxgQZbN/p+FhYrRj8cVq3/3kKD
GrRytjWzCElFP3mc00EDZRmrbO9zRUhyM2M0qYenn03nEkG4CA08O4vCB2gg
8ulj4a20QlSpvMbHf4QGk+8Y/OmmhQjtlyl1maDB7eGDGRUChSiYweK7PkUD
D4ZXbUFyATpS+GOjxRwNNvbzn3xuUoB6TX8ePTZPA/ulJbRvWQFKbzl4Sesf
DeI5ae6l8flIbt2LW9v46MCcOcHeZJCPHpKe3V63kg6bNZX4r/7JQ1NnF23o
wnQ4VnhR3ftNHrqb+dRISJwOdC2dD866eWjpg/iWP0Q67PPku3D45ze0umLz
ihEqHe4eazSef/ENGbpkF7cw6dDnuuTopvENFUuecymVpINVV8b33kFAdpP9
CrkydNDV3bZXJgBQk5xg8Ts5Oui9yG7boQboYIfr8XAFXv6p2XWnczDKkiE0
PVamg0697bffghg97rt+8P5mOhy9dchZ3/gr+rnSMuXqNjoMioodOR71BfkY
vV5ptoMOfs4yG2iTueim58ChI7vpsDVl2Uq//3KR6Y6pB0iTDqufra7L8vqM
rJe7Jm/SpkOb5K9HL2tzEOe4frG0Lo+Po/PszdI56OYrcpXEITrs2fz6/n2b
T6hgbWDJ0lE6xFSdjXXLyEYlip4pk0Z0UNV657VzWTa6VR/j1XmCDhPv/9ES
9LKQpHraoUpTOnSplh0of5aJTh+6xIfP0cGR35cY15GBxpe5xSRb0cHkZOp5
NfkM1Cr3SS3iEh1K7TJ2OF1PRyecyjIe29JB8KmY++2cNJScZL/G2Y4O5iIq
qnIr0tBh/Zv3bG/R4bh6kKbPwY+otN05/7QjHcRvvH/zNigVJZQa/NK7R4cc
udn9t1pTkL9tIn2nKx3eQpf8nzUpiMW3b62CJx1W3Sy/fqEuGdVmN3AY3nRY
u3ahScviPdKKX71c0I8O/K/V7R5PJqGmmtaq2QA6GAjarda4l4h65fJ9+4Lo
kPTwaY2pUAK6d+fp5toQOpiZP7rWGxSHIp8sz/sWRofQfq2uWqlYRGdW7EqJ
pIPHtVSxjQlv0bGk1DcR0XQ4eyu36+eWaPTixwWuXxxvHrtje6Vz36COvjh5
pySeX7mW7Eyt1yjBcJOe9QeeXluzEmxfhqM9JllGJml0UNlx9AOKD0VOq+f3
a2fR4ZP5VWZ/RgjKLkqVVf3M0/vs+CfTvGdoSv/F4GpMB4GheIvY8qco6vXF
IPF8Olin/fnh8eEx+vCyed3fIh4eVx/5s9+8kPt83JvhH3Qotsl1a61yQ2PX
/FY0VvDqjQXMzH12QPJPNfQLanj4zoc0zkVdRKmdzk6pDXRI1Is2P5K7+PV2
8eKTiBY6xB0VGTWXvYTfRtzx8+2gw/IbyshS2BFHxCRecezh1Q+/MTW8wh3T
BfW2nh+gw8GAV5XLBbzxdCOhy2CEDnNGp4LuCPljJXq23Z4JOjS8/V0mLxiI
ue9/9ytO0eGPWa20tkgw9rnmi+hzdFBqMeM+JbzAOkwF5xXzdLhsBbYS9DDs
b+gTMblIBwktev4XqQj8/d3F6NblDOg5mP+kIug11om+41sswACWAqO1gRGF
T4c5Hk9bxYBC+bBGh4hovKuPwx8pxgAThTPhqWtjsHCW1DMfIgPa/17d55kU
i+PV1FbaUxngcKK7a3JLPG69xj5lzmRA2XiB30xOAlY5+TBAX5IBXFPFs4H7
kvBAzcZYdRkGHFdaY/u97B1eii0LXyPHgFXtueUvjydj5Ud0ezEFBhxpFw5d
0f0Bf6IVb/ytxADJfeK3VmSm4NCGwOIeFQZYkNwGq51S8ckdWzTKtzIg5m//
lnHNj3jxhemLrO0McKcWmhsLpeE1O75XvtnFgBO2sS7ClWm4R2fTgK8GA2yE
SC9En6fj9Cbt1ttaDLDuC8g8fSYDB0zkJ5sdYPC+p+MGfq3NxPnXz53T1WfA
ky09qt1jmZh/W83klqMMeHSnKIGekYV3zVSacowYYBDfdizMORtnGBHiBE4w
gD/43W5bnU94oU+3YuI0A/5IfL3hI5GDszmqNY1mDMCtL/7NNuXgBlP3j2DJ
gIHMgrHkqM/YdnL8asJFHt4T3w9k2ObiJ4JKgoGXGeBjs1FqlfoX7Plt6u7d
awy48MzJMXH5V/xize/vFjcZUHlru+XLsq94GXNqWs+BAevCx4brQzAWuvf8
9xYnBiRXSIimbAbcKxLWyHJhwCXnd3/DQgBHXs94wufBgF2MJ2XJi4C3ojDZ
kYcMWHvqvtuQ5Td8dXL5k2ofBtT+2Smj++MbHuuPqM/2Z4BG4qPUKpU8/Pvq
+pnIQAboMjZudwnJwx/w0dGHzxlgNTmaY/QvD7fPVuZcCWXAqYaHyOB8Pu6m
n7IwimDA7qt5pbfK8nE55W33zigGcI5bnMeqBfhIgcV2mVgGdMsrkjaHFWDP
Ab0LgokMOOjU3vidrxDLryVeHn/PgI9dKPeRTSG+Im6jU5vKgJRBSqFdTSEe
lBL+nZ3B44+5+vf9nUU4OivGJeITA3b8XXs6PaoIi8n+bPP4woA35MFpgkgx
rgx6LWH9jdevVaHk2c1i/HftJfrhQgaQq1LaUVsxbmlemN7ynQEeF9BOknYJ
/h0uEUMvZ8BT4stekeQSPKdlovi3igHye9w6lejfca7PQ4+uOgbQTT6r3nb9
jnXIBikFTTy/5QsP9A1/x89sbFLi23j+793y1+nYD5zP/9DDr4sBkdRfTju/
/MDc3SYKdn0M2JvBurx6fSmWPvX0zbEhBtyimVcqPy3Fxx4MjqqNMaDU73Gy
xUIpdqgVFWJxGbD8gqU4Pl+Gd2ikz/6dZoDmaMzM3qoyrPDhSXrnLwaABePi
xM5y/H7USCtvgQEihPuXv8WU48L4tLdvlxjwamOoYC6hAu91M6t/uIIJW+c3
aXY4VeAXv4QbLgky4Wscn5T8YAXuvn0pVk+ECVM29dEvDStxziFFHSUJJpy+
drlpy9dKbJHNlyFGZoImN7/rD6UKv2mInpqgMeHglP2WCb0q/DIF/6tkMYF6
WMVqzrUK/90m1JwixQRGULUjKasKt+ze5PZ0DROSD++6uXe8Cj99ODB3fR0T
2oQNjz+UrcbdGZ07DBWZoGsws7bjZDVuOFGmu2UjE1Yn8PfoPqnGUb1n1pG2
MKHkudWT70XVuCBVu/LnNibcD5/dcmaxGrcKbNOq3sGEO3telvFvrcEpq9o9
U3Yzofq3yjmwqcFiFRNPAjSZQNKN4Aa8qcGteuxLV7WZ8Cwxz/VmUw0WMSML
H9JlQsRzF/JliVp8scrLfsMhJrz3yEyy16nFBQcV3q8yYMLSwAH95861uMkq
/v2gERNmVRm/v6fXYqnnGQ6FJ5iwq1XgI3GsFs9oLBeJNuXNrz9974psHXZ5
/99F13O8/jPfTrefqsOewlS/M1ZMOLf7mIF5YB0OurL7zs5LTHB46n3uz/c6
3FVjtZFuy4RlJ/b5xSyvx/KS/yVNX2OC+axV4/kd9biEajdZeZMJMuUVWjuv
1+PXtmnzSQ5MOKxh0bgmoR5TstPLvJyY8DF5WaB0dz3uuyV73tKFCRa3fB1U
mA340MoP+Xs8mOA43utjbNCABzNWDjG9mIBujlb4P2rA3mnN1TM+TJAz9dBp
+9aAzaiNrpX+vPif38zu+Qbc1fh+JiGQCanvhlvTtjTioHZRZc/nTLDOvru0
+3Ij3jcZpXA2lAnDdjIWbdGNuP6z1Ih6BBN2rMUrA9oasWLTxqvEKCYUcrZx
jalNWAu7ZYzEMEH5rZXM5sNNmM3b+fwEJuTzbQpf7dWEvU0S/F69Z8KHe7cv
rIUmfPZeC/t2Kk8PY6brrj9NeP8xwSuHMphwpmph7NKWZlxU1+4i94mn74Z/
HxIuN2OhThGjxVwm3H27vOzf22ZMUkPDdcCERfvBfZc6mvFzDzn0roAJa9uf
sAboLbj+uK2xRwkTusU6DR0NWnDe2m8bTpUxQRalTUr5tuCO/dXfVKqYsCdm
Yrq5oAXTlunRBeuYUGZ3wyLhXwseu9G0ob2Rp1eN9J7H21vxgSSFpY+tTBD6
3fjowY1WbPly5Il3JxOaRe8dCHzXirtIJV1nepkwt3P8XtpAK06vuTqxZZDH
X6Ko4vDqNvzb0feT4CgTCtw+G6qebsNU3x+abRNMqO9t+fM0uA0H3Wx6mDLF
hL3TB9cIVLXhNe7m3p5zTEiomqzwE27HN0eJOifmmbDiZRyfgnY7PvQ9GG/4
x9tXayNodmnHzqyXM/+WsyDldKNwZE47fpNX3FctwIIRL2K/42w7NvEpD3i7
igU+/H0GF1U6MFP6+Ky9GAsODWwysrnMi8liVF0iC4b2NEy4xXZgs/bwCRaV
BWrS2WuTuztwQnOa2xiDBRPBmb8nOJ340IH58i8cFuDkj1e0TnTiU4c5tf6r
WTB46/HD5KBOfHm24InZWhZs+7leR7myEz/bELlSRZ4FBc9STc4JdGHHfOOt
y5RY4Ed8YrFVtguvuxXErNrEAguudCFJswtTm/kyI1VZUJZa7bpwtgsvv3F4
1TV1FvTUUUMm7nVh4ejV5D3/sUCjyXTVWGgXDkyXrRVFLMjeQW+ezu7ClNrl
uq17WbD3dobgysYufEzi/K0EHRa0rox/vma2C68/+8vIQY8FMtZmXrrkbnzx
hcWI1mEW7KLqt97d3I35nI5uJRmyQNWzIyjzSDfuj7XZ0mnMm0/Z6+PfK924
7PWpvqSTLLjmnbn9kF83vl79XdfxDAvmV7Wvj0/sxqcfmFtombPgyvrLbmLf
u3HR2A9lwnkWrDeq1nEe7Mb57A9JrZdYsHOF651fAj14hXBWa6wtC7xiB1n3
1vbgwUDfL9ftWKDywVFJZF8PPnK7/uiuWyz44hf94a15D/50bHfwSkceX8lN
MQdce/Da9Ms+VU4sOOvuTfgV0YP7loRUQl1YsPm27M8PX3pwlceXB5YeLDg1
zdS92daDJew2+yp5sUD4UhtTc6EHL2sS1Zj1YcGK3a1WTFYvPvXxV/QXfxZU
tz7c8Hd7L15qepn5IJCnx7sj14ZNevGgUJjDoecsqKLFbu6278WqPVEDlFAW
2LvO3+wN7sWUoRMr2sJZoHvkizo3vRdHulqVR71hwe7Bs/cF63rxnxlbLesY
Fgi9O6KrMN2LmdeZlzYlsGDlsmWhxqQ+3LuCuH32Hc9/2l3X/Tb34aGI+bSc
FBb4tp6rKT/ah31pzq0u6SzoXTOVy7Trw8MyKFkrmwUKd/lV7QL6cOypwQ2r
clngv0dIrTq5DzN2c4zKMQuky68U76rowyx5z3VP83l+d4sZ+jjeh2dMC6OM
inl8Z0mHqYr1Y9ulByX0UhYoFut3fVXqx6lU25CWChYsEwn/ZKTfj1W8JSXC
a3jztLjKz17uxykyGpvMGnj6+17a+Nq3H+8IuPNrdQsLGu0LyoyT+nGP2bWL
Pe28fZjkF6CV9mM+geL70d0siNMNbeoa6ccT1XK7rfpZoNc8cyBTeACT/6pE
rR1mQTHX0+S54gD+FPr4fd8YL+7KEXDTG8Ab4rrOvuWyYMf8SmN7mwHs+7ci
w3KGBRf8mnXsfXj5Joupa36z4G1/VJtr4gC2MSEc615gQfSxWvrzHwNY4N67
F5FLLJCTbf2TMTKAXdbbu59ZwYabkYqeXcKD2C2cSGALsuEUeUs2dcMgVl8h
q9kkzAah7+YhxgcH8Vazw9RgcTakCCnKvr48iJ+9VPczILEhlLVgOus7iH84
uceI0dhQpq2tY/xuEPun1Jz7zmRDVaVjFy4bxBP5pV88JdkwtSigvG18EK+T
JeYiGTacoZxRzhAbwtEcndPza9lge3yiB20cwvWdYmHp8mzoEFA8Un94CB9y
FnG6qsSGI1auN29fG8KhA93z61XYoPnR3GD1kyEsN6HK6lZlQ+rGPSP1KUNY
f//bppfqbFBjPETPq4fw3of12wz/Y0PbuwRD86kh3C9ts1kYscFNnimnTh7G
3db8pd/2skGhWCubvnUYe4fq8N3R4c2T/0pshfEwTiupadikx4Y0k6fr/twe
xtWjegcGDvH4yQ3kn38+jGtajx5/ZcCGN/LEBIHsYUwyeLjM0JgNLXX3qJzm
Ybyjz09H8CQb1Oe0D+6eH8bHxFfK55qygZLXdtCaPYKT5YPe2p1jQ79tKuP1
rhGcZlv/ea0VG1wVtqZ1nxnBK2euXGm6yAYrxXrORpcRbJa9mO17mQ0n3/Cb
PHg9gi8GyUXsucaGXV+3WA5+G8HVex5yft5gw0JK5V6j3hG83QhUo+15fMcf
/FXKP4qX9G/1Gt1lQ1g1zf3wulF8xn3vhpX32ZB38k1f6/5RbKBcKpzlxoZ6
29Orb1mP4ksXkt0uPmDDjW0ZanTfUdwt5xdAf8SGqHYphcJ3o/jBPv6txX5s
CPQX+uNcMYpf2WdetX/ChnC7njhN7iguNd6L5J7x+EnkqBNIY1jJZH9MbQgb
xi3Wxw+rjmHZKqvXbmFsOIFv/C03HsP7Z3eobIpkQ3nv1W1fHMawbct5o7Yo
Niyb8TXKejmGA254iT6KZcMwaefp3M9jOCZg94ltiWx4bz6sV9Y+hj/1rFPv
fs8G4+XCcoNLY7hioTveL5UNIiTRUdE14zhJV+y9egYb0EeziN1a41iYtX9f
TzYbVJbd1rhzYRyffal82S+XDdrM3BrsPY6/1pxdqwZsUGLGHCcmjeNfHxyv
duaz4Rj7dfmV8nFs/oeh613MBq2dkjvqJ8dxl3F7mkopG2ID/EL3kyZwlp5l
clMFG6xVz04XbJ3Akf8d2O5aw4Ynu/m0D5lM4BgbBYP1DWwgFA496bozgQV+
R/8ub2aDTKdb0/1XE3h3j9HGW+08vl7vlpTHE3hWoPkns5sNWMrvXFv3BK6Q
LN+L+9hAvtweHcY/ie/nla+2GmKDzYs3Q+fXT+JUGwdfoTE2aGQfUPlPbxI3
21xwfzfJhnMte++xr0xiw1k1gaPTPL+JL6tY+WQSq7MekKfneHpbctctfpzE
O4vH3gXP8/IHPLz/1U/ib8WrqtX/sYH5VnFG+M8k/lrg4NK8nAOHjRK3EcW5
+I1WTdZdAQ64L2U7RElz8dak9DvsVRy4dOKPxo7NXPxxR07BZ1EOxFvKBtbv
5eII8fsvThM44Cs3ednBiItfy4XNzJM5cPUNpVLqAq+eybuml3QOhLcczC11
4OLwU/pa29kcEK7T33r/ERd7faOqN0hxICOgUl0tjIuP/Y1KubmGA2ESfsXT
77h4wMQ/hbCOA0eMd/ZlfuXihsXrau8VOGBnHujvUsXFL2cGNXWVOZCwVb/4
UA8XG0j71PSpcGB9pXSAzAwXJ+2eGnTZygEDlcKBeYGfeG70kxtrOwdOmcxU
NNN/4t9RdyPT/+PAyn3nD3xV+In7sso1DiMO5P+sPBb/30+sZqp/fnAvB4jm
Yz9DDv3EeeEBoq46HLD3vyH72OwnDr6gosbQ413vwBr2uv4Tf79X3P3hEAdG
aK/2eXv8xK/dx8X3G3DAzOaDqn/wT3xqbueXdiMOEK6I5ryM+4lJWw6M3TzB
gSHm5cbETz9x7eX3YatMOZB72cPvW+lP7JDBVxphxoFOU7GW9vaf+Nbfzjuq
lhz4PQCwNPkTL65qjyu+wIEbK45rruebwp3uT41O23DAPMnT1IgyhY8MPnOZ
uMIBsUZ+ste6KSwQdF/e7ToHPO77n8fbpzDhS/9h8m3ePC+bjRb1pnCdg/nU
W0cOrJWO6NY4M4XrU7xJavc4ILTymajPNd65ylRykQsHPLVuNjS5TeGosK3F
xz044Fc1jZSfTeHldgOnBh7y/BRZrusVO4VTBCOsb/twoDQme2YgewofCvk5
tcKfA5lNtpr6pVNYaaPD3NOnHGjYEKWS1T6FrTILbkoHc2AukJC/njuFM2au
2bx7wYHzy+3+hPNN41Pe4i3bX3EgxtqxjkmdxtKj2/IKIjnA+dptFLZ+Gm+7
7rTmaDQHGrmWTmt2TmOa7q35llgO8E9nHvigP42DnDJ0zydyICsj8Ium2TSO
Gq2VmHzPgUcKH1qar09jy+NW+o6pHKjaU/DawXMaDxou/FuWwYH2vkcEdsg0
1jNUXv8omwMMkWzFgoRpHBDpX0DI5fHxeiX3Ru40vmKW1hCCOSAfpGy+vnIa
336y6YxUPgd2Vvfd7+6exs3CISZvizigfqBP983MND7o6lyo8IPnr/7evAuC
M5h+zz42uZwDTs/CRjazZvCUBXV+SzUH6vfmf+NTnsENN8ZxZh0H3rSSdJvR
DGbnP/21o4kDJnp73TIMZ/BereDXua0c+Htn1eWQ8zO4E/vk7OnkQJ3RakEX
xxn8qolfG3p4/ivcc9zWdwaThJ8jzQEOqKVzTppFzODC+KqEb8O8/Ra5QTiR
yuvfreOhOc6BvrS5e8cLZnDYZ59S4HLgaLBF5KnGGXyZstEdzXDgX8gVR6uR
GfwoOi/2yy8OUKIrhW4tzuC4383b/1vgQEG4hsEjwizuchLYnv2PA7VXHQ3f
ys7ix1caorfySQLh70axQrVZbDzQ7pQiIAlWGzjuo7qzWKjxHd6wShKMe36l
0s/MYnuhuquxorxzgbvhunaz2IXd572aIAnqd05pu3nM4iHvK2KhZElolDFI
/Pp8Fh99s+wviS4JCz3U8uWJs/ifn7KRL0sSPCPPJet94cUHPakrpHj1dw4f
flk1i4cznqG7MpLwK/jih/HeWVx0Z6Kau1YSuEFBVft/zWIpKZmyC/KS0EOV
S4sTnsMly3KV2zZIworFWhMxKV58/PDc0U2SEK9wAjtunsNWShflCrdIAvGe
9ciw1hyesArO2a4mCQfrcPO5E3M4MediRtIOSThCJPu3X57DdV9tqVK7JWET
iS10zmUO32ne0hKgIQmhGQEHhgLnsKHugRXLtSRBt1n+qH3sHK6X/e/J9f2S
sOp0hLRwzhyeN3rp2q0nCRxGfFZ0+RzWjOTWHj0sCXfGFxn7uuewQ1jFI2wg
CTuzTLSGZuZwRTa8UTaWhIsGV3YGCf3CSbuM2GEnJKEoZG5hH+cX9tpLmxM0
lQTK+aRH85t+4anPQZtvmUmC3rN9fZn7fuE7difLOy0k4dOSvegdk1/YbnG6
RO8Cj2/XRT7Ny78w75kjm2EtCTE//UvEXX5hoX3N7VJXJGFUsfdMT+AvzLXY
Nedlx8Mr8DH/c+yv/1Fw33E1f38cwNt773Xv/dwWJUXTCEVlJBpGKlGUFpFE
0VDCN4TQ0JBCShpKQ+W+UkIoKg0pKZG2Cu1+5/eXx/Nx7z2f83mfc97n/X48
PGLlatz3GT1O5mtfMH37GfH+Oyb2J2mYnk3hDKv7x7r9oOgYK4iGwjdaX726
/7FcfAMW1EJoyLslFe349x9Lhcvr16WzNHgbiYjbCkyyJCKUdH6fo0Ev8qPH
Nvoka81XuQ87L9Lgs0Mm1lp3kpXT9ett6SUagoJuJthbTLIMVRWUaVdpsH7H
6e/uMMnaoKjfEBpDA0VXUg86Msn6J/ii/dstGkTMbuXdCJ9kDYptW7shgYYO
8UVSBbGTLHl516n0JBp8Hf6zac2aZH37eUGIK5WG3NHjnpysSVaL1OaTB9Jp
UM5IcdJvnGTdE9RZ+eIBDYe3Vy7x/jnJEhGqsqGyyH4uu9GSMTPJ+qARjeDH
NLSWvd/fLzrFct8qH/k5j4Z7zEWvdVWnWIt1hlIMC2lQr9gtcnbFFEvMJUY4
ppgGprOs/qetU6wcs+sfBp+R9WqirdJxmWJNifr9tHhOg82wMvPqiSnWvnfl
NqmVZD6nO39N/DfFurxrSmSqmuz/TXy39qdMsXY659JtXtNwQc1epeHJFOux
u3vYw7cknp2Rtza/mmJdenlfb6GOhk0mmwdr2qdYJekTRjsbaJiTdVi8ZXSK
1TDbdjnrEw0Vy49uaeSaZhnc+bJ8oZWc3z0b7Fzlp1nPlkSo232hQdjh0oZ/
S6dZn6R3eD34SkP7/IJizPpp1s70T7OT3TQES+zp0N09zdo6eKVjyw8a3jhv
u9jmPc0Sa+cQSvpFQ/bjONr5sGkWn9azC4ODNPi9HkxecWuadffwSmvjURpM
TnEL/M6cZjHZeNwujdOwNTLBNff5NCtd+v7Ltr80NBbvf3i8cZo1m594bNE0
DTktEl/W9E2zIrOOePjP0dD/6NC88Nw0S+1BWibY6EiYkRH7Lj7D0qCV6wtx
0WF/pVUc6jMsqT3r+Hfz0jGsfpArbfUM65F/nvpdATo2RB/r+896hvXK8cbl
fmE6nl8seX7SbYa15K33Kj1xOiY+j17wDpphXbCu0DktRcflzQ1mbldnWLZb
BH1eyNJRES/19+C9GVbqz9ZhPkU6xi75JnmVzrCUFmcWb6PTceHH7RUBdTOs
3vb5lzeYdBz13vb2Qs8MKzDdSb5VlQ6TDtOddyZnWGdHzPIVF9Pxek6rpVx4
ltXKtuqK8xI6aqJf2XQpz7Jc+yqyU7XpqLV585J/xSyr67ytaPdyOqx4+/VW
Ws2yBi4HFiob0DHg+y3piOss62tQYaLrCjoWLA+xZ52cZcWknqu+u5qOlw56
rgOXZ1m+NG/trrV0lDnOsXTTZlmmXX2ttPV0dAsHK4YVz7K4M0KqHMzpOKXj
daLx3Szr73z2UOwmOnJCztRpdc+y7M0mdjVY0nGw1HvR5X+zLJu0pnmh7SQ+
SSNhv4XmWAMSdd8tbOkw6mW1OynPsbqd9/OF7aRjfPvNFXVGc6ybNEHPEnsS
33jVeHOrOda7QiueUUc64k4vnnnhOseqsc/4qr6PDu+C3a4Wp+ZYfEJxE06u
dITNeNbVX5ljLb6TaBbjRscfYVmTfelzrG95evU1HnTo3pcpmSiZY3183HFj
2psO9tOU0bW6OZbrB9mYpb50hG4arFj+fY5VTO1/s8+Pjlc1y63apuZYN/z1
V14/QUdIzsPe86LzLBlfiW+Vp+iILea7uEptntUcdhK/T9MxmMBvMLFqnpX2
s6uZCqVDXPjAUIH1PGt3zluV7eF05L96lx/oPs/6nl344EwkHVfD5sPNz8yz
5C/K7cu8SEfPUK6LbMw861L+8a2fLtGR8jJ+20jGPMvn0PojbFfp+FV+dMv7
innWhUK2as0YEq+LIzvzG+dZgkc1rXbcoiOi892xxF/k+2tW8wfH0xFzDCmX
FuZZdpdz/t1LpIP592zHWekFVnD8guy7FDIe4412yJIF1jnPTM+xu3RcuWt1
I8x0gfWjQX1Q9j4d/NqvBP/bvcD6cHwsxfghHZ9PDsXHHV5g/S06f3b/I/K8
ZadWZ0cssP5r2HsjIoeOOn7GRE3CAkvw9e/G+/l0dBQmVP3MXWCtO1i+/lUh
HXe672SJ1JDx1xp9/VlMh8aGX5mrvyywXj5rf8hbRkfi+aUvjowtsEK4Ve6o
P6fDRVti2o6LDday5yvNKulY/2x96nFRNmgVBIu6VtMRvJZrR6wCG464h18M
eUWHXcwT6XI1NpReFNK6XUvHo8uZvd+XsWFu9c2pwvd0HOcyrxYzZoOBz/XR
ug90uH3oyl+3kQ2b6k+L9TXSUV/TmnPMlg0z32vt2VroEH5+sezBXja8/fvn
texnOqwvb23t9GDDU1n//doddGzmDeNW8GeDvmo53ayLnB+u0A32oWyQfGHG
uaeHDlOH+zEJUWyw2n9O+PAPOrQ6to133GJDp+Fv47BfdJxwbXFTu8uGZxbs
12MGSTxYt/t9s9mQtkeT/94IHbTXE2critnwm737XuEYHY9tTLVEqthw83by
geo/5H2XffnlUseGXosGs8ZJks9WMMtK2tjgNTax8dsMHWfX+KRK9LLhi3WQ
z/A8HZWS8rd9R9kw0dGcP83OQGV0xMP6GTas6AiR5eFm4MVZ3ne6vOwY3/Mj
SYyPATmwcSdIsENk0VlTBUEG+pXe2nHQ2dHY+YJLRYSBTq8XJUc02DHQTf+h
Kc5AyZn1+p367FjqxNe7XIqBGdWMGmsTdoStGmNbIcsAp+HWozWW7EjV375y
jQIDrLNXlq/bzQ6V19evmNIYMPhcI1Dmyo7VK7XmzCgGtMR3zK48wo6rMdcu
bFRhQHLyGk95IDsW3V+mtVmdQeLapmEayY4tfCH9mzUYUFf8z/3NNXasle+v
3KzFgMfUTPmOJHaYzfTmb9Jh4PfbK0t7MthxJK671EKXgcgDt0v8C9jhnGTd
tsGAAZtrwc78LDJeSKqoyQoGipVvMO7WsqM6YL3T6tUMNPQbzq5uZsfFcw+e
G6xlwK6keqLtGzt8vY0NdUwZ4HWM5z89RJ5XePzFIjMGDqQJr2ZMseN2dpkr
YyMDLXvD/qvh4sBN9wgZmS0MbHXa+ueoGAdGSlZ2CFqRz33eh9CVOFCy1qqI
zZqBdc771OsXcYDarXV3wpaByfm9g+F6HAhSM0/+uZOBEzS1jyvXcWD6GndW
mz0DCxfEPo1v4cBls/aaWkcG/ITOTObt4kBljt74M2eyPqeqVh9z5cA99jPa
WS4MRN9ef0f/CAdO6zJPxR9kYMO6nSozgRx4PXW1PvIQA9r6u19XR3KAv1Ff
38+LgQiLe9HXr3Pg4uzp+3sPk+etjw9wSeaA/cmPypuOMnD6b3SYfiYH+Hjv
Plp+nHjp92yBpxy4vXzXOoUABk4Vjs/0gAMr1zl1sAcS75Y/gnccWLGKHtl3
moHL3Xmcqa0caB3mMawLYSCFKVMR/p0DIgNhI0/Okv3Qde+2xygHgkP+5sWe
Y+Dpr5Ikm1kOkhc+BgZeYCCdP6dqDR8nio6e2ewYxUC7QJfoUilOHDDYzzC+
woBDSdZZBsWJNqcf04rXGPj3xVNeWot8PnuyfTqGAZENgS3CKzgh2B+M1lsM
KDzVL+c348Te8v2ZT+MZ2Dv37xWfNSeW1F68dT2Rgce99BkBJ05c1XQ+55NC
xjPi3iXmwYnbhZtOWNwl61nB0ybnzwnThdxDjHsM/DIJPacaxgk1lxmHfw8Y
WBtVa693mRPHRq9vq8tkQOKA2S7zeE48C/9sei+bAaebm4Id7nHiafZq/cBc
Bsp+6Nb55XFi+QtFNasnZHzlfZujyznx5VOXJPWUAWVxjZHs15wQKR1d+F3M
QFbgIKuuiRP5M3l9L54xcFGVu3y8ixNSg+ffx1QwUNhW16M4xImHsS2PXcBA
xv77RhunODH+kvc/nSoG5sK+F5/g5oILxxnn2ZcMKHH0HcwQ///f0Y9f+vo1
ed8swXVfaFzYeqryT8xbEv/1jyykNLmwJ8ChyKmOgY6ryme2G3JhncCrI2of
GdhP2o4r67kg4etFH2pkwM2N169+GxfqkzKqC5oZ2BakpSflyAWpTd/2B7Yx
sNo5XsXpEBeGvwWOrfnCwPfmBxsyjnPhbVzjKfavDNCyCm78CeWCnp31eNU3
Bs4nK0htvMyF+FIbl8jv5HwGGL1MjOfCeq2VL8x/MlAz5ZYxfo8Loq8PSXP3
M8AxxF62LZ8Lhm5rHaoGGUiVOsT2uILMN452LWyEAX+D3ydFarlQne1WZDxG
vi81yzzezAW13IB3/ybI5/4985+7uXDVNe9j/j9y/hU5RS1GuHDf3O+l1zQD
d98W2RbOcMH9umKG8hwDelscatX4uDG4QjCgbYGBxQ6bA25LcePhRH38RnYK
c8+/7pJgcuMZV9LgXQ4KisaBPleWcuPbF7miGU4KDjePFQuu4oao15+JHdwU
qqNUV1yx4MaHE10PH/NQ0OoeGha344bWg4sfufko/HPS+JKwjxupwUlH9vJT
uF2hy6bmw40Zh9rQQgEKHjVujgWnuGESCC5BIQqrVtKHzSK5kTyiNbdfmAJP
a3FJ23VuWORXeBSJUAg9GF12LIUb7leojYJiFMxT5/4KPeLGX23O+H3iFMK3
ung/KibzV5J0LJCgEKApLW9VzQ2l0rmrPFIUTGf82cY+cENg/VHDPdIUIkK/
MG93cGPsg+y2RzIUOE5lBJv3k/k63G2elaWw7f5yqYm/3JDJLa23kqfw36vm
3vucPLgUKLwyRYHCRMrYmIMYD8xNNksMK1K4NdC1WpLGg1MH5R3X0CjIH55D
nQYPjJU1JS/TKSzuSQ+/YsiDo9cWrfrMoLBXeNnZ7Rt4cC21on4Rk8LbrLly
KWse5NPjG/2VKWQEeRh2OPHAId/VvFKFQtfqd0MPPXlwvO21qrAaBdfH53pO
BvBAduzEMXt1ClFXhmS3RPDg5jLpJemLKHTfdr3EuMYDs3s2NkOLKby5sW7t
ZBIPPAybeww1Kagbdi1ryuQBlWXVHbqEwuS61AMFRTzYmuS69bUWBWXf9uZb
VTxwjWAxxbTJ/ggbijr9gQfuuSKuu3UoyOnphh3s4MHrzdNCKcsoYD13sXU/
D0x3ail/X07hs88LHZN/PKh5vO2uhh4FzyMv+3W5eOHGJxh1RJ/CRi6vvsXi
vFAdF/jyxIDC+35BDWU6L0ab/sX+NaQQ3MnzmL6EF0FDQc9WriDxTSzyp6/g
hdrONRZnVlJY2xkQxjTnRcvsz5XPV1FguqZ/WGRLfv9Y5dbCagqqPXFuy/fx
YolAwm6TNRS+KeWtW+vDi2OXRsPC1lK4Wrtx37ZAXjRGNIhhHYXLGc+qXc7z
4gDtJ8+CCYWRIwePnrrBCwmHZtc16yn4tqe6xqTy4o7kJtXTG0h8M94m5j7m
xfGZni0lZhTGo02UPjzjRcRtm+YJc/I+Wxy/j7/ihaHNipplGym8uHVyQuET
L7bvXqfgs4nsb83fW827eVFWJtzwYDOFlZUqw34jvIg6uGWoawuxtHdr+iwv
XokkeStspRD/VVmolZ8Pjtsyt9pZkfHbHvwnKsuHgSty1y5to/C93NZmiyof
qkSuGVRtp7BgGn7g4nI+lPQ9NZ62pqCjfB1v1vJhnn/Z/WW25PvS7R4iW/kg
bXTviLsdic+nMqdde/jwSKAkPnEHibfC1aS77nzw+yOm8mEnBfGkvMWjx/kg
unaHMNduCmESZ9jXn+XDP7ZFu43sye8NrBbFRfPBYpk2m9ceCq8qQm+PJPLh
yQ0RviQHsh9cfB0tM/mw77XPkfeOFO63nfTKKuLDC5Mh3XknCmpfJl4JVfPh
nJn+Tm1nCqnUen+/j3w4ONrbtHcfySd7y3zbO/kgafgg//J+cl4ty59tHOSD
zBe5gWcuFAxSUncWT/EhI/hbWJ8rBS6RahNNXn7cikr3kz5Ioc86/EyqFD+U
N3LA1I1CkZIRv4IyP368TfU47E7Oz6K1P2N1+JHLrewTf4iC4aJxGdk1/Nj1
dHHtCw8Kyz7mx9/ewo8c393hg54U2Ns/+TDt+eGcbH1T2puC1PSzG4/c+FEY
VLSwxofCnp5y4ZXH+REnu6Ta7TCFdkuj9jdh/Ni72/rb5SMUbvRFzu6N5kfa
6KtdBb5kPx3m8vuTyA+Dw3qqbUdJfrwmYnwtkx/DGvqb549ROMPF5qhdzI/o
Xd4vlY+T/BGiX19fzY+EP4HxFv4UOvJ5E/wb+LH2C9sLzxMUBmw/lSh18UP7
Sarp5QAK1tJT2q+H+OH/e0om5yQF5+y6mYAZfrj8yDatP0Xh+tt8hga/AFxy
91SOBJL9pz5/u1NGAA3GqbdET5Pz5St6JE5VAKPW1HPtMxQ27TFNsNMVQEZo
4CqrYArRcSNKkiYC8Ne2FPAOIfn5y4mpT1YCML6pv/RiKIWxNh2dJEcBrCht
SrsXRuHX+sDnbp4CKA2o9cJZsr/ePM7QPSkAxsnCc+3hFPzoGgMckQJINlg+
+ieC7PcJi/+aYwSgNd+ZLRpJ9tuca/jjVAFsH3J8tvg82V/9rc0XcgTAPmou
Z3qBgv5hrgtu5QKIrlpVY3+R3GeGpjcsasn7/Wmp8v2Pwr6//TOareR9up+J
nY+i8NN5b6XEDwFcKw3LTrxEwZ+a6JkbF8CWgJrYvMsUdg8IHBxkFwR6F9dX
X6HAeXTOtFNUELz3zHa2RlModV4U0kgThJ9S0eKBqxR2Hfou926JIML/k988
d41Cy8prEq9XCqJkQqBIJIYC2/nz3q82CsLFUN2XcYPs3xll1dqdgjj/h8df
5yaFP5sqjT8cIN/P2FS99haFSHrF07Zjghi9dn6fVSwF4SV+V3+ECsK5ytHc
MY7CFppx7d8rgrBmHDjhEU/W616Au0CSILjtjEb8E8jnR4IPMrMEEfLZ70nY
bbJ/NbOrV5cI4sBC7vNLiRSKI50v7KkRRHvrRcnYJAoFOqPZQU2C2GUZl3cn
mUL+p3KDO93k/fhO3HqYQuGBGqX8alQQLdFllXl3KHi9P+E3Ni+IGQ0ug5JU
cn8GyS9iCgtBfOzn8PO75H5oczexUxRC/duF4eo0CtPxpc8vagjBxuO7fm06
OW9uh9MqjYTw00wbdfco0Ac6BubMhfA768S1hvskH7S4J67ZIYTSXNv7nx5Q
sG85kB/mKoQ1+nvnWzLI+Y1dpv3qqBCkerUS2x5SKKxcLCEeSj5ftef050yy
XtwP9zpfEcJEQGDK5yxyfwgJiOcmCuFSpirX50fkvEZkaXFmCcH00e9Hrdkk
H8n05jmUCEGUOnmr+THZr77SKU9rhHAxwBKNORQWGcdNSH4SQuZPLq0PuRT0
1GsKT/QIITtgZevbPAq9rXOdn38LoWs0pLomn8LWhYTjG9iEETLkNYon5Pdm
f/1yRYQR/D7G8VkBheW2RzroNGHsK7vEXVBIIb1xb8H1JcIQe9Q/lPWUQr8f
9Yd3lTCK9phJpRVR2PFZPP3sJmGEWi09FV9M1qPgSsX8LjLep5Xy0SUk/z4c
MQt1E8Zx/vm/4aXk8wM3VnL6C+PhG2Hxk88ohFxpSowKFwaez7p7lZHzUy/i
I31dGBf3OE86lZP4NyVnpd8RRm3Dy+ptFRQYGzp2G+QIQ2VJzdt1zykMv1zs
X1sujI+aY0LLWOS+5v6y4PqWzMflC+mGyHpm2c7MtwlDQ13WWKSSrJ9Tn3tK
nzDaY/U1ZokNX06uN/0njKj4mm2/XlBYcvnr1Z/cIvjW7Jz9qYqczz2TVtel
RCBXHW1aWU3Of1NK8FoVEVTF/xTOfkny1wNtxshyESTZTYvF1lBwPMGpl24i
gt2lu7eEviL78depUoftIgjaca300Gty32X2P5F2FoHCCX3n7W8olO0tZDT5
iOD5siYjw1qSv7OXs8WeFoGa64K50lsSj9XPdzhGiUA80/wi+ztSHxQ8pakm
iIDmZTjfS9xYetxxNEME0XX7M968J/nyj50IikQgWW0XkV1HoULwieGNlyK4
P5t8PbqeQkr6rybPJhFYDr//6PuBwgfXXb829Iigt+HYBuuPpD4dsfNnjomA
46HsD50GUm8PrwngYBfFA22rUpFGCvXcR0d+iIqSc3GnfJCYv928q44uiirV
5JE3TRSEJBU3P1sqivrejzYPPhHbWWpmGotiyUxt99lmCmImuucSLUWxdEIq
zamFQlrIkt3XHUThr2x81bCV5O+CmPQoT1HkJLzLFG2jcCCiyvPCKVE46tj+
/klsHiOfdeGCKO4H2buxPlMIPDd68FKsKBY1eXHHtpN8O59+O+a+KHJ3Sn30
/kJBNv2qZXKhKKQ+f31l0kFBUFb01KMqUUzN7v4l1Unu/7lgqqJBFMkKvAZ9
xJHTRuYN30Rxe/vJrGdfKWTmxf/oHxVF6SndzZe7SH79FhzOySaGUt0XYnu/
kfrGy9n6Bq8YxD/nsi3tphD0UrFDVVQMiDonN0t860XP4hIZMchQb3bX9lB4
pPddz4ouhuP6PM/jvlNo/bVlvkdNDLLM6i0He0k+KTK/eGapGAbnouZ0flAw
8eJokDEgpeHd7k/TxJHNOe1PjMWQcMe2sfon2S/vTt23NhPDaUvXP1f6KPQo
RuuMWopB9Wn86l2/KNyJVQq6bicGp6wz92n9ZD2EbSP1HcWwquim7nfixu1O
Nm2uYvhJHerOHKBwRcezM9RLDHtHAguPDFJ4eOaB1mI/8vwe24e6Q6T+411v
3BAohotBJyv+ENenegqHnBWD84jPePEwWQ85y9Ql/4mhwahkc+AIhYa1Un8+
XxNDOncna+Uouf++jwlejhcDe43rzilis1ap3rWpYthxt5a/5DfJfwMZYeMZ
YpgLSvhyYozC/qG2zsxcEp/ftu91xylI5LQuuBSLYY1TUPsw8Ya5jz2KLDFs
rY/hyZqgwMoaj2qpEQNdlrHt4B+y3857/7lZJwaHZ3fzaX8pfHI+pLKjmcRn
KmlZM/ENLmlp6U4xDL+Lqb3yj/STFmm1Lb1i0OzjCjWbpJA9YWyWNCQGxSJ/
q2nilA6JcNc/Yoh0OGCQO0Xhxwebc5pzYgjItzE8ME3hUvIiywkucXBux3aZ
GZL/JV40s4TEIRiqc/Y1ccDCtkVXpMQxbMaoDZwl/ajurLGTkjhsHUU1NefI
ep7+J7tUVRzdeqGpbcSVGUdKFpaIg+vfkNbFeQrGF67Sm/TEkR7xuc5ggcKK
vgtbslaL4+uRqshuYs+ESOPwDeJo4lxkE83GxGLPoglHS3HYbYhYtpKdiRm1
TceN7MSR3LNTpYd4c4pHiZSjOJStlTQuczDhnWpePe4qjhWZdqb6nExyHoTi
mrzE8aXqlHc7cW3Q4LJiP3H4aPBlnOVi4uiIeExikDgcZUPG1bmZ2K3+6NnZ
cHH8Ddll/ZY4Yqg3yzNKHFLcwhVHeJgYkxh1tYsRRzM7baU4LxPbD/7rXntb
HHvD2KufEPvlaizRShPHxbUGe+34mJB/UbhaMUscadm6XOPEZZ41UkJPxLF4
6HjJdX4mZo9fLpovFUdAk1+gjgATh3L0meOV4jjb99DiHbHJj8Edv96I48b+
qwwPQSaG+7ptvn0Ux5zqHU5OISYQYSbX3iaOj3XWY0nEQxHrHjZ/E0d0htKA
gTATIUXsHE2/xPHzYdDQe+KEvhK1xt/i8D7TPXlQhIz/M0ayaUocq06/FZoh
3hla8baZXQLVj7MXXxNlIj/YfVs7vwT83s5aqooxsTq3LPGbuAT2rdINKCaO
7Oov+CUvAQHRqgebxZnY2smMG2dKQERIreMzse6JaPMFDQm8vftezluCibRj
ziwhXQkwhpfvmSampbK4lFZJQKG8JvmiJBOc779KL10vgYwIth/SUkwUVQ+O
rdsiAXNPu+VpxA52Ukk7bCVQsEYvdKk0Exrm58S9HSTwIFiyvph4q7uXXYSr
BA7bHKJMZZgoDZ9wSfaSQN7lu35viH3drdeU+klAMkf/pbUsccej3uYgCfzq
jJFtIfYu0Hf8Gy6B72NLPZ3kmFhbKJcie0kClYdOlnYRP3oUmbPqhgR+H+zi
PSjPxAq3zMv7EiWwvazN7gdxZHb+ivPpEnj1vTHpkAITKlbvnuQ8kgAH17ru
n8RuEotmWgtIfL5HqRxSZOLZqxFx7nIJSE2q7+8lPrZixz/dagnMOYTHuSox
0agT/sj1HZlvveCbTuKhUxnaN5skUFGxfGIPjYnBzt9hr75IQNHIVa6J+JfW
1bTZ7xJ48lvAwIrORPnSxzf0hiQgtyVh80tix+zAHT5/JJCwPminMYOJJ8eV
ex/MSaAjXMH+CbHDtk/mPdySiN39w3oRxYQ6LwKYIpKgP9m8LpH4hYfYKRcZ
STAX5ymLMJm4t2ZiczpdEhbj56ZDie2tEwZ/qEuiYVS3ZpTY3Xvpfi0dSWy6
qxq5X5kJ3j2d944bSUJ6cbVhPXFyT9uz8nWS0LE8/dlYhcTnk1Ua7yZJlPsV
+GYSp0wectxhLYmch5/+SKkysU521480e0n4xG/xCSX2nTHfML5fEgHRQQ19
xOq+bn7mnpKYPfl+kY0aWT/j7uMJxyTxX3eWdwlxglb/xpFASaTMBCbT1ZkQ
EXg0bBEuCbtrd8sjiFek2HqkRknin9DF1z+Ja5+IPJ2JkUT+mRvYsojkC3Hh
T/aJkpD9T+NeNvG1iNOvi9Ml0RKY6ye8mInYhgtX5bJJPPSjlhwmVny9T/N0
oSQEV9Pr3hKvWro84Wu5JAoe1+/R0GDC/K3GF/OXkti2iaMuktjf++T44/eS
EDggr/mNeLZ541fZZknU/z55eLUmE2+bX9+J6JREW0RY3E3iH3qLDX7/kIT1
hlsZg8R7i2/c2T8iia4J2eQNS5j4qrHy68d/ktj5z/NkAvGuHRYTZmxSWLZh
0GCYOHqhr7OUTwqmXgstplpMiE5su7NMXApGcZx7bxJfnL5vkCkvBZMr9tW9
xPHtimkqylKIzdgrbLiUiZv7Or/f0ZSCfNsxo0ji2W2K8zQ9KXx7NG7aSGzk
xzacvFoK9SamWpQ2eb/rZYUMMylobi/540087R9km75VCmqqRclFxGPfvV4t
3imF02lxKmw6TFzIfCaZt1cK06al5zcR34mKM1rpLgVZ0ZM1V4k3WOvoVR+R
QnCWVvcn4qMvcnlsTkohaZNBm8IyJpoeWjz5GiqF1fkDWc7Elm+Zhkf//3eG
1mbtukt89/eRGI7rUuD4WtveTWzX4/gqNkEKDmIZK1WWMyHhIfNJK00KD3ri
fF2Jj2x8V1adJYXk6T9nUolLNz067VwghZgL8i4dxL5636Smy6TAa+WgKK/L
xFRd4oW4ahLvZNFHdsR+3XxNhu+lELrnmugVYnWDXdMtn6SgM6a76SWxYXT+
dFCnFF66We2YJa4t3PSJ8VMKKSYGerp6TLzy3RxVMyKFI0nrvrsTa5//Ju87
KYUPjEr328Tzz9eek2eXBmtO+Nk74i9d0W9e8ktD/U9gxxzx3ScLv45LSGOX
tf2HpfpMKMw871VRlEb895nrTsRVYdPln1SkcV+8mBlFvE6gy/c/LWksqWwP
KSLWcE6eX2sgDUv3soffiOvW7/f8u0YajLkHKYIGTGSE7MrLtZCGjsDIPn1i
udbHjV7bpTGb0DPgSGwmfbNxkb00AkyaTMOJD88a5v3YL03qLjGXDOIyu2rP
DE9pbK3q3fSW2O6bJ5uXnzSUPNInh4ilvXf6a5+WxsmCWF9RQya4igtfTkRI
40Wz0GMdYualpxPll6Xx7IJt3jZiqceR7BduSaN7oeCUD3Fpt+2gbYo0+GfP
cP9H3Px7y1MqQxr5ZZM77xH33kl0Gs2VRjSbn+dz4uQnft2VJdJYENZb10J8
cWTO4lYlme/DyOZh4hlF7yivWvJ+UgXa3EZMnJz7mW3aKI2rclwbFYgd96Tl
KHyRRsY/0LWJ6ydeXf3zXRppJ5Y/NSGWvnXeumFIGppNSfy2xC4Lgr/z/kqj
qGGzoivxp8nIY9cXpPHrccivo8Q2FsoNx/lkwM84ezyEuC9bRNJeXAaHHGNL
oogv/z6lv1ZBBvWSnCW3iKdbow3VVWQwclzw2B1iscUh8mJaMnjJHO/OIL6W
7t8xoy8DnjVzQrnE3GKp4b/WyOCSs89wITFDV5u/zUIGj+PCz5cSB9RtPVa7
XQblx842lRO7Z2qUVdjLYMdQZstzYo8LYz+euMjgw1njqyzi71qfJjK9ZJCl
FDj9/8+XOC98Tzsug0bqjlwF8d6vKcXJZ2SwyH2o7//js/y/+dyOlEHlijSv
p8Rnuie4EqJlsN9+Jun/8wsZ5AlLiJPBi38GoQ+Jv+wy70xMlYFwebRYKvGt
3g5GaqYMlMpNrWOJvZ3mzR48kUF/aNSaS8TGoU1WOWUy6F1Ib/l//LrFo1eV
VMvA8t5r2jHi3hZ7wer3Mggz0xX9f/zZbrniY7MMDqsrPLIhbhFq2/Ptqwzq
5kpG1/1/PTn6W8b6ZHB1wOKrFrHPqqpVPGMyYAbPnJAjljkZE644I4M3j4QL
OYiXn4nM1eWSxWR7QfwA2T/DQrWVlsKySPiiotJIHDV4pdRdRhaHfsTYlhJv
6JyPjWDIQi/RQD2FWOH+Foe0xbJYz22SfJaYwXWHs2q5LC7F9hYdIHZ/rnGj
d5UsBBfv8TMjLo+V4xcwk4XE1Ls6FWJ+6wS3ZVayiMrxe8tOvOxx20P7XWQ8
29OHOsn5qjnK2xi+TxbatrJppcQpe62/53jIoiI0IOgGsYNh95cvx8h4oq9H
vIlPVPSXC52WxdbYVewbiE89jTu39pws3gnNPpYj7uyS0fe7Igv/2pV/Bkm+
YHLEvs2IlcWv81Qzi9irfb3l1zuyaLD/sv06sbyOZYFcpiwUnsa7uBAfYX3h
3PFEFspHwgSWEZ/Yprbmehl5fkHF5v/nM+cU230fqmXBJhpEf0NscizGS7xO
FjoenRduEI9flNi3o0UWlgsSkU7EgRlsaxK6ZJFyZJ20KnFFdBRX1y9ZbMyM
Muon+fY4W+fTxeOy8JlWGMghdnm+2Ob4rCy8uGR0/Ih3RMU3s7jlIIlUDn3i
GjVHCxFROXw8/fXgBMn/LrYpqc5ycvj6+c+OAuK0j1d785hy8GziaThKLO+2
V5p7iRzePdFv1yLmqdNf5qgvhwKJu74/yf3T8H6DYcEaOZh1+0SnEreqlSwS
3iiHLftLDO2JDeJYXJ7WcnBUTD8kQkzrufC+Zo8cJkctqSpy/9XUrg1XPyAH
ltDHfQHESqISKhd95HD253a1xcSLj+nkDZyQg5tFr28ruW+n8qs1bELlILzq
8doLxOYxC1dLLsohh1Z1TZ94okG4hxkjB/1YU7cucp9/1aepXEmUw47r68ui
iGNOOVpP35PDE7Ov1/WI65z/ennmyKFfa1nfZ1IvaD5UPP65WA6FQlYVYcSm
0lMeVpVyGB/YKqam9f96vHzri1o5vJWx6HpF6hEtpxv0lU3k+UrbtDyJx4se
deZ3yOF4feA4H/EPQ70rWj/l4L6+Qz+D1DuOSbs1M0flYPHm0sgG4sQMi6JF
03I49C9O+Supnx7KaS9/yCmP3BTJ96eI7+auTtQUlkdCneiwGPFjreSJHBl5
WDUmncsg9dnN7WFrDCh53NKvvWpMvKNVIqBCQx69hQ9EPpB6r+98eMpGPXm4
W5uwuRKPKMwVNRqTz1ffOzBG6sWVO/JYLhby6OzpNDpLHDL2puT3dnmcGJg5
LULs+/RkWsQeefgt4dG5TerRQKefZ2QPyEM3n9daldg4w2LTYx95ZFbwd2aT
etZoZxWXeYA8bKulWvWIC9QuPekMlQfltWxNKamP1Vrf2gT9Jw//cweE1hB3
Lynolr0hDzG5QjMWqa+5u464FSfJY3L3ot51xPUFWp/tH8jD817l4HNSnwe7
K5jO5srj9X/nHYyJh4vcbt8tlcdx1qmlJaTe33zQ+MemKnlUq98+qEscvfSd
6tg7efS8GZjPIv1CxMf1u5Kb5ZHz+fAMk1hStC5oS5c84vMZe+JIvyF8PzFm
6pc8It8tyAgSm9i2JWeNy6PwvaB+MOlXDD4VJu2dk8fZIJPcIdLfPBx0vCrB
q4AdzxIuOBHr75498UZMAV63JMrfkP5oTWOVdbiCAvL17lsaEG9jdDHWqCrg
avsWgzukv+qbCumZWqqAytGZk7zEesy6xBIjBSiN50ocIf1Zot3MpkBTBTgF
7+VqJP3c4e36A6stFTC+YdrSkPhJw4Nwtp0KeC15ui+O9IP3EsNEXzkrYOFD
Y+s/0j8e8hi5ftVDATjxT3EX8ee/lICDnwJ+i7XmPSH9pyD3hlPqZxTwp9o9
Vph4wDriy0QkmX/NjbfupH91iRc1enlVAT8dtm1/Tvpd8QTpi3EJCshsOUdJ
EXeKVdV7pyvAKlV1rQfpj89VmIusf6yAC2oKGc9IP33W6e0GhWIyvx5rB0Hi
8Ednj05AAWMuBbscSD9OecTe/FCrAP5lSxIzSP+eu90oL6dJAa96U9XHSX9f
woipiu4k78+c/WdMnH6rqe5onwK4z6uIRAozkXpEq2HHmALSn80eeivEBJ/H
q/erZhVwzMOHS4xYYF1jpTKPIi6u3NVtK0j6zbzgHCExRUS3JLHdFCD5IGji
xqS8Ioz7mc6N/Ews3ePm90NFEf+ka6bEiCv45zc3L1WEx7RHw1Y+0h9tHlR4
baQI9uW/fpznJfuhaW9vmakirlqqGrJ4mPh7KCwz31IRLxr+Pv/DTe7jyrOH
MncqIt/MOEyTmJZ0lZG+TxH7JOtP7eUi9U1Ry8cUT0WsT7+YEc3JhNXbCyFJ
xxVRsNlU8DkHOY/x79WSghURYPkhbYCdCd3Pza+SLyhCu13wsCxx2daPB+9e
V8QH2TcepmxMxGX3zz5IVIS04JebngsU5Iusr+XcV8RAhuzo1XkKGWrLGSW5
ivjx2iqwcI6CQ3FpZlWpIu5qb9dpmaXgs0hu2ccqRaiEDIhNzlBQ0w160vVe
EdvW/VaSJT50Q3j5WIsiDNuX2upPU9jGy5bN3U3md/tw7vYpCsObQ1UUBxWR
nH5az3OSgphsaZzuX0WcmGJ2hP2jkKrZzreVTQkOgRqPYv9SOG8iefKQgBKi
2vYkZf2h4CF1tfuclBL8MwJzyyco8LiesbxHV8Kc+baed+MUlHv5nrxcrITX
A4mG7WMUluxxlfmlq4RTd9Ue/vxNoS6w6JTIGiX0rXtsODZK4SKHXpvBRiUE
HBnvmh6h0JXDvWKfjRK07hbfZyeWXeV0K8pRCTMyJRE8wxQS9h38XexGft+S
H8g/ROH1Z8utP32VsL5g/3mBQQpP3E0eyAUpoWJN6EP+AQqPnvsuWJ5TQlp9
TSdPP4XOZF77s9FKGAsfWcTxi8I6lkFeSbwSTi/PC5/5SeLTsYhvLI08z+/5
0NgPCv8KBfcvfayEFYl1h/p6KdAXREq8ipXAU3JjpP07BaeT+8SyKpVw8Cor
4n0PmV+rpufAWyWEJXOoVHRT8OtIeaHdTOYjIfQu6xuFYpNfSv5dxB//C47t
oiBaYXSqrF8JOw4vNgz7SkFPuKSJ648SrqnfmDjUSeHKQJyu9YIS7vcfL7bq
oJAnwR2TzE9Dj/Xx4OVfKGiuWTo+KElDVvwKc8l2CqZqa3etpdOwOcNTeLyN
wv5It7Lri2n4xf2o6UMreT/Zj8o/dWnw/3onIbuFAkdczuW1a2g4OP/L4Xwz
+bx8yVTcRhoe1mrIOn+i8H1DgMe4DQ0BG+ff6TVR6Okt+2ztRIOkOPdp3kYK
806a1nnuNNx1+Mxo+0jB/sDIa/FjNIwNyD17+IFCwZMV5idO06DFcNgUUE/2
O7f+y8+RZPxOgzemdRS2S4luXn+Nhqtp61cLvqdgcfvfh0e3aUg/Ip3c8JZC
lLXiXtn7NHyqNx2Kq6UwNpoxdC6XBq7PezQd31BYbPA2fKKUhkS1YVul1xQe
ND9Rcq+mQfP9Fbf2GgpcVy+XtdXRwOFdsz/+JYWvsuf3bW+joU1GdYNdNQV/
zfd8r3poWHtguaBQFTkvYVeLTYZpMHE8WfyiksKrhmnv8kkafoYGW5wEBcF2
Y/VVnHTkvnxTpMGi4Gkb8aNUmA6emC6ezxUUtMZmslfL0fGhxMzgYjkZ73hT
IEuZjqrAkyb6ZRQmoldZmS+lozV4Ur2zlILOvOOi90Z05DSZ/4wsoSAR5M63
ez0dU7/bQ5cUU9hXdmG0eysdrCyDkbqn5DycHvp6dDcdlbrv9I4WUlDye9nM
5kpHtbzsVtECCnJ71nyK8aGjcdNlw+x8Cm194e3qJ+mIWLjz2yKP5IvPVb/K
z9Jh8LH69NccCqd7l7LtvEyHWZp344nHFEKrhukjsXTo3ef8x59NoVlL3+LS
XTq6d09/T8yi0NC2JEAjm460sLLEJZkU5sI5c98U0bFrSb58aQaFd119o96V
dMQ+2LDX7AEFr0f8xmLv6MgIazv4/h4Fs8Qb14qa6Yg716K9I52cf4/CYedv
5HnFqaWtd4nfJuziH6RDfEcsp2MqhVVnjr1++pcOv1pZwfYUMr6up9lBdgZW
Pwuvs08m8cnIqZUSYuDrqO7WpkSyXtd9HV/JMKDrHh5udZvEM6vt72kmA1tX
vvGtjqdg8FAhWVeLgX2P90qsjKPQvmH/tgFDBrzVb3o8ukX2v36rwANTBhTU
WUcVb1JYrZfX4LqVAd9NOhr/xVDY81f6AXM3A8EmetcmrlH4a2AU2e3CAO8n
2Xt7r5J8lGl69L4PA6Ydiw78//8jLOc/cMjrJAM2a7LfLr5M5i/4xmt5OAMj
3QPtUVEUeD3vBk1fZmCocklM/0WSv1vl417GMVD3IWdw4wUyf/H9iEljYDF3
0a+0SAqBtXf/ujxmQNU67MJMBIXxMqFVeiUMLNzeUm0TTiE8qS6Kp4oBi6rt
KffDSP5Rkf7V/p6B7XGvJf+FUOjnFdlZ0MrAuYYBZYtgkg/ZftZd7mHgsfzw
m5jTFJxfvt/lMUye94+dtyOQQojQ6KD5FIl3y+5W1VMUgmsqXktwUGBy0Y29
Akh+mN+WFsFLznFa2LLH/hS+Ra2P+CNE4WR2ZsGQH4UO81xvDwkKz0ZQteQY
2X+C2Y5fZCnc5B10PuT7//tvu50NjcLQnm0RqYcpSCnn275SJv9K8uu0eFOw
1Py5Z+1iCknM1fsFvch9lcXnWbSUgq0uu/QaD5Lfz2iF6eiRPJp9wtLHneTz
YM87mStIHB7lsSccpMB3oblGdS1Zp/lXBlWuFExORP1N3UDmr1zf27+fnEfl
JG36ZgolK1tExfaRcb2VfZO2UVAVHcnX3UvOh4Z+ieIOCgwhlVpbRwrHV/Tx
J+2hsN4weNdR8q/V8Z0HaeR3kZrcOy/tJuv1NObVHfJc0qJUpe+k8KG1SE+F
zFuAlZdaakfBu7T1YQZ5781uLb/e2VDoXS66aOkJEr/W5ckd2ykY0Y7lFASR
e9+trGTAitwHu6TXrSbrqPXJZ9U/Swq1xRJtVWQf7DlkTLFtIflYKeyM1SUK
R9/TPHg2kffb76/RSvaloDqHmIAFhVInnq4DsSTv/WuRFjQj98XQ1tRRck5a
tS6d5F9P4jXo7BVCzt2QELcetwmFSn27tcLkHKus1LKYX0Pe966JUjLJAwcf
fM+ZWE1hWmgtl/YTCjbxot59Kylw2rr+ZZE8NZV46VSbETkvltVjtiQPJofr
f3plQOLTGDT14wWFXU49IQVknZ5XJwmcIXn6od+R40nLKWhPm6hLkHtAaENm
XrgOBcNtIVszyb0SGXhQ352s8+ZE72BTco8N9x+etVhC1rGMUfqZ3IvuV6/x
qGlQeBmVv+BP7mGcuWnNtoiCTLeRjRi55+O71ra2qpJ6JenN42xSR6RN2yTm
kH2ldTNYegupY5plrsSdpSg8Tfe62EfqJO8L2bU2dAqH72fwXCR12u8UT12G
Etm3xy2vLSZ14/asoHe/5Ck09fmo1ZI6Nbo/Jjaf7GP5r8o1PuL/7/tdowOk
yXovO+cnRur8qsex+SskyXqUZGg+JX0Hh0nb3D8xCrHb7w07kL6JXf7j0UIR
sm8/XnvOTvrC2S4m3xFybvpkzt3OJH3vURGfSlUBCrozN8Nt9Zg483Xr7VZy
zuj2nwNmVzCxwc752n/cFFp4vU9mrGViq4rRXSNOUo9833vOzoz0JeVetd1s
FOpfvUlm28JEwzEJSZk5BjZcflmVs52J/3LXluyfZOCRoMffvTuZmB72Cb0/
zoAU9dpAxJEJHaXMA99JHohInz3L2s/EKbPJfbR+Bpp9ldqPuTNRfsHe17qX
AcF9a03VfJiQFqi8HNzFALdlYGHbMSbavjML7rUzUCb8Xf/qSSb+yR7seNnM
wGjYrRfmwUxcC/Lk+faRgUsh9/bOhTMx9khI4+87Bg50LeIpusiEEhfThPs1
A/phhuW+0UwsOudnIULy2nujn6GaN5nwq3lpKP6cQeJmbfMjgYme4RZBkVIG
XHZGLUu/w0T8bWdwFTJQfSSL5nKf9OX1vNv/5DDQzvNajnpEnjcY+ORrJgPG
/6aYXXlM8CbY9VbdYyBGfvfKu0WkD81f0n33DgNRG/86HygnfeKq6+mBtxm4
7zAco/6CiaeWgqqWtxgI09r1qf8VE1/Y5Z1lrpF4xpqp570n8/NavrU9ioFi
vw+RAY1MrD9e1ZcQyYDwbbGJNW1MLLQYaNuGMWD0Q/EYz1fSt4j9lOE6zUDB
Mv65+u9MhBkvTc49QeZrOxJ3u5+JZKldZTuOkrys3mvqPspEdeMD73EvBvjP
sc/o/mVilbrTw0tu5H3NHavYZpk4L53lTdvPQJUZf2I9uzIs/5TlPnRgYL+D
cvgdXmX4bC88snQnA437Kk4dFVbGXH122qPtDPhp/w5ZL6kMjeVF5ipbGLh4
p+mmtLwy3qi32tw0Y2D95ZBnv+jKSN0sXjm/loG299yjz1WVcYpj9xXXleRe
WXPW4JamMvr8b+Wx9BgIKuS95LNMGUyvXFUZbQZqBfNGzQyV0b8qpMdtMQPp
Stfd6cbKGC39+CNHmQF1VA5OmirjJu3o4t9KDOyot49o2qgM81/SaVqyDGxW
OayZb6WMkeYTVi7iDCjeku6OtlPGAmuF6lVBBp7OeWQd3qOMqcg5RhE3AyqG
IRFW+5QxMW2/qnmBDk9Zn8PabsrofPPJZ2SKDregzR5i3srQdJ7IY5+gQ3TF
Uv/xo8oIeKvJJjxMh5OG9vWWAPI+hd/txPvokFl0gFV+hsRLL+K+SDcd6gI9
82nhylBjOQ1zfaHD/VH19qiLytgpVrFo4hMdeT30J37RyhgU6N3ypZ6O8kt8
6k43lbHvroBNxRsy/pn4Rxa3lRH+zF4vrooOx+je9bqp5PsyI/2eFXTsv80z
SH+gjFUG3UcNiulYEiiRIZStjHTD1c+n8ugI5KT8Z/JJfKv+vS3KoqNT3MJu
oFgZzwf5b/jco0MwONHsS4UyJCXthRRT6MimGW2qq1KGe035shdxdJi803Gu
fKOM2kyeKZfrdBx2STr/tF4ZD3dO7p2OInXm0xuVWZ/I91dusr90jo66u1qi
d9uVMXAmtUsqhA7e+WDf+G/KCPmWMhJL6syxtJTuaz+J05qCxY/RIe153yNq
SBn3dtZEnPOi4/3iTPbIcTJ+7cDUyAE6Yp7hcdiUMp7157ba7aWj/S/H4eAF
ZQTFHZXL20XHxNPz605zq+DEfyH5XNZ0mH5wVQsSVIGENi3JZjMdy+g59CBx
FVyKDP8QS+rmiZOhS07LqqBsodmiaTUd/U+HLINpKvhrb/CP34Csd55oWJiK
CrwCstqMtOm4um721TkNFaSZGvzYu4iO/NW1KlE6KuiNqJE6Q9HBEXztxjUD
FQzBZG+MPB0v291k41eT+YifKk6VoINvmUtuqqkKrswuV8wQpIPdNsExa6MK
eGzUwu5z0fFNXk3pqZUKnOenOhLnaEjbp/gbdip4NLhJK+ovDcdmYj6/36MC
elOi69ERGrxeprW271PBWanDp7b10RB+y2Wg300Fmy4tclP9RsP7DT8kZrxV
8MxTnRojfczOhxu3C/mpwFfgaWpxAw3Tt5NS6adUkPFSpNP/LQ1V4zM8uiEk
Hi+d6zVIX/Qw6ky4xTnyvp9Z3s3lNFw0MpB0ilJBxVbjrKCnNGxpMC71u0bi
m/v+rEwODS26Wf5RsSrgz3f6lfmA9H3Lb5qnJ6ng6Aha9O/Q8PyeuFZFmgou
VmNDcRwNhW4rF7c+VEGVrLjqctLX1Vkqr5rIUUGD1k7ftIs0FGv3uIg/VUHU
MbqS4Fka1vyIuaNTpoLLloOUdyAN6ls2jW+rVIFo7xL/F6SPlNFV2Ov7SgWv
Jo2ExL1oqD7B6Lj2XgUqyfZfd7nS0Dd45HhBowoGRKp6bjiQ7/syqJY2FTwP
ShB9bUvDn8aNPTNfVTD6st9+fAsNuuPz5cwfKpjf9eSp9AYaNtxzfLxpUAU6
X1oUdVaT+D73Lzw6poJgCZ2z6/RosFdwaUiYJPGLOtlusYSGk9FGvNXzKrh7
xIkyV6Hh1piI3QiXKjTN/M1XKdKgR59/qiioinN5JibqpC/v6FNctllcFdtW
afPwC9LQqxFaeVJWFSoCNy93c9DwsmStVwZNFWVZBa+fTCthzOeYZquKKgxe
l+QGjinhKU2bQ0BTFe+GSgyN+pXgn3bpt/EyVXxbX2A78E0JsQ2pk0cNVWG/
8drkrTYlbI88J/vAWBUzV5g0o49KmLtute3LelVcC2A+rXuthOF6iWTJzap4
+0P3qROUYCMzwLl1uyousH8T/1asBC/jofDInaoI6khhOeaS58kvU4CjKiJW
vXry7oEScs/VvplxUcWwQdJXvRQlaO5svL7CQxVccxarrt9SAt3VxS/giCrY
Q1uKvl9WQlH4Je+n/qq4QjPbrH1OCbNXPIL/BKnioaNn7+HTSpBwFH1oeFYV
WZf4Q9P9lCBbGTtw6oIq2k+/46/3VAJHnPSm8iuq2MFcFzi6Xwk9BWkVbDdV
0WHaCF57JXwc3rHV4rYq/lP62ii1XQmP6BsmLqeqgiGWfF/WQglhCueeNj1Q
RafJEg2xNUrYWKp9jfZYFaeNL9nM6ymh5eOec4cKVCGfdFe8W1MJWquVYp6U
quLkfQOnMqYS1N9dLp1nqaLv16hKlJwSCh1fTFvWqMLlu7PjNlElxKBx5+13
qii8OTjBy6OEjI8ttb8ayH5Q6OsumlXER7fePavaVGG4NUzWcVwRpXaSnJe/
kvWwrj438UsRxn6najp7VZG2LF0poksRVPySe7qDqjjgM/CBp0URfEkbki6M
qcLv0pYboe8V8WxHS07HpCqWZ2/dOVSliLH4uXb9BVXEiTvxWT9TxIZ171Wu
cKvhwWMkZ+Qp4gB97/kfgmqQf3SHZ+KBIuaFqjlNJdQQPTGtZ5CsiNhvcklJ
cmr4U5In431DEa1+ftun6GpoHg66c+s/RVjF/aTtVlNDQNPw88JQRcSoXeUt
WqIGhyNn3F6fUITiRKiQjK4aPnIcifjgrQi/tg9aJ1eo4daNn3zvXRShlh3v
0bZWDfM7fvRW7FbEzfXDLGNzNSgomwikW5H5Hu/TvWupBvaRNLczGxSRIZVS
yWNL5rvi5s/NKxUhN6fmc9heDYlHjoYK6iiCkzNO95OzGiJcvZQqVRXRMssr
vdZN7X9M3Hc8l93/OHDZe+89silkC6nIqhBlRaKkyAqR0bBlFSV7VfaMrDgq
yQpRKEJGdlZm5df38fh97te5/3s+rut9nXNe5zXqj240mx9ZfJXz3/5RLFPe
NWFERVIqQE7PhRyEtQ8weQij+00Rjk9IuNAwgealoJvC6ABdlgvvLifyEE+o
WQgURqHXTwk+XuZE/l5WYlYhwij61ytPomlOpFRf+KI9ShixlCyetv/KiVZ7
Us6rPRBGv6eKcqt7OFHb/aNCxUnC6KN/iu2fFk60+7aahD9DGDUfEL+uVM+J
3p2mI0l4Kow0hxNeOZRxIgUiewGKImG02DmvGvKUE92uem8ZVCGMSJfJ+5KS
OVHn4XPlGzXC6AF7gkdGLCfidhUWdm0SRjIK+0ifBHOiREH96pkWYZQUHOsb
4suJDKWHHew7hdFCi26tw3VOdPjSqszoR2Fk40BQrmj/73yZOZzWQ8KIN8PE
cPccJ1p5QSr4ZVQYeRbleFcYcqLXN+VOWEwLoz+DvFzWWpzobbN65NCCMDqe
VbV/S4ETbV7SnLdc+3f/rbyBoRKcyEjt1NWR7X/37/CJgYyPE2Wz3SGzIxBB
DKts7b5MnGiyZ+n1FKkI8j7zI+4bGSdaP1ySeo1GBP3uJzFS+M2Bnst+Tlhl
EkG3xDaWA5Y5UFtwQKEfpwiqtdqxrpnkQJrU9WNEAiLochtjwOQgB6pPeyof
IyqCPIj+qBB2cSAGOtPnHAdEkGuNnD9DMweiVRxRfib/b70HM5KMVRzIbObc
7CE1EeRARyNLnP9vvd0vNa+1RJDYmROeP1I5UIN2wHMTXRGkvvZrqD6OA51K
NauaOCWCguulDe8Ec6D5fr/vXmYiqOJaTZnSTQ6k1UJ0kMJaBLW5MC19u8aB
iI+RpaRdFEEjIdfnvG05UJFQqsghJxH08WZB1J4JBxo5PNTb5iqC4orOvbyp
w4FUHT6l2nmLIHr0wuS7CgeSc30etuMvgqw5i48elv6330OXHyTcE0Et7gPX
Qvk5kHKo2KuDkSJoWf9GBWLiQErqJOSdcSKI3cV5Z46UA41KM3k6PRZByqdP
i5LssKNiaae/ZOkiqNjPmJtukR1tMPAWPM8VQdUT+g3kY+xIrkzXW7dQBM0r
V82ufGRHb0f2Ls6Vi6AXogWh7S3siMvN0i26RgSFPxq/8aCGHd087Jou2ySC
8vpKE/UK2ZEGu9ni5xYRxFxL1P4zjR11DwqeD+gUQaItDqvBcezI4szPxf19
Iui4yMoS+T12dOh8b0bXkAjaqbPKuOXFjso6Rj18xkTQO5K578OO7OiXp6yj
4A8RdIfRI0nKkh1pS474f1j8t/5p8/Srhuxo6t125a11EVRnHv3xkQY7muFK
p5bYFUEhlVGM5TLsKGpvLHRonyh642+mVivIjvZ0hgQjyUVRBpmHeCkzOzJq
TRtToxNFHdfmax6QsqMcM220xCKKTIgNW+y32BBz63RzNrco0hlJERecY0Mt
y0lT54REUQ29Der6yoZynntI0kqIolz6GPvLXWyoB0U+bJERRa9HUxfmG9mQ
FcMWT6CSKBpTvC5vU8aGRK/3titpiKLfiWZMr7LYkGaRdPLqcVH0SovJjvwh
G8rPFLpfYiCKxKR61zWD2ZAGf3vmNRNRlPWO76m9Fxva2lMaFLcQRdcaV094
XmZDnczBcrO2ouhbVlrF9XNsKOJQS2n+ZVHE5tJTa6bLhthkGY2uuYgilb8P
ZcVU2NCF73eYDtwQRTfcdBanxNkQP7fkzoqfKAq0etwUw8mGlCv3E7+8I4rM
t+75CVKxIU//ENmAcFF0WPzMz8xdVpRn6HD3eKwo6nOIX6JYYEV+WwMb1I9E
kcAdat3zw6wImW7GfE4VReMXutuTO1nRYcUh/awcUSQUxKP9uoEVRbgnSLgU
iCIr8+vBfUWsyOGr5gHVclGkWn7F7EPqv+e6q2bkNaJooWbkXsV9VhQa/Tpr
oFEU+RO//RLkz4rIg1oZ8lpEUbm93H5FZ1b0ZoXtmW+nKHofbSn+yYoVSdW1
2xj2iaL2rHsV1gasaKZoQ43/iyiq8ycO61RlRcnpFeq/xkTR5ri6y34JVlRs
z+LQ8ePf+x4JEg4crKi+R6E0e0kUHfC+ei+KnBUdqZPgu/VLFJ1w5lBL3mRB
H9YpX5j+FkXdLvNMcdMs/8676HKQSAwpmDB3O39iQU9KZgypKMVQVlqBlMxb
FjTymcl4hv7f80OZ80MVLKgnK8TvHZsYqntX1+aUxYKWJkzbnvKKodt09++N
xrKgAvck9VBhMST20qlfNZAFHeFzHHCUEkMaBJe8bzmzII7mgUf6h8QQi/BR
wSxLFvRIcp//AVUxlOrkGluoy4LW5XZCmbTEkNXwrmeyIgsKKhx6uX1CDAW/
jQ522f9vf07VtOOnxJBonfmN/Yws6LzW86g2MzG0eYHpV+MeMxIke3Og0loM
vXq3UH14kRmxxvJvpdmLoUnrO1fSvjCjkOLPPyKuiiHK+93VY63M6Jbi7z/e
7mJIe0jyJGkVM1L7+1z10k0xtJEi/4kmmxnNDS6nmQb9W/9wy8ZGDDN6mrwo
qh0qhn5tzJxrvsWMwtmqBhWjxVAMV1eq8xVm1ChkUyaeIIZ63lc4bpkyI62H
eyU8Kf/OyzJm7qDFjA6olvUzZoshndw42jJpZpS9ECpAkS+GPLOm9n/l+Le/
wOREgjIxZMn4SWGKhBn9eLNPdrtaDEndZh/qWmFCX+P61lZfiaG+ec7chBEm
pFgr8m3xrRja3jctrtLGhPboGZdnO8TQ/Qja3boXTEjKuUj8x0cxdHMv4ylH
JhMqTqeOmhr6tz8zsirTKCZk4q/HPDX273xtv8uveTMhpiHflqkfYoixxVnQ
xo4JDYS/SP+xJIb2NdtGSBoyIStb+sy5X2IogGn8cp8iE7onk9u29FsM8eVM
KpkJMCGlnlCudSJxtHJN0ruMiglxM3Yn7lCKI9U3IkmTvxgRQ/tDZUJGcUR8
8gv9yigjmuiYJ6LiEEcG0Q2nP7UxIsX5xU1mfnF0ai8RxVUyok+7Zcz8ouKI
PcumQzCNEYX0GlhKHRBHrEMc/ZGhjGhI89N7FQVx5JRapvrelRE95HS4oHtY
HIk1tll+MWdEVgp0AubH/lk3MwppMaKv9ouUTvri6A4a4POTYES5viy8t4zF
kZzKqUukTIzorH66ZYy5OLpIvpDrsMuAUvPT//0dVhwdIXIXTJhgQItXpY1q
Loujj3Sa3AkdDOi7nR1Ft4s4KpoS6LCvZEAcF40Xpm+II4IupouEKQxoW4N5
e++WOPokvEfjepcBMXaig5z3xJFpiP+vPCcGtDbsEqcQKY7oJaOVS40Y0Mpx
OS6TeHF0+L7x8m0lBhQ3sL/HNUkcxVfUH+DhZUB6V6xLYzLEUY2A+t+7xAwo
uv1nTckzccS34mpXPkePnvb+Wugu/rcfVGfyvIceURuHGKy++BdPiZ9v7Kvp
kRB3VT9Lgzgi0v6eNpVCj2RJU8NV34ijhHd/myTv0KPU70aOF9rFka5ez578
ZXpUHTznFtb777ySYWIEBvSoqSnoaemgOKrwurETdZAeETuKkgyNiiM2vgCJ
ASZ69O3kVizRD3HUwkD+Bv2kQ44nKHQOLomjwfqHPoYv6dCSiLuo9S9xpMQa
HHcqkA41NunIR/4WR2SvXtK9PU6HFiYznWuJJFDF/YChfEo6VOL0qGeWUgJ9
F12p+N1Ni+QENC5wMUqgq4QqR2oTaFHptxKuUxwSaEY+h3DYnBaJeO0R3uWX
QGGE6WftuGnRm5c6rC9FJdDZl+Hu2qM06IVvitniAQlExWZhG5xFg+aimZv3
K0qgi7wMBJz2NCis9b35eXUJlOhJQEK4nwZlbX/gfnxcAllpdC4qTVIjkU11
mo8GEijjjhLJyxxqJPVQSoL2jAQSc3h63u8iNarLLPc0sJRAfssnu/z5qdHL
1YnZCDsJ1DPDPVczQoU4rL/cb7sigWwOyZKIJ1Oh5dJCa0o3CVQrtCrcakaF
iJuvWxj6SCAS6xLiaHoqZHJR9V5soARKd6kmvtFOidBl4S99IRKoQW9C2use
JVLN0rHhiJZABue8hSPUKNHdyRd0FxIkkJSmhkjeKgW6TRS29DxFAg06zmy2
5VEg1t6+neVsCbSlbT81dZ4C7fBVyKsV/IuXmmzFKgMFonijnBpaLoHmw0Jj
pt+SI/LoQNm+Ggk0e42U8qU3OUo1Sl7nRxLoEM8CsYUoOeoYy55ybZVADhz2
GegzGeKiLyVGHySQnlWryHgwGdIq/2TM8FkCKTy+SVAsS4b2PZbush+RQOZn
v8azjJAi2oQu75eTEighk1aYKowU/fbrPEW9IIFCGN62+R8kRXd5tcwurkkg
9bMRsuafSZCq8dHI2h0JVHmsMDTiFgnqm5peZCCUREo7+Yd3eUlQR4n27WsU
kqjQYXMwERGjlkAvrXf0kugP0dUKzQvEyFosWlaQXRJ9UnN8OvyHCFEF5hgF
8UmikpCjdSefECFbk+70ERFJdLYjvc5NjgjN+Ihyqx+QRLGNL8r52ggRa/Pr
92kKkkgrSdhE5jwhuk5Qk7t3WBLtWz+j6rm0D7mS85ZdPP5vP9TzNJX++5BP
IdX8OwNJdGb397lKsn2IsOGxmdQZyX9/jrq9/2AsAYqkHvr5wFISmdhpqQww
EiAr1+naHTtJFPBxOClj/17TVPXnSnsnSdQaNU5nxfm3KbgKjXS5SSJ9bSah
CZI/Tc/V65VUbkoiprJbZuTTu023BUaanwZJIru3bQGWtTtNPofU/ZnCJNET
r6BUpsDtph/aq5fvxkiinyHHv2zJbjVtSjDdXU38F49f8S6SHzeaSKuqu+zT
JNFI3mb/iOWvJqvqNb3PuZKILuuG3+d3a018+8Y39IokUcfZC6diaFebYh0T
+xsrJVH49xDqGyLLTbv1ohPy9ZLo7qEBLfKN+abrPSWCRa8l0dGCI1IsndNN
Ej5aD/e3SyKrXsbsGbKxJru7G/LpvZKI4P//x5F6SKytDJzhX+8YNiTxn/c5
Se6Qe4M12p4IEUiCt6wiflQuiP9nsfNaBLHV4KKX9qcVQsFZeUVympbg5agU
2teyYA/xpW5OarD+WE7Jxxmx/3y2YWInthX8tfw2KU0e+Kdh/RXGSDDpzGVF
Txcw70CSM6UJ+MLSDm+tEpio0Vr0Ei/4caaC9BYJmJMkYs7m35/3/ufcneTU
8AHw/uiIhMvNYLHQ0NH5QrCE5SABzWPwJxXn2qa74K+Jk0M718HHnn/hrrYC
S5Ymk83pgjtaqXpiFcEbJ5t1svaDyU66vGVnAt8KZOVc2Qd2lk28J7wiAudN
XEspHwNP2Nqdie8Bv1n2nUYIHMCd9/lwOfimnP/EvmzwtFcPMc1DsP3p9EtW
wWAd52u2c15gGyJV75eO4M1Xc6bIAjznsa+d0BD8VwC99dcAc7tHm0jJgt/d
Skul2w8mofs0tZ8NnH13LPwqJdjD4ObGtz/C//mj2IfK2ytg0lu8FqemwLWj
dnE6Q+DCQi7mK13Y708cLSlvBl/p1lASrAbTpu1LrCkAH68Xr/PMAE9fVn9q
kgD2IF61NY0Ac3Dd/esTCH5IRZ/R4Am+c57ZScAJfDPt8/2nNuCF0Z9HdU3B
q8yfO8j1wVTXXV2nNcHLEsX+YwrgBFlpvQ1JsP3kuIyoIDijpinRgx38jd1t
dIAWzCZBcessCRYPlvYvi7v7/3OE/1evtFWwUg/Te4dZsL5Ck/GxMXBB89XH
ygNgn84KgeMfwB48zAGXWsDHWptUUhvAnoHu8z8qwW1HdMV1C8EBIlnRDdng
g8rrVceTweyilUfH4rH328QHYiLAw+oXOIzugG2f/C0X8gXHUMoZUriDF849
TCRwAp95SqtBYQdede7cFLTA9v+Ey+ekMViy1NojXA/88ddiVp8WWOEh+7+/
I4FZI/6GP5EDm0dE1DFJggMTLJnThMAfztWdU+AGL2lEnhhmBjvIKubF04AH
l59pmpGC4+kVPonsCf3nOwGpsqRb4P7YZd61ZbBmetyVxVnsOTXP1/XvYIle
5+MUw5gv3fOU+ASeEApTNv8ATqGscXjQCg4butw+iMCNMQuHJevAzMrZcRGV
4ANsQ8lrReAYpj5Zp2fgMp96qbkMsMmvDHvvJ2ChRadSmofgqs2B2dL7YPMi
n0XrULB6dkYi823wuwKnxs++2PpaxcdzPMHHDu6Q+LmAW2wejlk6YvEec6rU
tgPnc7HbqFph5xcfQcpm4L9WSQ1HToOvzLyVM9EDmzV4kbgcAyd4GrPFq4Ob
PGIMGpXAeoI/Q9ZlwWr6jQWHpMC59zvSb4mAxf84nujkB4d8uhgpzAUW0SY9
FcYCLrFk9l2hA2+Svl21pwQbKTdmfyMGT1JzudvtCf5nCy5bnYVt8I3em1RB
62DhH6/yOX6CA6ZmKBtmwSLNrByXJ8HKYW8b2UbBw1xd0z1DYCFKR//4fnCj
g+A1i26wWPV0ulg7OJNghWjvLZipqzd0uAn89cQ15uY6MKHzzydFVWBdtW/E
GWXgPCLiY0mF4NIyn6NJz8CnxZ+spGeBbWrpNItSweMh7znQY/AT6l9uXx5g
+yuhkN+NBntpNZgIRoAfVRC+Oh0M9shnsL8XBA5TtVJ45Qe+kxm9/48XWPFv
vMAxd/Ah8SieWGcwm38/xbgjeKCMYFDZHjz6etD3kQ14c8ByfNsCXClTS2Bv
Bm7ms2jvNQLHk32U0TEEv7FZEEEnwIN1mRmax7DnY6wxbzXAN7/mTp1SBQez
f3jyTQEcHXE03VMW+17HyDSNNDjf9JljsRh4PbuT2WQ/uN6r4PsuH/gy2euW
Ai5w78lXFTZs4AwNl3Q2JjA1e1vAJ1rwqZJF7SRK7D4auBdsSbH8V224JEUI
PvfCLO/PH4H/XFaQmN+3DWZe1rct+QWmo7vcFL0Cvlm+1eS+CB6lUjhnOQvu
N3C5dWIKvEfBJKQyDq5urD5+cARMpUo2ID4E7uHt7RH7BFa78FdMqhec+Drx
86Eu8Hubuh7NNmz/YoW0Ri3gPzdehzk0g80jvQ4FvML2J2ZKkVwL7uAh31df
BRboN2UcKwcHzrEqUJSAr7Uds1MsACcdno1xfAYWp5WuTs0Gv8kx7P6Ujq2f
lvqRMQX8yje85sxjMOGhB75JD8GGc8a047HgU1FertL3wdFeKDEgHNwsQuXX
G4ytN32URfwOWN/b6UJwAHi5PsF0whf8xGdpTtsbHLJWyV3kAU6oUZhgcQWX
HBtQuncNXN5Ay7zuCL5X4uB+xQHchzz1xi6A/3rMJFqdB+sN3jb6YgH2NqP2
tD4Lvmt7bXPcBJypFjtw9TTYAvnSbBqA2djVH4bqgg2Cdy9yaINNBX94l2qB
ycu12nQ1wJfPWZtOqYJvOD9mDFECb2te/CsqD7abVGX8IIPl33axro80ON3n
bKqQBPhpwAhZnwiYj2cnJEQIfE7cnUGNH8sXUpana9xYfvm1qJVygHkCXHtc
WMHhFDQ2B5nAR1ZzR9fowI8q9Y3qqcHsuryFIRTgs38M5k1IsfX1qKmFiLD6
z84h39jj/89upheHO36Dz5jn3s3dBrcc6N0I2gAXvbSSt1kDy1G/VtRcBp+0
iN4WXAQ31RnfpJgDl7OWlPzfv+v5n8e3DZK+TYCLb4zKdI2BRbZEbjSOgPXl
589XfAG7b/ydzRsAnybXZM7uB6fRPRhM6wULXZ+RS/0AdhU8zJfWAR7Ki3uS
+R4sOrKa9qwFXD98U6z0NZh0Vkuhrgkcpu+NWhswy594N1CLnT9v6ehcNTjb
qlRurxJc86Q/nrUcfECqwlqmBNytkRtrWAhe0aYTvZYHppiy5bv/FHz8E6VX
aTZ4tPP+/k8Z4M7LVyX+pIIDKGXuiSaDtfrdJU0fg1kDO/juJYA9dcesX8SD
301Yjv6IwfZvuZjDcx98ddvouVkE+Ii6znRsKFizLuF85z1wJDkVJdUdsHlp
4IxBINiRvvNXzC3wPtPPB/pvgunMwuK4vMFPorvZLnmCc4meNZe5Ye8rkkf9
dQFvUuy4nbqG5VdNiFvmFXBBfX3o+iWwcWNFmb499jw8bD77Arj2p7X8n/Ng
8rdW4RZWWL2gismX5uB5v0c67GfBhMZahX5nwI2Wa3SjRtj9WKy6a5/C6uNZ
xIdiAzCPKKUQux54V6XdOVgHq9984fzVY+D+lIBPF7XAAqHKP/s1wH+4Xq/p
Hsbq4WjUWKMK+O0eRaWiEviOe+2VMnnwgzqOPUk58MRmqWf+QbCzHOlbMWkw
o0nhYr4E+D79oSUpMew+FxTelAuDLXmMryoLgf1CRMYRP5Z/z62FDXjBLEnp
8gNc4KD1FOpLHOCL/eSF66zY+01pNKHM4OUMNjkORvDHOiXWEjpwT+abl8dp
wNzCIcwjlGAqE30JH3KwhM3UBiMpVg9ZUjfLiMCyUTuFp/eBr0hb8Y//4fvP
9+4ZaYtsg1mJs19fXweHee9PqPsJZr76oopiHnxJUFHIehpsFJw4WD4ONid8
10s5AuaNfE3pOAh+5B4d9K4PHOsgIyXeDQ43aaCObQe/s9bj2WoBe77dsHBo
BgsMzTX2NYBdf5jo6tSAqcTsV+srwXElZ2vlS8Ez5q5PygrAy42/Yg4+A48I
qDwqzwLbWscWKqaBn3007WhMAvtfXFjRSwD/OtPENRgL3tBT13aKAhMeGr76
JxSsosoekXAXnF3jmXogEHxBxCerwxesQ12ecM0LfPNXlQetOzjYjl/5hTOY
rjpu3PoKWE62+Bq5A3j2q0BftS3Yyj+T+YoV+Gn4mBT3OXAFRwZ7nwmY5Vt6
//1TYEGavPN6+mBny/Aych1w/wxje7sW+LgG//NYdfB1pZjj51TAXruaGQIK
YOJlnhdLMlg8illuN0qBLVc5COLFwPZPBGUv7wer3pei1+AHU9aqJLNzg1dI
jTt/sYFX9QNzPjGBmdQ/ctfQgUVdLiqkUYHNlPXmgsmw+2t8quxKhOXnQAqP
9R7vf64jM31ksAve77ubob4Jllt8oyS3Bu54MWEp/hM8+TSRVGge/J6BQ5nv
B5ivvnyBZwJs3flcgG8UfPLDiX7Br2Cv9O/7xAfAvZe6nsv2gUtj7d4c7gbr
od/G+h3gxQ4CY8tW8L6SvlfOb8Dkt0cT7zSBCd0ffE6qB6c02ARUvMTOm10X
9qESTGfLv7ZQClbgp31FUwQmJiCdkMkDr+1EXzybC97+cVAlMBP82M3XIS8V
PEL+e7w/CWz7w7CUKBEc/4e4XT4ePPMTHbwSDdalFfiWFgF2NWz7+CkEfE7V
jor+Lnj598MQw0DwUx16zSg/8GGjcIVOb7Bvb/llOk8w2Y52j6krOPzqPrfU
a9j60rnHph3BQmUrunIOYI2GsoDbF8AP3QpHe6zBWaqlzkIW4Pnu+4I3zcCG
oux7H4zBfh5iBGKnwOVsSUL39MEchccdx3Sw887QtmkeAxcWf9HJ0gR/XI35
RnwYcwtLzFVl8OVj1mc+ymPxjTeROiwLdhycZ82TBgdr8DKwSoBHx76zh4qA
5T8oSG0JgicIWPWc+cBBFiEu37nABE/CH1uyg0WsRFv6mcEyDM7rRgxY/H/b
C3XTgKNF+YxOU2Lfcyi72UsKXtKSTjEjwuqNuqTq6x7Pf1Z/c/Kd/W+wBptE
x+IW+IW9/WvfX+Cf+dwFZKtg8/u3bj9eAgvq5R0TnwenVXWtNPwA66twRJhM
gpff15HNjYFHxyev3RsBS4V0VvJ+AVMfyh+p/wymnH7xw7IPHEMr1bPbDVaO
OZmY3gk+XWmpcKwNs/zjktkWcJik3l78a3AgY63w4SZw0ytZ/pl6cKQ5wWJi
DfjChRuR2lXgr5mjGxvl2PsHH8kUlICTHZcUbAvB3VNHSFjzwB7BM6kfcsH8
547uhmeBB58V82qngzcXo0iIUsDG/UdKXj/G4iEpxxacAL4326pxIh67X1Fn
IeoYMC1P1JuPkeAMjoc8KWHgj8HrBy8Fg30HBbZl7oAvp8X6/A3A9uv4Ir/L
D5zbRx6T7gP+fJtMyP0GmJle2lHbHTsf75Y513VwxfHZjdWr4CDae5qdjmCL
33qyzx0wB7xtv2cH9lnwo7xog+V/9OaSlhX4bPg7byFz8IkZr0xSM7DJo8Sr
88Zg4nMv+3pPYffVev1LrQHY1dw4IEcX/ODURl2MNri9fiP+1lGsngIXCa5q
gkkO+5BaHsbibSeXZaACnuBu6tZQxM5j3RR36BB4qu3zd3EZ8EBbwVsBaXCJ
93d5LglwVbqIHKsomLVZoJ5xP3ib8vYHegEwMv15lZ4Xyx8+vlgGLmw/cUiF
mR3LD/dQJ3YW8FtJYR5eRvBki8kZYTow+/g7ygPU4Jpq1aPKFGBLFqetY6Tg
EBtaKWMibH/3Zr7aEoAPEr8kdfvD/Z93Z1UL7+yAW1oV3ydsgkmqr1vnr4O7
jfIuN62AqasKpj4vgUUDNQZ/zoNfvJFWp5wFf2Q9ziQyDf4RdMri2ARYyp+L
9uIY2G3XT+buCPjReY2mnC9gAzfl2ncD4FlndZ75fvDQL8E5+o/gcGbEq9wN
lldarL3QCXY5EFwX2QZmlbzAV/0OfLDh/I/vb8C3Oi0ZGJrBoZmKqUcawdf7
e0Pd68GNFrQ9OTXgE17d3gNVYLpX277UlWALVs/Bo2XgK5WC8X7F2PoMK9mV
BeD5jVbqpefgBbcHXeJPwUW9hycvZ4NdS16cfpoBthuZoZ1KBb/ybOMXSQZP
vjkRfOUx9r7VWeWiBPA2wazaSjx2vxXr0Uqx4E+5rtJB98HkGsYc7yPAUWwP
jBjDsPPuSH48HwzOG+FIK7gDfjZ5rmwrEHz0/ASlrj+YprGuMMkX7JE7Ej/n
DZboM2xQvwFWk6GUeOCOrf+G/cuP61i8X/h3aDhjz/XU/jxyAjdNWl5fvgze
RzzBY+AAHlAfpnxuB/Y/YiRPbAtm69F7ctEaq6eWfuXXFuD3lH8ZhM5h+ZnW
JxRiij0Pc3CZMQafn0SLhqfBKYPbORWGYMFEgVgOfXDJGYOSOyfA6WZRBPPH
wcHfN4LNjmLWyVVt1gR/6SngP6AOdv4oqJiqCpZMFfajUgY3B3TN31IA77xR
iFyUA3u99DO9IIP1m5RavX5prD8U0DvpSYIn2DPKm8TA8XQhgkoi4NNFE3Wl
QmAdghFfcQHwZdoEm//7/4P9z7ztUlf4ubH6ZO1MTOPA4vn68TQXGzjkfrVF
CjO4k8toiYsRLEQYnZNGB66ofXSTnwbcl/PYOZcS3EVWHyhOjsWTQbqklAR7
3s25o0gE5pevsGsiANvQC07q/uX6z8Ssybf7dsHj/fqKttvg1tpLxAsb4Ks0
PHO+62CBtZxp8lVwpuOB7aSf4M+aK/wSi+A3ooLnG+bAylmbRadnwM8I8+km
p8A03teDfSfAbzdvU9KPg8+acWY9/wY+JeV14sgwWG228/fQENj63Xl0YwD8
vN0hnv4TOO89n2vxR7D9+S5zgx7w/p9FJ+e6wI+K/hpGdoBjo4jOSraBV078
cex6B268eOCu21vwHv+XHObX4ITI4521TWAjp4od21fg+RNOB8jqwSNupZdL
a8A+ix3Z5tVY/INJvxO+wFz3XKikHMzavXXZshTLh4ZjhWTF2PsKfT+rCsD+
+auHLuWBP6ktebM8A0e8Z6x5lwPmHy/euJkFZu6kkZPKwPLt3h2nsVTwvmrz
1MRkbD+vJ9oMksDlNZ4rhI/A65aWjPUPwewcc5I34rH9MXirH4gFazOY6Mze
B8vEfdR+GgmmqjRUuxgOptRjFeEPBZ/uCCEZvQdmtF4dTL8DzmqpzLANwuwr
aCEQgOVz3GPiST9w8jvnrOc3MQf9PuDsDVZqziqSvQGula/h2HLH8k841avJ
FRx3u6ApzAVM0Xdk0+gadt/6r7i4nLB6Kw+Umr4MHvOcFKtwAPMmnaIPugg+
/prnu+EF8LRsZRqXDTis2e3ovBW4Z6qmu94CXF20dDz6HHiowSvL1gycZFox
KXcGfEmPgpbMGPyXdIx7+BQ4PyaVvsIQ7OX9dCZcHxw0Y5d7QRd8KFvlmIoO
OHQt4S3jcbBJ47DoohY40MvP+b0m2IJ7MD5XHTu/9oXHd9Swfsgc6G+rApZX
SjuioQT+tiA+waMAfr8XZ/9XDutH7zSbR2XAVUK5u80HwLv3pBifSmH19u0E
cYQEeLTyUq+LGHZfNBs3z4iAaf2ddlT2g2fYZc0EBMEX7zWGU/CDf4/dS1jl
AdcPr/kMc4Edn92Ra+UAb6xkvqlgw/r9RotEBguWT66XHO8zgcMfr9/0YwAL
H5i1caIDr7rXslvQgF0Eh5/qUYFrAt+TqFGAGbQ3lKTJwEcrRtT4ScC/bm/S
MxNh7882VJPvAxtmPJf6+5fzP9v2y3qs/wb7y38Ond8Bf5mmuzqxBZ66b8k1
vAEe0ZJL/rQOFkxmmu5eBVdm3/rbvgwOH/vx/d0SmNHo84M3C+BnDi00zXPg
WTL5M00z4KNPsi42ToNPLUarNU6CjU/6jjR+Bxd5T55AY+CTyUZ+r7+BJaw1
b7QMg59/lFNo+wJWCC1u6BoEx7nJUfZ9Btv/Ps4z1A8uJ3b6NfoRbNkv+OBH
DzhIeHP15wcwi8A1tu1O8Bkb4j3CDvDh77r5NG1gEr4mFo5WcN3a4jHhFvCD
QutDcm/AMX8eTGg2g1eoOExPNYFf2vsEn38FPvBb8YZLPdhCcVwwsBacOrwX
G/sSzCnIU59VhcU/+03Oi0rwkwuBeu/LwYWtg4XDpWCBfJv2lWIwt3pqLlkR
OEGAV5W3AHvf0j1SIQ9sdloo8eQz8JUPzRaXc8EZ5F8HgrLBBA//0CZngpsv
1fx9kQ6e+Zr8rCcVe14hT7qYDE6iYOWhfAJmsOueE30MHk5eua6TCNbfpsm/
9BD7Hm91Ukg82IbGX/1ZLDheZPVRazQ4U6IwdzYKrKGsepk6EizdKff1YDiW
D0iMyDQUfPFk2cjNYLAHqc3V9LvgkOF3eW9vY/XAfTtpPhB804VPhSkAq6c+
1Ui1W9h5iq5EOfiC18o0D8f4YN9fPZta4wWWGdEunPAEf1TIvULnAeblpOxX
cwMTE9AvXrmO7afqVOUjZzD1BVuRlqtY//L/qr1+Bau/b9YM+x3B2aUB4aaX
wO5ugwUh9mDfDbKbL+3An52f/5y1xerpjAkDjw34UFDusJE1+BG7qnGIJbZ+
aun1OnNw+pcs+eWz2H42irNFzMDOl91rzp8BX1iN8Eo0xur3ReJQ12mwAeeh
SdJT4OVRgsQjhmAT5vR5P32sv7EW/KjSBZ9+9DZ8RQfrBw+iP0hrg79ZPq25
egzrV9FFOnlaWDxYj9+c1sTu7xDNSWEN8Khz/luHw+CBlLpvuapYfU59T55S
xur71dstESWw/HfCrSsKYB27I0mFh8D8D/mHlmTBPtwn6uRkwAWL59R8DmDx
Pbpp1SCF1UNWGxehJFhy2NNPVxx8njbFJ1YUi3/aJOOAMJZvqhsGfPvBbCNe
glcEwXutFI/K+bH6DTV/tssLvjZPfkaHB3yZ6XVKPBd43E7y9ggHNv/uLuyJ
s2PxcCzm9GEFl+iz9rxlBs8VdfMxMYG3TO9SXGTA+t3pgfvldNi8XvbJ30eL
9bNuGlsTarBqx9HiHEpsHpA0P/xFDo6elmPUJQMTcR4TSyEBC8Wlfloiwvbn
P8dxjBC8eG5w/TEBFs9hhsuLfzn+szXZMZdjf8A3ONkpk3fBMUnqh1e2wftP
XCDS2wI/kJa2zdoA/0gwPr2zDs4hu9V3Zg180fjcfPEKuCAw4RH5Mvjp8Fi/
/RK4ZWvuadMCuCLTjoJ7Htw1vvb35iyYj8I49PMP8L4csQz5afCgn4Tew0nw
12TS4NXv4E8GLqdNxsFjzHSFFaNg9vrUR0zfwH5arQxew+DYGU3ugS9gkQM1
VSpDmLvGR1IHwOavricQfAbvyTEMOfSDX6ffKmz7CHYrvkB1sBecccJzK6Eb
HBJ/2WO3C/xhbvHmxU6wylIDVXs72N89TEKuDfwzeN+n5Fawu+coJfE7bH/N
nzpc3mL3e/AJ2+BrsGTVt8WjzVg+BFudKmnCvkfZoszZCL4311MU2oDlA6FC
wVodmNXpuYxdLdjG+Ztm90uw4cO4AfVqcFrqjc2iF9j9BmplcFeCia+UfLhf
DvZ65RHypxSczaXz5noJeNhsLGysCMt/7+2PJoXgmQa93JZ87LyZEbvKeVg+
fXAfLHoGVhOvVxV4Cj77nlfwUQ64fNsshiobzHaEM+hOJtjkjPD6Zjp4m092
8Xoa+EDrptN0Cjg8/dBVm2Rww8GMxc9J4GDlX2unH2P1WbDs35YIdi4wDD+W
AOaNf8vS+ADMNcckrBKP3deNjaoXseDb/GLvZWLAl5guWRXfB+vlOLlKRGH3
Zb5KlBcB7l2qZxcJx+rB+F5xbih4IoPktVAIdl9iBGdz7oHzXGSchO6C9flN
d3Nug8uExKmFg8BhUS4pzwLAWymjeWL+4Og2dflCP/ByjY76AV/wZ43aN+U+
4Bpb01YFb2w/pwdO1N0Aa3js09b0BB+1fND41h38pE3vhb4bmLP8h3DvdfAJ
GSkmcxfwkcSBW6PXsPu3LrB1vIr1A5lLjT+vYPude//4piO2n/hH8/sug83M
Y2ujHMCbWTf2sdqDz/0he5NpB/4mQvVX8gL4F9mRipc24KnqK6PHzoOzvE+E
9FiBi6rTc85bgkcYZVXnzbHznmnW9T0H/nONsZvsLHjW/0fnI1Nway/RUZEz
4OZxiQPVxmDX0/zxOkbgwpnnVwdOgS2fhdRdOQk2KAq4vWMAptIzbbivD+78
1eXCpweWOFuaUHEC659Kr2R0dLD5+7BB68tx7P4iPVqvHwMHXcltJjqK9acc
NpknR8D5X+IZD2qC/34avNKiDj4eViFnfRjrDxRTrmuqYNMMRf4oFbBQtcsx
IWVsvnw3GqpXxOrn+7NxUwXwerKi9dIhLH6crbrhcuA7j/meC8pi/cSVzOfV
QbC4mE6N+QEwvWvO1XUp7D7Zf0THSWL1LjAkIC2B9f9iLZF2MfBdktlkR1Gs
H6Q8DiIRwe6TnLU/Zz+4kkI66agQmDbkace4AJa/IbrX7/CDZTVGgwT4wJEk
hwhe84AHLGh+XuQGP/2mZEjMhdXXeX+2ZxzYPH+ba6TLDr4pdmtzjhWbH6/b
qGJYwAdXLaNlmcEyqtu3PjGCHY65DvgygPm+hmXw0mP9do2m/w0t2Di784YT
DZhAKPYOHTXYrp9/p4oSnKpy8ps1Bbh9e1SamBzrh6O5M4Wk4LdfHGlNScAP
f6+n/yYCq9xiT35KCB4tTd87tQ88yWravbXH/p+/niahyPkLPsITVHTyD9jV
IaZ2axf8QJpAJncH7JCTRWe0DT7IdMT89yY4ciGPIn8D7NScL3T2F7a+Nv0z
onXw6umCuPJV8IsB7QnbFfD0Rlka7TKYdLa26dUSmJ/qoJ7LIjjv6zcVngWw
+87j+K45cISYuFHgLPY9XTuvgzNgSmu6fePT4CfhhGsPprD4MFIaaE9i+7f5
Rb71Hcy2/lCqcBysfrOqymYMTFMhnss4Cr4ejjbfjYBtCPXLbg2De3Uedcl8
BWemep2eHgK7XK1RSB0E+yoevG0yAE56VnCA4jOY+fbuEdQPDn6+Wu3TB27g
t4s7+BEzLXvXjx5wYOWMc2Y3+IdrrqvFB3DZG+5PjF3gEyeF0jo7wOVtEa2h
7WA3ZkFTrTZwkGjj0d+tYCoumYcv34EDhPW1PVuweKV8Mz/4Fiz5s6lr/jVY
sxzl5DWD+2Mrv1xC4Hdnr3kINYHv/Ky7Ov4KTGLn9SajAfy828Xfph5MFuCT
yFMH/t16iXakBuwvRf0j9SXY85gG3/lqcOPr7mqeKmy9gITib5XgXLsLRJkV
4HR/shq7crDfxvkOoTLs/MzK6tMl4C3FqzT5xVg9Dr9Xcy7C6jdd7P3BQvCe
rE3FWj440Ulj52Ue+LZceob/cyzfH5lkaz0DX6iVISR7CiYeoWnqzAGLn28a
fJANNi7nPG2RhdWX8y8B/kzww8PCxj/SsXjPBw2XpIH5rL++8U4FC8TSkGmm
gA+nLzwlSwZfaTyV2ZMEPqNJufHkMfh41K9n9o/ADKI/KqQTwUQVVRxbD8GV
U0pfXz/A8vXR8c3oeLBYeYWLRRxYWdNCQzgW7HGRzmklGvv+uaLFV/fB4x5k
nZFR4AHhLSLzSLD1tlmicATYJ24raC0M3PT85ZvmUPAhlmsX4kLACu/nzGyD
sf7eRpt74B44RrVU/+8dcNHZXL0Pt7F6d3+XmR6E9ZOtxdOugeAVt7WzRwKw
/utbWsXgj91v2861CT/wH5kS3ypfrH8mZX8Lu4ndJ0F5sqUP+NzdimJpb7Cc
0W22fV5Yv6lcG+j3xOYJ7fRSngf451cZ6wB38HpRMZ+JG9avpRRVRF2x/OXK
zfvtAiYw7XX56Az+2/o4PO8aFt/bvVuBV8FH08wbzZzAKufIhqSuYP39z0td
YkewweZxmuFLYLPX4SIvHMCE6+cT7ttj/Vo54+yli+DFM6IuGnbYvOPvHWC7
ANaP8Xm0YgP+9uxXXsd5cHa4CN0za7Cw09T721bY/SXQfLayBKe5+CkqWYC9
XMjmGM2x/BGKW146CxZVXNbrMAMz2hFtPDcFt3g/XQ8+A35pW6F90QSbH5yk
s5rGWD3V+3/jMQILuqwK/z4FbnM91vTlJDZ/OQwLag3Bnz/NTCcZgG1FNm7c
1Mf6T7aRqbkeFr9f/cHKumC677akHCeweaH5YXBbGzv/zu/dL8fBG8xtrg3H
sH77lE4+/Si4YLBY97YW+NLP28UXj2DzRvPyRW1NbH4qqDmKaYCnTo/UU6lj
9SgkceGnGpjVau9Mnyr2+0rVxy9VwMN7teKpylj/F7WiuqME3i/yW+2yIniV
6la9gQLWz/9URcjKg+0PRT1jO4TN451Bhr+yWDxeBHRMymDxHDjX13EQy6c5
bfHKA2Df+yJdydJg0+uDjXelwBxmqn+vSoIrOCSjzkhg8zcv4tJhcaw/ESpE
C4th9a1GTUgnCs7wXXqzJQy+uF338ft+cDW58YEuIbA7Rdznl4LY/bud68gW
AH98F0odw4/F//mfJ7582PmaUzwv8YIffD7yxJgHXFPfSanBDW4253svwQW+
mcfey8YJvl+TJEzCAXbKD2pZZQPrlRSXjbFi+UFD9OMDC9iG98KVV8xYfz75
VL6ICZsfbJUGKYzgZeqrxZEMWD70FFj40YPfs541ukoH1nxuGG9JC9axcuU2
oMHuhzdjRY0aPLbUQC9Nhc234XxfXkqwN/kJKXoK8JPnXmKE5ODAPdbr66Tg
747Uf6ZJwCb6Sp+GiMEHBX03OonAYf6VFxAhmGGrlenFPrCkdhJdHgH4rTCp
aeoe239Wd1kbi/sLDiI4Wh3yBzz0qa/P7zd4dj1SxW0XXOKt9+PSDtgsZGXY
aht82voSp8kWWF43LEN3E1z8TMVZcwPsOW1zW/EXWDds6Kv0Ovgrx/1A4TVw
p6bFFZ5VcFih0BOWFbAV/wd62mXsvB5q3aQ/wVshp/r3FsHTRnN82wtgmqGV
8tV58G953ciFOXB7VE/e9CyYiOU6zfgMOJ2duObrD/D6klfe52lwBcHzb71T
4NZ3fpZdk2Db9n6utgnwcG6SYMt3cO1e/vXmcfD9hIW9V2PY+aSOf64bBadk
J6y8/AamG202rhrB4vm1dKNiGCyVfXSs7CvY2sCGtvQL+DjBj9vFQ+CobaRU
NAgOD+qRKxzAvje37V7wGcyeJfAr/xP4JJdUQ34/2GP0z7v8PnD0vVssBR/B
fMURzwt6wav0NAGFPVi+ec4lFnWDzzwnXS3+AN6M1Ykv7QIT8sV6lneCvcxa
kio7wFePfSCobgdzkccW1rSBq3oXkurfgx1GOt83toL1fZjVXr8DO+3k/Wxp
Aaf2uE63vQXHe5zi+/AGu29HieSPr8GqOrNnB5qx81e4mQ0jsIXds8TxJiw/
mNzYfjSCJZIrvyy8Ajv2nx1dbQDPlGoKb9eDG8RMi/bqwJf0/G6QYq6TSAqg
qQVPrj1sZa7Bzv/ljAn3S6w+BBp59leD67lqxaWqwDlikt7yL8D3qncI1SvB
kVq0PdoV4I0zhiOnyrH8Dk2RMC8DEwd+f2lXCt75SRZyrQS8m7Ya71UMHjwX
8S2oCHx4t+JqZCFWT55nFRMLwGx1llqZ+eDYT8+iCvPA/l8EWF4+BxPMV4y8
fgZ+r6g19eEptv/dSsmvueAHd1fLfuRg8RCevLGeDb6l5+azD3OoXWANbRbW
vxZ/KXFnYvng3/hLPAMslte0opQOpuIYl9RJAycGU+aapoLPFwtZ2qeABeyZ
T3kkg3Pvvg268wTrl7+4fsYlgX0rCVMzH4OTmi6Elj3C+qUEbwlKxPKZSYip
NwF8Jedc1fhDcAZjbsLqA6yfPF0uI8IcWSRMyRIPFgyVzBSJAz9LnfNQjsXm
j6PBXf0Y8JiT4gfraKw+5BPOut4HX7h0kutuFPhbrj53YiTWP/JvWORFYPFU
ePGxPhzrT+yrYd1h2DyRZvOdCAXbWVE/2wzB5vXjOlpqzPXjlJX8weCXOtMP
FO6Bz40qlOjfBT/v+U584Q54weDzI6/b4Lsx2/ZRQeCJcQXnrEBwcsqN0pcB
4KM8GdIf/MHu/enTk7fA5arnv+z6Yf380xtyJsxXFBvcJXyx5zsHWY7eBPN0
kK9Z+GD1cV6GysMbzOEedz7SC1zTxziXfQPMfT6rrN4TLLwiXN7vgfW/oMj5
RXcs/kS1tmSYa++m0Ai4gcfpuX+puoJNOvazml3H+v/XDDdXF/CKlw9xpDP4
0NfE3txr2Hw/OzXQdBWbT5pGbF+dwEtbKHbjCtjnp4AWI+a41POSBxyx+g+2
OaV/GdytSFdw+RJY6JSlxj0HsK2bBFWmPfb7U1fpX10Ev8glPvXFDpvfqpNv
Ni+At8fW3FkwJ3vzmh+yBatPnPI2tgHv53TrdD2PzVsOF8sYa7DOnAx/sRU4
KvMZT6clmMWq1mTeAhxwzLSJErNazEV7CXOwp1+3hv45MKtJqPHVs1j/dfJI
iTTD+j9/EHehKfa98cf9HWfAEXx5bxZMwD8tU2ZpMCvynNc5aIz1w53BISMj
LH8f7OR4nAY33S/OTTiFxSN95Gv1SfC1EG+9IUPwQUqHxV0D8Ju9+FZezH7H
Fga09LH7abDhvaQHlrX5lByui92/0OGTRSew9xmDFHp0wIXqkWfWtbF+0qj3
nB0zaV2+jPpx8Jzto592x7D7nN2dCD2Kza8n72iKtMCUjd+de4+AzUsO79vU
BE91oHZuzNJ3rdqOaoATdLZ/X1HH8iEp9FLsYSzf9y0TVquBS5gEPw2rgrlc
KIaJMKu9eMAmqQKufFIQZqIM/jGgLuWnBCY7pEKSrQhevhnB2K4A1rzDZboq
Dz4sPdzGibnfscbz2CHwI+E0Y2c5cJmDj32iLDaPpOTzG2Ww/I5FgjMHsX78
nKKHAXNe0u8ytQPgG/GhLZeksX7zPoEmTgqbb0HMEXWSYBeCNaUpCey86Tyc
9Jizq+4cVBPH8q+Y+uZlMTDTr8K1eFFsPpOczH4lgu33wsi9WWGwYbx+Egtm
Eum7o1r7wTK97hbXhbD8309GmiKIxWfg4FSrABjlDG2s82PzUn9VVRDz8STH
8tN84KELopYBvGCCu3wKhTxYPn9XPzrEDVZ1d7tDhtlS9OmqAheYl7Q90YET
iy9b19WHHFj9uKW6v2bH4ikhUrDChvUHZ3NmAczHHQTKjFjBAydcA26zgNfP
yviXMYO/DJkUjTGBwwRaaBgwV4Z5ZWoxgj9cN3HwYAAvaOlb5NBj8blhENRP
h/WLe8c/k2A+ty5ko0QLjj8zyOpEg807JSOCFGrs95p+nF1UYDkm7Ut7lGBT
u4wxWcwF333uO1CAN869uvKYHOwRaePVTgZ+ZaBf8YcUi7+XK58sZpv5hgYH
EvDiI4HIJGJw47X7YZ1EYI1LCy8IMB8Nk2FUIMTm7ciJDKd9WD8JELBOJ8Dm
190i3b491v+8n2HQgRyz47mHZep/wZSRXZKef8B2016f836DZ8tvlX3bBSuq
fqhlxrzXb72qvwOmGmO1vLMNPtA8v/xyC3x6ur16aRNs2ZJTKIxZZvhSt/UG
uKmMQDDhF/h7j31Oxzr48sfAM0SYSc9oyamtYefdStb0XAXTud26VbiC/d71
49TEMvhpZWwgN+bJfTnaZj/BxKK/VWOWwMWbkTati2BzI80yAswKLBQyqgtg
ObnBEc95LH7JqbXFc1i89XXe/JjFzqPdsiOAefchxQXrGbCQPtHaox9g9zvZ
lb3TYB+rgSxqzBb7Hrw6MQXuyHlNem8SzHbLIqBxAlu/VUdg5zt45oPfqgLm
B+NTy+7j4ONmN7lLxsCNYYJec6NgpW/9OyKYtVuCiu2/gX+WMUVnjoBTue88
GRkGs0TVfOTE7B1aoGz+FayceaIj8QtY0v12ZN8Q+NwTbW8GzCIoLOb0IPhg
glJf9AB2nx3axzs/g18J5oxTYq60OVKo9wncoE+bFd4Pjqn987q1D/w3eI+e
DDNHDHGUzkfwZsMfmdBe8AjBMOG7HjCvURwBKWbxPCoJnW4sHjSaQaEfwBFR
XAStXeAV+QdFZJgPCyUE63aCd7wZwyM6wGXn/la3t4O/rukyUGNeuj3x6GQb
dv9qTSdi34P5L3cJ9baCqwz2JJgwU6rrnDd7h/nBw7rHLWDf/MGjX95i682Q
bnBj7m6g67d9Az6ZNDmc/Rrs9MubfroZPGZac10cs6JG8qYzAj/XpC0sa8Lq
a4kkYr0RfHbKI14Z85NWnbf+r8DL6p4CzQ1giq3ZPBLMskWplvr1YCu2AMXY
OjD7H//D/bXgENEYZw7MFxyz39nUYPXysFA/9yWYJipla7YaqxdZh56DmCfd
Nnu9qsA/1E78qX+B3X+EtgkhZjeLyR7dSjBfKYtvbAX4xKMO/c/l4Gj+LW0e
zDSXo686lIE1QwJqCkvBRDl1B9dKwIlzij2qmO9HTz65Wwzue1N1v70IXNSR
mseIOXc2atGyEJx0xcsqpwDr708MVufzwWr9BBXymDe8wpID8sDoe2/hu+fg
8uCPU3SYuTpv6Vo8AwcfRH3ZT8Epkg/CFnKx/nds0l4R84W9vCu3c8DyPz8m
tmeDCfJM55kx87fwO9lmgclmxOkKMsH6NRdH1jOw/Uy86tPEbM1zYDUyHRzP
90z5cxr4Wz77cwHMf+7cVHdJxeadZ81uTQoWf6OOcWLMJcs5P42Ssf4pqyCc
9gTLlw33u7NJ2PfFTpIpYl6pqa28+xjsn1IQ1v0I6z8djPe4MYsYTD11SgTb
8rMsVydg65sn2hFjriax2DF+CN46cqYu4wH4uphP1mI8WGzsZakaZrIH5FMR
ceAXLtZag7FYPPOevRXB3Bbw5bpXDFjlwLzm22hwAEGnEhPmb0fczl68j/UH
rY6U8igsvy16yPZhpvrhkWwUCY4zfHYmMwI8uHr+0HI41s90o1WOYDZDopfj
wsAL/fy1Y6HgNWJnOVnM7J9+994Jweq9+93jj8FggeBX94Qws4X3J964Bzb0
3utquYvl809ZKTbMl5Jsy67cAQfx+FvW3QarHrwlQY156p4Rv00Q1l8GfqqV
BWK/nzMMIMSsFmw1aRoADnWjc3/uD+66bS20cwuLR5TiriFmluvxWxl+4Gly
O641X7DJsSf2OpizKQ70PrkJ9jvJ5LDoA+4kUefWwvz1QMZ2gje233bp3zNe
4NffhoXUMcffzHSLv4HlQ77z9ylP8KdQBV9VzB+kf8rHemD32RTNMumO9Rs7
Ei4VzPSa+toxbmDCSKOECVesP/pQk6tgtjnmkRlzHYuXtPf5SRewsR+1pirm
eC9x7Thn8K3rza7T17B41L5vPIw5ovyQ3MOr2PsvNtpmncCNIqShRzC7uJ+9
/PgK1r8Jh68uOYLfnYx6qI35Z7v5WOpl8LVNZeP1S+AoM/5pA8yPnYkychzA
o+8/39q1B2fsxvifwcyTwp9VeBEcfvT2LBFmkgfZZtZ24LID/lMvLmDnf73v
CQ3mgN+ibpdtsfqJm7jaZIPNc0XxCHbMX4oX293Pg0NeCst0WGP5y/WuZj9m
36dvHAKtsHktyiQ/aInll1e+iBzmDOdbh+9bgCfmArymzcHb/U97j2BeYZox
SjkHrkhUWft1FjxmGFtjhHla5ltmoRl4Xp2riBRz3w21L3am4CNfD0m+OoOd
99Z2OjvmKoc7CjdMsPgWoKVuY7DnpaJ2ScxxFSptYUbgzMrzcxOnwdyxNAeO
YGZ100hIPQU+FjrFvX0Sux+SrVYzzKpi1xIrDMGREvIhdJh5T+s+djYAlw6n
drTpg5N4RQVFMTc4DCcH64ETiCoUvuti3zNNW9XEPFn5sDftBHgvOPLjrg74
r7TPLwvM+zhPq9ZoY/OphiyLFfNmwCNxr+PgB9+X+/qOYflrT50ph1nl7rfo
+KNYf3lrnbasBXav8v9wGrPgxCGB0iNgznGfRFrMhCc0JK9rgufK/L93aYBP
NonVS2MmZlOuilbH5pVdZs/iYfAbg3M0pzCfCze5VqIGtugKm6PF7PZpIdJV
FesXtj6GPSpgjoM8B2UxJ1L1yz1QxuoDxZ9bUwI78BmmmWL+f0zVZziX7/sH
cDJDtkRWkhHJVmgQKWWUXchehVB2IZGRyMiqECIyGkjRMEJmlE1CyldWRST6
/x/9rvfD1/H5HPd9X9d5nu/TY3WZqkIJ5nHXjRhucEYipYK/IuQx89G1AQXi
liunvqqBQwclf9yVJ9akfcJPCT68+MXFTg72RebzngZZyLd1UXtxsDvbNvYY
GeiXobujM7uJWRxudRiAFyvXRp5Iw/sn3jFzgwvXfloF7IL383l0DEvBvJ+W
s1YHBw/Ks+VJEi+/dhmjB/+Tf9d9bif0t/WxL50SxL5+45sVwYylkc5p4sQW
+2QH1sSIpa27z9qC9cwc+BtFiW+4Ds9Kgt9/kh2N30FMT2O+sCgC9yl5VPg0
mC5/2ev1duJX7y3Hd4AV6D28Y4SJzxQJb1/YRrxbyOOHCTi8Q+dztRCxtujD
OWGwTnIUf5QgnOdmv+ucADFTYkKvMViOu8iumh/m6y4Py3bw4MMP/VF8xOot
XXXzW4nbwxnaTMFPz3ktvuSF/cNJuU8U/ISjOCeWhziRzk1icQuxfpxyuwXY
U48qoZ4b7uf72wtSYG1Of5+kzXCei6wpf7kgH2rDeuzBDo+aFdo4iTvW+h4p
gmMdCnTvchAXFErT04HXE2w/e7BDfb6p9PexQV74lsypg63Yn4oUsRK7xWr4
cYKt3xj8d4kF9kH0x4CvzMSyzY0SJ8B/rAV+P99EHLi3c0wE/Gvfh+83mIgN
LLdxrTDC90aXnLYDjz73et3GQHxqyv7QHvBxjqCJexthHveW5mwCn7JdDPGj
h/5K1goap4N+HLmVrAee0x1traIlDvu9RXgHmOeHcnI8DbGLmYLoX2rixiM0
H53AvF+ys7upiIdPUl4/AJZ4wZtUtIE4U+dLFTfYW9ZsLYwS8i/H1WqegvhT
L8ewBfjOxmP+zf+4/mcOXzp5JbC47UGGnHViA9aZdRZw6DtqtktrxNLDlw/+
95dYP/VkrCnYUt/3d/0q8X7zictyYDfWm9uz/hDXdl34sgmcSXmtPnCFuJvy
1eupZfhdlXPAFPyC9zLr29/wPcy/7BTA05FuH+4tESdRjNmwgUtmjzCFLBKz
dqZ1z/4i/iXSWmkJXj3f+6z1J/FO1Sc9quCxTaZsRT+Ip3yeO/OCbek+DkUt
EH80vOu2Mk+8+demrS5gi7CtX/rmiBWyXrYcAYd+n21/Nkt8cVPurDg4o+jj
zrQZ4i6vwLCNYFX22GX/78R6ahui/5sm7rjfpXwa/JZhibL1P+JIEftvauDy
J5zTxVPEIoH/NgqC1w/yacV/I77fbnubEvxy/h2L91fi3b7HMycmoT6Kn3RM
wG8pAtmbvhB/esK9tBcsLlm8WDRBnHNYnk0AHDOVfSR+nFjzz3zGBvA52y2M
F8eIPzCz3vr6mfjsXIfaKfCp3/r/WkeJF/kihw+AH5mf7338iVixkGJmB1iT
WVYgbYS4PXLFlQk8JHiyO3iYOH9IzvTnEHFAS+KSI7hu9dyjgUFizpCKa3pg
Bndn/9oBOM9IQIQSmG3mS0lhP/H4s+wfAuD/7O6fSOyDfuL43kIHpphztQnq
hfkX3sq+0EP8fvDXsAM44Ph8/cBH6L8CmkZ9sKL4ron6D8SCNGf4VMBMlxI9
SruJ/Tprh0XA3zS+OKZ3wXl4fzKwgn9lTzSHvye+I/I4Z7WT2PmHYaonuMuy
Nv9rB/Hp6sX3luDLjpObP7RDv1de99EBKzN/nn/dRpzQMhiuDN5gdFGxpJW4
ifn+PxEwt6PjREYL8abGknF28Kts37Wod8QSLlWylGCpxHMhfs2Qr6lRU3NN
xPKL9G5O4DixcYZPjcSyj1jrTMDXNkcnt78l7h3RvnIYfCJJI+plA/RHvVeh
EvjtWueXknrIsw/GqmLgvOGVwsw6eP6jcoUtYKvvoX3xtcT2kqa3NoK/ski7
X3kD87Hv35nV18R3T9edvQCeYfe+OfOKmJKV7r0jeJrSb+foS+L09Jd3zMEv
bnTv7K4hbkwufX8czOB6LOFtNXF8U+a5g+BdnnnWz18QXxI1dlcADxXnJ5c8
J3btSO4RB9OYbJHNqSI2YxHP4wdXttTIpT4j1rbq6mcHD9+2So+thPmyPn2B
Hiwc9sYprIJYaCLqwno59J9dcbo/2O+LyMCvp1Af/Sm58+Az0T9zp58Qz4Wq
yTiBj4jUfBh7DP1k655gBb63+6jLwCNiryuHzU3ApYZnbLvKiL/fvX5VD2xv
2/jqXSnxyl16Tm2wgtnR0LoS4oNJV+gOgv87XXy/uhjm/Xmt1V7wlZcvdlc8
hPr63eSRB//9o8ZXVgT7xqJSeRdYtWLlbGEh1FN47ZkYePDlc4G8B8RbH0re
EQb/YzqqkFUApmWa4AfL1Lo9zMiH87o4xfKA90n8iEi5D/tBji6NC0xTkVmX
mAf3N/WUlh18iuagbXwusYCGSg8zuH3otm1sDsw/pw0dEzh7Z0h99D3i83Y/
0zaCQ2meXovMJv5t/iKWDuzzcMPDiCzIw2NhYzTgJxFKsuGZxGqPuVKpwe7b
ebmv3oV+kdtXQgV+s9fPMuwOceqtehEq8OWCrdRht4n93/usbgAz+XQwhGUQ
S64JyFGB1TutPMPSiaVPRzZRgdWYkpWvphHvNrr8khqsdn+fZXgq9JtvKwct
+LK6yFhECrHGpf1NdGCxAs63kbdgX6tnDW4Er7wboI9JJn7dVKPLBDZ7o1EY
m0T8YJ+dAAuYoXlLYXwinH/BQpcdvO2wBH1SArHjKd8BLnB37cH6lJtw/5uD
G3jAx+ckRzLiiT9/O8gsAL6bXWmcFQf78XnUU2HwjY9lO/NuEHOmiT4TA7s/
nLAojIX5r5rYsgvM5ib0vfQ6zMPFmz1y4PAw2b7yGOJRnT/ze8BMoV+EqqNh
foe/Ox0A/9jK8LY2Cubnt5LqYfCZ3W6NzZHEPVfvu+qCNV8Miby/RmyXunHJ
CCw1ITrSFwH7z1l62AIs+pPn52g48aMT44IO4DTjq3ZTV4mVu5Zq3MCCdxR2
/wgjlr2hXOkD9gteMV69Qqyve4ExBHy8J7uXGrx3NfB5VCgxX+bfJ8xgjXz+
+sQQ6K/Vvv+2gL2uiovfDYb9tps2aDv4+NTZyYLLxLo5hk7S4Ef6letPLhHL
j8c/3AtuMBo4/yqIOOpO7DEtcMuzXLWWQOJNuTyaJ8CUZyZtegNgHqepb1mC
Q3Q9Rsf9iY/FCKq7gncXszyb9yMuq9mr5QsObE75tuZLbPNp+72rYEvWPk9G
cLRHiWmCD/FO9mxDHnAWS6FD1kW439C6WDGwVtjXlpILxBNyrEJKYJky5ega
bzC/GYMWmPru2axWL+Ixs3PHjcDSPkbMQ57QP0ICk3bg7rC67unzxNYd+3u9
wSXy0fOrHsQx45mCV8GjHAH2TOAHq+yvktyJ57vtd/ODu3pdyvPciCM1+U5I
g/XMfTZUniP2NfVqPgB2usJwv+kscZjg3tQTYD2f5cwBV3CnRo0deJM/+/x3
F+JdL232+ICN5nbe+ucM+W/lvDEKbGPFmcAOfqYlIXPbifjr2ezxHeCanb4P
Sx2Jl4Zzo/eC7cZFLtc5EHekL0TogikdafJ67YmbC0712YAXmqaFvtvBfEs/
uewDDtMoWqAAX/Rs94+xJf4ozs29GWzZF9ycZQP7fWHDTUlw7rd0twpr6A85
jTPq4AvaPx1az0C/ZBWEmoI9qiwej1kR32FhWHYDhwgXnVyxJPb2Vqm9Cm4O
f3yYFfxmZNNohgX0E432DTGwepjZiSen4f7H1CQOgLMezXK1nIJ5uezMbQq2
68/dNW4O+9rkrpkH+FWkfuqqGTE7/ZPv18Ah5+qMOcHWBoHdWabEf/U/OuwC
B29sZXpuQjzHd6rpMPiQVEBqtzGx8aDoJWvwx45TPjNGxKcfsV4NADtJHLpP
Bz46/n0oyZBY9Tq9uDDYpDv+WulJ6CeXkFU1cBplV9i7E8RqBiFCZuB5xoj3
XwzgfmaGb3mDR4qvnKcEn2LwsIrTJ/Z8fceaHzwat9G3SI9YTqU4ey/4w5Ww
0UZd4jXpa/Im4Oc0T9InjhN/76Dc7A0+auaeRwnWOfvzSPwxyOveGApB8Klz
cq3FOsRBfz8XqYHtTydnthwlzrDSzj8F9h/+UTt1hFjgUcIPP7Dn021K9GCJ
+vTYFG3Ypy+Xl0XBEVeV/CoOw/N/6zEeBnuvqj3+qEVM67N6zgF8Sy9cdVGT
+ID7R/5w8MSrSQ4usJTMU/68Q8RXi/eoKoJZxT3ONWhAXt48+cgYLDYyvHFS
nbhuA5OPD7hsqXeRFvz+sVpUykH4v6yijDj4s0f1f88OwPyfbXt2FFyw3S59
YD/sq3S/uLPgS930qX/3EfN1Mz+NBatkhY8LgPccchYtUyPe/fZRkDp4XsFy
sksV+vG2g509OGbT25+LKlC/FP+Ua+BruoF6POC+Q2+3FO0l9os3XlIDMx8T
+dq+B/Lu+q5pa7Cq57kNP5WJr3MOSYWDdZN9XbnB8RwqLx4oEW98JCCoBua9
KXSrXZG4t09FyAY8X+Jc81MB6qWa5xYBNn8wLcMDPrVdme6hPDy/98r8fnDy
z+bv7+WIrR7Q/bUH1+xUFliWJU4qMjSMATvYmGUIgC3DDi49koH9qUNnrwUO
nM+f6NtNzPmY3+8c+GmrnQAFODP4Ym+iNPELRr0cMXDkk2+hL3YR87846K0P
VnU+4TsuBftow+YbvuDx91GVjODJbQU/MyWJ9faf01AAf7zwPqdpJ3EHZze3
JZjL49zdBQliyZ5U5Qgw/13DcV7wDb7U7FJx4qoCGy9NsEtGkXG/GPS7nucx
d7C1YIkhFZjf1dI9VRTOfyMgYxf4zHeKwdodcJ+T01JmYObPSjdnRIjzDg7T
hYFPnRuI3wK+2SohVbId8q3lbf8h8Kfuh2n9wsQBhr1nPcC5z9QNaMAXvb8e
zthGnLhYpy8Llnzc5dooRDzFz5JqCWYovdD7U5BYf3hdPBr8Z9uD60Lg7t/u
GyoFIH8Hj0XrgjuOqopM8BOz1e3pDAC/azxwgw18bOCYVQEfsdtls4MHwDF7
bRR6thL7JNiouIGvsRmfpAbfPKgclMEL+6KQ6pkcWG+4nOYdD9Tf8aiDDZjl
Y1XP8hb4nhcbTsWDZ4oE58TAzSpMt15xExeu1emZgqtjNHjmNsP+vRS2GAE+
43ZlXAAcv6QyXsFFrFhR8EsPXKfTyP2VE+prlHA8GNzqTZPIDQ44zjddygG+
0mV0BBzzYnvnKDvk511GS3/wnw/hq2xgCvobRYVsMG/jgm6HwIKcygeHWGGf
HekQuQg+ITPBywxuDfIUzmeBvBz1Uj0IrmKZcOhnJi5/9TrbC+yRTz3HCFYN
LtLN20TcRfGoZj/Y+CvrgT4mYtO5t+89wa097RcZwcyWIpJ5jDCfGnUL+8Hu
OvnNfQzEOsqtj73A9u27ipnAW3oan93fSCyy+dbHg+AC0ySqQXpiMYeXGhfB
MQysiSxgTq7wXw/oiL0MeZw0wQ+Tm/4boYV5Lb4R7A+uOue0gxN8qUBvqISG
eFXxYO5RMPd35UsT1MQcObJOweAYBQlbXrBPIK97ORXxbiPKGAOw1e3+Z9Mb
4L7lM39HgO8v62oLg0faP+fXUBK3pZrwmINHVQoyflEQ96d3SceD+zLfd0mC
j8tlX2v8x/k/r6ju07UDUxZkb/+3TvzR9h1DBnjPqScblMGHLpkxdq8R21eX
i3iAzTc26jGC5Uwjo/L/Ep9IX/xwCOzSxCA7ukoc1Fd3Jwg8Vsu3lQesFMr2
oPwP8Tnmu9onwfWOL5dmV4ibrrlXxICNzxdGiINjhdydGpaJJ9PKzWzBWz8F
nfr3m1jx16tzt8FXRwLi9oKLch/U9izB8/WO0F4Am345eYoNHObd8LJkkbiV
+rb8cfD++13Ppn4RCzk66F0D0xsZ/BIBt4fEFdb+JI5fF/C0BpeM/tFe/0H8
XlVw923w2I5IURXwpgpZ6b4F4kbqLYd9wFWSyu6c4AGtmPuP54mtPVjnDMDV
DbXac3PEuU53y2LBTBczJaTA4iy1j9/NEjuZbTjuAva/YLFIB9aJbC25P0NM
9VzPTwu8SfbTiYnvxHSbA1TDwB0JWxWFwUFdr/a/mSa2pbQzswYz6VJe+fcf
sfrErRd3wetLgjT7wYEVqVbDU3A+47XGIPADWh11PvDQv4B3L74R9/pctzsN
/nQvgGn1K7FPtXpDOvjk2nCsCtgk65jjwCTxvc8RegHgyPWYw7zgq4qmes+/
EBu8nXA4Be5ekIn9M0Es8ke5Ph18U3iJQRVd6mQzOA79OhnZGAgWZTHZxwe+
c76ltnqM2N3oi6klmJIm6+/aZ+Kvbb/L7oI/r367cAA95HFkdJR49VWkZCjY
d3G3gDC4ud1GqO4TcfRdXjl7cMgzE0MacLYn+9X7I8QUQjr12uBx3j8cU8PE
T58LeEeDGcyffpYEpxlUnmkbgv5e2z7jDt5WvRTFCjaYllR6PEgs9d+rBUM0
T2n14gDxj/7FWyngfXHxIXvBv28H+g/2E0s6Pwm9BKYyVUgTBH/o/PPqTR8x
836qJTvwIXodVVqwWHpLXEEvcfKZqz91wMEN5x1neoiX98Z+iwOrSPX4y4FT
mI7wfvxIHHr8U7MvOMYqNZIXfKbCw6TmA9S7yUbeGlzJeFaQCiy8dI33fjfs
A4pykaNg0ZzZfd+7iI+ayzrGgTnu+t+RAzPP1o1/fE88/JZprz94f77BHT4w
Pct11tedxBLBLxLswPn+g9vpwPdCv9UVdkD/bP3kpQf+1fJC5kc78SJP4Foy
uOM6T/9e8MbixLrhNmJt6snqULAq/6aGHeCnYTRDza1w//UtlO7gcjcLJXaw
PPNT/4oWYm6ljpZT4Bs+hVL/3sH32WjczgFvj0nkPQKeiEjP/94M/fCf4aGb
YI/j1TOK4D2anfcHmmC/uF53Dwb3ms1oioBpC+ckmhuJ21bi+N3ByxPvBDnA
9hvvyDx7S/yPhsrAEvw8YOXSBnAK/aXn+Q3E909E0+iCV5b5z/yoh/u+p9CY
Aqb+9W7fPjBf4nDtWB30l5iLSSQ438x1eRe4rHO4oLuWuHTvayd/8L/9zIqC
4I2x9awNb6Af3n/64wqmem7xkxU8sqT8p+I1zMsedxZL8Lvdf+WowONxI/YP
XkH/M7Hn6YNFzRN/Lr4k9pQ6Y3AbnKvm9UIDbKjerDBVQyzw07o6DpzDqHRS
CRyqpbU0VE1sbhFTEAbuZqJx2Qm+xlmq/P4F8Va5CE4/8J4d1/4JgH1LSpYb
nhP7xa38Owcejrbn4gRr2n/f86KKWH001tUW7FGvVbgRbN/Lulz2jLhkdNrQ
DPz/1a75V0l8caVeMR9Mcaf6hR54xapSf6mCeIjx8cIdsIDng2wtsIRl+pmZ
cmLHzFDJZLAyvQXNPvCis+jMxFPiucThsetgb4vLkwrg17doloeeEDNtOc8d
Do6ueK65C2x1dCz442Po/4Lxpktgz+IXgqLgJlmnq+2PoD9Yx5d8wCs7pHwF
wQ/0DtA0lRHHOfNknwcHnKzU4QELf+faUFsK9dws1+gK9n1Mn84Btsi5FVBd
QhzU2ufsANZhb7VnBiudcnOvLCa+G10Vbg2ujy4u3Aie1Tg8/PghscbtEH4L
8HCI+VkacP1g29uSItgvqQO7zcD6eUH3KcEFs2U7iwqJG+0uVBuBDX/VnV5/
QDwZf5u+AMwiuVp7Ary3fCh6tYC4QXi/dR74nxPfIX0wb8AF+ZV86D/9Q7I5
4DMj4Wq64CuCe41/3ycOYzwVmA0Wvf2l5BiYt7VvbjEP+vmWzP4ssNrKVJoO
+MQ8JdViLvHVgIv+meBNKeprR8EbD9vd+JUD/RTZK5UJ1rHO6DsK1u4suvnr
HrH4EI1ZJjgi8r6kDrh/IJppMZs4vr/0Tyb4Wwz7kg5405/S9cUsYvZd4ZzZ
4HHpOOXjYEOGFqffmcT8LYp598AfL7XO6YIXd1/XXrkLv895PswFV7QGCBig
e3LurN4h7hD4TyIfPFChU3cSnP6o1mX9NvSnsD5/IfiKwMywMTj4eVoRJbiP
6WREcQZxnhSHuzm4V3bAlgasqZhr/yidOMnA3dsSbHxXMW4j+Nfe35XlabCP
D5TN2IDzWy1lmMEf1/8GP08lZluMHnIEb+qgPswBNip2qn6VAvv4UdmBc+Dd
a0MdW8C8T6fONdwi3vCne7MXuORnapsAuO6t4s2WZOKXafk2fuAfidP7d4Cj
htfFu5KgPzNHBIPBDVSR26XAvxSW5fsTiTOspE5EgLmKtwXKg5N1Pz4aTSDe
4a65GAvO3ndOSxX8YvrovW83iZcKBhhvgZ/e33rlEHgrNwPNQjyx7K6cpLvg
dr4JmePgBN53/StxxJQWJ+PywXbcASeMwT1h+4WowHr9t1fLbhDHGCSMW4GF
tvP1MYF9YpT7n8cS19R/nnQGrzBsoeQGU2X0ijVch33zmP+0N7g37mv6NrC5
l9zXjhjizemrBy6Dv2gfzJMCB9WsbR6MhjzcJ5scBX7M0Ce4B/zUZa5iMopY
MfPCqWTw1Lw9gyZYP6/m7Y9I2M9UQXHZYFajO/YGYOtPAof/XYN5nVuTLwHL
tStLW4JdGpsVmMA/RR9pv4ggzt077egK5tG9mMADrio9/q4pnLiyzJ3ZD0yf
1WclBnZrv/ai5yrxhVh/kQiw2+6iNEU0He/WL2HEp13qCpLAvQ9yNTTBxgIv
vv28AvuGnzojB/z9b5C5IfgN13YRKvCm1z//PA4l5jP+PmwLptjN0MYOvlmg
01QbQmzPX9ThBR6aEh8XBm85+2ZDdzDkzz9P6TDwQeo9jvLgQwOsheOXieU/
r6wkgjcGzBtrgv1of9T8ugT59G1VNg/8+CrjY2Nw5T6B/bTgR36yPRVBMH8Z
GgFOYA1G/Z1bwBwyRpNNgcS6nvol/mA35f1XdoJLpvltBwPgvpenda+DNRvz
tPaBm+qPHJ31h3pbdJllgq3+HrhgAOZki8ugBLtsrGl/7Ed83ahxkz3Y0bbI
jAucl+NY+taXOCdqic0PHBFhFiIBlt4U/WfAB/bNzciQ6+DhiBPs+8HH7MZK
5y4Sq97eY54NVik4wWwIvrq+s4MazMJdm1FxgTjOlfOCM9jXS9CMFzxRMKrd
6g37INL40GXwzdhAHRlwlbyB5ZgXsdJyZ2ASuNNsNe8w+G936+CyJ8zXNw3+
InAo92lXS7DNKHsdC3io3kms9jzMg7ZpygVw3NQIuxiYQuZvWr8H8aW7D6Wu
g+eqZt7tB/9HV3NhwR3Oz7xlZy7YwfjvfybgTDunyo3grjcmcdVuxLwrjV4e
YN3EZzbC4FleUYuP54iVtzLbRoJZhNy9VcG8FYfiZ89C/7lef5YNLm/R+m4E
XnNyk6QHj7dT+LxwJb4cv9biDk7ZZ7NLGFzgJJH+0QX6M8uQPQrMHDScrAZu
vl4vMu9MrO1E+yoH7J2VZW8KnmyL52IE/xf+4f1LJ8inMy5pXuA9P46fEwUH
9ATpDDgSa+Utyd8AH1uuFNcAT7u8FF9yIJZJplMoBPdy3dSxAmtGmp1jB0dH
nU57a0/sXpnyPgBsUsbAtRtszfHYbtyOWC8kpiYFHJeSJHwcvP/PuwQKsIiO
FHO5LeSxREWSC5hCzVFUANwnolLXZUN8P3L32WvgCCZNATWwusnFoXlryBOm
N3l54BsfRQJOgdfM75qzgKfUJTXrzxC7KjXv9QfLf76oIg0u/C59eNwK5oXq
h0Uq+ExX9WVd8H3q2KIN4AJt6/FKS2LaowqibmDWStoLwuBnBz+29loQJyXf
kYkFTzhYZmqAb9iy8yyfhnnb9/xOMbgi/+QuO/Ae4/7GLWCOlWNu7adgn2kX
8F8Fb1ic7tsLVqnkzJwzJ+bTFDqfBzY9yXT8NFg1rUeODfyqM0ik0Yz44qO/
QpfAqb8MxeXBdEYhKlOm8LzoYNNM8OmT+sHGYFHnmUeMYIpI07k3JpBf7jHK
fuCMgYhoabBWlPa3CWPIj70tBhngmSKW+hPgW5nsGvTg/I/v3700Io5kOWZ1
EazJEvRXEhyaYps3ZkgcfvavWRp4j742twFYmE59lBZsZ/b1Sc1J4hr6PQkX
wEkjMoGS4PGsDvexE8RHuNnd0sB/Ni5dNAB/UPePogNrRablvzSA/s836rwI
7nQpoNoFHktPUJ/Qh/1NyxadAd7iv234JHjw1RsVBvDlgrl7b/SIjSgfcPmD
j6VNJ8iA5w6U837TJXZsoCrOBHv8+XDUFOxQJrrADN5TtXTv7XHI668aZy6D
jZg3iiqBQym1f88cg/2f/KcrD/zl7rYqS3DKz6oHXOAslze5bTqwv3sVC8PB
B7i4nu8Dc/2x+LB4lLjRinGlGOzNJyDuiL8zJdoIgNkZnPN6jsB559J/3gAX
p0gc1waHf2Ir/acN95Vzgu8ZOOb1ZOJ5cC1nB5cEOPAy/b3Ph4kfDsXvSQfP
Mzv2nwQ7LIZfZQR3nJ/dW68F/WB7ZyUIbPIwvk4R/EHmbcqsJuRtt6pPPjjW
Z87KGpz9b+QED5jRkF6/6xCxhImLSQx4evafkya4i+pd2JoG8XJgw4MKMPWB
+X4PsIziEU4J8BHtFrMxdeIyK9/8DPBJBx0KY3C5loYdM3j6P4vOxoOQZwdT
tUPBK3I/mlTArSXORr8OwP7LXpkqBr9cvhflBFbNsZXfBp6LU/o6sJ/4XAlf
XhJ4eJbdTQ+8rM59gB5MmSa2tXYf3N8XdcogcBOv/YIieGDn9ek5NcjTjc/m
HoDHC7+s2YHDqTg2C4Dv0u/f06dK/LnU3j4BfHvuavpxcMbL2wO04MOchSJv
VIivfSv0CwT3y9/pUQRrzl3eP7+X2JJTr6wQfOgOvZQDOPvqw0eC4CcNyuoD
e2A+LQoGksCXNf9e0gfbBcpKMoCPrWuN1SvDPmxRzgkGnx+ldlcBS+8r0lhU
gvqOim8rA3e0BG48C3Zbz17dAV7zT/s9qkiscNB6LQNsaPiLyRS8rcJQlB28
fDboaJsCcYnfOZ9IcNHotuJD4KGC9Jl1eZiHng/Kz8FK59tjLoLHA8OnZMAt
FMsG3+WIr9CK1OaDRZPp9tmBzcuz3giAdc7P6A/IEj/omP6aDC4eTos6Ad6S
t6iwCbxTdm2qSQa+P7ak4CqYqZHO8yB4w3+0h/7uJl6kKhR4Bm4RnqO6AJ4y
+vBjN3j/A9PpaWnifbt9Z/LB/UsyK3bgRNYwZiGwS+zZXUO7iEcufzNOBf9d
+n3NCGxAn1rHCv7e8Ja+TQrm4dAV0yjwm6SmUi1wcXsK2wawJu1s0EtJYuET
zQsB4HMNYueVwc3+dMs/dxKfCneMKgN3/dMQccPfKTOaJMC3753zmZQgbv9b
visHnCFxcfYMWOVQwTM+8Bl73ev94sRqBbYut8AROyf1DcEX6XoOsILrTsvs
bRMjztL8qRoNbvzEd0Qb7HWsyJIafOL+7aA3osT3WOZyL4O587N6VMFfr5ey
rewgbvjMY1IB/vZ2OMcb/M9y5Y8MWLXZ9fSsCLxfUqahCOyUr73HBSxrU/pU
FPwhyEFlYjvsKwHn5mxw87lymzPgsZhjVPxgl3viJQPCxH96dGxTwaUGZYIm
4G3KppMcYLvH+yrebyOmm7aJiwPzMNR66oJ37LWwZATL3JM+2SxEXOWhbHAN
/LL1gqkWuHJiwokKfGc8PPSNIOy7RePcYPDpI4ad+8Dh9EE0fwVgP9i3H3oO
bos6EuMH5i/4NqgE9p19qLjIT5x5PTH1CXj0cTq1F3jx5mt/GTD7aarlWT6Y
7wM2wcXgh159LOfAv3Y4PdgJHr3OeHxqKzH9YN3vfLCP5o2HjuDHa86uO8A1
qidlJ3iJNyococwBx/IdHbABF0gaVguB96fa53/iIc5NC8y4C77vdCvVEnxD
5cldPvCWY53Fg1tg/rqmG9LBxxmov5qD66W42XjAFy5s1+zjhv7lEwtJAYtb
CzWYgIsDN3FsBtsVfXf5uBnqL1XdnAQOVQ2QMwJzcu/I5QArrz0X6OaC80up
3EsAx05kSZ8Ep9vP1LGBJ77z277nhHmtkdl4E/xpi0iVAZjxwJInK9jDK0++
kwPyYXH3ehy4iSHpvT64f7GjmAVs/OdzQgc75L9FU0gcuNY61Fcf7HKc0ZcF
PG1vH9zBRnxwPjo+DtyncKlQH5zkv7eNBfyW5uVyByux/LaNu+LBLJw8rgZg
OrHvpaz4/5yQ9U4WYsGuD8Y3wa1rk+UnwAXnywXYwTcu7o/vYobvNQ1hSARr
2fnHGoJpJsR4OMFvRKOLP2wijvK7q5MMnhC1mzcGNwX33N0MTnm/ZNzLRCxx
tpYrFVyboTxiBuZ6YlTKAz5MuSVqgBHyoyf4bAaYNjzaxAJMZ6mkww/uKAs9
PMIAedPleiwTbMk1b2YNZmll8dgGPqPTFDu2Efppgrs8B2w/+3fCHuxTc5Ff
FPzpfojVV3p4HwVfQQF4q9DhPy7gaos1I0nw4U0Hn32nI5aOYhIpAZuJ26R6
gLkOqXHJgoXkbqf/oCXO0wsWfwpW/DH+8iK4x6fJUhn8W0mSZoUG5jGWofw5
OPyjvVsQeNZ1j/R+cO2DsN//qKEfZzWb34B1bgXkhIF114UjtMCOV9U86cAd
EQ32zVRwPvtq6xjw2UBBB12wsNSMJwtYvGf7tfcbiBv63+QmgktTGt4Zgzd4
7lrhBus2/t49QEkc+FfY4zb4u1dxhRXYITaZdhuYs7TfapyCOE7V71UeePCW
h7gz2HrHy7Sd4IVjthwz/zj+52aPU8ml4OtLuYJe4MOHDz5WAJ9v2Kn7e514
dMB2vgr8eWYyIwgs4FiufwBcVNTKuAFMIybZWb9GzKbecfsamNuu0lMH3L70
WW8TWN9RV6HzL/FmvuVtieBNYaPcJuAIWprNPGB5dnu+oVXi3ex/d2aC/3i1
qNuCQ7M7rXeAWRgZIr/9ITbn96ksAvsd5phzB8/++iQtB85MGfBZXCH+cIey
8Rn4oK+hYBB4ObE9+AD4or3ntw3gNHMV87fLxPkTYl1RYC3fPYa64PAw1yFW
cF9gtduH38Sc3VJ0qeCLf6sKToPTztqeFASHJIlQjy8RJ0+v19wHZ32ZC3YF
t/9ePCoNfprCwvdjkVhbVXWpHNxv5tvnD5Z0qq3dBzYd5i2nBI/LBZc2/CIu
/TTzKApMZeFQrQuOFJpoZwNr33ee+viTuMxxgTEdnDAYpGQFFgze6CIM/taS
nDP5A6wmNFkI9tDNl/EAq/lLhMmDHdXyhn8vEDtz8BysBgsGhhWGgJvmx/i0
wBt+KKZsBLf8DeBpnye+FleWkwCeF/+oaAqWPPK1Yyv4xbkvnqNzxJc2t2/N
A5c3ZLa5gOlWza5Jg88rLx/5OUts9DeQ/Rn4QsvYeBB4VlSyRh186KbhXVqw
ceypay0zxJZ39/vFg9e0188bg6WZUz15wccvMgR8+g75s8EoOhecvNf7ngvY
INuxVhq8+ZXUfz+nibfw1PNUgacVJU9cBl++bR1/CLz1g20vPdjLXka0/T/i
6I+NQYngplKxQTPwXKCeugB4e51K6fgU5DPztMgDMNWU5T13cO3gTTEFcIVn
+NOVb8StispHX4HNn+R9uQqm9OmI0gF3bnyiyAreuao39fErcVtPdm4GuFui
0MkGXBXqKCcGNjj3kXpmEs7vuzjyGFws1/DaD/xF8lDhfvCTH24Z1OjNmknv
vhAPi9UnxYOjKr7fNgGfMax+yAd2i5OtH5sg5vmrM14A5pekY/AAJ5XY71EE
/9pi6746DvOxtlb0Brwyo7RwDawTzLhfD9yjGZDACe7rCp0dGCMerBE6mQ1u
SjeucQJPrAvISIPbgwMLf32GffXEReoFWEbmW3koOPf64uEj4I4z8Z+Ywczq
lcEfR2F/NDmL3QZPX8/psQWviDnGSoCXZUuPzX8iXj90ia0SHPC7feQSWGby
3hNNsErh7zhGMPtIi3fXCPEVPoEzaeASipkT1uDNosrHxcAx4qu6s8PEe3KV
TcvB9xSnnYLA2f6cIYfADpseZzKA/W7Uvn0/BPOWrrmYCjbtVJK0Bn9pS3EW
A6vLORbPDsJ+v521Ug4ueKilewkstsGoQBN8Zt87Bibw+Pr9C90DxBlfv31J
B9en3rCyBf98cmtEAsw8+M9hoR++v6zp1zOwdc9cdAiYfd5b/Ai4MMuwjQX8
MibWv7ePWNlYaFcm+EQ2wzdH8B3OY4XSYDqjUe+lXuJG6mbNl+CzrVT8EeAB
g7i/umC9Pa7jXOATEonvh3uI376jb8wDT9Y117mBZas/NCqCb5wW7177SCyi
U/elAXxJJvdfLNizslnIBCweKXdUACx8fNhv8gPx7uKm0hKwj/HPGR+w29xp
+QPgkR2UIXTg7zmfuzu6YV9y/pVOBQ+I6N+0Bt8O7v8jDr73Pu3sQhfxw8Yb
41XgeuZK2yvgo0ZsUzrgKa3bPhzgBzdNGIfeEw992Z+fCxZbMNRxA4faJv1S
BCtPreetdxJ/VkiwagS7LB4XiAdvGtz1xQxsdUv+yTawQp9F5H8dkKcnCuyf
gFOech4JAp9/nCWnBQ5Y0xFhBu84ws7f2w7fq7XIlwV+k/9juwtYfPtGOTnw
9rPK2qttxOXyQXb1YBnZnohY8L4tmo9MwK136scEwdt9TbZOtRJ/NF8+9Rj8
drUgOxAszuE0pwkONJHVZAYnBNFm9bYQx6l92ZANHtFtPecKPuD8fFge/OZQ
ifHaO+Ka1Psf3oJHBO+digfzJ2R+NQc3FtwJ3A4+x5+xeaaZeOHBrWcV4Cj6
OJsQ8IufV9h0wPqink0cYLvTZhHDTcT2esrH8sEML5i4PcHmlr1TKuAHC8l1
1OBUBe3c9kbYP+NTMalgq+dBAbbgP77rHlLgl/1u55beEnffafZ4DX5whTUg
Grx0WD3GCNz04FSOANjP9XTttwbYJ0c0vj0GH6Fm5roETrKsOaINZufSD2MD
Z0y/qR+sJz5+j3PTfXDKHy2L82CZCqPHKmCBlAMsNOAnZ2i8O+qgfl25w2ng
6Md8+vbgb7VnG6XB2xrjD6/UElOFRbfWgbOem5rfAJvL/f5uBh4ucbq2Hbxt
MV989g3s+3cVnc/ASr8SgsPAHntUFfXAuyxLFraAR8Wnn46/Jt5vO3+5BHyk
s1rfH62iL6YJ7nW6T8MC/ij05r/+V7D/dt3tyQUzmqg1e4C97dJrVcClApW1
NGCWEzebO18SS9WL9WaA/1P3n3YE+yVdpZUDG0QcEV+rgf01VmfQBBb0XgxO
BPtQD5VbgVttfH5IgOlN6xQXq4lPlb0Jfg1WUjnfGQM2f9MmZgpuYe8PFwaP
r8b/N/MC+lHnl3EVOKOFsukqWEfv2UEDcEnW5tdbwaE3tx7++hz24VxD12Nw
QzSn42XwJjlaCh3wpfK0LC6w/Jc27c9VxIk3sxcfgk1iOAr9wK45wg6aYM6i
NlFWcL83x9zgM+IrHT9q8sGS8a6J3mCxSH+PA+Ct0QInGcE/nM1UeythXn7v
kMwBH2eI2OYBprngK6AKptq4so0OfOvORqnuCmJd2gK1TPAqd7fhWfCb/ChP
ZTBtzLtkKvC5lKTXHeXEY/cmFzLA98JeSTiDRVgFnBXAkoKUxRTgqmtOy61P
ifm2GeikgSdqq+45gP/TzKGUA2sHMzqtPyG21lnoegfuu2yolQK+uyjz0g48
dC1ynwyYhcW87u9j4hn7bP1m8AU767Fk8PeJpEBbcG/dvq27wXSD5m9WHxFf
p/nm1gSuEfgqlAyW2WAyYANuipFPlwbfS7lsvVpGLLFBaVcTmLbAjCIZLOr4
pd8GXM0zWCUNPpi1J2u1lNil9+/1JrDCHdGQZPBox1N/W/Bv3fv+u8H7l1aC
/5bA+fJLrjeD69TrMm+BJ3KUquzA88V0/TLgDQcV/60VQ76qvJRsAX+6lG2V
Ct4+PZziAD5r59UrB2ZrsuSnANf9uevS9hDmfVihOh0sc1KAyxkcoXrqgiKY
L+hr/wbw+FK9VmcR8ea4hco7YFHxczJnwR158qV7wEzfDyvQgrd8yn3VXYj9
d/xENnjEUm3KHWz2xPuaGljk6IIkA7iZ+mlP7wN4X+vza3nghavUB7zBjVzx
fw+CWRwsXjOD08ydo4cKiL0GHp8qBH9qV5H1A3sL/Nt0GPynbH2eAxzmvmfg
cz6x5YGi5lIwN5PJq0vgkBrlF8fAD9X0a3jAU14ZDV/vwzwd3fqhHMxX1PYt
DPwz5BHVSXBWeYOIELhcfuPx2TzI28kA/2pwRiVPcTS4LXFi0gws7jggKgYO
5v1zbjEX7uu2RlUd+Fb/Y8YEsGLNUXtrcIQCbZ00OEXqq9haDnFFwnRCC9jN
iJ06HRx+5lSgM5juXu2yEliVQSeIBpwfMUfz4R7ME+3j5HvgYN94SU+w9Luo
xgPgvJnbLszg7PdNbMPZxEKOTK+LwFYZjhcCwB9seqSPgvcXnprjBt90+FE+
mUVMGX77SjmY+o+p8VWwVsV2aUPws6J1JmFwROvXhflMYh7GkaFXYN5To203
wOcfztRbgpUXqWulwL1iOxpW70L+Keu2vwOr8wQNp4GpX5f9cAZfFvpv0x78
/26x3XTg7Z8dTXruwH6QLAjLA2du+K/iApjBUnL+EHinzNndHGBqr4ILY7eJ
W7aMvXoEXuflZgsF63ocdjYAFzN5NAiCj/wXJz6XQRz9L//mSzCnZgXFDXB7
adVFS/AHlUfzUuBLwxmef9OJbeP9llvAhscPh2eAzzBQbzkLfldXVqYCFvI6
ps8AFmDp/tmfRvw66fDdB2C1tVw9fzDtoRnqo+A2a4E3W8CBJ5TDvqUSy7Iq
H3sGNkzl44kE+36Z/G4K9vmZ9FYMbP1yx/3fKcShGqkxjeAzQdM+KeAqZwFn
J3AstcwZZTCbrqAFHbjiwLRV7y3Ir4EEp3zwEV4uH1+w2vr5aG2wxdW8XG7w
gaJH9V+TiR95Jv1XCa7qOb45Eny3v1/bDDzorxIsDhardKteTiL2vOn1rwk8
SX/kSBp4in/mlguY57319F7w0e33tBjAN7jK8gYSoV4PohiLwE8/7fINBPc8
z/h2DByr1nWGD0zr1Dn0PYG4RC35TA14+2vBb7HgA7/cfazAW4ZCGXaD/wSY
5v67SezyYfZQJ1jk++GpLPD2t1ZJnuAkR0UtDfDQ++ZVdnA209Zn4/GQj1vF
A56CFann1cPBZ1o8WUzAlT4Px0TBq4yZL37HEW+9eSS9CazOVHA5DdweVu3s
CrZZv2qmCm66QqHHBGbaIn10+AaxVwOTTgnYOyHDIBj8KqLfwgC8v7DBfRuY
g+ZMxI9Y4oTM3Jw6sO6V5LdJYPoKmTkHcN2hi/zK4EcKtifoweoJS9H91yH/
HGXfFYKpn7OxBIEFU2+Z64IrGF49EAAf4Iv+NxdDfLF36dQbsJY2dXUCuMPn
kbA92N1z7YYi+KnGVwo6sP2Sm19fNHFIavziA7CKop5fIHi1L49CF2wXf+uG
APi4s6DwfBTkq9uBF2/AG0oWzRPBUUrq6/Zgeq5tBUpga9MkU3pwKWM600Ak
scZB2cYicDaV+bVL4Gv2rLr64ElPky3bwF9Udk79uEY81h79qh7sus834xZY
59ZskDM4cGrOTgW8SzvAgAnc/uq6xkgE8ZKdqEoZ+KLmYeUrYEOv6b1G4NZ1
Tg1R8MnVN/rL4cQR/gu278CHY+4F3gbf0fiQ5g7ufBRecxBsNl0+yQ4epbTn
+nIV6kkfd7QS/IhNKSwKbCJrVnsa/DLgF600OIWS4QQF+F1/SlZXGOw/7juL
ueCJ9i0GvuAMToayo+CTax5cfOAfd46GzF4hzmS8Nf8a/OC0kWMiOCUn7LMD
WGRF2HYPWN1L9hsDmHFHifdwKHG/WCp1GVj55mz6FfAn3zIlY/DrH0O9YuAN
PN6X/4QQL1J67WwDSzT0DWaCTQPuJ3iBPfYO6GmBU3m9WbeAdyid7/0vGOqf
25lTA669nHgxHhwyXHncDrzSryahBA6O3ca4EZzB5vBj8DLxxhDaTyXgpz+o
34eCn4edaTICn9PlahADn3Dd0fjnEuyPxRvtbeAn9CcGs8DKr11nvME/lAap
tcHWkdnbeMGqndWHZoKILXdKnX0NHnk8m5IIZoigeucINnrtQqkCdr4stH8T
WGRYNGQ0EPprJbDxCZhiQYDzGrhjlNnxFLhwUqdmF9hRqIuHEkz7MCfwQwDU
L//lWD6YTk5YPxDs6tL2Wg/8/NwrZWHw4qnfTxb9YX8YXlBsBjNeVKy+Df74
ae+R82D7JyH9h8DFLBvPc4O7OLsYp/2gH8cHHr4E78wQNkwAp1gWrDuADY6d
Ld0Ldg93ddgE3rMrT+izL7GwPe/np+C+Y833I8EytI88LcBy5Z3qMuCtgWLc
1GDdgKcLvT5Q748+74vAiqVuFcHgwp2pWYbgn66LcWLgs4lXr65ehPM2al7u
ACtLKl7KAcuMGYX6gm+z5kQfAzcMCKQJgkUdGh/+vEBs8yGjoRFspJsxngGm
WqynPQ++P8+9WxOc65BosQWc6K8U990bzn+SovE1+CrXPFUyOHOK+rALePjX
vth94OeW6f1s4BkdHslJL/je8arQ5+B13cDhG2Cpxxb77cBaypa5yuBv1EEs
TOAxjWfBo56Qrzxsi0/B30rDPaLAF3ZzzVmCDV+/9JYD74kJXaMF01VZXB88
T9zmpS9UBu74bFZ1Fey728/UHGwT/vDPLrD5psV7G8AmCwYGvR6Q16dfbXgI
3ulz4HkIuOdsp48xWNnJc89OsFTitn/r7rCfeEffdYOlJR5mFIBHpq56XgI7
RbocPwmOkTGXEgMfZDZk++sG/aBrstoJXua1/S8P3HDv4kgAuIQtvlcfHJFU
9lEEbGzW07dyDuofTfG5HfzUVHo2Bywza0XhD/YIvMmtBzba1SC/Hbwgu2K0
fJY4qlIqsA0c9t3q/j1w4L8bPb5gRcFqRl3w/YAvWsLg6YMM4b9diU9mSzS3
gg1bNNjvgRNmjax9wV9Vzjw5Dj42as0oDJ5lNnf+7QL58Pvwu1bwhWYJ2Xvg
uAqKO75g/bl3m3TBdbnXwoTBPPRK67+diV/ofLzUBla8a78hB6ymMB7jB67e
b8CrB347V1i8HZzm/0NrxQnyj1l0vB3s/FkzPBf8UkRPKgB8nVG9Tx8828QX
tQO8I350/6oj1CcpZqUTzMTAX3UfLCiSdCkI3Ll5/vBJsMZmGS5x8CsTw29r
DsQ1TOavu8FD5w7eeQD+XkQfHAz+tF7mYAweSd9zQhKsWH5XnRJsFTam1GtP
/EeFSrYY/ImNQiYMvGF/n7w5OHoxWm03uNmdW4cGrDIaZDFoB3kf8tz7Edg7
oiPuGphO4kWZJdg+M6hHHjwoxEHJAJ6euCQzakustL3avgJ8g6PtznXw7Ezp
oC048D87gb3gCPVvDizgKEm1x19soP6fraiqwbsy9M0TwLcSNj11BkdQpHIc
AB8RmPXlApvsYPk8bU2sq/9Hrxa8/rHkTSrY5KfkXg9w0Ofz5VrgJwNBSnzg
8zz61T/OwHz2TR5uBvOePNSTCX7+xs7VB3zMVptKF8zhMZO1HRyw3fjQHyt4
3otL/3WCSz0db+WDRcKYtS+DYyQv/jUCb8tPq5AEH5ULvLgBfHMjz95+S+JH
Ll6UZeCYuIj2CPCOZ0ZZluBKoSEfBXAaLd9JRvCJfA65MQt43sHazVVgIVYx
ingwm5H6rCM4VIf18z7wW9nEPk6w8ZHmD9OniXtbH32sBXOuHxtMA1NsTfly
Hlxhm/BLG3yJcx+9IPi1xy2hpVOQt0/v7GsDq287eSYXLPr7cXgguPPiq7KT
YL9hn1EJcLB7Hycl2MNlXLfPnPgHc0pMKfhL5o+2CLC25SKnFfhA5F1rRTC/
7UwZE/iU1GeaCTPiVHH/My/AGalPaxLARi8ThFzBw4Pskepgb3mFX1vAl+iW
7OdNiWPTTQcawUa7zYwywY/pf3f5gEtd5E30wN7JTCM7wGYdoa5rJsR9pxJW
P4ATA/fdfAg2uXhF8iqY67r1u9PgSapeN3kww7YvXIzg72LRtWPGxJstG7yf
g9VpbkkkgHUcVsddwAq1v+6pg8VsQh15wEHXsqQXjIhzA06sNoEPhSS2ZoG3
jTjc8wOLDzQGGYA9nj87LQ7e1aB8gALcdFBTrM+QuN57mKMM3JW7gSYS3Mz7
5M8ZcDbf7C9l8OWFxz9ZwIWjFL+/niROkO1dfwVulVRkTAVzcPPynQfrqobL
HgFfHr14TAj8UW/aZfkEvK994non2KfA5mkBuF/EZjQEnHF9jNUcnC/+RUsW
zK7hHLwRvFn4bM1nA2IW9pl/VeDw0zOHE8BCR84muILLtjmOaYCl5IaVtoIf
1XXE/dSH8wrtm2kBryaI6OeCnzmElweBbcethIzB703K4naBaRj9qWjBQsee
BY7oEZ+zdVuuABvcTvGPA9trKv1zAtvcPxJ1ECzE3M7NA85vbChc0IX8Edyt
8Q7cZr1x5B54Z7/h5UBwy4dN243AbllKrVLg+cg2fxqwxeB7yZHjkP8TGmMV
4PIfgnfiwGdPOls4g2+e2CqkDp7Yt+cbD/iow8unP44RN3IVh7eAI+9Qnc4F
f9Z5o3AJrHXuC7sJWN/AY1Ea/FLLaogO7J3xqHFUB/o5y7myCryUc6UoAbxv
cT3nLPjt+FCWJlji1dZ7/GDB3uf5S0eJrwdWPeoA+/7d/LoATFPY1RUKjvkw
PXUKfKHVhkYBbDYmv2MT+JejzdHJI5BfRVOer8CT/1rupoIdKug6PcFTgrdp
joGHYyMPiIA/nGi9tKYN9ahxfN0DbhI2pSsD3+q+fTIKzCasfM8WfNl6x5Iq
+NBnRz0u8PTSn8LZw8TCv0YZm8DVkls8s8HF85kDAWDWW75HjMBCHnef7wLv
6eCQpQOPbuwtGtUifuH1dedzcIKlZkki+KTAjKIbmGnj5zeHwbOegieFwAbF
+ZMrmsRFLP7B3eD0mQS+YvBIxq+aCLChxx07azBFzfVNKmDWgTcvOMBvt6q5
zxwiTur9I9IIZrBb+5QFHuA4lBkA7jnQYmsE/q2WvFMabG6TtUQHVqH6/vaz
BvGin2/GCzA7j8aFZLCsyrETHmBe+QS5o+DKU5u3bAdz0PdSrqkTn0nonusB
TxswjpWBxTIu9UWDi5okuu3BUrIsXfvBV6R2fdwCLmEPG/pxEPazKuu3VvAW
ig+/74N/V7YxhoLnXvzdfhqcaW99UBHcy7BszQK+RFcXPnWA+M6T1yV1YAfn
+cE7YJHgE5v8wDonxjVOgs/uyQuSAqvduPWcFpzwsOLv6H54/gz1oRfgzsKQ
2GQw6wGJIQ9wIPW6tA442Xg9XAS8dl3i8/o+Yi+a4IP94F6e9ZwnYLkd9xlv
gO9f8fF1BgfFun/VAPNmx57mB2/k6e7+rQb5bbDfoAtckNve+RDMej7M+BpY
hcVixAZsNGJ6Vg38eK/P383guksVNxdUiTfTbZFsBVvLpTfdB/tYqLmGgvXG
1lgswCtCI1VK4McXh5zYwB37lnm+q8B898h0vgUr3A2Pzga3LyweCQJ77w5l
NAXzlYt2yYJHR7/cZgJTsL08+3UvcX9Oyf5a8OTvCq474Ldne+Z9wQpWTJ0n
wRzSZk92gS1VqtLpwYpj0hHje4j7rj67+BKcH2rskgYW2UNjcwH8H12jhT74
pUG6xU7wFa/L1jRg+TYv51Fl4vnXPhdegP8VR129BX71qzDVE/xosb/sONiX
bXObGLizwGpmA/g23xO2ESXiT23sKlXgZ/yXHJPAjm4LtzzAxwU8WnTAUzcX
qUTBgxJXD1KCx7V5Q4cU4X26lQ2V4I47p5gTwZ1pVKfdwdtyHxUdBfMJ2lPs
AB9y4zWnAO9e6C4fVIC82xS/uRLsskMvMAF8PWPThBtYqLvN4CjYaveNNyLg
exx6ShRg23Gm0kF5yI8N7yQrwe+6rz5MAFNVq8m6g9sFFqqOgtWtsw/vAMdO
HO+lAFOz/jw7JEfMo51I/Qx8alYqOxHs4/pK3QOsKqQzqQNOudB6QxSc1Kql
ugFsGVs+PSwL+cS3NasKfGvkolkyeGlvA6cnmCKJ/uNxsO/JA2ni4IODzjbU
YIukq7tGZWCexm+uvQBLyMS/TwH7frr8wBtsYGYZrg/Wo5R0kASLqX89Qgeu
vHxTZnw38YKQBN8r8LcbxYwZ4K7dAv98wH9cA5ZOgj/kv1mQBv+n+3OeATxd
z/xrUpo44wLHai14sp6CNhPcxd/DGQi+8jVBzBSsGK20Xx6s7/7ajAV8/O9u
3+ldxC23r6Y1gsOe1bzKAes/G5gKBgvRDHJbgFnpXx7dAz62MyyYEyz2UaJq
XoqYwevRUiv4qivPngdgNXGbS+HgZc7Itzbg2+mxHPvBu7Z72vOC326Rq1qS
hP36pYOtGyz566h7KbixJLM9BswR0innDK7rGkzXBOewvaHdhs4P9lnbSdz9
b/N//WCz8AibCvDFnLahBPDNhunTHmBp09GRY+BvdYUO4mB/X515avCL4ZeX
P0tAHtnSsb0EH/Lanp8ObvZjV/cFR411jxiCJ7c6hciAXW627NgELi+l6JgS
h7wcpwl6C25NG5DKAZ8/cPlzMPiG+nyaBdhyk4zJXrAk677Nm8FOlZsHfohB
fv8fk/UZz9XbBgCcMitRVmTvkd0gIzOSLZIoKzLK3iOpREJkFLJLdiU7UnZm
9l4ZlZmsSJ7n1f+6Xn4/v+Oc+74mpw9pHcie2UK38pBLO2xlQpFldZ0orZHJ
k+RnFZElWIZqWJFXVWRS/vKg7921vjuInHnOyKYEOWKJSvcp8oHdSDkn5NHB
HhFN5NnfY1wCyLwV+cykyCWJ8ozT3KjfSeMZPyF/ufWGJRn5sOxjHl9kgRl+
cSPk5t4QhVPIBQGvLx1FLtcOsV/mQvu7jDe4FdlQIDgzG/ksTUZDMPL4rP+C
JXLZUTo6BWQtMnslFmRVST+3HU60L6kvZA8g+x/4OlmMHBdBzfIUuZqK6poT
Mt++hjRNZPaekz8EkGm3rp4kQw4eP3tvhgP1+9/O3s/Ivh+ZT6QiP0tkC/ZH
vrpv8Jsxcs+N8yqSyCKSN3NokYvmZal/s6N5stpwpxN56OO+lXzkuPoVyzDk
1x5Phm8iz6hMGp5HPv1qqpcTOf1AjBEhsvbs2tgYG9grj8j2A7J35+eN58gN
9cIhnsgre6rMBsjpqxQl4siZRwL1qJAHOl+sLrKCpTKt41qQp/YGZbORSY02
vwcjb7BVx1shH+sQUldEXu9TIWBD5ssnrthlAbs0OHgOI2fE+0iWI7+PFd6N
Q84+FVLvhlywEBylh0wkKmAuikzs7nzyMLKgmMnBBWbwoaEfM83ImjMMdVnI
1U3zLx8gy25fC7NE/rLs4qaA7MfKa86KHLzno7vLhPJPcltlGPl39p5MObKi
uYhkPHJ1+t/T7sgcM9ZS+siyKbfOiSH/U6W6QIlsb6hluHgc/EqB16YFeSkw
wTcbOT4s6+lDZJpBzcIb+PmJx+1KyG2MVr/YkR3/ddETIL/dP6gwxgh+kO7u
+AH5n97r1ATkc+FOvV7IEc1tFJeR1QM/XjiFPM+vEkqNvCd3rfUXA/ik5AHq
TmStCDXTAmSRimO5j5E7T/r8tUNW9XTQvYBctb2UzYvsL0lIQoL8PTv9xvQx
sE9TV9Nn5HqKKJE05Du/R57fQbb7XUx6DfnWw+PeMsj3+SmWGPH79B9Z/6EH
Xw+MnupHTuLntihBnmhWmIlBzh6es3dFDh+k29BFPivXfk8U2f8+BS0lsiRv
T/YiHTp/GrtiKzL37fXRHOQkMm3/UGTGBSG2m8j/nkY1nEeu9/V24kYmZ51h
JkJ2/dPdPkULbg9WufcJ+a+ilHQq8lZ2wUYAcv+Zl8WmyJ9vMnnJIBOVU8sd
R97NfES6TQPmyg7sGUA+qLieWYp8bWHOKw75G5eRjjuy+00VwUvIh04Wkksg
lxHFzh9BTrm80blCjeZxTld5B/J5b/5XBchfFbdjw5HP3FcOdUA+VkkaeBH/
fkPJRwDZjmDTkxw55QCH9/ej4EnCOv9GZF2rkQevkHne2EU9QC63vJ1qhXx7
d/adEvLXne4mDmSf0ZNThMgs7OR7E0fAkSo6rDXI75vJlVKQQ06csgtA5ln8
GmOKXP1o/LMMcsJ907XjyIzGF/l3qFA+Hr02H0Imi3N7UY5ctFMw8gzZT/oy
qxeyYq/DjcvIa2rLBaeRU+nGdmiRHaslNdYpwc9q/qX0ILu8ENksQrbv/aL7
FJnkR0ehC/KskdwRPeTKl7QeYshXdAzGqJBTB/9eWDkMjv58sLwDWeXxXcFC
5NlS07QI5OqGFMbbyPxnVeM1kZOf6tMLIedeqks4hPzn3zP2BQqwMs3X3BZk
KzoHqVxkxYe2Xx4hz39vumaH7FkVunEBme1hbhQ/smiTkCg5MuV+qq7vh8BS
FbqeTcjyTqusr5G7s361PEQu+abla4Nc/4pcWBV5zZV9mgdZrT32BQnyoqS1
8exBtI/PRDM2INNpMIy9RDba2c58gGzSdNrxBnLF6VYZFWS2LxUU3MjGJPum
iJCVHNPKpw+g/gx5FlOHfKR/1iUTWWAs7NJ9ZAOOh1JWyHO8A+zKyBddAyi4
kPeFev/dj/x6sWnpGzn4B7fDdC1yRInFaAayD1fe4D3kpDXVQUtkkrxTI0rI
Ix1uU5zIRjNEC/uRW5xntr6RgTO2acnrkE2I45gykaPob0jcR14pCdK0Qpa2
XbJTRr70PiuMC5mfpaCQCLnxBGH/NCl63jqVsB6ZQDdM5CUyi+snswfIR/UV
Y28gm3pStKkgR1hzkPEg62YFnidBtq7hDZklAb+SpG9rQCaI16LNQvayaDN7
iMzL8bTQBlnZNIVQDZku8ZchH/KuRWghGbKTjPXBH8Rofxc8tGtGllVcbM3G
v/vHiT9C3vwRlGiHzH74HelFZA8XTk9B5IMpfT8OIpMwtVxfIEL3dyYYbEVW
5fMwyEc2aBLsDUfWG2Izuo08OHtpTAs50aPRRgT52lGvNUrkf4rW91f2o30Q
FUX/FflD8J/8t8gEeS9Uo5HdH/lPuyBb5j67r48s9GyJ9ySyzlBAOw2y3o6a
1/o+8Nh9De4+5DyC0N4S5NCt3ZB4ZPONnHNeyCL3I/8YIe87kVsihUzstevB
iOy2+uDsDiE4i1uZcASZKOlMywdkqonrz14gm/h9uBmAHLujIXMd2f87FbU8
8s820kU25NbTYl8IkTkLHudMEaD9/5EhohY5e63fLRNZY6jh2gNktZ2Zi9bI
h7+dlFFF5mQuEuFD5jhlxkOOXF4izfZz7+h/fiOkwtyCPMntx5yHfE5wgi0c
ubXZifc2cna4kJg2MvF+OjlRZJ4Sfq0jyLYSN81X/4HlSb96diNLVFtGvUce
n2YtiEX+TUrc7oEs9f7or8vI4R5q9FLIU8Mv5RmRzzoL3NrZBZfX9iaNIIeZ
ZXVUIe/0JBOnIFsWVMoFIp/02fUxR16vt6xQRFZhXfrLidxJnaRIjGwmdits
9i+4ndi8vxH5AKsnTzYyw8FCr0fIx4zI2u2RT8YE8WgiF2kyBwkjLxwdmKBE
1nJ5p/hrB51nOzerC7lEqo7yPTLhx22fWOR/x7R/eCAH99UYGyE/DNbukELe
K90+fxyZdPvTp7/b4PrhzHNjyH4L6TUfkX0rK5XTkEUGllqCkGm6pA2tkCsk
07+pILcksrvxIu89KiclRxaMs03++QcsrCkm2YpMIk/Vm49c/Y/YPRLZm+Ho
MWdkJ7aT1XrIixn2NieRNU+WUdMhH7RgqN3cAudVRbgPIrf30wtWIvMovP+W
hOz5yDIlADlRmfuaGXIwwR9WReSz2mPTnMhtn3ryiJFv/Rj2nNsEG1/+rdKM
/D2JkT4X+f5F3fnHyLlrcZ9vIy/wzyfpIC/5afqII9vfqTKmQT5Ze1ZuYwPl
Z6iOawBZyfDq4QrksObd7URkzobcn/7IMmNWo9eRWTL5uhWQuXI2WjiRq4Pa
G4mRnWoKG+bWwV/Xnzc1I4cVP27LRbaIftgbjszD+mjCEblq6emSLjJvTOae
BLJzeiU1HX4+b0Bgaw2sfH5HeQhZZx+nxQdkBTftoGTkUJHAl4HIBY3vWyyQ
NToX1pSRKUZ52XmRS+/e0CFHZtF7GTT/Gyw0NVvahjxaz79SiKwYdUswGvnO
wFtbN+Q2kY0cQ2QPwbPLksgj1/1PH0e+bf4xcHcVXFy31zaOrM4ix/IZeXif
j3Mm8gnSosZg5EM139lskW0+M/pfRJbMUBsRQn686SxHhRxyKS5j9Reap9rF
B3uRr/u3e5Qij7tOTj9HNmxaNPBDlqf63XwNWXpyRV4Beb5ztoIT+Yh7zxkS
ZG/L8tLvK2BK8dizLch1HjY1+cgvG0UuPEHurFjscUF2n021NEAenFBbP4Os
Kz8TyoisnujOvruM6jHkT+U4cuMLpyufkQNchv5kIrO+OP3iIbL7+/tKdshX
tOsWNJCridafiSC/tqdTO4p84jjf9toS2DGHv7AfufQNo00Fsnr9NvsL5PA7
zeN3kDc9glMtkA8qiVmpINv6NgvwIVeWaq0dQK6LrKlZXATrJ7I86UQ2cLlp
UYRcnffiTBxywlQVpTcyaV7Tz6vIkmlVTXLIrsZJ2ezIB5yswomQb/rQus0t
oP4/Wmj6BTmoQ1Q9H9nhYoLUE+QAlnlBV+Q7kxzshsiqQgoMUsh1CSo0TMhr
n0WO7s2j/SK3d3QKuTariK4euTJOg/k1MuPLZp4wZGkHAYnbyI8e3FbURX74
KPbSSeRGmhRbeuTFqkd3t3+Ci1iNkkaRx7pJKmqQtd3ihjKQfyWQ/AtGbp40
5LJDnpsK1tREdpaM8xZFTva7/5oaufKC7tDGD7Tfzv49PISs9P3++Srk1KWf
ganITXNC1feQb9zW/GeNLMh8QUEdeTaC7aEQsuu17g4q5Coe8+Nr38H1Qc22
/cipFIcqK5AdLfgok5FvMrFY30Xu71v4aIVMKxTDpIYcUUHtJ4hcw2g/dhhZ
7sdzpdU5cM6nlNxe5LJzfnTlyIJ7wveTkGcSS9fuIDe8pb1pidw1ojZ2Hpm6
XOeyAHLu1IluCuSW9RHdX7Pgkgiz7h7khgull8uQTWsnxhKR/8SP3LyDzGaV
s26B7FZ34cF55BSDCnoBZOv3O3kUyPH+FCq/ZlC/aC2P9yCPf071L0Ne9WJn
SUK2pXD+dAfZmTnSxhJZ+bwvlSqyGPepDwLIcZc/2B1GnvGhYlqdRuc/IdbZ
i2xygOVhOXLV2z75F8i+Nca7gcjXe7I/WCErhNUGqCEfuZeldAK5+YrBQSpk
z/zW3t/fUD0xUWT0I2so07lWIs/UzqmkIJtK3T1+D5lJaeq3NXLsnQMd6siX
wv/kCSOvHCgMP4pMEy/gvDGF5mun/eUh5B0DF/lq5JsNsifSkUtr2hiDkX9+
Yz9kh0zVIUWghazDTrsphjzmXbRCi0zgRbP4ZxLth8ozC6PIt6eYlj4hJ4XX
rr5E5jQR3A5FTlnUJ7qNXDYpc0QPWWJghu008qCTlgQjcuRFD7V/E2j+kZma
TSH/Ob/PtwG5LuvGsxzk+i/BZRHIp3VuDLsgGw8QEF5GDt1/hV8aWcDl1iVW
5NI62aD9yBWJze/mxsFt8VSzLchJV44yvUH+drf9Ugyy01vlJ17IbKFu7SbI
U9mmlArIpe/39LiRC9WNn5Mjzx+6NbU4hvZL0hnhLmSyxHK/EuS72attCci2
tlPsd5Al/UK8LJFd701/VUXOZ9sQOoEctf7hMRVyX4bk0toomh9tN/UGkYuo
NcurkCkYZjjSkdXviEYGI/t8F/5nh1y8Me6ojcytoTQtgUweZnT1GHK+AWvv
3xGwvVa87iRyKX1NZz3ywUvP9XKQ/7zk6I9AZn5z9ZorMi+t8vfLyEOew24y
yIS+7ETsyPc+0cYRI2sulQr8HAZbZZJ+bkfuCyYyKUJukizYikd2MCV65oe8
/xnJWXPkmbD3YyrIjiMUwQLIx4WOilIi27J/Gvk9BF4yYXw8gKxzj1muCllB
8stqGnIYK1tOMPLfERYre+Q7NA1sOsgkdrQTJ5Hj7x5KZ0BW38ux/jeI5sHD
FaFvyGVVI5uNyEvnHevykGUas55GIZN/e3DDA7lVjvzsVWTSO2JH5JEvqf37
yYV8+ZxjIzlyM9n9V0sD4FsXZEK6kZlexTuUIVfUxuq/QJZWPS0bhJzb68Vv
g3ycxvSYBnJR1hS5GPLrU+T/aJEVLDvXtvvBnb1nlsaRq8XP/axD9mOd/Z6N
HKVw4mcEcpzckSVXZP4PMWtGyHvXS3Zlkcc73Mk5kRPfdtGTITPktvIt9oHV
LCxlupCF/eP0SpFH0m7YJyF7eHQG38XPp/VlWiOrNHnWX0Q+EF30XRR5KjP0
MB3y2aw/p3d60X3P7beYQA6ieRVZj5zSOvkxB/nF4ZLVSGSpuxx87sgKLTxm
xshPn35OOIfMeHe9nwu5/+xH+gPIPTasxss9KP6FtCk9yGRlabPlyBn8taIp
yOq53v73kQ2n61ptkQX9Mlm0kVUZj7meRBa2Zv3CgOxBWsG51w1ufDl3Zxp5
4HvWWDOyndf2uULkS3/HMmKQvZkMDvggtwaauF5H1vq6NqaMTFXCrCmAfKq/
r4oSeX6EVWy9C+zsuPVqCJn2jBlrDbLkiGHCS2R50hH6MOR8s+V4J+SDUU8Y
DZF/y39MkUamYPDlZUem+Vz7lgS5dfqZ3MJX8GGB7bavyDVn566XIvd/vL6W
hGxgYRkWhKzZ8ovrJvK3jAOfNJHVYvOvSyBXqA0RMCA/tHmS+a8TTJ3YoT6N
XPs4/nczMv3sXHIhcpJOjUYs8nd3tl0f5Fd7pG/MkMPiPW6cR7aYs2c+gbzz
bK7/CLK84Y+YzQ4we7PTpVHk1ER/ulrkVk/K4dfIX0h50iOQ69Zr7N2QN+bH
zxgjv48JIpFH1kl43c+NfDZLN/cg8twN/7u/2sFjgYLG/cgl6VdPVSFTe1BQ
ZyC/fin/OwRZamSt9zZyTB1/5SXk///zl34WP29IE86GfMug2ZsEWeHd7s2F
NnAH/VvjLuRzYt+0ypCbs5+qJCMXnfgsdx9Z98bts3bIRHvxkjrI8i/lpE4j
B+23kGFCNq4nVNyHfCOOWf17K+p3juJL7cjtNE3m75ELGQydE5DrR67dC0T+
Qz4Vb40sqzleoIEcpWfYJI5M3nB++hjyZ/03+/ZaUD1nRXPOIFfeXjzfghx4
qcbhLXI08cHYeOTLwm0f/ZFVfEkWLZHHnpUwqSMXS4xqiSLbbnnfo0POfvq4
4u8XsNg7mrUp5FaCo6LNyLon7t8uRM6dtCuMRW5rq1/1Ra54ESNpgfzwX1+g
GrLOi8ctwsjneYuP0SK/vKBzc6cZXP7WtGISuffQ6OEmZFuy9hsFyOO6oh9j
kOvi9h/3Rc64r+ptjszavDOoijx1hE1WGDnr0Pt0GmRpm9IDO01gtw5+90nk
U78PTDUiewQa6xbg37mP1cYg341UOuOL7HNrJN8c+eKtKR41ZEFZg3RhZPOw
k2y0yGokgak7jWAZkzOcU8jvpI1fNyHz6X8XKUQW1J0sj0U2nFY+74esU3m0
1wK567669QXk5OX5PyLIwTkbkXTIDlZ2fLsN6Hyt52u/Ia8+CTP7gvzMXJLg
LbLiokZ6PDLDt6bzAciaq7mLVshsX9bjLiKPMbxSFEeeevJh5Rhy4phk2l49
2Osd46VZZKIP5uRtyO05FJ+KkH2EWXwTkN9tRJ+5iyxWZL9hg1xP/bpUC1m+
SdX3FHJIoLoCE/KThULy/cj6Hzx7ftSBZ1LS0jqRr6gKOZciD1swKiUjp6Xf
pH+AvFRCv2SPfESHt1EP2Y4lPl0K+UaXdSAbshdTnBkpslA+l9JSLZju1FG+
XuReq2uUH5CPL5L9SUdOCzgyE4p88otntxPy60DpusvI3/RMSuWQB34N5nEj
Pzz8PvMQ8p8rP5N/f0b99sAvcQg5Q8Eu4ROypHxR4mvkC+KXUyKR+ZoNXnog
C5cU5JsiN+eYlykj3za6XS+Iv+f0///OkTczn87++QQ+lJW7PYH8iI/pSBOy
8PA0fyFyjROxShzy4UR/C3/kfwc1g6yQ/dxdMy8iPwhdaRJHZt2uXWZANvde
PEaI7FjuoPy9Bs0/BwWXDuQiZfv0EmS3tR89L5AphKvIHyBPZUzLOyBbkZn5
6CPTHhYpOYvsb6O7xo58qrHhJDnyt/EIz5WPYCmr7A/9yBskdEQfkX/49Gi+
Qv7uMv08HHk0TeW7G3JpxaakCbKP03aYErK4h+akAPJ2wIrkUeQt2W/Rf6rB
FtbcyxPI7rklmk3IQTVxBYXI00b1R+KR93gVPQOQNSYPjd/AluS+oIkcOvGo
+CRyargsFxOyzG+Z2P3IFPUhZPNVqJ9L2AK6kK38iDbKkZ82SzilIV/UK1gI
QQ784mrvhHxy9t7CZWS3K2OO55BNBoLWeZCP0Dv7H0Zubn5NuvEB/DmTP2YU
WcvkN0c9cm0m8fs85DBxM9UYZJqKfaO+yDPLC26WyA9CWCgvIkdJxueKI+e/
N1RnRA5/azJPiLz47XXEj0rwCwLpk1+RnT8cHSlD1mkVCU5FPjETJR6CTPhB
ctIReZiYK/oycqenvso5ZKLGhm0e5Fev/d8dRl796umwUQGW2HrPN4Zc3Xly
rh55lWozKx9Z/vaOXSwyV7KCqD8yh2HzphVy28XoTxrIzSeTwk/i7zXMXmVC
vlnqfIII+dEHmb35ctTfYao93chhw1G5lchi5scfZCBPdn0zC0NOmv0p54rs
qifKehU5sLWIUAn5xwH3WQHkmVrXtqPI7/MLS7bL0PwP4EufQiZfHI38gqxR
2HHnHfKo765zArI0uY11EPIixSFTO+Qw+QUDPeSyy6S6Z5HZD5hqcSDfPbyo
eQA55Xip9mopWPN7hf4Qsp3g1pXPyFOJty1ykPNXmG9FI7dNEPv4IOtx8oRa
IBs5BiSoI5P4HS4QR44i6KtlRJZ83zO8D1lV68DGzxIwfbDH0W7kg9QMYpXI
MXm/dDOQTxwgcA9DNv2mlOCK/GH5w6eryHOzdvNKyI8DNelPIFu4WanQIAv5
FLr/LUbvuyD8ehp5MWFipBU5m7uBuhh5PG1M4wXy00b+kAfIHVpZ9beQc5cN
iQ2RNS0kVeXw+65dDONBTnkR+fUwcm8fEePme3DX5xyrceRNhrtvG5ELYx4S
vEF2mK/SfYb8to/zZSAyNWX59k1kLk1/PV3kxxec8qSQ9z5EkXEgnzabtD6A
vDt/rXG1CMzLcEBgGDkmdSqiFvmU9Pf1XOSdNMbrMciL4d5f/JCPlxFJ3kBO
GqzM0kR+kZvMcBpZcy4vnAV5TmV2PylyRaC63/I7VK+6gxv9yBZO0a41yCTP
3FdfI/veDXKNQlaZLdvwRl6/c8zPApmTLG3/RWRvSb1wCeRXXwQZmJBtvYSy
iJDDdgzPLL5F/U7xurkXWdOW7Vo1cmnjx7VXyAzfHoRHInu4u/B5IY9LPqg3
Q7aeq7K6gHxGmolEHDlwKSWbEflOpZr2fmQfE7rN+Tfg+jCytB7kmv2smlXI
XQFXdl4iu5WW5kYgc96UuuaJ7Hxx7KgZ8uLxV81qyMoxT4LEkI87vpBlRBaz
ad3eh6x5hrlivhDN94RI3x7kAXXOc1XIFEQDRK+QWwLzWyOQD/tlxHkiT70p
tzBDNh5aFr2AHFekQiiOXLdZ0c2ITG2h/Xo/8pf8fXcWCsAn43ou9yJn99WJ
VyM/EuimzEK+qLm3FIlstq3W6YWsv1hYZI6cOynxXB2Z4mlPoATy8aooOybk
4OP2hsTIB+3MlJfyUX6tnE/2I0c1vOCpQVbQmGHMRnZ8q3okGvnguzpyX2T6
AyZEVsip7hSEmshlbwb2TiHf86wiYEXmD67cT4Y89ayL7Fce+Jf9Pqoh5PRK
dYZaZC3lXK48ZIPPnOKxyHyrRQoByApPrurbILNeYbTRQTYkX/GTQg4wHYnh
QJY7Ol5wEFl+evPLWi6aR094fowiH+m2I29EdrWtE3yDrE4lofMc2fN+iUcQ
8u8grRR75OKm7eZLyPVHKzdkkc+wRHLzIvO+9jCkQv54yzn0Tw5Y9MSd6ink
0tSU9RbkFyFdwsXIp9Po7ZKRx7JuZz1E3m/cP+uETOOuy2eM/LRkxF4JmXjE
6+0JZKIM7j+0yCeapxT3stE8OvQm4jvyK/7wka/I9uPeJyqRVebdAzKRiQ7e
7QpHfvg3gc8Tudy/NtAMOUJje+gCMhnvuTMSyKItUbFMyMc3f60TI/+4ed1o
+TWaL2ODHwaQJ+nMOT8j3+lYC8tF/t4QsxGD7FYpbxmAfNd+66sNsldspaIu
cvtmaPFZZCJdSwEu5PTrqmkUyOemTjFuZqF9GS8cO4G8KSt29AuyS4xsVBHy
qyv6R18gG2u4xAYj2wkmMDoh5xZ/SbuCTJGzX1AJObBRueQEMnFbuBIdcqr3
WNfeK7DN49NWP5A962I3u5C3JnYef0BmTLvJ9QqZuW64KhL5ArnBFW/kRZGe
DQtk602jOA38PtZvZ04j+1q7DLMiE4eT3CVHltZL4fv9EvzGXaZrBJmgdNS/
Abm1N0jwDXJdlODwc+T0nP7H95BPTATL30IWWZXcMES+l7qYL498KDfTRgC5
9KspJw2yf8+xyd1M8FXX3tQ5ZKvbTy2+Iuc80OOpRNbxPrqQiRxI3l0Ugey4
8dTfC/k6gcEFC+Rnc7T0Gsh2Dn2zp5CltOPKWJFv6xg8Jkf2EqW2+J0B7i/s
kBpFpox8RN2IXBShtPwG+brjdmsCcvmvgrz7yI59ZhG3kWXGKF2MkGeaKy8r
Ip8ytjp3AvmADjk/HbKCQw4NAXKLo+q+n+ngxOMTv7qRS0TdvlUhczrt789C
3kkIb41CNnY5WueLbFsaVXUD2UzwYLk2skdkQIkU8lrmfDEnsqiQXikFcuCP
txWbaWDNxAM1k8jERCaNLcgcMy87i5H5Cb4PpyCn03H8CEUW+Km/5YpsLuNP
fg15tf0FkxpyjGWxmDgy0YdaNSZkioQmcxLkux9r/VZS0Xxcev98CFnoe2JZ
HbK0o9dgAbKVivrfZ8hvThxhv4f/fq5V9Rby0ml/p8vIzGPsiQrIU8kVjYLI
7tKqG7TItB6NPATIh49IX/mZgr7fnhbeg2zqvFNbjexdqfr3NbKnY/Dpp8g9
2qUu/siUrENvbJCrU5ZWdJFdY9bEZZD7Ps578CBHTHd/oEK+VJ9HtJMMnuPy
0JpBpmwQSehATrUfnCtH9hxwOZOJ7NOxExKBnEDtNuKF3GkzLGaJzBYpFqqJ
/EzDY+oMspZltiwH8o24LwmHkPdnD/7ZeAG2uNZnPIlc5l1T1YJsUB3PUYL8
YPlqaCpyZueh1UfItNw5Ju7IF95INF9Hfncq+4w68oDXgdcnkRVkLzOyIt89
HxlBjnzW6B3RWhL4yOkavzHksoyyjSbkH1aJLkXIN2VvrrxAJvrF4hSCHKX0
8ZcL8tqWmrspMl1v5bYq8vdE+iBxZMcjJgeZkbP/hMSRIucfS+ZcTUTfE098
N4LsczBQqRH5qY1G31tk+oME9knIDX9dtqRPPPjPSe3kDrcFwJdnDf+k8oFz
w6+kdvOAZQ4fMSfhBr976yctxQmu/JQo4sAOJg65JZvCCpbQ+mXVxQxeNOV5
RcwEniE4RCjFCP4UmObucAzMzzu7P5UO/EV2MLebBqx52OcWKTW6z1SjmvQR
cPz+z7KOlOCiShuNDAqw/qUyt/6DYD76opKDB8BfNS8flScDbypkPnQjAevI
PqfLJgL7hJ76OLoPzOrkdfcoIfj7WXNT1b37/zlAYlnPbxf8OIPd4u0O+H3P
5qPZP+CXVM5tx7fAJGmP+XU3wD4dF1KC18BvZrKEP6yCtYRe9f9aAW8vKyXw
LoNNPAM9TBfBzBRXHZ7Og6e2u3ybf4CNH81l7s2BuYmfzZ2aBS+9/6bkMA02
+tZcnj4Fphq6cGFwAvxxymKVchxMoEpTfH4U/FDHNMp/GLypJvvw/SD4t3dR
3Hw/mFfo40eOPvDZvOv7jHvAX+RjrkV1gUNPmvQ0dYKPfS2xJOgAM5hlHJJs
A8sIsnc4toDZ/URys5rBLkltqeON4Pbe7UL6BvA355IB7TqwfsUeY8hn8Ket
Xo+aGvCQh+TCVjX4XACPr1gVONYohdOuEvxAO30mvRxclCf8abgUXFOuVEJT
Ar5SM1Gn+R7McoB4Mfgd+vuJQuGaN+C68InQPwXgZeO4f+L54OGozscOuWAB
v4iTr7LBIZYd6+NZ4Jio6E6GV+BV7f46/Uzwxe9JXeHp6P6ZU38aU8HObVln
96WAI/LnY2RegMUj8sk8E1F9lS/Evn0OTvd8LbMQD66gnvjLEwf+3hfdZx4D
7jlQ05wUDeb4Y93X/wTlfz7479FIsLUgq4xWODhnn0hsaBh4oKKYtD4U5fPF
u6cEIeCwNS4pmWDUT+SHtjzvg59z23QWBYF3ok99Xg4EsyZ6tAneAac95F+1
8Uf5SdcUzfRF8+Dk1MMJb3D3w9ktJi/UT7NX7l3xAIs+l+aNc0Pn+/loussF
rM2pWknpDP4Q7pir4QhWdN1fHHoL7Me8b6DBHkzTZ0dDZAfOnZWxU7iJ+uOZ
52CANVjtNKPFBytwAhkX0bYF2P5KzMcz5mBzF7sY9+to/r14GVRkCpbiVHn0
6yp6XkstV8QY1dfNgplbRmDVCg+pPEN0v4jUVz8vgVuEBIX49dE+mKJts9EF
b61fD36lDZ58S3ZlRhPce51ShUsD7HrBVd1SHXytTMI2XQ18akM7bfI86jeN
xlU2FVS/xM9NzZTAvrZ1kykKYIVatTvj58AUJtynWeXQfPa/QnJdBvWr8/Ry
8lnwWmD96pgkmG9j5zDrGTSvGB8qXz8Fzjxj/TRFAiwU/2xnXAz1ZxCzP5so
eE5pjd5cGO0nLqbWtBPgvFsxz6cEUH3ZmgRy8oNvm7sGWvGCj6cMPH/Jjea7
Q1jrLCeK19GwY3wc4JKhPn9bNvA9ytt/c1hQ/21rxywwgYWnfVWEj6P9TP+L
0okB7Z/Rgt9v6cGCd96v/KZF/apKSHqaBvwqIOa011HwBcdbdyqowAUWYZN/
D4NvpS+anKMAc3k9/XX3INhLyC+ljhy8fTDLmpQMrGFKrapOgurBvkY+nAg8
GJCv37kPrD41eIeaELw3plxvuHfvP8dUL3Im7ILTvnQnju6AmzU2TrBvg19G
XOq32gK3Dy4mvN4Az3l+8lxYAwe/a78l+ht8vpvG3+0XuJHz6cuyZXDmotrc
30Wwp88pRYUF8AC1UcmDn2Db/W+UvnwH10bL/Dw8B/Y7uJutPwM+U7oS9Owb
+NE4nfvoJPhw++1AjgmwVetmps0YmJfr7VTeCHiGJUFqdQisRvIu+8wgeIpz
S9y/H6z1yb73cy9YgO9QFFkP+n76wA2tLpQfr079mE6wzvqq8VA7irf5OV+2
NvACafF76xbwpqg+aX4z+DUPg+vvRvBTcZItqQawfjJDXGAd+F6RnmbjZ3BV
5Rvmw5/AUQQSpAYfUX20DJAnVYEfW6dxf6sEDzM+NhaoAIuJP3vtXAbm3qij
LC8Ba7858oSgGKyc48+vVoS+J0Q2EvkWTHD/TVZ/Ifj3hvtj1gIwbeflRzZ5
4H1XDNIKc8AXhm993XyNzp+ayiifBTZdXfALeQnWY9Tb6swAk1l0PGZIB9NQ
W521SAWTe1IS5iaDH/Z3TvxOAjMHZA3KJIJt3kfPP3gO3qqNouuIB9/ayDA+
Fgc2im0qNY9B9fbzn1BuNHhR7nzV2hNww8iLG3KR4NsUxLwh4eC7jL6EXWHg
aM29teOPwKdWnhBah4CJNUR43wSD43IGb2zfB/sYRFYp3wNfjNMWjrwLTi1h
KBu8g/qBYNGYKwDM8aGJztEPfOdk3ny5D/jtu7hBIm90/8CHE9qe4JVZf4JE
dzC/qLfUrCs49KVXmJgLuPCJ74afE1hQ+q5P021w+FIIPc0tsPNaVNt1e/DN
uMSkXFtUHywv72/agCd68h8oWYPDiIpTIq3ACRvlXcMW4OS1ShY+c7CoWsU9
t+vgb2ffE34yRfOWLvsZhQl4nfOZmrEx2D8/8EiWETr/X/Pfvw3R+Y2ll+QN
wGtUh/ZF6INf2XYLD+ui/ip44sanA/7Kq9TtrgW2Z/upXquB5vPk/WGqi6i+
3h99cO0CWP5btGqeKvhYKRHntgq4wNuGXk0ZHOtWwRWnCL7y66/6tDyqRynh
R+LnwH1xmlOBsuh9esb6HdKonkr0R5nPov44JBXoIAn2eEEuU3kafL2ojurA
KXBpvO0/IwkwVcwm0Wsx1M+/bnFtioBJdlpMzguj/bhFVRB7Atx6UubYjACa
51saiSf5wfPhimfu84K55JgWurnRvtIbLOfkAn+k9U515QDLdW6n1LKB/7SY
llGzonrRS/thyQw2yK+TeH8czMjTGEfECDYkeX3U4Bg4Kd466yUdih/nPoMN
GrD3b+/jqtTgk7pt2/FH0L4I3ln9TgkmHdlPdPYwWCFpRijsENiBKtVp5AD4
eJB4qxA5eORskvwdUvDZ+yNtncTg5qxVVw4iMN3yqLjbPnB2xosDDQTo/pRi
O/R7Qf95zSeeyG4X/Fm0k+fDDvioz5D54W2wV2pxsdkW+M6iGUfRBjgvZziL
eB2cwM593ug3+GuizG7OL/CwBXvb7jL4Yk1Xsc4SOH9XuzRjARxq9ezrxk+w
s1wukfoP8O+ehzov5sCxzkLFKzPgJdNEceVp8L1vnU3xU+BvF9s85yfA8ROR
586Ng0Xn6dmejoKliq0Y5obBMiHugtJD4Mb8C4aRA2Abx4nn3/rAmXRSG2d6
wYcW9ewfd4OFZYT+THwFh2s2ppzqBFfZsV1/1A5WGT1zZrwVXLB0iO9kC/jR
92Sx0GawGc2i/lgjuLJyI0KiAczBVzkVUgfmyZDSHvsM1vVw7pH4hH6fN3cJ
/Yjic/EA/3gVmGrCduvkB7DY7zsTjyrAIu0XJyfKwJEVrdunS8EDhPuEwovB
zxd/en4rAhs3Bg9LvQOnDfRcfvIG/M+uZ2G2ALzZeD9BNh9MKzVjFpMLHiVd
PzefDZ70Lzqj+Brlb5pV7fkrVK8PpJxXMlG8c/beqWaAa5OcKVLSwEMvIwI3
UsDmlIaHtJLR7xyNb14mgdv4J2/tJoAbbmUoGTwHa0hSiOfHg6e7mKWI48B0
D3uMTGPAt5JFo4qjwY4WYlMUUeBUpr6L1pGo/uhY2qvDUf09J7OlfwwuXI5h
cnoEXjf//L0pBOX/7JM29ofg+592v/g8AI8pHJjsvofiS1RMKRQENtTfNQwO
BAd5TpWMB6D4V1iKSPmDDawDa6J9wRR1Z+wWvFH9MoeeOO+F+qXSlTTVA9XP
943tP27g0sUjpJdcwe40dYIFzuCrrw7Zkjmh+y/8rLa4Da4XuyZU5QDWrL7x
nt4ezDhCcMnFFpzbI3yozQbNq19LI7zWaD74yTcEWYFPVHM0jVqA9xPGTkma
g8Uj4mhjroOVC3nMl03BFfnK9eom4GPdywqvjMEzN3n7Ca+A08t+3je9jOb7
QamL5Qbg7dwjArSXwClTruzOeuBzf66JtemALaW6rvBro/5faE14oImeN9Fa
m7wI3v1qYC2nDr4QP7WSoAZ+uf776eZ5cMzpUO1LKmg/ZaRxvlUCnw2WoTqs
CF7hvUJrL4/i1bUh3iQH/tBOY8stC+6wflcaJA0mm25nmZBC8Yu0TZaVBM8V
3T2deBqd7znd3NZJsN0j3jeGEuDZjqKo92LgqKKKsKOi4J8B0slOwmg/+p5q
bj8BzljNOiQkiM4nHH0zjB/M7Pl75Acv2g/0LbZqPKj/jI5RZnGBA+4NtRJz
gvWnqDKs2NE8q66IqmUFs5r3P+NgAR+gsS67y4Tqnc16ZYIR7NfZJy/PgPLt
UJqdQo/69Ryp4B4tmi/R9XXXaND8yv/lUX0UPDL8SIHlCPi89ROuAErwtThC
tjEKVB/FoxJyh8APKLjMkg+A4+a6M/+RgS+GLxBeJ0X7UO2W50diNM/MDYjZ
iFA9c2bmBu4D+/YZ2U0SgPvqXBQU9+7+54Yzv0QzdsFdXt2SRH/Brl+PXbmx
DeYJq4lq2ALbLDdP8W6Cy1RPaoSug6NH/7X9/A123ua7qbEK7p97y1iwApZb
fjZDuQxmMx5tcl4E/3MOqOueB+sH+g6c+gmOb+8mevYdrPEq+ML2LHhR5+kr
kxnwKv2f4x+/gUeUS7PZp8Ac7G3a9yfA5zekDs+NgSspdqcvjIIJ39L25A2D
Y/jvDVMOgZdqlHdcBsChNVck+vrAM86f7kn1oviz+C4kdYNLKYNvEXSB+SIn
Saw6wVKzj8sa28Fu1x4GCbaheCh0WkW2gM8MWF//3QwudFB3udwEPqXm86Ky
AeXn/foEaz1YfrtS5n4tuMqy9c33T2D+szyymjXgvw1Nk2+rwe/1i5LpqlA9
8s+4+laC86NNzSfKwVP9x21UysCjiqwPckrAtMw2lZTFYOI3q+TuRWBulU9O
Q2/BP7i7ls+9AXcmcj18WQDWXik9fTAfPOYQ9s8pF7xsnDzWlw0mIlrpk3kN
jnh7Zy79FXh/vgYV+Uvw5DlDXccMVL9FiTm9aeBMXSYmmVSwp2X/y/RkcJR4
qyr5C7Ap2TahUyLYWNisp+85eHdxt1r2GbjiSdenzDh0frPRkYOx4Csvmalc
n6J85kRfHYpC9Vwq/VHhCZj52DHp7Aj0PA1vB1U4+OG6ja9XGPgt8dC5iVDw
sQg/JrUQsPiA1pE3wWAPIR2WYw/Al/vvKAXeA19gHQ38fhdcr2XTpxMIli5k
Vi4PALM+2mtm9wfP8x26+cgXTNGryPLbG82f/vSFq15gQV/B7joPMCXZyFch
dzBTU9H3OFdwDdE7egIXdB/Svmu2Tqj/GFiru26Dh+4/PiVzC+wUzVz/0h7V
T9hXB0o7cEpF1gnvm+h+N1OIvlmDu0dL1zRugIVvrPwtsQS/UFVjZrcAJ7ZX
G4SZoXmmpP9q/Rp4e5mI0swUrMzcHfnlKnicporvlDGKP9vnwRQj1G8hk+kH
LoMPPGO8724Avhrv4D+hj+ZVZ1/ERT2Un8dGZSU64Is0v/6wa4Ot36Xoh2uC
vxZa1m9dBG8ayGhbqYNVl/h+daiBJT/z5Uqrgk8fl/bPUgEXKF63oVYG0wXF
2N5RRPOCY+jevDz49m2RksvnwLIFTwnqZNH+FCSxFJVB9xENHk06C7YnpnYi
lwI/WMtl9DgDJlHVGZ06heJ3fq9U+yR4S7os54M4WN3Zp5hfDO0zEZWBOBFw
dQ09NZEw+NOtXzecT4CFAr92jgmg+aRQqq/Bj/K5k7ZUzgvW2niSxsuD5o/f
PYdYLrTf+r2093OiftBxUndmB1OL2ZqOs4J1P1uEaLKg/GqatFQyoXgwG/AI
HAcbeWs8f8aA8pmnwEV6DEy+J9HoTgc+V8kRNE0DVhOgMNCnRvs7dvXc5yNo
357vUhSjQvs7ONc09TCaL8n+TygpwPqDqsMBB8FUd8jllsjR+wc/lZmSoXko
7nSxjQTs0kW9IUMMLtqfV5a3H+0DSsmnTPvQ/pQrffCYAPx6mO/J33+B/5le
5PE7h11wctDEwsgOOJOV+5zmNjha+0p21Ra4/6qfoPAmeDA8vD55Hbwr/NiT
cg1cEuKpELgKvjmtxflrBewTdoTZYhl8pbFauHsRfGvSwEh5AczE2fe8+Ce4
t1fuN88P8I5ipNWzOfBWUcMi+SxY1GU6wncaTNM4p7o4BSb523Hs+iTYwTiJ
8Os4+J2gxj6lMbBC+Rhj8QjYW0P/Iu8wuFk4++nzQXBc9vjvgwNgRZIN+4A+
sEzE/M5KD3ju0ccMy27waxVny76v4FlSAukLneCDx+0FPrSj+Da9FRNpAz+/
0q2T3gLupO94SPsF/EAjsy+kCXxMQU/2bwOKp9xApWM9+F7kKb1vtWBWP1uC
y5/BklquDV9qwCe09TLlPoKvNREnvKsCy+4Pz+L5AOa5MNeaUAH2/0Z9gLIc
nHP86PV7peAj0pMtm8Vg2rBAHYf3YDqD5YWJd+DAqRNpBm/Bb/0kb30pBB+6
dUT3XAH4z98Sjfd5qP7d+cz4c8EU7DfCkrPB/1Qd2qlfg8lPyvKHvgJHCfcn
/stE/RMoxeOWAc53s2z6kQYm1r8UdD0VbH7j4KXeZLDg+kPZiy/Any82y31K
BN9/1375TAJ4yCU+JP8ZmKOP4ytnPLiC20ksIRZ8IDcgmyoG7FSoKfUwGnzB
b2Ri9wn4r7FAqlsk+EfMac/5cNRfrgTWFo/BP889dBh8BK5V+vJIJxRs0NRU
0/gQTEAfdPhcMKoX73XXkvtgXkmOX0L3wNdfkAa/vAsWW80UZw5E573zZyMm
AMzyhKj7kD94w76+4b4v6j8T6a6/3mDVvBvrbl6oXjOURBc90PNhPUE33MHj
BfSLo67gOoNDjoYuqN+a35J1OIH7LpFWqDqi/Jw7dK/mFppfPR8tpRxQvV9l
N3lnB1ZmEXUQtAWvWc8/zbQBBwTodTNbg+ULrATircDPzrE/p7IET/s+ZH1k
juZNXlzVfjPwR0YtV/9rqJ+o8uU3TcDlve+4na+C+YuvccxfAb/fLDx9wwjt
k9mXFuOG4JCWc6+uGIDDl/0Ie/TBjEkmblp64FDGsX9NOmjevidIU9JG73tX
a1ytCW66xnNCSgNsvI+P9r06isdsI63IBfDAJWLhHFW0D+LGTbnPo321ZvAy
VRnvDxsiJiV0XiEa33gFcOVzY3JqebCf2tnCCDkUn6B3DgdkwZ+iPisES6N5
VW0rvO8suEg/SzxAEqz13Edr+zSq98Gpux6nUD5NxltXJcDVDo4ijuLo/PrR
2fOiaH9fUZW+KQK2aAqfnhZC+/OH1UvzE+Akklb/MQE0j29+vnWVH/zGSNV9
gBftJzbjGAMesC759pcuLrCLCQ+DDifKr+VYQBs7eJ8N+191NjD726UnTSzg
hUcqsueZUb3JchPWHQcPHw0fUWAEF+r7dXw8Bg66sDooS4/iLbu0U0kLjvZ2
PHWWBux+3j247Ci67+K/pdNH0L4uO+hYTAl+uJJAcvIwuHkst/jdITQPWmX9
xA6C8/brGL8hB/9qndQWIUPzx3nVpIAE3Cp9964QMZonbuFVefvB3y3pjpzY
h+rt0nG/XAJwA+uZXYN/d/6zZtUJMYMdcCkNXcylLXBG2S/uS+vgeunqWf1V
cIWoT5/+MphHgGtdfwGcW1GheOkHeN1N5uOlWfDL+Sw7g2/gq293lA0nwHVG
p7Uuj4J93QyDjYbA7PHGi1f6wWb6Cveu9oAHpcnVTL+Cub69kb7eDl4ePn3N
vAU9X/a80LIJfPfQgIh1PfiO7crYzc/gIIvJD/YfwbyPsptvfwATuqoSu5SD
awrLHd1LwP+6/pF5F4H1HGm/+r0BW9P/bQzMB/ebvl28nwM+2SuhGJoFFqMK
qg/PBF9LS/CMTgMbHPczik8Gf6TivpmUCJagiXmV9gysUdZInRULTo6sLsyL
Bvee8PR5Fwm+x7HiWvYYLLefL6k6FJxvzvy7Lhhs2dnu1XIPvDl5VqgrEHyA
34xq0B/dV1KWY8IHTJLeaTHnifL751jXkhuYv5PGacMZ/Kz8s8y/22AWNXZJ
Egew6mERi8O24PfJPyvorMErYXqKrJbg1Js3tnjNwLqN7KOipuDYs8ErUsbg
gwZR4kqXwWrZChkal1B+m2MVDXXBRhceU5lpoXxWcFLYXQS7FhpLuqmBT1eK
RAeogM86pTGGKqJ4mRd8fXoOfI7NoDRZBmwvH9OSLQXmvGR3uPg0eGmx906N
BPhWai9rqyiY75/NUr8QOO952Pw3AXA88Tn6FV6wU0+g818u1O/PtLfJOMBC
M9lvaVnBpzQi4jmYUH+Y7eSKMKD58X55SYYOnDhka6ZODS6+cZPAiAos8v1H
+w0KcM7aQovrAfALZqfNu6TgtHVn3SdE4IuUvwaTCcFHd+ef5P8L+M9PdM09
PuyAtVO0H7VsgUe8iluH1sFlTlGyP1fBvgxTI3+WwdnEr3LIF8FNjcOvGH6C
7VbvfuWfA9Meixc4Ow2+2MLwTn0SnJ5MdvPqGPgFl4WGwzD40zLXdf8BdJ9o
7dSIXnBqygRlahfYLbsv/20HOFhR1Ke2Fey0O+/W2wzOdSBLnmsAV3LcX/9T
C5Z4Z+p76BM4Mv+pCGs1WDeL66h4JXi/OCWnShlYeELXwqgYrK4832H/DsV/
ZdD+TiHYxYvp9NM8cMitt8JZ2eAEi3iDylfgMz9bczoywJNxOsLTqWCSHbaJ
rRdguWyZGopE8J5EejvHM3CzkM5ByVgwB7+Kh2Y0Ok/ZHUrLSLDH7X99Xo/B
zqMfWyNCwevxn1cyg8H+osRKlfdQPqWCa78GgnNUlF2++4OV52S193zAQ2+c
jem8wMsnx54KuYP/EQftKLuAA0quRpk4glcHbA3cHMDDezmqj21R/VUx38y0
Brdl1pR8sAQPqkZL9JqBJaWixhZNwQ4HP5SSXEXf0znykdUIfDYpck3SAFx+
55SRnh6KVzjhT3ttsMWV1ewHGmBHN5JnKRfAyc4y78vPg62/Rf/rVkL1a0Lm
uSQPfnQ7kZlcDt0nT32VUxocm02zLieJzru5yW18Ct2X7/d9d3EwYQfR0SgR
1O8Bgm15J8ATjTdKmvjBvXLv2qZ5wDbulNSEXGCqf77BzOxgefsN3rMs4Gva
/puGx8ErMpTrrsfApg05bFG0+DxaPgVHweEbW4StlODTn1+X/jgE9nY1SSQ9
AO5OOprPTQrO62xeUCICu6cFGlsQguPTTm0E/vOH71nOfUzZAVd7x5RWb4Gj
PKRHR9fB9xaGRHdXwf9uOb9jWgFfD981l1kE8476nzP5CS5bXlH3mwP7XTa4
nzQNnnmVPf9hEmzmtBA4Oga+eJ5J+d8wmK3yzCnWQbCyuewl+T4wQ4tgmnk3
mDqMkOleJzhBoqousw1Mc9k0seELePLhRMr3RrCXkUrXgXqw9NVH4kKfUTw5
Cmq0P4JH5Av9XD6AI9QeW8eWg/dalALKSsAvTXtqh4vA45EyZ/begMnXfQY4
CsBxrBFZ53NR/NLcMu1eg68cFuqIeAk22CzmLUoHKy5TFPSngO+ESFj8TQLf
NuBWZk8Au3yf1D8fD/7dbRNlHwM+n1P890kUeHC3ObYkAnzIPMNkJAx82lpe
d18ouDYlxZUvGD2f+rFW6x7Y/k+ygnsgWEdOZjHRH0xBGNfw2QdM0JPT9sMT
/PSC974j7mDGtT0rSRfw6g3Z9euOYG8x0aKHDuAjP/qSC21RPbGKlvVbg7tv
nN3bswR/1F5z5TNH/eBoQqd7DWxi6DzrfRXcHi82nW4EbqlPpGw1ABe4FNxc
10O/i95cZtEBh0Q3Zqhpgk8JtDxwUQfzP3KOTVIF1ymXdzUogy8vpMr+UgBL
UvP2HT8HbryonnReBqzPR/7EWQosLm3xNuk0mid0lwiaJMAamqN+v0XReZz/
8rAKg0tp3vxTFwQrfNnY78kHPs7VcTqDG5zy/kx8BweY6bAI919W8PTnogk+
ZrDmjbpmA0Zw9sPrE0H0aH58uMf1hgbsHCsSN3oEHPbS/NRBSvBAwLF9UofA
WUV6f63JUX32HeaKJQGzel/0rt0PNhcm/fuLAOwQIp/H9s/vPwczbIRq74D3
ufHEBmyBeQU62/LXwVrtvyRGV8FVq6GNh1bA5fzxITKL4GTiY54OP8Fvjh18
mjQHlli/PdI6Db4rpKi/Owke1b+3KTQODt8Wbb42Ap4qutAUOQjmPNq6VtMH
fpZVorXaDY4kIevj/ApW+1T9yKAdTGU36PCwBSz61NCvvAm80H6yfL4e/LjQ
hZOlFmzUeLhSpwac8Jo08F4VOv/MVZeSCrA31YHoH6Xg3EqqcaZisJX37Ss6
78ATw+yE9wvBru78faV5YP2BewPz2eC6OBEytizwESXBG5cywR6O7sshaWDp
gkNZVcngp1HLYauJ4M5cpmTe52ChyOhRkzjwtzZt9einYJltvenGJ+h7rxJy
d8PBX6y4UyXCwD6Nvz7ZhoDbzf5RpT4Ar32+EN4XhOonsOs0RSC4USCeQtkf
PHMp7oivD6qnJ+2K7zzBQ05yaT/cwMcfTp9gdwGP3/g4Y+QINktpa3niAO6u
pxhvsgX72gewEtqAIzhYwqWswEr+87wu5uAeipnlnGvgAGvymW9XUX4ZLpMy
XwEvlrUaGhqCuftvdkfqg3VJBPybdcDpA4cv7dcCm07QGsleBGcXyoZ6qoGb
B+7PvVVB9bb4w2VBEXzyrr0grzx4hYvsiIUsWMW+mvPFWbDz7GPLgTPoPHwu
ndSnwHu1Dnba4uCv6r5iYSJgee0k7sYT6H2W7ef3C6DzM1DFnuMFUxCZUflx
ofp6/6GsjB3MWM0Vsc4CFnwX90ScCczFeaTGkQHVb0Y0Uz4d+EUdw6uf1GAX
hpcmfEfAvyQk5K0Po3y/+qyTeRAcu08vYooMTDI8vsVGAh77ZPfk+n6w2IVf
l5IJUL/tdzk/uuv7n8mC5q2YdsAzl03eXN0CL9LV8iWug8/rsrQPrYI5njuk
Mq6AXwXmpRgvgn8/H2lJ+AmW89zhGp4DZ+aQ5h6fAWs27JmaTIGtTaZkX4yD
qfby1cdGwLfkze+zDoEL3m3/NOsHL8x5BaT3gLVchuSmv4IJp5lP8HSA2ToU
zt9sBbfWK4fnNIMljLkJFxvA9ixTaSJ14OeZ3o4un8A/An7aFleDXc9JRG1V
gq946c1Il4NLK89b3ykBv0k8TFNbBL6d83qJ5C14z5t6Q70AHJ6kKRCZi86b
aRDW/Rp8kFOA4dgr8Nnc5m6TDPBQu3hlWiqYlM2qY/YFuFfUhOpEIrrPU4YA
52eoXgYTjpXGgq/FjY3/jUbxMP7WrfgEnFGetRYSDk5XFlDseAQmj7D9QBsC
/slrZWnyAHw189iZjCCwT+yDMz/voO+HZ1uJ+YMZWO5Ve/mAGwepVGo8wYF6
uluk7qgeGZUGtF3A+rXT0/GO4LTxkywTDmAVQvH7fHZgs4ohOmcb8L8kob5y
K/Apaf7P+yzAlLytQxevg3NWadhiTcA0ovuix66AjZ2jRfkug2PV6nacL4G7
VeN+V+qi+iYkPUaiDY4iobXV0UDn+Vk9m3ABxUtuf9TMebBqzISNqDJ4MMDA
3lcB3BNpltggB1a8QrB1RAYsc0virqkUuN5063T2aVQfHzQZ1iXAJUzifApi
YFnKTMtwYbA/T3rLoCA4dE3AjIcfbHdQlt2VB8y623e4hhNcfXWTj4Id5bs8
ydGYBdycVT+VdRx8odwpaP0YuPNOkpYS3f+Yus94Lt+3D+DZ2YREERkVMiIj
M3tlNogkI1v2TsvICpVRiMwklBXJFjJCEiGVhk1EA/G/7ye/z/Xw/XJd53Wc
x/r2LNgyTksrkQXe8PZw/cgEl79kqz/EAEeySiuE0BL6d7n3e+d2Qj2XPtdx
UMIfcpybHMkI8aY5Lj3bBi86jRyn2gz6z50P6t+dWocH37LE5v+B9yQNu/1a
hdN8aEM0f8KnKYqqkn/A2u8ruSbn4cBrQk9lZuFvt6g8b0zBN9L1zr7/BttL
rPoKfYGDvpDWBn+CG9S9RXo+wPKT6p3co/Ckpd8dj2G4RoYypnmQYOqfxawD
8Jid/L8LffCu0Q8BNT2wx+YwD10X/MlaeNWqAz51Z2D16Ut4VKhvH0ULbFm1
N8SsEe7raCR5XAcrrDwt33oOx3cuJZpWw80fQtMLKgluOD2wXgankAZLGz2B
hWQnX+YWE+Jfvnf17yPYoeWOk8FDeEth4FJOHiyydKL+TzY84rlL2CALpjTe
05qTAWfznIv6ew9O8voYZJhKyNdwWmpeEuz67dbE+i1YQKjFzCQBppITXn8Y
B6/nvHq1FQ3Pb6S3nroBDw3mzBaHw+mNY0oU1wn3MdSst7wCX2L56FRxCfbK
zDtGFwyvhaVq2AXAFKeqfF/4wldy//WzesNapG5n3DwI9SYhY2xzg+9K1i9y
u8BzQhkb/o6wYuD9I/32hHl50nhPyBYOtyEVCbMmfI/XZvrDWbgodPyNjAXh
e3R+U4lmhHxZ7heaOwnfI1lK0TSFr8b2SzwwgiPj23+vH4ej0/unT+nB/hoL
VGXasPiePSb0mvCdMvMORzU45l6ec6sK/Nt+U5ZHCX6abyMZIg8XLPSZD8vC
Vb1aj6WkCR59KZQoCd/M1RmcF4d5X/QX6YrCahWWJQXC8Gfu6THyg3BPnK+M
jSBxP22rb+CDGRpveHDxwjwFdIbB3PDy+2jz97vhizMkCTIcsI2zx3LSTrh4
9u2VFRaYb5uovCkzoZ5yQbxlDDCbULUkMx18xPa7pwc1vORHNtZLSdhfv+m9
xMjhy77kUvEkMHnYN97FzcD/HFxRKm+4AVennr9a+heOaf67zPgbHmzxS/BY
gW1Fh8z7l2DKOxyGhxfh1AgFj9tz8HyKUt3KNPzanFv61CTMZjUy8uwrnCjt
WcQxATP5fi4I/gg7Fx3s+zAGu7po86uMwCOaCrnZQ3BKL5kRxSAh/pSM/Y5v
YHrx7cJdvbCbsOoZ0R5Yc7duZWInfCGRW2G1Hb67t37B7CVcdnp/z4tm2LfL
bIinEc6nM6YPr4N5ihkuTj+HM5USNo5Xw3MmbyvLKuH3we/vsZfDwnr3i0Ke
wA9MeKc+F8O0/OeNtIpgCWPLr48fwgMuzLk78uFKisvxATlw7pOc/PEs2Hrz
0rT6ffjxFTqzojRY59XxZea7MJmzSnVAMnxrZaLw42345Zpku2YifJLhMFPJ
TXizcTSMLRa+mSsmcCkKbtQVWfoaAatr9E3ph8E/BDjpKq/CgaHbLbguE+r3
6e5geAjMMt4dvBBIuP/2rOOn/eFty8x6jT7wsjCvz0EvWFS7u+PWRUI/DTPr
bLjCdu4/Vuyd4bG0C929DvCVZa9eOXtC/5OzbubYEPJro23GYA0P32cYDzhL
uJ+effyXM/Dnv7quBmaE+ZOv96k5SchPdt1DflP4b6PW9gQjuHC/xe3143CB
4y8dBz1C/dl2iQxow+6N9XLKmoR+XJvyKlKDF04mDbEfI9zPrtkhTAl+VuXO
tyRP2EcfU2ms5ODjHspcXdLwvTVrC1kpeD/TRmueBCF+VcYzLGJwF99dzqsi
sKxGKuXiQThNlpb77H74UfwP6y5+mGZMs1duH3y+lM7p4V7YPk1FlJ0LrpP4
zB3BCTOSzx9dZYcpcm2u2bHBejkqqwM74LDb4bfVmAjzRyl+tpwejohTMuGj
JczX81Kv29sJ/bj3Wj0ZJUx1vOKIDxlcO6g+/HUbvKh7OP/kZsB/Pq4UnNm2
Dnsd426V+QuTfOdgLfwFZ9W5xnOuwCvmbNKxS3CC/o7tmwuw4H4bCo852CiY
THRiGs4fWbl6YhIeeCdF0v4VdidpLpKbgHfO3bv6+CPscaD+2t4P8A5todJb
I/DtsQ+UlMPwPf+hqMBBuP4Rm+z8GziTKoX5fB/8au+ZnYM98News5o6XXBE
R+aDug5YNWTvgcNtcLXE6Pv8FjgoqL9qdxPMNbWtIaEeVqNzXKZ4AYcEUBgH
18Cn64dGflTBrhc/xF+ogE9ysXmMPYUfmF8KNimFP1WylnU8hsta3rMoP4LT
WLuyKgtg8aOTZiJ5MGWbiEJONvxY554uZxb89JRoWGIGnBM6ObU9Dd5l2hpw
JRWOt2+R/JMEF2p94fC4DU9G7xOeSoAHGy87WN+EyYP/vh6Ogcn0bp43joJN
mhX2dkbA173ItquFwfvmP+1+cZUQf8vAmSOX4drIkdaSELin86f5gSBC/rm5
ObP9YXZWM4o9vrCtYtbuZC+4U3jVkskDHvI4+SraDWa832BN4QL/UT/Md8UR
ZvhdxLRuD7/TED7oZwuPNZe4LlkT6rklNepqBd+Me+EzZQEf21STszOHJb+8
OvDpFDzSo69meQJuMuy6MWwMW6+p/T1hCEudq7zTrw83MnJbGOjCoRkh+l1a
hHm62+uorUGYj2S2Jy9V4Sr+4/vUVGDqdz4NjYrwP/mYSCV5Qv2nbga9kIVv
uYSmHpWG95uZfa6WhGWVd5+UkYCVy17+rBSFH6qeqpMSgVevdj0tPwinkvD3
H95P2JemVrvL+OFHVIEJEvtgiqde4k/3EvbHJ511cS7Cefv//XjCCdewxzBL
7IJPqS5bPmWDh2UlBiRYCP0aq+lTxgQ79YqrSDLAercWpCto4dELoWZHqOFr
4+O5VZSE/RzNsEeWnFDPDdr6GhJYrm0wWn7L/z97BThfq9uAv+R25CqvwT/G
FpaafsMkZaNO6qtweGUcXfsy/DmAbETnB3wpTv5N9zzcFCa1ajgLc/yYUx2Y
giesbWtPfYevOiZbjXyB7VLDRKw+w7NXRQQmxmHfqljtC2OwR3tO8sx7WFrT
g/HiEHyg9UfZz7fw0zd8VwPewAfJtgf964VXvqdlXOuB3RnHZ6m64DX6Hru4
DviPt8N2lja45k3Ru9QWuKw2tZe7CRZuFPmZWw9f97xwTPgFzH1e/fnTGtiE
5+VZ2Wewn8qkcEMFPG1SyK9ZBlNMU2v3lMK77lAlnyiGw75lMYw9gh+4v31q
+xB+3ph1eTYPPuJGHuCdA1tSbN5bzyLEzxk7df0+TKVUbE2XTnifxJos6S6h
vqvZfVwp8Icin478O/B65cCM2C2YMa9epiYePkcjVaoaB+v7Hzbujib026Vq
rlM3YNbiVtZP4fCt1JPSztfh8T6naytXYPXJrT+hoTCt28571CGE+/4ssr8T
CG/SNljs9YcrtQxCHvkQ8iFr1n7ECxZzH1Vougj7BL8b03eD+Ze0Coad4Shr
0XQ7R0K8Z27U/rCHvT1PUFyyhaOPJAZSn4edZRV3JVvBprSnP++zhOOUP7wt
NSf8/cLrZYXThP3AdFC+8wSc2zdbfNoEfijNpvfNkJC/tzk7vI/Dz44mk5Po
wSrrMzzx2vDOgiwHLk1Cfnsrh4vU4DqKgz5HjxH6Y+SP3CslOOITn5CZAhxf
8FB9Uo4wP03hUX4yMHNDzR+KI/CGhNqtpMOwQRHPKQFxWPGFkXrlIUI9f/Vb
aggT9uF0dubgAfj3gWa6C4JwrLpo7i8+uLfnm30kL7x8ctJ4115Y1F3CsXAP
YV8VND88ygkX377L0s0On26peHiWjRBP+w7HxR2EfXm4zPgqE6x7J9GehQGO
CS3NyaOFra/R0MlSw5QSD+53UsKZu70szpLDpwaCVX+QwFbTL0yvb/n954kF
yfid/2BK348rhWvwT7r6MMU/8LjWa6X+VfhrFQOf/U9YdPaSxN8f8Iwvp3Pc
AiwzNdHNOwcrDAyaV03Dgh1LTHqTMKvZkeWPX+H9rJn/fCbgK3GHJGk+wcdP
fryV+QEu2ijbc2QUfspa0Nc5DMeLPi+xfgefG52p+jUAyz2WmY7thzUPZ2rw
9cJZm3u7a7rh89nVIUad8OMSh9OT7XB6hbBl6EtYTYMshq0F7lia+/K4EVbS
m7ygXg/XTvxgGauF7XS2z3rXEOJjEpmjfQZf7jjDnlsB7ya77apQBh81Hph9
Wwr/UONMciuGtV0vOFIWwQ4WVfaZD+GT2dvjZPPhvW8sxvtz4C/BJeYuD+An
4lub5Jnwrav6r++nw8lbd9pl78ED8kMzb1II32tnlnVLggUk1UqpbsNmTM5G
2QnwymLYbsWbMLntLabhGPjuWoKYdxRcr3U5gCES9hq1mC0Mg19pCtzQuEYw
54jB58vwxakA5UuX4EGVbWc4guHVCvf7lQFw/2AznYkf7C+1nrvgDU+f3+kQ
4wnzLe4wPXARlnRbdHzpCrO5PXpo4wx3XVbdsc0RNpWuysuwh8t4yW3lbeGp
N0K6760JHjlg4W8FN3RuJLFZwvaSeWvl5nBPHk+UyWmYrNzt2NIJ+PdsNF+C
CVzw2U9MzAimFhC3f30c5taqbHXTg4eGyQ3odeBDLlwkxZrwrvh/H/TVCf01
mPN17hgc3svAFqdM6A96xYuHFOFO3kM/e47Cf9M+ZLnLwsH0xwMYpWEVqqDA
J5KwBKdtrrEEYX6GKP8ui8K+vbb+d0TgjNsBe6WFCPNdobY0tB+ubGmZCxQg
vG/8m3kPH7y8MGZdzwMzH/J+b80Nv0ivDibbA4++LtLK54AtT+gp6rDDB+qT
LOdYYZ6MqLz4HYT9fU1glyQTrLPpUPGOHlbMNgwKooU3N0ecuKlht7zt15sp
YXfBoZcXyOGxHRqHaUnhvHWjjtIt3/9c4Pk38sQ/uJ5C0fPvGtyjzRl2/w9c
3RXfqPYLNtmbLjj9E454q1h1cwneH+J9UWoRZi2QNxmZg0W+37G6MgOrd166
IzgFy35d+dn9DZ5s/RPi/QXm/xcpxvkZbuZ6QNs0TrjfM1VmxzH4voWLCuMI
HHSP427VELybQn+31SCsL0LSTjFA+H6WTHpxHyEfP+fvnXwN36nc1/KvCzb0
f8ua/wqufEWSYNAOpygWSv1uhV/aviLNaoape6zXtBthORr33ct1MM/jRfu0
WjhM7et79Rr40Hld/4UqeDmJRym1Ak72shdVLYPHI9m150rhuxeOxCQXwzcz
636rFMEhLSVxsw9hSVuq48n5sB9j25FjuTCJ+bTW3AM4q+/i9ZRMeBeV2ZRq
BswVl+W3cA+++lNL9F4qvK1Ln1EzGTbOLeZYvg0fY3I6fj8Rvp556ZFuPDwy
MS3+O5ZwnsvjTznRcFVHS43RDfhJrOiLf+HwY63ZyUfXYfvoPwpmV+HUbydq
KS7DP6Y3bcpDCPk6sCp5PghmlpAWZQyAlZMajet8Ya9vt+67eMM2ZUWsnJ5w
Qyx1RYc7LE9RFOLvCsc+vuku6EyIl6U8atABdunc+TrMHra0qZaXsoU/uyS/
+WINZ/uX3rptBZ/cSRqiZgnnDcfe/GkOyxgadOachptoNMROnISn0i7WkZvC
Bre7fSqNCPN89czJCwaE+fnNfo5dH24JJ7vVoQP3v9i9EKhFuN+hc97CGrC0
YzfvB1X41b/zf2+qwEOh3GsqSvC/4G38P+Xh4XBK/zw5mPGQ2M/TMrAKaWAq
zRGYInniQt1hggOdrTzECefJM17mEyX0/8XejnfCsFtOoXz0QdjBKX1IcT+c
a5yfvsRP2E9zL6Pz9sEaXX8fmPPAHy+pTNBzE+YvKVWveTec+GDbuB8HYV4k
/e8Ks8PXxtYufWKFBUWiY5J2wKfK+Zp1mQj7l7SNdxsDnPbo4qNKWvid/F5L
F2pCfJoD0rxUsLZl9NEhcsJ5dGoOcaSw+9T6C7VthN+TK+Xya/98/nOJneOX
J+uwjCBHhcNf2OZkazH3b7j5mmPf4Ar8QYl8T9wyLMmZnKD+Az6Vt0d0Yx5u
90heKZ+FqehJv7pMwzk0Vht8kzDn2kPFsa/wD5fPBXcm4Ps/KOSPf4IrdrH9
phiHi3zox+pH4c0789P+72EpmgoeiSH4pd25KzNv4UNHFrbnvoEXac89P9sH
Xw98cof9NWzJ8DmlvwveZrHYEvMK/rz4fpdmO+x3NjN520v4qJSSYm0znEle
SefXSMjHOVIKiXpY4C2/4FwtfHiF06OghlBfwy8TNs9gVv+QUO5KuG/tq+pI
GXzCZbd48hN4uzm3pkkJ7HBiLozhMfx+/vpcZyHcUvklJLIAfqBAI62eBw/u
+MVOkgN3dOTtq8+CpxbYTwXfh9PY9Mpk02H9HkWZX3dh8/yFr+UphP6TsKz1
TIIVNsOei92G+zMcJuYTYOssUsnHN2Ht5BOPnWPh74yWBgejCffJYOeYioRH
esPpCsLhSem8Axeuw9K2Pm4CV+Gd35ZGvobCX/X3eOaGEOZBeFnMLgh+y+jF
zh9A6PeYe/u/+sKvRJ2tc70J/R71scnOE04S+asncBH+VFC5+c0VnolhGcl3
htccmccdHGH33mKagxfgO4aT52ZsCfULfPGh6DysMy4c5nYODqCXMhU7S4g/
ZUB36QxMTU/tUm4Gk22+Kfc9BX9ZExOQPQEv3OZuWDOGnc0zrtYZwuWjj1yv
HIdJizSuqOnB2addX1DqwOOeXLydmvC/qNMlceqwijiHnbEqvLRircqmAp90
PKTzXhHO5bwUkCEPi6cb9J2XgyUuZRkJyhDqf9zz74wUnHi/obP0MOyzFdXq
I07YT9t6v8uJwl2H4yS2hOHnAi25rQcJ8+10USV6P6wan0BuJAAbCwossfER
9keDMOUYD8w+k62WzU3Ih0xUoeMewv6X/iAjxgnzBGYsrLLD6jc7el6wwf6U
Zwevs8DznuYUeszwG+sXZ3cwEvapbdj4ezr4GfWTyAc0MPNXRXOn7YR9cU3E
VIISvuob5PuXDP6mL9jYREL4PUgVlYze8v7PP6YTX5v8gz/3GtzavQ7/G7EN
/foHdkvrvVX8Cz7+IKHXbwXuC8mTUlmGGerpmql/wCKrrf4D87BJWffJjFk4
K3yfpcM0LLHVGi0xSXi/tOzz+le4UGDGum0C7lh22p74Cb6fLz5sMQ6f6Vfo
ExyDqcjifiy9h+u69srVDcGZtT8LbwzCjTZUaicGYBljc3KefpiDfWp+9jUc
ql629awb9nOqkgvrhHft/Jlm1AH7jlwQ5GqDMzSZ3k+3wA9m5surmuDEU5tV
1xvgEE6VCaM6Qr3anh7hroV9ZoyfzlbD93buPVlTBX8fYeeNrIBd2o+ynSyD
D7lGSPA9gcXN//ouFcNXuG9NNBTBPPqG/jcLYVYvMamzBbANjwSHSB7MNGki
uJ5NyOep2xadWfDVfz+q796H9dyclZzSYc8jm7Oy9+CVb4+atqfC/QwXG4aT
YAoVnW8Pb8Ph1LKSgYnwyXW5Qp142CnvuBZnHFyV4kk/Gw3L2uSu194g5PPO
V+a4CLisQdzIKgxO8IqsErsG+ytOqpNcgU89MVh/c4mQT4sX73OD4fYe0U9+
gbBUai6Djj9sqbvHfrcvLORz58u8FxyXRxvd6AE7u18xu+0OP7VaMrjgCutT
nnWTc4b3rjaV0zkS6lvLve+TPcwy5VldbkvYJ7TP/SLPw7VVq5YW5wj9FMDn
InYWlvt07AGZBdwQarg1ZEbYF190wx+fgl/cPyx59QQ8pUxBfcoEZj7dRCls
BNP62ItsM4CfCP4IHNSDP2yeW3ykQ5in2PLYK1rwkXPTxqc0CPuOapuyiBrc
y/LLlPQYYV+ydSYMK8Fn04JWSxQI+/MI5bXwo3Cgj4u0pSwsPPlwh6Q0of+4
6nbSSMGzBfmqnyXgeDa75GoxOOjXT+aEQ4R+GzlR6SAM6xqHX1E+CDfPXPdm
3w8/kja8ucgPt7V+62vfR8gXv6Z8Fg9c8929J4Ab3nPPKtJ4D/zqNYuTECd8
gzXOi2wXoX/WO3LG2Ai/BzvaNipZCPtw+tqleGZ4H/OmgBMj7LpL+pcqPawa
f3BhDy1sRTFE/3s7HEyjeLKfEjYSPdNaRA7f3XbIIoIUpmGu4Di/DbZYnN+S
3/T6z+rC7+nZN2DvEz5qy3/hrLW6rJ7fcEhxhUDhKlyzcepN2E+YIiAn33oJ
3lGamq2wCMdJHGnbNQ/vifdnXp2B/U9bhfVPwaqcU9wl32EBB5bP0V/hrp7x
TocJePyD9pj6J3hL0Iht3zg8JPvTd2sUpssR3xx7DyuuUpY8H4LpG3zCUwfh
fQkBYX4DMNsfpqIT/XBUhMLfw70wV9dfd+Ye2O2kFt2PTpixkq//dQdcEBhX
V9wGdx6+3h/bCjN5kNG7NhPcROeh1wjbVWasCdXD6WMVj2lewIZtRhEzNTAL
qUdk5zPYZy/zk0eVhHqWHN4WUw5bKA74uzyFNyyXduqXwkHpMR9EimH7mKwu
+iJCv9WIfl54CGdWSnH35cOUTE+vPc2F/53OZridDVNzUTX7ZMHlCx/ST92H
r1oKZMqmw6urox2c9+B43W2c/1LgwemEWx+TCPHZxh5uvg1baS79zU0kzMO+
+qnIeDgscmnTOQ6OJo9WMIiBRQ9GPJCIgr+HfT3EFgnvL8j5/CeMMH97m1+M
XYPlLik1NF6BFw3Zp3NDYZr9ekejQgj5ShwucwsivM9Tb2ISAIucX+OQ8YMN
vsZs3+NDqLecJzeJF9y88NDi+0V46Y5EY5cbof7PqfWfusDHf4htJTvBRq3Z
70McYMc261Ebe3gt3JFcx5bQf7eqT4idh6WCDbvZzhH6uVfYZcOSMD979SW+
nIGX/5Rwd5oR+mvORPLpKcL5UdIXU08Q6m9l9uayCcyxUWXpYATf+2HEYGgA
V3XxT0rrwy/3SExy68K7vH0YqLQJ82k1b7moQbiv6703Q2qE/hALuth4jFA/
yRjJQmX4OU039y1FuEJVXiJYHlZwGXK2k4Pvs2R2HZeBhbsSTGWOwAd5i0h5
JeGZ3LlhGgm47JvpuxVRwn71+rg2LgKHjsZpvhIi3K/0bE35Abgp5LjpfUH4
w4AFaxQ/nK0WueG9j9AfFq9pz/EQ4nskpqrLDbs3FGYe2QObCcnz83LC/EET
vXS7CPtY6X72HzbYksIt/SsLfOTc8bo+Znh0RJGijpFwPypFn0J62NxHhyaZ
ltBPT863X6OGI/TCii5SwdJvS6ssKeDZ9xNTOmRwz+xuVRkSwu/PXfNm/i3P
//zO457Tjn+wGekHmW3rcPXY3kMLf+B98ed1xn7BTQ+zYjtXCM9Xj/6qXoYP
GTDfKPgBa/9RVklegPdrXtgbPgcvtl0T8JmBm6nvmNhOwY0Zqfkm32GSHfG8
ql/hx6u+LRIThPsN6cXyfoLTtBhDmMdh1rf1t0jGYCs6876l93DU5TGpiSG4
5IVW45tB+KvJXa+WAVi+v1evoh9ubZvWy+uFk5u/eSX3EPJl2twY2QWrUoce
CXxFOM+Lvd+5HX7CFXfb8iVceO9DiEELfCSAKk6lCT6jQd16uAHenfiZV6AO
vjZzM5+9Fk76xGhCUwMbktry/6uCa8cjuH5UEPJLHqT4pQzOIJMPe/cEZnbu
WHpVAh9u54moewz/LFQ99vQRfOKBCF/eQ9hI4YPw3Xx4hNrUIi4XnkqNfXo1
G/YNuCHqlwV7yWi8cb4P99o1pZ9Lh6/Gr8eduAf7ay7n6aTCmbtyvyolE753
h1FX6g6spCv57uAtOLqdPmpvAqG+aRk2bDfh8pOfbWhjYcuwoSiSaDi9KnTo
dyShfsGDegvhsN/5ke9fr8N9v2Mejl4l1KtnKuHNZcJ9PRYzX12CRTzvDzYG
w+pnVySqA+E/LYsVpf4wp1S8VYEvfEOhXzTTG97lWiGQ4knIl7GMWvxFQn2D
zSIj3eC5wJ3Ll10I9R65eD3ACSYVsZX3dIA7/i1wONvDHuPMe21tCfvBslPX
8jx8h4o94+Q5wry6/WIzPAsPcDlUalvA/fkOwarmsGvKLweF07Bz6I5g6ZPw
zZmaCnFTQr87z7IKGxPuE5eXJmBI6MfP37V5jhP25Wrxnt16hPyY/d25U4dw
n7vtMsxa8JIm+2U6DVh68fsclRqsyXvkKtkx+L3LNoUtJfjhWS2udQXYOny7
wO+j8DNPVdOfsvC5pz8LFqVhygFOvjkpQj/aV7VOHYZpf7fGfhMnxL9TI3hC
FD5oeiThowih/kfvdI0JwWWW1odGDsAcWqmVQ4KE+tw4ajfIDwc90ZAb2EeY
J/1qqX4emHsu4VQvN+E+XK/v9+yB6S+603dzwu0XPbI7d8FCJW/OvtpJmK/q
28odrLABd5lW+w7CvnYT8WtjguWkSLpeMsA9JGKaL+ngBLuKyVYamGU2vrR1
O+H3hK8xo5WS8HuRoVbWSg5Xft8130oKd8UpGbzcBtvwlg++3PT4z9Tivtfb
NmBV7eun29fgpD+jxh1/4Bu9l7xe/YLTLRxqOlfg08Ipgt3LsFwP7fOeH/CL
3hbv3gXYrqnOtH8OLhH/Yz4wA+947BkxOAVTNR94P/QdpifZYzLylRDvb52l
sQl4p9TTqo+fYFINo+yJcbivWqDi2xg8zyU+NzUCd5G6684Nw6OrH14vvoPD
wkMDf76FJVUMdH+/gU9W6B1b74MNPXyttl7DMaSdD8h64It/tWi3d8FWX+bv
0b2CKw2eGzG3w59eFYnsfAkrfGkU3d0C8xz8c4qnCf5x0ChPoIGQT592DuE6
Qn2SLCvEa2EnLgZf6RqC745YKDyD6VIbHVUr4cKC+jTtckI9Tg2sGDyF90j+
8z5ZCid0HeWwLIbVSqK/2hTBl51mB50K4bgYi3mPAkK82e+FAvJgE0W7m5dz
CN+f/sse+QDuPHK3/WYmoT+fqGQkZ8D7JhdS76fBrY7Zz/PvwvYt5qSlKbB8
OIvHsyQ4SuE1WeNtwrz436jrSIQ9WlUy+uPhoKer2SNx8OfuvNdfYuDBXEOe
+Sg4sn0p5VckfLgl+si2CJhEkOMvdRjMH5o2wXINbjNnWua6AnNq+e0/EEqY
/7dd1w6HEPoxnpFcMYiQD0qVIq0A+EKHRYCJH3zJ5rzLWR/4kK1hmKMXfNuM
v8XbgzB/feP7L7sT+vHMpbJoV9j42qZNsjMh/iFruWxHQn6nso+UXIAfqbac
fm5H6Cefxsw2G9iR9i79gDUskaz34KMV4f3sd2fmLOHJetmjf8/AfwM8lCnN
4SmrEGeW0/DLzTO1PCfhu99pDouawu650a/ljWGNtuEEHUNYeORnwOnjhPq5
j0TY68GiTDHPvXVgfQNy1mta8JUq9dsJGoR43unKZqoR9qEiG1nJMdjHP/vn
C2X4DcsSdbciLJS1pTEqD3s/6i6YkYMzG0+JrcnAuR7pY9TShOe100s5pOD1
wRMPDx6GBQta2+TECfnWmaHRFYUP6Lf6nBGBe+WNyV2ECP2YH18TfABe5gy9
EysIywruTsrgh0NO2deW7IMfyFlQNfLA18+uB/RzE+bJSJ3pyx5C/PelelY4
Ye3hzlJKDrg5iqJ6Fzuhvse+fBNig3NibeQUWeDiv1fLDJlhpZ0qxjaMsIBH
GpsvPaH+Sbe2ImkJ9WHhZ0yjhr/7G6iXUBH+bsyU2UQBN4g47h0kg71ST7yc
IoEp1R/y/t26+J89SjrJeDfgohh6CZ0/sNRvt0LPFfgG3bTrvR+w6GRwcMsc
nJzNNzg3BQud+RC48xvseTDfSeUz3CMcnOv8AX4YYi6U9B52klFabxiEL/sL
ss/2wwpmjKE7X8Pkq6tiqp2wtNOQiHsbzN/3xOdeM8ytcZmqvZ5w/hflbz+f
E+7btkjP+wyOoo69alAOd7Uzq4SUwvF7QnUeFcEUfK8zhgvgK782FahyYfEy
+v3SWbCW528L+3R4xaBm9E4q7HXBKL/1Dvz5TU3tSgLsWrq8WyAOVmT/03Yy
CnYWaH8REQ7vXrX89+wqbPeg6sb0JdhSo99qdxC8c6Pw8nE/uPCT4uxlL3gP
Q/SDMnf4YmZM9jdnuKZUeWGXA/zTPCdM3xbmqCm3v3IO3j/lllhhAe8l7aWa
Pg3P8L7t4DoBB9oEvTUxgpvH64Vu6MMFT+931WnDLL92PvupDn9v458/eAwm
UX7pZq1IyGfgqmyKHByUUGbw+gihPzL/llAchiWa2s0VRWETJk5DXyG4pGD+
ZrEgTJutzPF9H3yQk36Bey/8RsiU3mw3IZ8LDP6J7HD6FUXhLhZYcn30IAUT
of8DJ72U6Qj5ZTtLGbQdnp6W+1pBDtPsCKb7sQ0+9JDrsvA/9/+81sat4PAX
pokKVstZhRe2SyR9XIK1zitI7FmAsx/fYzefgaMpdLSTv8M3ItRbBiZgcd3o
G8wf4V/O7KmGo/A5sumluCF4/tBGUvcAzExhEEbbB6vkjL7Q7YZ/7stWju6A
E+7fp+tshS+Lv+ajaYLFfh4K162Dt5HUisfUwHo+XoLdlbCHg/EF+jK4a+XE
D4MSOE86qDXhEWymVT/xJp9w/2Pcemw5sKdSyr/TmbCtueDavTRCvh93qIyn
wGeNg/t578DjNvKP7RNg8nWK/sJYeEtyWHnhBiHf+0v/HA6H+Zci1/2vwg8L
z2nXXSLcx0XyI2kQrGy8rVHbD070aZm56QWXLwaeG3SHa8Z4uPe4wA0nKwVt
HeCXPlKBj2zhYdM0tuVzMBn95LqcJaz5nFXkmhmc7sub33mC0L/mNM4sxnBI
aLe/5XH4+5Zdb54O4T6/+zwWNeCLofSWcqqwRSl74nUleDZnjvH1UUK/+EUN
75IhvK88O2MrCbNzMmqVisGv9y7PrQnD550TxzQPwBksM2y3+WGTI39TP/LA
CtO19iJc8D4dsZBADrjZ3WisjQ0e8t4TwboDZvRKCLRhgA9cL6x6QgN3Ntop
blES4lFvoDcgI8zDgar9GVtu/zkgXDNmbh2u83WTVfgDP99xQCx2Bab18744
9gM+UqP/V2Qe7l190n1pGnbWyJh+/Q2+3sRgxDMBZ10n3eY1Duvk+f5tGYGX
le0Vdg7BdG6vOxwH4F2aJfdrewnnfyWpZ+iGS8+3Cdp0EN4f+jNc2Qpvs0p+
S90Ef2ZM57Cqg3dQUj0sq4EXzN9epqqCG/lJHliWwaOXo2nLSuDbYW4NVEWw
oH7Bi7MF8PtFKbKKHMJ9b7DcpsmCC8RVXM+nw4e2Vd+sToVbmALWGJPgW8GX
Sh0S4Wbzl8UNcfClVv1V9mjCfd4yRXhEwMK5DNavrsGmemrX912Gr3wpWgwO
hpvCNfIG/WEBPfpcMR+4QX/bXJQHHJuz+9JXV0J+HC1PKzsR8lHREHTPnvD9
B6qTq+cJ8WpOpBtbwU/r09KKzxDi43X9Qn0aVr5h5HPBFB6j1TRoMYSVXup4
8ujDMj1mHy5pw/kKHrdG1eELInEJcsdglcrHQymKMOWPLodfcvDV1UmVk9Kw
9/g/m4rDcGYLzWsWMUI962iveQvDd7/9Cx3YD3eajrdK8sPsvI9M7/DA+y5Y
Ca/ugePl/+id4oC3P/epfMYGi671OXDsINSDlcY2mAF+y8tV8IEGjjxKJaVC
BUv4v6TOIYPP/zhxgHIb/KC+LN5pw/U/O6+NKvf8gY++6JGVWIWT94QHJS3B
k5Jb5GvzcBqn3LDVDCwwLbbS8h1eePbJ7OAX+ESmNmX8R/jZM7uNlVE4gOOw
vMUw/H2suLnpLeF9zsFbB/rhXTO5RfE9sKcdJ/3vV3Dhg8PPrNpg8uczhW3N
cN1L5W+iDfDmmKhTSi3MuqvyyLZqmCe+V9epAtY9E/zwzRO4KbHSQKEYzj0e
rJhfCDPkv/Jhyoc5yzNWgrLhT7ErL77dhy/qdfUYpcFvKffuf5EC7xya69h/
B5Z6K1F+O4HgnbPftmJh5kq2865RcH1HCf/7cJjPqVxc8xp8rIQnvDwUXin9
ycsbDPNGHKSK94cfajdI/fOGXRjLHrl4wDLLm44jrvDX7TkXdZxgVZe0+mp7
QrwS304esCHk3+vSkVQrWETz/NntFvBia1xPwGnC85TbIqZNYT/eyogzRnC6
6KPeLn1YWmPMWlEHXv3//4BbA/aen7XgVYW1S1pe3laCdwx1+1PKw3aXyb0C
ZeC2eoeKOUm45fFPJWtxeMY6j/mtCFyyHCiifRBODHSPfyEA09JfOSqxD45r
LTqUzw2HP1tw3L0btv6nMZfADl8pLnlGyQorfRToCmGCtz16KPiTDt4tINXp
RA2POLys/EQBx0eZT58mhSMfzNv1brr858220ANa67AMM41Uw2/YMyU2UmYF
HvUg43vyA35U4UJ5cB6mDWqWyJ6G+YbJ83Z/h3d+F7NOmoApa1VsGT/C292l
SqJGYfGd24+RD8N3Oqt3X34LK2arKa31waIVeQ99e2AX9rEzS6/gPxNfTri1
wU2HnidPN8MNDJY8FxrgyfS2pYlamH3xF411NSy/Z8blQwUsK5/BavEU/mBD
T/G+GKZ+JKN4+hGcsJ+jbjCfcN5ySdiJHLiH59ftgUyYtXN2xiQd7iCPi3qT
CmdPvrtokgSfiWrLeJMIZ2wzZzG9SaiHXUzfQDTs3Hlm8EQkrKbbyvvuOiy2
1lp5+grc+8M88X0IXKF+pcIiEHakO7J33Bf2s/Ltt/aCbY2Vur64w0XrsXQO
LnCLt1XSjAPh+32l9u52sPH+0EvL1vDt+LYxv7Pwub0R19fN4T3zNZ5XTsFc
jOcKKEzh2jQv/hhDWK9waYpJH2YxeL+SrE04P0tQm0sD9ql6N5FzDI7J/94q
pAR/ijBdeHoULnDjPCcnAzN4yrI3SRL6qeDRTh1xwn0F3c/2i8D+5FdmzQ/C
jac/NE4IwNrS1z+47CPcv8r92Co3rD6fPhe6G25bovm4fRf88H3lrtus8MTz
e3e5mAn1Lao6/5Aelmqi9JSkgYV23GivpyTOp4y9Lhl8qG6H7rst5/+8pbrT
z2YD9rVQnl74AzvvickJXoUfpv3K3b4MryyEzictwCwivJf4ZuF2xxHTp5Nw
8/MCT+Wv8DOZiHc9n+Azq17XLD/ABtQuvrPvYdkol9Kgd3BNtKc4zQDsyBf0
524v/NrxGpVQNxzjEXn2eQfMaxSxpvsSZuQKGR9tgkfm7Knd6uFfb1WCN5/D
72eopRKewT/U6iX3VcCPVs8EVTyB7dg+UGkVw5erj429L4TNV8J/u+bD8uP5
5tty4OCYB6R3MmEbZu/l/emwVPiugy9S4QMbN/ONkuDrMQPO3xJhd+0vvkE3
YS7t2nbGGLgy08w6LxK2sKtWlg+DxYqG7PuvwFpR5W8cLsEVLDoRm4Fw5Lmk
K0l+cOvVpCYRb9gnXlOn9SKckJHHbukKMzWViqw4wpMMNjdi7WHS9BohARv4
2KVylnor+Fa7vtppC7gr/lrNj9Nw3YyxX/QJWGX+WSC/Mbz38dOW+uPwbgWF
E+a68MbTE8IrmoR67fujHa8Ga2bzFQupwMyab0+3KcCx+6h0bORgE/2aK5tH
YMrhyc17h2GNkfgWGTE406Hk9VthOO2OCo/XAcI8+KpVMwrA1Xsrkot54c78
+Fo9bjhq74DgDCdsez94+AY73CQT0befFabb9oOhnQkuoK26fYEennIftKKk
gQWV9DzyKeEncawdmmTwG0/RC5NbTv+5ZzNJ98YG/EVb2/fgX9jATvV75yos
ZX81w3UZHjxHmsawCOs7No8/mYVrb9U7mk7Bqj9/yv76Cv/KOGd49zPh+/mb
RQrjMMe+1wafRuA0vi6ZsCHYrmH5woG38EVq1bHuPriSrSrFswfe9Ufv7s5O
OLx12+faNvjzzX738y0wqUutKlUjXOdaa1n8Ap4seP3CtAbWFl+2WauEMzn4
DB+UwaX+Vle1S2Fxqwd/F4vgvk9Tz1Iewsosh18o58EC1EGUUw9grnd1yQn3
4Za4NVe5NML31A5FTaTALrSmszF34Kt/HG8fSYS9uV2vfoyDGxLMK6OiCfW2
ERWTioRFH04ujF8n3Mfn2krUFVhxZF35yCW4at6o/1MgvNoU+jDWD9Z0vvZS
1hv+/dfswLeL8Mmwrb5EVzhlj3eDkhO8Mvjk56w9/Lil0u2uDTz1J/SQ1jm4
6Qa15KoF7BphEppjBq+Rn2Y0OQlfYWf9vs0Epu2PIH1iAD9Sf2x3Tg82C79K
x6gNs+aTrdWrw+9rxA5dPAbHDZDm71Ui1JcyyK7vKKE+drccr8rANiQ6ZYel
4NbFe8e+isNuquE7kw8R+oeOQkJbCC48x564Jkh437BGupgPFlyc5LXmgYOM
skxYuGDfiI8dbRzws5zssKCd8Ojz7+GiLHDo+MPuCUZCv/B+N0uhgwOT0oT0
qeGPx9uOkVDC3y1t71eRwutvL6q4bjn+5+SOqf37NmA+3a4Tw3/g7a6s7TdX
4VSVplCNZVhu5HXwxgIso3e0vnwWfp+3TdNlCnbY4Gbh+wbznL8lMPoZlv1+
+tLtcfhLhiun/iise69ng3wYvjXvz1//Fh4qdEz074elPqerSbyGK/KY5Wc7
YRvqVv+8dliL++nfc62wxa/BRs4m+GaOWM9gHTwuU8ud+BwWeelbqf8MPnXW
MnF7Bayyw7Ws9QncsPpg19Vi+C7HeoviIzgt3qdiLR+OcaKdeZYD7655Yeeb
BVMmhPNLZsBrWzYHl+7CdzhNvEuT4ZAlQ1L327Besvk7kQQ4idN1cTYWHokP
O14UBT+hyvrhHEGI73btsNB1+JP6W4rZy/D+Q5P+RSFw99klUddAwt+nFoUO
+cGZHz66LHjB4Yb1S6UXCc8b3njh6Qr3zh/tlnSCGxUGeH7Zw6LHDZ5X28Am
4oWpwedg89+fapUsCf1avsxHak7Ih+9o38uThHwbpjZHmcBtRoJ/jxvCYzHX
fHbow8eZH0kNacOcy3fl0jXgw8qG18+rwmHU7cz7leHN85tf5+ThQPPljTJZ
uG9blnngEXjUkXxd+TChn7P3fKYUg7nrv9G+FoY/dlsGJx0g9O/HULGzAoR8
U+ocENgH05hU289zE/p14NVk5W7YLS2oJHQXzPG8vUaLDT6kUkLNvAM+oCR8
f4QBjm2V98+lhfu/jN1x3w5bP6b9LUsB54u+zCAjJdQnmDLq9abDfx560F19
dx12LGc9ZP8HZmgc/Sa+Cm8f5v6ysQTH0Y7yv1qAPzrTFyXNwgcoy31tpuCY
+Y4wsW/wIQn94Y3P8P7Pch6d43A4fbx+6ihs1qbtdmEYzt1t90ZqELbkGg8m
ewNfGi13evMa/mk/kfagC87uvrDDswO226vUo/IS3uVu383UTIi/4z3j53r4
mlJqytNauO5jhu21anirdtLbtBJemvDq4C+Dle0Uzv8qgRMNjyl1FMEhFaHn
7j2E72UvtbrmwX4HU9yVs+E7Zq6WOzJhH2X3m9/SiPm/S16TCut4zdXHJhHq
/cGmzvoWrKG4tiUVD6tml0ZQx8Kmu68Yj9+Am585WpeHwwMRF8pvXINfpPjp
Wl2Gn/5NEpAKgcdrm9RpAgn1mP9V8MkXts44bPjMC54a8Tx68yIh3xVPnexd
4Yqji2MKTvC/oP13WC8Q4gs7HT9nA3M5hLxuPQd3it82zrAkxPsjdZefOVxQ
Gc1neIrQbzftvQ6YEr4XJUhBakS4X1Xn6Kg+wXyGvyp14Ecfn5xI0IS//Zn7
5awGHw7d9kFDBRYOnaLkVYStqLJ9NuRggwNCgsPScMTipd0VkoT+cbl3IkEc
jn4U0u96CD5Sy3tLRwgeLIpIFtxPqGf0w3EyfljlQpjzZx64UJ/9aAMX4Tx9
q+MZnDC396ncYHb4bu+G0hlWuOOiAZccM9x7Xlt5FwPcXj6Z+5sGbvQ+aDBE
RZjHUhr5Z+Rwl+8NlxQS+P1A5kf/zQv/+e3Q8RSzdbgkPv6W3B9Yldqmn3MV
djRpNt1YgucDijnGF+CsaB6+xllYJmmXR/YU7Jl/a1v4N3itK+atwwTsx0Iy
p/sRjo5e1BQdgzuVTnxjfg83Koq0rw7Cv+74zL1/Q4jPWOhkfS/Mdk2XJKcb
fnf4zY/IV/ADz3o+tzb4tR7dPZMWuOh1talsIyE+qiYj7jq4lGxfIvlz2LBv
mHW2Cs4OmhjtL4cHGBW+Vz+Bt9InJLOKYS2xgdbIR3D5AM3diwWwUUrEk9O5
MHekGq3KA5jjiVLhgfuw0F7faOY0WPrzl5K1FJiP7MbOr3fgpkSrpp5E+ONd
u9JnN2HlAymfHsQQ7qfz80TsDfgZjR+dfzh8IGAPlc01OPP+F/Xjl+Gi6I6X
siHwV+2OKP5A+O23jwlMfvCyG93ohhdcN6/rOH0RzvVMlX3nCm+nXNZrcYLV
np3IfnIBfpJYJ3/fFk57cHBXrDWs8jNJJugs/PHW1l3HM/DDWFvl06fhhrn6
/ZonYJ0GBtMjxrAlk1ETvwFMPnfZi1WP8LxV2gVybVjAOzNjRR2OlY5i/3YM
tqk4+XZQCU79Q/K2TR7eYIjZWS0LW5AtpBUega9/3m+XdhgWrzxyMU4MZo9m
rbssAn9yaTrudRCWviDHay8IF4UFypjxwW/ehCbo8cAylpoiylzwSZEeGklO
OMeASWQ/Oxz3mi5hNysc+KxBmokZrmEV5KFggEuWFPTXaOBb5iS1i1Two9Me
rt/IYZHfEdajJLC6mmpK/6b9f96plcnUsQ4/p0/rrv8Da2Yf7qpchV8w2tIV
L8M85w8m5C7CDg+unUqfgwNGXc7dmYblOCcexX6HIxwnZMO/wGL9TtShn+BF
K989/h/gu3tIvTxG4H5WehrnIVjd5PZX27dwysdEEqt+2Lad4rzZa1icdY7U
tAuO6js2ebwDnqEkZ9B5Cdc3ifmrN8N+tM37VBpgj4VnTAov4H8+DMdka2Dn
wuZyqSqYJLnfUaIcXlGXtRZ9Ars3/rwrXAw/2EGy8+AjOEfj7FvBAjjMlmKQ
Pxc28vvFzvcApr5xKIP3PpyVXWDHkwaT9Z1335sK7+I0f86dBJdGR2tz34LT
hX/u4o6HH1ImCHPHwpECVle4o+ClxDPseyPg6JPXfuy9Dq8GvqHlvULot+3a
Tvsuwd60n7bzBxH6ISZlRsCfkI9bLgwHfOC/B819hDwJ97c4u+eQO7xPzJdS
3AVOLs04LOkIl3wbyJK2J5w/wmp81IbglLNqSufgEYEif1VL2Obm2rymOWw4
op2vdwou2nE7y8gU9lF5N3bSiJBfV0YLi+OEemTJ7z6vCzd9Oc3loAW7qpw/
76YOT9WfmPQ+Bq87iJUGKcGn1Reqr8rDTyxvkkfJwoU1dLcSjsDvbC+cTz0M
d9mmemWJwUzNmS8fisCckYFnnh6ELWr3STwXhJUdUnVa+OA9t4dyunlgVa0P
yu+44K2YfK5PnHCck7jiDDvh/Sn/+yus8DBj0LEtZvjDlKQgDSN8LDhbn40O
puxtruChho/MJVqJUMLVI3S6smTw5Wxxf/Vt8AW9tW9G/+xw/ocLyWfX4LFz
3jecf8N/R/a88F+BtU9ZS4QvwR7vj07dWoA5XQs/Zc3Cg2yFnKVTsNC4dHLd
Nzit29C0ewLOmvphPPoRTpdjvzUzBi+3NbCsvYc3UibfUQ8RXB4zyvEWltxX
yCvUT7jftELh0dfwrh3qXnpdMHV2bYhlB9yeldXh9hI+xfbj5OVmuIKygD+x
AR4KbpbKeQEXBitHVNbAZPS7OTqq4Bppk/mRcjhp6zPpwhPYxL3dnKQEzoza
WmItIuTTLLLrwEM46pPFd4U8WOdgkKpxNvxb9uNH+0yYfueN+qB0eLHNczz+
Lsxiclc5Lxluq1v//Pw2IR9MyS/7EuDtRvYz3+MI+b1+wehfNFxUmvyb5Qb8
dXT5o1A4PEofQK16Db6nx+djfhnek7a01zMEtiD9RBcVCCtEzh594EfoLzHm
RzXesDGJwZk3HjA3aaberBtcLUMSSu5CiKfAc4nLET5gNp8nYw+LGnimGdvA
EfFr/S7nCPfljdCJsCTkg4aZ9IE5LGGQul57Crb6uUt6yBSe2Yx/umwE8/mt
uTEYwJpWJ12E9ODQFxmFmtrwUlLfAVsNuHlxZuqyKrz6eno6XRmOlu0Ufq4A
X5eIKhmSg1vr+bxWpQn5+JbsxyJFuH/hx1oJCbiAaf2YkSisvvf79ovCMN1I
BtPNA4TnNfaaFwvADy84THTvI+yDY96P5/bCVKPKz+i4YHOZTtJDnPDaGcb4
4+ywri6dpTsroT+o653imWH+DN7qJwzwIWoprTe0hH4wXt65sh02CDbfv5MS
To66ECBLRpiXKztpLLbBr+0ujF36Z/uf8+RMF7PWYFGyEdXW37Dcy9/vJlfg
1OuFRbTLMK3qXKPYIqxEXrfzxBz8vmdXccA0fCl743rGd/hJuH1a8xd4Mcjo
5+Qn+Hn48xj6cdi/MMtOchQOmt66ZD4Mc+gMDl0ehNO6uLzy38CHfN7p9/TC
JJobDivdsIR6bMvuTrjf8/o5tXb4Y/+4vEsrfM4hzex2E+H9I1WVtfXwUSUR
06+1sEH4mjh9DSEeem5D6Sr45vDt4nPlsNCMmX7UE/iOurNweTFsP9Oq++ER
zDVu/4jqIayyT1f3cB4sVuMudDabEE9en+6NTHhlyrWoPB22jVDR/3gX7rus
fYg2Bb44dNVA5g5sGT9dapsIFxaGGCfchC0OyErWxcBu9BwnZ27AzWf2PGOP
gNV2KJtrXIdrj4TKe18h9Evbu7MPLsEp7RqNvUHwWbkOm01/eIzLQuOQL/zA
b93B0guW0cjvjLkI08WYudW6wjd0GI1mnWDqa+1eux0I5x8JHdSzgxUuiAeE
nCfkk3X0TLEV7HUs+NK4BXx5gf4Tozlh3vYkXDt2Cn7RvWnnbQq/3ToVmWcE
t1clTQ8dh92Xn8XQ6MFh5c/dFLXh12v34j004J8dJ5dyVOFE7qlbQ8qw/IaB
D60iYR5tIpOUj8LPjG/+8paBrTqtUx5Kwb3d6/4fJGAzc8vUHWKEefC4/EdL
BA5ntkm9dBCOUCQJKBck9MeKeco0H9x4xOnXXl54G6lI0ilu+KtZpnfcbtjk
aGNi6y6YPT9mcZ2NkI+0zVhJFsI+2b3T2YWJsJ/4eyNy6OFvVYJfRmkI/dXP
cZl1O+zpk3fmOAXcer/NN4KU0M+GQX0NWzb/WT+yzvnvBsyjHqcuuQbfDf9+
1u03/Fm3rapgBWa7fdBwYgmWO0u/n2sRPv7QXclsDlb21k26PQ3Pv8gQ7v0O
7w+zJ6H9Cpe139+p9RlWi9B0uT4OB9SbbzWMwr/cB99sDMPyyVXf5N7BrYfX
ZPwH4A3VjFcVfbDmy/R7yz3w7LPVR+JdhPg48tbcOwj3nSyIKn4JS/Osn55r
Jrg5zV64EVbviihzroON5GqUHj0n3I9GnGbmGbwmP8UqVAkrdI9bOZfBDdVM
U49KYdmtoCezjwnnZXBWizyCnRPmNt0K4EPv5sNKc2Ey1926Sw8I+TD0MpDM
hA0vLSb6psOWP+NZq+/CBSVG79aSCfV/LDqkeAe+OC3IfjURpreVTm69CXPv
PHNieyycuHXTWD8KPrrnTVxCBDzhyEM9eB3WmvBr4bgKs4e/eWEVCk8eF1/N
CSY8LxfnOh0AP1f7vk/MD851kt3l6w07FVzRr/WAzf/WNpC4w08tJj21XeDM
zi2beEdYT5X09jt7uL5+loTblljvmlJ7a0I/VzqkF5+FEw6stK+egZPjLQ4r
mcH93++NRpyEfx4sbek1gdNOJM3sMoItbHSNbI7DjQZdK0W6sAQb2/CqFiGf
T/nXlDXgDq7fZ6JV4WunotbeKsNBp4aH9yrCI7s+rzofhR+nZhlXycB/+ljm
SI7A5S9kXh4/TMjXKeoPd8Xgqbvhkt9FCPm7UthxWAgupPRKv7wfjhMYK+nm
J+yj4a9bHPsI88IRFe+wFyb98vJs5R74i1iqMxknYb+sbVQas8PHFJaUs1jh
gz88ty8yw6xMIYxKjPCOZLqTcXTw7hCe92PUMO+LijQRKpjCqC09hBy+IWEy
1k0C+5w5eYZr6/x/9mjt3um+ATM4VTI3/IXHj9HpMf2GrbRfN59fgRd8/wSU
L8GTLZFuFItwsnBg1uk5WCj/FfOjabhdxK9p4zt8ozq41PAr7KQ6NJr9GT7b
Eq75axzWkQpb1BmD/8T1vst4Dwu/sttYegfHjatYa76F69usSdP6Yc2gponF
13Dm0jkSjW5YUkDO6t4r2IJe9+9iG2yWHf9GoxW2HaOcSWuCM8ofKy/Xw7t4
Qge0X8DvOQLyMmvgV6kplb+q4OY778kMKuB0CvmEvKcw3ZfqM/9K4Ep+I9uT
j2GJ5n+FxYWE58vrRSkL4PKF+CWrXEI9XP/vX3AP4E98pyWYM+GftFolzunw
0m55p9a78KquuA13CkyTwHc34A7MO8HMMJAIC8r+aTwUD0/fGHh6Ixbm68r6
9CUKvrNqeVw5Eu7eJP9zLww+9SHp06+r8JNIOirTy7DSir1LaQhszJFJTxcE
i85X/I+J+o4H6n37AE4pMwkZGQkRQrL3/iozKyHJSlZGKUQ2IbKpSAORiJKK
RLbsERJChCKSVYnf88/jc/58v859rvta58ydvwJTnsumbrgE//Z1duTxgin2
k5EGu8NSOhcGRlzhs0s5cwrOhO+JLk/ljiO8kuzZ9dse7rqymXXKFo4q0n/y
0houFDm9wmQFP5vjvXbZAl4fzVHvMyPs179P/0mZwvGydZGpRrBGlOXOVQN4
7/jdGjM9Qn2yMW9eaRP+F6EcS6zHCPN9YeR0VRNuqeVnH1aDybNv0SirwM7a
OXL3FeHoAq3c7fKE/0lFgME5GcI+uGtINUvCqxXpFofFYaPkK29uHoGPzA1b
/hIm7Hd5k4yZEDy7IGFccQjuCd1fsJ+PsA+O4SphPLDCTTuGGS74xHwZjz4n
rHrV3/M5G5zHV7LOwkqof9Kw/hoT/CHfsmWCAfY630Krswc+xHj3ZgktLHCv
U4+FBs7ZtD4eSAk/Ong85OtOwv92R9SaHhnMnMD+5AUprP2GJJNj8+yW/XyP
toSvw5YVRVI/fsPhl7w+n1yF/dP86quW4GKmuulDi3DYhM7xxHlY4Rft1N9Z
mEaSqsbhG7wvQ26wYwp235cpKjcJkzwQqckeh1/xzibsHoVtk7vv+g0Tno+P
TE8OwnaktB6GA/DvsdMSlR/gH95NkgI9cEmR3qWUTvh2wMw8aTs83pOed6GF
cN+DU3c/NcESnw52HWuATS/8UymrhSn0huZ43sGHzlf1J7yFfYsfbmxWwA+Y
ImwvvIaPx9htHy6Dv23IjOmUwks229fLS+CG7Cpjwadwzkvn6VtP4LfRpOWU
j2FR2uAm30cw6dGvDN+yYfavwhkWD2D7faY2LVlwxttTdgqZsE+N5IPC23DE
3hmO/enw2UfuffEpsItjQ8u2JML8Nb/9uxRPeC464DoVCw/ujWWxiCHMe2oH
adt1eFeSMp9KBNxCLn39eSh8QWKGjz+Y0A9y4213rsFOHp77dvvDZFaq7qG+
MO2bKpK1y/CfqzPtrpcI+x1T8XHMk9D//qMHzNzhbgPdnFZXuGCM7JyaM3zk
qrndK0f4PyqtTBEHuNr/PUOOLXyyerSB7SycXxNRlmgF63u+Hqe0hEtfe+sE
n4KVol4trJnCcm3Xuj2M4Q9e9QvTJwj5OUbp2OgT4qc1jn/UgXkW/MuMjhP+
H2dyG1r+I+x/hwqDpgbcLnI8460qvO70xkZGGZZ0S7N7pgCP8fbfPywHawX4
sD+SJvTb1qfngCRhf9/1NGQchZ+FRa4wH4HP3Iq3TRKG1759p9otBGs6pM5H
H4J//rpBR84Hp4a0uoXywIXrhuQkBwj/E719w/6c8Iuz3PO/2WCRA46KV1hh
fr/JxiUm+NHJ23FejIT/w/2QhIU98HfNO50XdsPHRMZ05mgI34em4XZXKrjJ
e3rlGzn8K/8hn/MOwv+mNTBxZhtM3egr50QCT1JwKHb/td6y4LB3QPcKPDuy
KtnzE/4xlnGudxaefH1md98UrCQnfWRgHD4kxdU8OAy/C2IYHB6Ap2ep7MZ6
YA09EvvJdtjk0tzQTDN8TqK17UcdHGedKrVUBb9o1GT+Uw7fVup1JymD36TI
q5CXwK53va/TPoEHBfyPMT2CZyiOB3E+gI1o+kT5M+ESMg6zI+mwVQ3zimwS
fGVvNY1GHLzWtvuOfhScV0Fy3zwMpi26wekQCN+8VMjg6QefGjkdFOANW5Qn
20d7wDb9+tVpLvB2svCknHNwCq3YyHMbWLte917NaZh9petjlxncfaE8esyI
MP/1zWc/9Qjzc8sw2nYc/hgX5cSgAb86/G6VVxnWZ1T8JyUHH6Ff9T0uSejH
4rTb6SOE/Qqm+eguBH+JsawI5YP1hjoY0w/Ar5XsJp+ww1ev7RauYYYfn2v/
3k8PS9fcOvBjFzxs6dJORgkzbygsspERvo+LFLHim2e2LBveeFfnD3xg4yK/
/TJ8/RE5f8ACPK7tn5n6HQ4qaYku/gpbZM//eD8G686ONU8OwauGGWykA/Cb
TJYJ9h64M+0Ej2w7LEGh9NG0Gc4vG9xxsQ5+4cyVH18F136nqC0qhydI4ozb
XsA7PPMtZovh4W2mA9RP4Cn/6FahR7BDjrq07gOC1fxY3DLhetZDHnHpMOvP
/5SKk+CW2M6Q7jh414u3istRhHqFqN1ZwuH+sqdMCkFwwb5cibNX4dts001h
l+GnAe49+Z7wRzIpkw5XuOySpM6yI1wY7/iKzY4wD7aGO2pn4MSP2stO5rDM
jfm6BBP48kohVbkBnDUY2DCuDVf/ObNG/R9cwaJ5T1IVlloRemutACeY7DKK
loY3l8YtXxyFA9JzP40KE+JvGnbRCMCK30cUZHnhE2xanOf2w38MwryT9sE0
x+PV3u2F2Rvsw+fp4PiIv4qcNLDfcX1XPXK4ue0kXcA2+HA3rWDhP6stU+31
eD28Bt82ufSWdgn+qL9XVmUevvZOV8DrG+F9Z8ab2ZNwx45zzv2jcIuhfAXV
EFxLFRes1A9bzJlVenXDYy8SLzxqg89xyaQMNcHN06pi9HVw8ft8tWNVsFew
U/O1cliuya/+xQt4ybxfaq4YVv3pw3HwCZxwzNzX6hHMvs9LO/UBXLe/Mr4j
E9ZhkNClvAXzFnX6qyfD1/NvcF+7CTu8tVF8HQ3H5hxvWwqHLzArdR8Jho+1
yui6+RPy8ReXf3wFfjHCnzXlBUcX7PY5eAEeuTVRb+dE6P/Ze9cf2MPzZQrV
Y9bwd6PnrgcsYcrv/2JtTsLKkky8DwzhM1PLIl904dmy1CLeY7Cw+eKDc+ow
Z+g2mnwlOG2meua7LMysyq8gKknYP0XR7RePwFNJ3UovhWDqVar5v3xw1b5u
BlVuWOPZgcIIDvi+x6/yVhb4BoWqIgMjHHqYTMJiN9wUJ5V1n4owj7GuazM7
CPvwoaNbjBQu4RC847d+estyzoP9tauwruvg9V2/4Ie9PEVmP+Bc42KtBzPw
pVu+pnMT8LKpb7/MKNwnk98W9gl2/rlNpqsPbhMJYuLshkey9jm5tMGHf7WI
vm6Cd/THOpPXwUG/zVlPVsEnKQQVcsph5pLV7qUX8Lb7b4Y1SuA94V6nU57A
PygZDL4+gvcPpb2Qfgg3PfpzM+ou3MwiOfLpFtw+qHJPJAU+eou5Lzgeptp8
FvghBuZ7SZMpEAmzunKKXAuBuZvGjvYEwGreJwoO+cLyHPZp1y7Bl52YVnvd
YZbtNu+FXGC2JMU9oedghpqclkEb2FQm6fdRK3gxc/N2zCm44vbE0wljmL9P
XkbJAPZZ3RBP14bv5/A/XNSE1SOfhuupwo1q8Z/yFODj12qzyWTg5M9qY2fF
YXEaioRKEfhCPk3pPkFY4rS2ts9BWKi53LiPC36fbNYpwU7ov92+6iRmmHpg
nfsXPUyRtrZmRAtbqZOrPaeEVwO5Nxh2wOHz6sLeJLCbhENH31/LLVcsBE7I
rMKqDbGudxZh/5PXHTfm4HtqTh9sZuAMIcGy+gmY7lkdpeAorHX5aGfcJ/gU
ixvlUh88K33hhXk3HHhJtLeqDZZ3e+zA10w4Xz3gFFsH89CWji5VwVy/JN+f
roC7d53iqy+DJ/4yLAs/g3Mt7KTSCmGBRuVvJPnwkZEHdC7ZMLtCRP6HLJg7
4Eupyh2YXLH06JNU2Ix5kZslET7xKDU8LJaQX+Qdi5/XCf02/nP/TBh8N/uJ
ZWsgLLr3SaTcVXhSafFg/mWYucJHisULHuCWfR3pRugfrXDR6nn4DbP+3vP2
sMuHlB8D1nDn53+y2pbwmfbA1YqTsIHMXn4RI9iv9GXTPT3Y7ePZIYbjsIci
lW2kBmxzudD8rzI8zKpR6y4PS1Y23p2Qgo2XxWbNj8JfT/oXdAjDspfvDWkK
wIZTaYFveOFRxdPJ4lyw9K6pfQVssO20GAMPM2G/bKUC7tDDDTQ/TjHSwq5+
RrmxlHCjgpUD+Q5YeZI8NZgEnifTlVn/a7HlG4d5dK+swpGzEV2Li/DfXo+m
Cz/ge96DR77PwD+sKqnOT8KL7AwnJ0fhS6of6O2G4Enzfypj/fDJpbBR6x44
9q7Dz5F2eHUy/eKZ93CuGYvjSD18Nmi45cw7OHR27P7nNzD/of0zZ1/BNFVx
98efE+pXEGyxfwq/FvruMPUY1mZu8XTOhdOian/M3Yef0LQPeWbCwoIT8ivp
sJfLJvXVZDjInFWPJB6e9RfaDI+Bqc+IctNEwm1hnGWJIXC9z2I56zVY7l32
kfu+MPmkCLOAN1zpHH2hxAOOGyiWknMl1Fd6x73WEfYM1WDVs4MFW7LF+8/A
InRlb20s4OU+z/JZUzjkYRefjyGc/Lt9O5keHHjazjD+GKxkcH03hwZ80URa
6bEybPvDaVhaHv51l3WuXgoumlJ2MzkKVx/vs/oiDP/W7HvrJQC3n5aN33YQ
NqT93ZXIBSsP0obxsMNTypdyS5lhnbfcsv8xwBS9DAoDtLDJpspTZyqY6e3D
xH874OZYya/xpIT9+z6fz/vPfMsHTFqHX63BU+p1wXpL8GeprpTxebgob5bV
5zsczUhHSzsFn16W8Moeh+/Wm/wnPwI7bZ6P7v4IB7K7KDl/gKVTTWy3dcGR
k5wrt1vhXaG1v8Wb4Pmv8m5ttTBtVPAJxyq4dzT2IWkFrOZgcS6jDN4TO5ou
/Qz2a2eV7ymE7bM2dd3zYQPvmHbqHFivvqwq7x7MTHaV678MmCy3a+FLGvyb
s/RISBIcPM42ynUTrrDbtlkVDVvvtYm1joC7nMRiNoPhpW7XtawA+FQNzQcV
X5gvn+rA+CWYYc16KNQDvrZ/JzmfK6x7c+VekyNM9VLwsYsdPLYjg3u3NaFf
39SpnlvAoj1sNmYn4R/CHPzrhjDvedXT9/Xgfz+CSbSOE/onOsAwpwFXJium
JqnAzTEFkXIKcGEg2/SYNOz6KeJllDj8mHJqWUwUTrgk+XBQEP4V7lIVygez
PQrRFuYm1K96SaOfA1Z5I1sYzAr3BbWGHd4L+6wcbOmng93ClINCaeCIBPps
UQr4cFi61NB22LTmvXTU5qktJ5U8eCT1F6Z8yRoxsQJbSwv0JC7CE6nv41R/
wM6yq68WZmCTkDzDe5Pw/d7+UyfG4K7Ea+0kw/D2/anPSgYI8QeZd9j1wnn8
/+oZO2GWc8rLDS3wrZX+RN9GeJts9d3DtfDHGz9ZRt/CrIYOpMnl8JkJxlPH
yuD27N/s/0rgXQs0J54Vwud5jv10zIcf3Mkm4cyBGV6wXeu9Bz9uyXWKyYA7
5JRr1dLhMKuR6D9JsFlcQPWzm/ApfiZ7lxhYOOS+N28kYV5rLMvDIYR5jnmP
p12DedJKFI38YE+P+p27LsOjdY8Vmzxhw+8W46FuMJ9cx5KyE2xOTuq9bg+f
y5uxfX0W1vMKeXv5NKE/r+siJU7B3t35bxeNYRs6IbsSAzilQdXbQwcu0ppa
EtWCpyYZx+fV4L+LtQrFSjBv9RyZpxx8+G6M3FEpQj+HU4d/icEBbRQ/XgjD
y5WDLj4CcPy/HWbyB+Fng6FPN7hg9Yd63jXshHqzT+dFsMA1Qo+P6TDC1OGi
J+noYJf1yc4P1IR+DDe8ukMOf/Jq2WW7HTYin+s4tGm25doJ3s35P3Cuieud
lyvwZtab7MBFWGn3brZjP2Cvb6c36L7BjL5Z+oOTMOu2TursMZiqdUrywjA8
zD7aKvMRZpZ71rn9A/z0vJlqRych3lwT551W2JiaxMmxCe7dubJfog6+zp2t
TloNf723vbe9Av5Qu6sr4yVc2Voh5/IcjlnfuUfuKZyaNG1MWQBXd5lv/5gL
268Y789/AOuqdD7yvQu3zzVmaN+G8xUkNthS4QPOtK1zCfDPZwY7q2NhbeOf
TxKj4E8Rs1UO4XDLdTll2WD4WVKv4K4AOG/seciYDyzzpOu/skuw7WH+KzEe
hPO3CxlsXOEVkTPs0ucJ8bmOJuyyh9/mcntNWBP6sXqoqsISvnRMySfJDObu
sMx0MYZ5q/1ENAzgDINkIQ4dmKvkfvLKf4T7mDOcOtXg1Rf+jx8rwa8rFczC
5WDnsx/cz0rBfe3KS/JHYX1Z7wlmEcL+dFxQWRKAH1cfpOg6SNg/+ST5ogNw
lFvxYAwHXBN2edKJFV4oHLE8thc+u3dckX8PPPTVN2bnLvihXpbGVwpY55KO
UwMZPB125XcuCbyex74cuX5yy26UEqed1uCU9jIRnSVYhuuuq/ACfO3gl710
szDVjkDBX1PwwITz474v8JlvWSnln2FfOebZu59gx9/NhaH98CftksHzPfC4
YYOXfgdMJrbtskQLfJDqzMS+Rjh5o7uStBamFLXYNvMWzq6YLekshydqQ1tf
lcEV51iM7j+DvWseqkUXwa1LnHcvPoaH94XaW+XCPIbNKVoP4Mjn38SO3oVP
Wo3KcNyGJZ0ePqZIheV+Ho5cSoB7aS+3j8bCHwavBLVFwUFuQpnl4bDdSBRv
XjCh3xo3mFIDYO4yoYthvjDTcRu5i96wJz2fq60n/JjvIoWRG3z7lupuNSc4
9Fp00FEHeH7qv9M8NnD/lPsDRivCfG5uGO00h9/Pf3dbM4HjWMR+fTsBK7M2
jg/rwjkkjxS6jhH2Y6iZpF4DPl9xSPS1Crw7/01joQJhH55de/9AhpDfmKN0
ugR8Vt2TNu4IPDiaZBB2mND/2qY/fodg9WUKOi9e2DJA76YTF/zG7qaPDTts
9rSxxZwFdj43f92IEU6P23yqQwfXH/6pokkDK2pWyitTwA8+nb4nS0bYz8Wm
CxIkMHXsn1zRddMt/yr4dkxoDbY+kWjCvwQn+n1r5lmAaQRn87hm4QKr+J8c
03AWQ+dDtgnY6nh2Feso/PzvDk2WIfgl3w9x5gH4Y73pDaZeuLtHUp+pE76n
HenL1Aqn86jTMjcR8jezpWGpgz8ND19krYZ1i4o02N7Ah6varnG8gk/slODm
KoV7fAZFeIphBurybL4ncHVxS6hgHtx3mqJVJBuOJnUKEL8HO8V/TZPJgJX+
+LIppcNcouwUGsnwJc4GK+14uKXMg93wBsz+lVHj1HU44VZBr3UYfKtSuN0x
CJ5VTD7i4Q8H7xj46+MD3974KRpyCX5F/6k1xgNOE7zRneIKy4hsqNw7D/8g
E2QpsIeFUihOlZ2FG+sSSWpOw6993u1pPwVrp8TGDJrAJBvzblMn4PiUsVdL
ujCZkqXrtuNwyoDpdTpNuFTzPc1+VZjToeS3sCL8Yi+ZgaIs/ESygkZPEj73
oOOolRh8VUbunZswXN/z6+U1AdjCYJkp/iB8OVx65P4B+L7B812lHHBMhE1O
AyvMvU0+5+Ne4jxlds3tgfl4jIdJaGGvS6F791LBcrY1LwR2wq7VFG+VtsHS
tgYiJhsmW55jvbnT+Q/M/br6v6AVOJ1u+EfqIiyxMLRR+APez//6cv03+FGo
88nhr/B/PTOZy+Pw03FRPdrPcHmApD3/J9jd/de4Sj9MG2LbbNEDf7t2ldm7
A84SkW672QKPnIr79rgRvlHn695QC1dKL1qOV8H3ryw83aiAbx1zc2F7BYtf
sImTKYVZC+pZThbDB98lUl16Apt5vrNLzIPfX9XmLcmGO7P4dDvvwa139D/N
ZxDeF67o2n0LPrTHQfRICky1XXPpRAJM8taYyysW5lmPep4UBT+5PFr4Ihz+
N2mweyAYjiLt6v8TAP8KPE3O6Qf/ZPqeqXoZPnXV+46DF8xus7QZdQE2vXq2
pciZ0B//Z/96zsGDjF9Sf9vCvcvfUvdbw7HtNf80LeFsPbsWVzP4NVf9ZpIx
nLE0ervCABbyfprxRQc20hPYQXOMsN/8Wr0SGnBZASnVGRVYM9QwN1IBZjYV
zS+RgcMak+iHJGDSoCvjO8UI8+HpYTkqDIuYZL2wEiDEK+t9FXUQdvvmwl12
AF5NsFoc54CjdR8cotsH/351tF6RCZb2Jm9yoYflOVnFbtPCO06cJWmmgoty
Pkiu7YRVX3t28W+Hp3mEe8w2jbfcGUAif/0vLHpmguL1Kqxo2aXw7ResQFXd
x7YA+2zm9enNwurtYQpB0/B3Cl2K5xNwo8qq7NdRWHZnYBfrMJwy/ald7yOs
eXnn0ZAPcKbC6p+yLpi8KVdgtg2eeLjr7YH3cKwF7yuzBtjG+wtzXA1c668+
XPcW3lxVoFgvhy+5NaWLv4TP247EuTyH+SyvfHv4FF4bjCkYKoDp7Rm79+bB
+Vcozxhkwz9S7Ayi7sEbimy5tRnwwtwh2410uJc7PFQ2hRDv1CEq7wRCflTU
K8Wx8M+Sg1pzUfCBJo9/AhGEedRNsDiGwGmcfreyr8HKOgKB436wadW3Zq4r
hH7+KPO1vggPaUfE3XWHuf4zpBhxgX1P0E1xnIf5P1YInrGHlfR1e+6ehT+w
l49+Pg23Ff8zOmAO7/beLWhnCpv0TDnkGMJqEoE7p/Vgu802aiFtWOhOq/eF
/+Avrhc1nqnBzQPlV1aU4FnVO7vl5WENql00QdJwYSKFW704IX+5iKPURwj5
2Vw7bXiYsM92M9/SDsHLmVXDI7xwvMtvCb4DsAvfzQU3Dtie35eujBWWaHia
vLEXdjAXCtCih89KTTTH0xLmV9LtN0hF+J455m/yksNxrWKU7tvhk7uTvr7e
NNqytST1oR3rMHVsYtuJNTjY7kB/xhLcQFasMbMA51RIMUnNwRVdhTqhM7DH
zV2TnZPwqrz+OOc4bMJxXt1tBDb2MaZ4MwiHx1OIUffDWnmBlRY9cC1JSeHj
Dnj4YzLp3xZYz4vntU4THEJu2ptRB5d/OGD8oxpeZA6RVKmEv5BfuJr4Gt4z
Msw7+YJYb7OYzDN4iEXwQUwRLDm94v35MSx18VCh+COYY7ZM6/pDeCD0tuZw
Fkzj3JJ7NAPe36bqcj0dPjq4nDiSTDhf+ZlDMgFWvLdKfSMW3nwiafUlClal
TtwjHwE/HSMTSAqBU0wjHn6/Bm9E0wZrXIUfZqe8y7wCT9YyOKxehD9RBLsY
ehDuS/zQW+AKhwVQ3t/pBFd/Zey0cYALpudtKm3g5xmJJ1nPwN/2LRd6WxDq
8919vvskbNrxMUzUGJ4S0SWLNYBPFZz5+k0HXjKlFDp+DE5V0uh+pAE3XSQf
2qkKv9ymc+ycIsyyupO5QRY2shQ/xicFW8o0fYo4CrekVHZNicBdvtSCx4Vg
kZn8icf8hP5NxZPu4oVJLr8KcueCf6Sw2Hazw4f/y8+RZIWtwmx1bu2Fm3UV
jP/tgZVvi1Ta0MJM58SiGqhgtTyFl0LksJjZMa2E7YT7HXVlVzcNt0zRrhJr
tQ7fvMqhXrcG89kMWggtwytu7r2JP+EHN3uf/pmD7Z6Rztl+g8erf8S0fIVP
ZSfdkPgCX9WY/pH5GQ6InHhGPgTvNgoa8ByAHSOfWw/1wgKUl49pdcGhL6sS
n7XBlJ7XlTjfw0P0TTrRDXCkz+XylRqYyj8m2q6KkP/yRkVnBbz2pklf6RX8
MHdU7Ukp/CpCKX1fCewqOqgfVQi7eBacW8uH29kef3bMhRnW2173P4B5RmiX
tbJgixv2Ca/uwM4dDXEC6bD/BeG528kwvWj8E5oEeM+Hr63XYgn3cwvo/4yC
vw/oH7GPgH3KDC72h8CffXiYdQLhsU/v2KquEvpxiztY3AfOclbUyrsEZ++g
usDhSejv/qDlRDe4xzVtmMIZ1r2rxRd4Dva1v96xbAu3uhl+dLUm9M/xtvqE
JWzz14L29CmYtTdattcEXko/UK9rSKhvnqmkXg/mD7D9p6RN2N8vf/Nf/QfL
1w6WHVWHFypWeAqV4RpnrZ/8CrCpSx3nQxk4wszhCackbNt44PZtMVjb8OcU
kwjcFtWSkiQIv9ie95COn7C/J67tieOBd25ofqbmgvfdWaGJZofnn0XepmCF
LTsWIiP3wud8BD7spIf1JQRCImhh78ipuJ3UsNeS5d8Icnjjb0AjORm8nUPz
13USOL037xrVvxNbnsi853TjN6yzyFNKu0LwccEzCYuwH0uBI+M8nNGT2Zn2
HY6a/Z3ONg0r9JRVZ03AzcstWrxj8KnqIyL5w7B45tBFkUG4ZKmBpbQPVhKe
Ypfrga0LJIKqO+B7XblqWq3wIxJJ+/Ym+EBa34RpPdz4M6Ru+B0hnovY9nNv
4RenP977UQ7fZffKvPIS/rW5uEZSCseYGz+PLoa1/KJbGQvhHSU3NbLyCfG0
LdgEc+EfCWMnXjyA6zvYJ1Wy4Bnt7QOtd2DuYzcEzNPhg1RPP04mw7e7bKe9
Egjnh++aksTB6k4WB+KiYd/iGzrskbDw98O9j0PhPIOjFbJBsCB9MkmzP9xq
fzz7lC+cfOV47rQ37OITs9PXC6ZP2llP6Q5L/SwZu+0Cny4PO334PDzIcFny
rT28yBXgesIGfrItgfSLFbzUn7fkbQEHVVZoUpoR4rVVL2UYw/YHnpKKnYBl
2wNc63Vho2keSYvjsHdwuuW8JsyZ3/05TA2+49r8bp8yvNl3kbREHmb62XRX
Swa+9K7q1ogEIR9dg0VvMUI9SRfydonA39MY3+QIwq9NZYSV+An3N3X+7eMh
xJ/p5ffggnuK5EsoOWDyXetpD1nhtWWaIUUmWN/cIWCAnvB/4F2/enE3PKTa
1E9LA8ffro5/TEH4HhmHcv/bAU8n7dn3hRR+/Otp7+a6wZZHtXVF5Vbg9q+T
6t7z8DZ/Z/qSaXhfeePtuTF4Xuf7kOAn2K+/ZuB8L9z4Tz7uURtMY6nx72sD
HBDRfJC/Gr5A/5r8/GtY+wbJw/xnsJV/7Or3Apj1nN4O0Rx4qlG41esuzMDG
rvsyDSbp3RG+Hg8P2QxcVosmWCT4QFQozHRvLqzTH/beS32f5TJcN9PgbeMO
l3vRbi84DzeQdBxbtoFlPi//p2IJs5l4/IsxgXXuCbkO6MGOm4xJB7Xg4kes
XhdVYIX3fJQ1snBNosCpPeLwPf7d1jaH4dn8Oo5nB2F1Senk7fth0lHjGlMW
Qr8qyPPy9sAlXcqa61Qwu+DMrRNkhP2pW8jJ+ae/5Y4Mdae/K3DJo/Yvhgvw
hQ/X9ubPwGF0qhskX+ApxW13zYcI8RSeLj37AK9/ldi2qwMOoQtqcGyC30UG
qNa+g0P37ru4vwJu8Vez9C+Ff/h9+f2xEE5onNGXeQRfYVSzSLsHv9r1kW31
FnzL/E6SWRIckO797tUNmNzBJGdfBDxizKscEEjwr664UR/4T9vxZA0vmNnB
xyDfBdaV0q6mdYDzXxV8vXQG5rWKqvlkBvfHdRirG8IFz5xvF2jDMfxaqYwa
sOF/hlrXFOEMG+/CaSmYoiGryfgIvPL6TXqVAJwU8IrjMA/8XTvQ7BY7XGz6
T5OcCXZt4Zzx3g1b9HSoTFLAlnHruqbbYBrmhF0Nf/W2XBrsGyK9DDMP3S/I
/wGXC69cZ5+G067Y7osfg/VKu63JPsFL/UfNfXthps4LO+fb4K5QL0eHRri4
R8B/qBqOvxWkYVIOD+XZVrc+h6XbK+Y1C+GXHVe6q3Lhd64h5+XuwWtWjSUv
bhHyNT1aJJYEr/4rsiq6AeuuH6oWioAX5mI+5AfCiU61mYd8Ya7NcpY8LzhF
+sx/h1zh7SnpfPkOcEyi6WtBa9ggO2jjySk4QHrHiqgRrPysPeu5Dhx3semv
tCbs1zNMWakEf+X+06wmA0cWUCg0ixHqfbpkfUIITnLJlxzghQPp6SvPcsJF
XawrM8xwSXvB6MU9hPnwP/ffoIKllva9jyIj5K/e3rR3Q3fLWhyvfB6swuSh
tR9Ff8I9bp++V36Dwzu+FelOwM6JQ9xDw7DurTtarv2wbRU9x79OWGbg8MO4
93Dn096PXHWwDdVy9fNKOD7b55TWS1haXPvep2LYzs4k3eMxfG4wWGVnNlwn
WZmekQnTUf+8J55G8DS5eUs8HG00W20XDVs3XR9YD4V9qxqzUgPg3JwkJrEr
8LvRPoVWDziy/Sr9eWc4qc41jcwetqRLbrlvBYuufipSNoNZy0RUR07Af4Mv
hwRow2aRmV4cGrDLt9g9bxVh9kYxa2tpePzIRUtSMfjzUYWd2YJwZsdlay1e
2Ih0l+N3DvjW62n2eGb4ytivIMk9sKs5S9InKlj/t7JxCBmsEG/yTmBDZ8vV
E8rDXatwcOn3XL+f8PVSVU7e7/DPeCH19gl4x1ziXt8RWNrOJoV3AN4ZHlTT
2QUvDX7MCGiBb0+c5BWqhy+yjJ36+Bae+WIjd/0VbFdQ0yT9DCZ9P7t9ugDu
SGj+np4Dx+ioBWlnweVSKu/W0wn3Rz0pepoIr3t4HLO7AZ+n845jjoB/BT8M
ag2EhfomOEN8YXlGbieZi/BTWQ3reVc4UE6C9NE5eA/pJ33rswRfOHCMxYIw
j1MLs13G8IPYI4o39OC5zvcyWlrwxqdHn7epwnlnisWq5OCXG60i/hIw66mv
fbIihPPrEwJr/LD2pRL+lwfgGgWJzsts8LNmUx7pvXBy2AbXGi38pJWp+TUF
YX9WItj8t8Hs+tIsyuvaW75GT1e1bQWm8fu9u3Ee1i7+RHVjBpbqu/vU8Ats
uk1og3kYTlU5vzLSB8smKqXndsIzcylfLryHryufHJCug+XPO14mfQvbKJVU
tryEXWPZilJL4D9747RsC+C82IUokRx4d5ag99+7cNcMD2VzOmy1rU4zLRGm
9FoUPHcD3vEy9ZVkBMyvkf5jRxBMFTzS2ucL/20+YZx3Ea537wv2c4OnXp48
pecICw+96uOyIcSjnlhfsoA1HKveN5vA38mPqmTpw+5r3FbexwjzlPE9oKsG
T1SwxfIowAXOP7P+SsK9XGPmvaJwRFFXeaEA/KE/vyaSB35jcsLTlgM+0FXQ
oMhMiD/7oIZ1D6HfcuwOK1RwldpGYQ8ZLBkomlmycXzLD8+kHo1fgxfUWC+4
L8LXg+8aGMzC8nY0/aJfYVne42R7RuGdS3L9ix9h2+VGgw89hPNKfW6v2uD7
/TpiGY1wXSXt7aB38LvPZHkOFXD1fkZLnRfwayPu52JP4WiVvcUs+XDPw25D
kofwmIBK+nQG/MxLPbQrFR6lq6GviIcvR93/LycapjNp5IwPg9MHWe5cvQY7
+F6tcPSBqQJ7A028YK3DlNOqrvDe0o1foufgq/K3H3KeJdz/sXpllwW8K81s
7p8xzOiuHvlDD1bXd6r7rEXIl6Eou0sVTo5d4a+Th28E8uu/lIQNMg4yF4jC
d65/CMkSgB8PsiUk88AbrMOq0Rywc9W/5CBm+K+EbfSVPXD7hx8H3Knh/T8i
LR13wIcq9kif3Ty2ZUoXj1Lz33AD+/Ue418ww6hCsv4cfPmF18rxKXhH3K4/
mmOwjc7Pu2qf4JdVpJPKH+D0Qu5WxQ54qFHaRKEZLinhDZCvhc9utP4nXwlb
izGWyL+Ehd8OVyiUwDwUuxyVCuBk2/BnKjlwJp3gXfUseFNjREDrFizLHW6q
kwQrlpMeOBELR9FK3zCNhMnoKNIsg+GPd81Uba/CvtEUMU7eBCf8u+jpTuin
Deu6rxPMnabEE2oHr1UazNywgs1PiOqnmcEOL6sMHxjCLdpffhXqwMMn/CXK
NeHzG64MjcpwwuW0+F5Z+MP74YJxcXjwzwGHn8Kwz5LmG5JDcEySUAkdN9xx
v1T9ADv8q6/m4lEm+NyAtKoGHSwtu1xwkgre5zf03ImMMF/KjlMBG1pbJlMr
up2wBoe4WfrmLsLF714uVczCNTbZNN1f4V9W295Nj8Kmz5/tIfkEf9dJ3WD+
AJtsxEYe6YC/xfo9Od4MRz9WcLOrhV0XSpsDKmGZ6dp36S/hxp3apqUlMGUh
f1hnAUx1SFF/LodQT7Hzc6p7hHpc4p8fug1XOcXpayXDJbkaYefiYFWqJJOI
6/BFR/Oq3BBC/v5X6hr9YaZfrXYzl+H71rKZ1J7wO9UMDxEX+Ov2D8OGDoR6
/9ZMeFvDSY6a4bfNYfOL8lVVxvAx8bDEST04PHdjg/oYof9lUWTiaoT8pMge
WijAh77oDoZIwS/s1R4XHIGf69TSfxCEs+mLGDZ54VSOsScC++H113IjJqzw
Fc5bj4IY4C/OgxSFu2DWvCHSQXK4pTEgkXwbYT+z75RLrv+3ZRtSRj/7FZgt
uq4zaQF+1x39tvYb/NhMQ31pAjYPaD9z8DNsGr9zj9lH+F9ds3lUD+wvvSzz
pg2+9d2haL4RftC69pqnBpYtjLY89QZW1lpLjC2Dn8hznq0thr3pP9b8fgwb
ye2oOJID11IEHjufBZe/5na5dwvOdm/l/pgEy4ifcqePg8V/3T+hex32CAtv
iAiBU++PdL7zh39+u+7+7zIhv6/WD2Q9YadNJafLLrBdBGndcweYqyTk2U9r
WOF2psQRC0J+qsLa7iawVjTNryJ9eFORSXT+GOxDeXBDVB2eCmA466kIp9G9
MXkuDVft+/1pWQzW/Ji9LHMYLnS9dd+fD54dKP5czQUL7qh/uoMNLq94ukdn
L9yRr70jYTfsZu0e3U8JHzVYvcdJBnO3Vxw7t6G55RSG1OCiNXhFxlpndRG+
K7uQozIHFy8eSIiegge522g+jMEKzu9ZuIZgZe3FUpc+WPUgx9jLTjhdiSeT
rAU2LB+aNqyH5zMO1GVVwbYtzSI/XsOFVIWHFEvhkc0HJTeK4A+ioc1DefDy
Bq+H8EOYu8Q651omfMmJyqkzDd4uuF7OnQj39VDf8b4B+/PRUTZHwAzVn8k4
guF/7IZxnlfhhDS5nAZvmPW813F2D/hGdruflzOsqXJQttkeXqDWDeOyhsVf
sJz2MSfMq+Fsdacx7PDod7GAPsx055Vw6DE49J2X1LAaHMD07720Ipzsefh7
ojShnvAPqT/EYMHx1jbtw3Dd/Nebj/hg61+rQ2QH4EM0vaW2bHC7uAHzu72w
tpIiGRcdfO2j59VAKpgzttr/MxnsVL5OrrKpseWZO7/Z7/+GNTSjK7YtEZ4/
CP5i/wOe9n2W3DgNFzvOtwt+gSvGqBLjhuFQyf7hxX74TyTfM7NuOObDe9rK
Vrj6Z8ov7kZ4McL8bNQ7WIBpymShAm5a2d1lVgYrnszprSqGP0v7WB8qgG9e
MvdMyIGDylmp/mbBZLFRAg63YVoN346OZFiW5vVfuZuw8VeWotwomOHR+a/0
YfDCypXswGvwa0Om6Vkf+PxOhhKLi/CAlOJmkxts3m/XLX0eTiwyFXxkCzOb
ju1ktoLlJT84RprB+dGbumuGMI+tSJmTLix9S/Thp/8I8xnuZNBXhVOKPpO/
k4fFzQUCJaRgj79+vnlHCPeH3F9hF4Kv5DutJBwkxPub5UPOBVt20QUE7CM8
N7y+fYkRTvXopnbZDQstlKeMU8IbZ3bdtyCDL7GkCPdsqG9ZQ4NDXvc3TN/n
0Vz/C5aLtRhQ/gFbLmU7lk/DpDb7rkh+gS1+he0sGYZbU4r2Cg/Auetns/O7
4coch2d8bfCugXDl7EbY/mG0DncN4b5Rhb57b+BDIg6f97+Eh5ZbzmWVwMbn
ZF33P4H7vL3ns3Jh7jGtBa77MLuQz4UHd2CvjDYn3lRYRn33eG48fHZxe79A
DJyu6nWsMByOvsElJRYENy72Zr3wg4XNTMPlvGF/a8evVe7wzkudNZrOsHSV
6b5We3iv8JtZI2t4xblJdtAc/vpVidTWBLbp+KL2TR/upb+64XUcprBuEl9X
h+e5bo6HK8EkYYlUdLJwj2dKwW1xwnwTLOoPisCTWtlmJYfg2hcStoo8cPGr
tolmDrhr5sjnkyzwk8z9hhP0cOIXCzmvXYT6wx/eJqGAy3aUe97cBvM+OFPF
+U9ty5sGhqFFq/DRSsNKpUXY2mC/W8csHMPjm3h2Cr60i1N4cQzekdaqEDYE
r22qvWPqh5kUlcvzu+BPq9f4FVvhntgqiq4GmJzurZXDOzhQTZrvTwVcemfK
5mYZPKEeQ3ewBM5jHBGrKICF0+/UG+bCQxSBLdP34JQT6upBd2B2ioeHWVLh
O5dPRRbHw4vxHMbHY+A9vwv+b0Fgv39vFPyD4GvplBZMV+FX7tpTxd6wW4/0
hI4H/LYy6sSUMyzdvSoU6gDvtZK9vP8sHGK0Q/SNBcyhT3/S3BQWSGT6vmIA
z+xsmkvWJuyD7JCVuCacbUUh360Mbz9GGu4pB9/0uiq/RxIW+y14pkQULrpV
O2soCPc+W/u6yAv3qwfoJu+Ho75v55DaR/CU0qkBRriAYfSf327CPs2k7+Kk
IvQ7YF/kOzLYPWSvs8OmKp5ryJVR/oEvPZZxKVqCcySqrxvPw5N/A2l/z8Dz
xXzrdyfga3dsDTU/w863xnbNfoRnOQzFknrhwiNnKuQ64O1uLwrGm+F/JNu3
xdTBN54sVopXwfnVop+HXsMOnA4OEaUwiZTiiSNPYfadtlmD+fCDfQFG4dkw
2Q1ppyNZsPiG7JdPt+AnWYerI5Ph5EMvN8VvEuJ9DLo/GgXrXD2SExtGqPe0
K5V8IKEeo8HOaV/YsWz/Wuol+KzDWKCmOyxSVeu45ASL5jg/fWgPy/n6njS2
hh+zJ53ebkHIZ9783XMTeH+7e5i9AexNfzlnrzb8Mn4Xb6MGrJnWt+mjDFvP
ecgIycF/uq62DUvA2X9S3saLwrqJVtQagjC1jMfzVV6YbsO5rGA/bHr+G8PZ
fYT+uES3MO6FhV2+DjXvhp/L3tIKpIL79ypSS+4gzP+xC//3TZUti1G/vXP/
DzxU1up4ahmOSxSN2b0Ar88E7Gj8Bs+56fddm4TfHJX+JzUK0z9t850fhC+V
5+rkfYC7Y0562XTCR155zO1rgUXFrr/prYeD1UU/x1XDWSmrJscrYCY+Lw6y
MviotqhMVTHs/uRttl8B/F77qa1ULuzqfdNz8R6hvtbZzqI7cKOKSZBLKty0
yyjwUAJs+sazbTIGHudUcn4YAUucUDW1CYaflJDF7feHH83QMY5chivH5r5m
eMJf67h3nnaFZ/5JerI5wlaShfyfbGCSE7sE7pyGP7oOXrI0g7W+pFGxG8Gq
qk0zQ7qw/fG5PXe14NWFyBBrNUK/z7DIH1CEcyY55L9Iw6cpmUNyjsKt3sG7
zwsT5k0yOC54CE7Izvg7xw0nhmqYl3DAGqM6fy+xwIc5D4/JMBD68daK6t8u
WOjsqcvvKODzrxN5I7YT9kN8h0DquvKWvzfLxnAtwl4HCy4UTMEnTZW7pYbh
uvDB0ppuOP7Pmb0GTXAwVeHip0r4zL6HOk7P4cE0jv2reXD90opL+F245T65
GGMyrEjJ5/YwCmaN5tsvHgif8/qkWXsJFv3DOGrsDC8o3p+dsIbnZHSdL5vC
M1WfzSh0YLerPKW3VeCOsaEAYSl4WKzjebUQHOdaYWJyADY0OGs9zQTT6/t1
+9PAn27UPtmzDf728dds7qrSli0eVScozMGFZMO3usfhiPTf250GYJLbde2b
bbD8+5m11Fo4yY0+WOQ1/EJj0qGhCN4dsTP3TDbhfB+zyuot+Jbaq6PxN2FO
6TB/gXD4j+9e9lo/eIF7O52VB8FJYydXHeAMT7X5BEu4/E5p/2FDWOtgHW3T
f3Cs7p9EOwXY6uKw7aYYfIPpp/8dflil4cVnaQ6YmyM/qpcePvxK09eTAv4l
vL2QdkMR3nGS58kveO3p08HjM3Cr37WuqRHYNEZ4Z0QvfLaH9wrve9iSopm7
tgq+dusque0LuCD3Ng9pASy/EuR97x5s8z38r3IqTOP/7/nnGDiYTyYzMBjW
nwp5sf8KnCHC/7fKFb70wdn1rC0szhBPTnoKPuT14f19PbivzrtUTR122pdX
80UGPvA861eYCDy3FKPJxwt7WqeXNbLCPYGzGk674W8TBT+odsAO9CslT/4o
bPnOpa839BfgOOPkgIVJeLCePiTxE1z/0CNdogvO9331tq8BPu23sOjzBk7z
3CfO9gwOfCEeUPmIEJ9FssM6EzYboufflgQ3Zb0Jyb4OGxlzjP53DRY9xKY4
cxHeH5yWFuMEb/tyYU7YGo6c8FHoNIEVOa+HeGnD1PucKxlVCPmoTX0rk4R5
u2oozIXg0rfljH+54KGnkTSZTLD1xNCcEg3syXu+bJQU9i/qsgtZld+yCu+b
XzxzcMqVOrv6cfhgf3DJuQE4/Xb4IHk7bC1iOZRXC3tvRpYefw3rnos5+60I
HkgYGY7Ohpc9lwSEbsO292XVWm7CeQaMvC7hsKbgRCvVVThcc5vcYw/CfTve
nT9+Dq4hcz05bQnbb2iRRBrCpM8T7Q5qEfLvDAmoVYCPDGjp2ByFZ8mo3m/w
w5RHvq3c4YBTy0g7ZBjg61a2Bh8o4HeSTN6eG3Jb9gjcr7hrCX53wyc7bwbW
zmbIU/8M940Paoz0wrrsxVd83sMP37gq0lfD6Y/GEgtewIdY+i9pFMDnA2lG
h+7B12xlui6lwrIyFJo0N+BPmlwyD4Nhtqtsj2SvwDV6MXEdrvDh5NVv9raw
l/XIq99mcFzv86VYPTiPbPz2AXWYsr7pUakM3BNeyawlAs/wU08N8MA23T/3
OLMS6m/ITf5DCzeKm7hEk8HXKVkTWf/Iblm8mWJH3jzcfVKoWnISvt7kX1Uz
CMtKzm3od8KWIWf9Buth7iNFwg4VsOHB+4zzxfBV31VBn1x4QdHWlSQD5v8v
vDcyAb7yY+UMbSTsOKZMnuwPew4NNrF4wXe9JLIyHOGw9sfh+63geK/YK/eN
4ORVdg/uY3Dp+2jnB4qwyMyazQFxOPO2r2HWIcJzwd0S7JxwbmYBWToDzOZy
5C09JTx++ILljQ2ZLUca8/aTLcEefSSH/WdghvEsk8URuDcsRsexF04xl6f+
1AyzHGGM06uCKUsd29+Wwqt0lxpEHsPtyXYemVkEG+g2UKXApM9Eay5Hw+V8
f6zGAmGLwpAkbW9YzT369DNnuM34zTOWs7BowpObAaawpdzA7Kg2/Op9dq2a
CsxcZL3roST8X4NiLakQfHjOYuQMF6GfF1+ble+F32eoHmKkhqWY3x1zJYH3
e3wrqVmW3rJbuMlp5u+w+qKvivMoHOLz6mTFB3jD4UQaVQtssGz3x6wa7n+8
cuXhC3j2ySz53GM4gJnqgcQ9+IjOoqJfCiwgzd9TGQ1b3qUw3wyEV072NCh5
wyVh9xj8nQlus5d6aQ1LR80fXDCBjaZnBvi04SGWPk1LZfiwDa1drAThPsk6
vkoBOPXYZsQ3Ttg1LsN3LyO8pqK3pEgJU/SlzNptSG25ar7VLPIX3KKxTyhv
Gs4M9LZsGIY/M+YMj3XDOXSKuX8a4U8fM/PpKuHJ74ufeJ4RHC4mJvEIJjVg
zlTNgN/NH2LQTYCds4ojjCPg/Jw338yuwnYdHEfNPWDzPgcDMwf4SsWkhJEF
3En/pPe4AXxBJZRLSQNOyZ2nFJWFt9UKh7CLwFoKR/x28sDHhzPHZ5kJ+V7r
KOiggY2G2uqLSGF3CwOu6BXJLZcWv3hs8x22DaM2kRyF78yQUu/4AE+1zVV2
NsOvj9dbpL+Fzw2wd1g+hzW9eSnY8gjxM7IXP2TAlcJ//W4kwKNiLLFKEXB+
gB/jrB8cI3F4PdkdXuarEpG1h22oj6cOnIJvxFuzX9SDOf5jfEyhBqtaLPDf
koKZBBcCeIVglgfXkh7vh+NdPQyEGGHu7xtpuRRwylqNEfs/iS17ejy1v/ET
fu9D/WxlEr4V7cppOQgflSq+8bodfnZ3eWRPLWyXn7pi9xI+McRV+rQAppvS
W13Kgn93/b0rngwfb+ONcrkOC9/pS8zwh7/ECaQ3eMCTrNKXZuzh16O7SXeY
wzMGJcysenBA3p+bB1XhTf/7KoKS8N+kg5t8ArA0f10WGwcs4O28TL4Hpkp/
1PWdDG5MyyRrXBPfcs2jn6dvzcKKoRWPbEdh9YGLxdy9sFzxmMrHRtindueB
iAp4ew4Vs8BTOOQp79S7B/BERpjxiVR4rEiWvTeKcJ8uy6ZuAOy1nPmy3AMe
duvZYLeHv64cjrloBo9cOk/3VhtWM3RSXleEtWf3NAiLwYOO+wyMeOGcxIlg
J2bC/aW62y5SwT9+Xfa48O/oli2obp23XIAHZ6tCZL/Am7sSjCj64OXWnY6N
TbBwBr/25Qq44PTLIMYi+JbleNT9e/CC7tgIexLcciNlMTwc9utnFxu6ArPG
W25yOsPjN/3L9U7D8iYOLx314RF5DjVXFVjPlC/T4ihsSdlAcpQXvvdM/vbP
vbDx1/HodHL4yajS1MHfYlvm5Zl9kf4Nthy69GP+E8zKR+Yj2AbfDf3Fr/UW
fqskXK3xFH5x2mruwD1Yr3pGYzge9n6dp+YdDF++q/PftCfcQe4ZL2ELM/Ua
KJ8ygpVoZrQN1eBrK4+DOI7CedPO18oPwF/cUp4c3AMrlrtKnyaBrR7zkFvO
H9ly+e/UMs4RWGTV9PrDVviiW6r5ZDlMX5uY+DkP7n/7mCE2FaZuduacDoXv
LJnIfvOAZ73HaG5YwQEhd6Trj8N/N92YbkjCv5v/+X/ggu/1sZ1KpiY8v0pj
5/VddMsvi212272FF0iHm9tuwplmCQJXreHz23iDDgrDHs5xHBfXRLZsrv1A
dq4aHq6fr14Ih5dTmpiT/oOfGlXccSWFK9QURA6UCm/5xYZ9FJsFHHcvuvjB
1OEtc35NmTpPCscv2NBH3jNT+X9zxf1py8iA6d9vX3mWDn+dvxLdnAxv1zGM
GY2HJ/ii11ZvwCQd7N27o+CquO0sh8LhWyUy71WC4bWQsmnzAFhf/8rFi74w
tbW3c6w3nERS0PbIEz51jT6zxg1u4MkdGHaClRXOBv12gKUY5JP32sI7l44w
Hj0DswkqkBhYwMMkZqdcT8KFtVfZo43g75XZunn68KZc63SDNqwVMbsw+R/M
933Tfoc6vFxKonlQGWYSnYnXlIensp8fOycNv7WxcI0Uh9eL+//micJ/hg+u
vheCqSSUz8zxw7EbHGJ0vHDX9Tfu4lywKOfefWbshHlScR+5ygInpA2XZDHC
4vRqWXV0sGr98bUZGsL76z/e7KaEG0kPz0nugEcO/L1+mhROeXQyPvTfyS3L
jchsL/gNM+7JGOtehi/E+An9/QmnpLeP8vyAm0ITSfW+webp1bGXv8KBB4zD
743DMc4a0+9H4Mq3cWXLg7CJ0+EFrn444QVzim4P4fwP7RyfDpjmbDVXTgtc
b+JF3t0Is7NYmm/WwkbLl5iEq+FH0uVKlm9gbcGD3VGv4ACW4s5XpbC7nqnc
dDF8mnH3bpZC+Oqrfv1j+fB6WP5vnxyYof7a7sf34ZVaw/hPmXBnK7v/rtvw
gOBgt3IqLCkQluyVCLMx7H2XEweXiUee+hgNC/f1WuyKhJ9qrjWqhsLn2r5n
XQ6EfV7ljxdchXcZHY4fuwIfn3TLY75EmFfleSF9D/jkQWbWcFfY8fxFzzfn
Cfd3XZFYsie8/4TT9rAN7KJu+8feCuYYV/iXaU6YR0+ec78pXGh7T22PEdw2
yBGuow9/j2A7GqENCzxLOv7uP/juo6CWdTXY6tnQSxllOJjjAa23PMwi0dJR
Ik34flSN/v4Qh//cFEs4fITQXxe7BOfDcCzn+N+8Q3DE0qPOKV7YVObpbv4D
8G7JxVfnOOBXki6tuaywdTij9tRemM59WuwQPaEfimOhTrTwfYXfygVUcFKZ
4Lm5nXD2ivuK6HZ4SKt2wWvTdMvSy5ymZX/hyuMBPH9WYc/4AUulJfg4o9BG
yAJ8jMudqmkW9ti8G7RrBi5dLz1rPAnvtSt4fGsMjgzwPzM6DFOkcfvzD8Jx
f9K2u/fBu371LZV1w34tHw022+HO9tuMx1rgNS1G9YRGeC5Y5dNgLZzcyDrM
Ww1P2d0+5v4G7rr/hqP8FazQ6nd6xwuYSaSDzLAE1qcvZcoshBtqeRJn8uEL
sSxXpHJhgfIb9aEP4MFkv4Cuu7DX+aG7++/AjYFPBC6kwTUHJzkqkwjzyQm6
ShMPSxz3VTt9A3Y53ez15DpcK+BC8y8M5lg/tVs/GLbkjL2aFQDrfSI1/OkL
9wSU3FS/TMjvRKp0qhf89+7jYzMXYO3n0zUKLnDIgHZuvCPsb96yOGFHmHew
fZ7sWZj0Nl1j3GmYf75Zf+IUfKolWlnOFD7pq3cr3hBeVac5PaUHb3i/i1TS
huUtHNlT/4N95ddYf6gR9s3+QtB/yjAlV51Bljw8++pX5Jo0POG7eshIAi4v
bD765Ahh/ln2OTuF4aX0miAbAXhscrjuf0zUZzyWbxsHcEqhQkhli7JFNhnJ
imRGVFb4y072LAmhgbJDimSUlZARIisjUsrIKrJnZvU8r/pdL7+f67rO8zh+
x3HflUfgZ50Frgc5YfIMiTB3Nrg6578dH5jgYGGFaaEDhH0NeHU8kp5w/2Dz
0gQN7JlydZ/6Hrh8R25KJgWcYul0j2wH3LdZ/NOKlHAeu0/e299n//nY/tLP
XBtwnsBlh5u/YKWcUNvvi/Dj/j3v1ebgQKqVhGdTsF+YTPuuCVg19qOD0xgc
EVTj2jkET8WtfhMbgPdzuL+K/wI/sxVZ2eyBNcu4H1p0Eeq5qJfb0A5rpeVw
CrTCsy2C26IbYU7+Lo3Vt3A4eey6aQ389rkLbUMlbGt7MVqwHN57zdDnQQls
pmjYvFUIDy8aBtm8gCXH9NLbc+BpU2U+6Sw4Necw4+Mn8OC++St7HsHHx9NE
vB7C6o5HjUcS4LjZ2PEzsXBBWedgeTTMz/BFnvsuHKqdTXY/AjbMPy5GEgYf
uhHR7BQMX6GNauy7BjdlqQlp+sMl955tlHnDL+kLhHk9YJ3Ac+/jXWFSpsRO
cmfC82Muct72cAX1R5qf/8Fvtmo1z1vBvapiM63m8C1xzlX5i7AyffjlAmM4
TPCSEpchof6WrKA4Pfi69Fm+Xdowd42ldKAmzJfX8mJRDSZRD79tq0zIqy/+
Q78ivFw0H6AvB88fvBvdJA0HnLPfoygB7y6/NltyDKa41SQldBTuo1acyOCH
Z+IH/rLwwLlOqYGxXLDHVz9rag64lPdKYRgL3P7Yw4aUEea4H3rdjwGmV0nZ
9ouW0C/Jy6kr1ITfH23D8eldsF5dy6ItOexk+mbv2Hb4j2BKrAUJfM7PLGhg
y+CfP8X87j6/TnCV+53eFThTrfq50SL80OujeM8sTJtcyHl2Ctbb1PHqHodf
jmSLGozBN5LLz3YPwXuu+AwYDMBPc0bff/wC349d5DT6BB/ye/Ttcxeckjm+
7XwHrGFed7u/Fb66yB9g3gSfy2b+OFIPK7bfjf6vFnbNDSyZrIL5Ir8ruryG
s0urRJZfweJ+pLd8iuFtHLmqf/Nhw/mXdiF58CVJxuXd2fB/cl1jMZlwqtbX
40yPYdlCgfX0VEJ9L2tY+JPh64/uPy2Kh6PepMYdfwD3Xeifro+CI9+oZWvf
gbvEe1t7w+HRHZFnrUIJ9jdRnr1B6G9MPsHnGuwUImqwwx9Wyz3mHu0NV6ZJ
bLJ6wLN50hM5rjAZq8RxaWeYR/bIcoM9fEV7O/1ZW8L7Gc3xI1YwZcjVG64W
hH05vtZFYgo30hqGR5nAFXrBmRxGhDxUA3gK9QnzkpKnOalDmL9r1cXu0zCn
/BqNzSnY+Ps476oK3FscmhWuBL9ebI9kUYB3Tb/uyZeFv/5UCVGWguUlbZM+
i8HSzCwMjiJw/4jpCokQLPGZ+3gcHyH/k64/BLhhVmep1VpOQv8Zbk7G7IS8
RTg05phhu/NSEaEHYT+nYhE2Bti2+K7cK1qY2/Ptc21quPTv6Zvjuwj3J3HW
XCeHT99TsmQig0/wPbF9SQKvFSp1a//W/+dLbgcyfq7DgaVsX2/+gqWb9Dw4
luBbczkelXOwpdfhPuNpuDC7LHNlArbttOyJ+Q57SjDZi4zADZz9Vu2DsOpI
ep1jH9xbZRO6uxd2/HsoP+cjPDnfKaf5ARbtdxSebIP5d8+HRrTAlY1nlQUa
4ZoLsdbv38KstHmTTjXw82P3e2iqYB1y1SNF5fD3voovZ1/BJ9YXFleLYMXs
4SvJ+XCVRIiBYh4hz4lPSaPPCPnv/qB2KxN2mnA6J/QY5mvOet+VCoeuej/1
TibUV9U3xpYAn7VuCWt4ANtIKt5zjIZPBYhv0t+F229ktFZEwGVR4STWYfCH
+YHEPTfh0enk+JLrcE571bpZADz3Tb6Gwhd2t98/VeQJr5Qq+Zq6wVJ0r50o
rsALdT4NxY7wML1fkLkd/E67LH33f4R+qwS4yy7Bytkd1DbmsO7F1At0F2Ee
jpg9NcZwsELmIWdDeC9pVxKLPnyjkM67VRuOTLQs9z0Nf9xWbsZ/CqaUor/8
VQXuv2bfE6EEz3KXPz2uQOjXY71vWhYOenXEI1UK1hSVvqorDs+LCnRvOwbT
bVuPLxGC9X8m11zmJ+QjSn2GhYfwe+XWlO/kItS7VzP6Jge8LEWhIcMKU08E
Ws8yEuq1ezb6ZD98jPzaOxN62Jry9569e+FDr1lK3+2BVy/11gdQwn5n+CUl
dhL24e2e3TPb4DdUvsqZf/X++ZGn4zfTLdhcfXBw/zoc2dys1LkCv1Djo4hY
hDUpVo+pzMFT54Te/JmCqa69yy+fgGUaK7d7fIcXfHZViIwQzh/K7pkehBdV
Yg2y+2DF+Xfi//XC5IIyPlw9cJvSD47hDzCJX5NAWjvMeuhromkrnBzA4MDS
BP/84p7WVw/7XVuUTK6F35XeOnahGhZ/f+wecwUsvXNCp78Uls3PdEt5CWft
tdkwK4Sn3TjGOF7ADpxdIqM58F0b96HMLLgylHTpcgZs2OF2WTAdrrnVcGI+
BTbemvd7mQRfc5tn9ImHY6WqmRQeEPKOPhu4PZown9bnKs13CD5a73QvAlYm
i1k3DINVYmknWG7CSgLyMmPX4WgampncADgiMmi7uy/sNnHXX84LznQ5ZrzD
Hbayt4prv0KYLye7VIITYT7fzGQv2cNr0yyPBG3h0RiDy6tW8Hum3zF1FvBy
Gz3HXVP48Uo0zfnzMG2fqyX3OTi08TnDkgGsQHZCsEYXdv/KmXnnDKH++7rX
L2jCGt5vq/jU4XNdHqZrynDLpKV54wm4a9eNt3Hy8BO/zvD/ZAn5haoXSUrB
Tu7DcuTi8Nu7CXy9InAGm613thAs6aTO58cPZ78VkzvDAx9y4C5kPww35THe
WuSAGz6Q1zawwlJcUxcSmQj7MVll7HQApr7iW6q0Dy74zeS9nxbW7k9MmqKC
f59dYKvdBfcXMO+IJyf8H8jQn3Eig+9Jdv1SJoXvLOpvY/6j+8+Mr+65LG7A
J1puKLSsEp57c7s8XobzKTxI/RZg2obLKwazsO6vTU2hKdj1O+828gn4Rt9P
puExOOKQTGzFMHyXhNY1bhCOrXV44doHpz9XPnOmFy6kun+Grwdu4z+bv6ML
njwTdHWkHd5Vsy/+TSss0ELBmtJE6L/kHJlfA3yqZVPLpA4W05/7JfUG3ogV
3HagEo4ZfO78qwyecHeS+1QCz6fbOLwqgpNeRG3G5cPtoxPTXnmwf8RlRZNs
Ql5TlEuyT+FRnUZy1iewy///0f+mwTRq186OPISf2TnfbkiEOV5eOpIdR5if
sxH7nfsw+7Cyr2sUbGl4RNLoDrxKv6J/PAKutHneyREG37x/Kn/nTZjnR83s
9HU48Onee90BsBGraNRrXzjsPvtiuhfcp9f9Mtwd5kpX73V1hYVbPC+ed4bf
MVxQUnaAi97PhgpehmukBIX22xD2O41KnOQSfPrMneRJM0I+4ZlWPRcI/T3U
vV1jDGd33GLIM4Q9HU79jdeHn5eFa9zUIewjifryFS1YKcL3r6kGvPcRm8Np
NZg7QkhKRhmWi0634jkB7/zjPs8gD4swPh4gk4WdBLgEliVhx4DF3lExuOfc
rvFuEfjcdhvDeiE4rmmLq4SfcP98q/5THsJ+170fjj8M64evd4Yfgnfc1uLw
ZyPkTV/T4cwMj1/W/mZ5kJD3xwVtQwY4KDWDTYMOPrDXUlueBs51PTR4bA/c
sXuojZsSZuaJZ2XZCR/eo9RGux322t7bT04C6+XmJWyt6/xzSJyj1OQS/Nhk
LLZ3Bm4OoXjZOA6T5LVFlw7DJqa8ws/64J/8VLcTe+BnmVeeRXbAuWbqNwOb
4e8/QtivvoXPdXD4/lcFk2fveXChFO4nU3DSK4R73bJ3nMqFB0OVTRUz4eF2
EnepNPhDf4+GSCJ8S6l0kO8+PHsnUfTwHUI/+q6q7GGw+iGxA8xB8Hx4d9YB
PziHVX11nwes7XRjB70LXEDp20VrB98J5jSjtYJfOVx5RmtKOF/fuJDuHLzc
3O69Tw8Os2z6s/80Ib8cGWUmVZhL4oAamyJhvjGG5FwysKfBz1BeMViforH+
qBA8pjRaI8EDv40S9ZM/BKeEZC+pMsMUhXL8Ogxw6pMhNhMa+O9M+AcrSriY
Q+iky3ZCXu+rr/j91v7nS0FiprdWYZfOa+RxC/A2zQSXjCk4NtA1tvg7nPPn
r/fbb3DNeWmmj19gdS4an+/d8KsJ79jVNjj0uL3LriaYPu/zTrY6+FNLyQXR
SpiHd91J/RWh3rNx8qYFMO1QUItbDmx5oWBfZAZcarSf5Ukq7Hrp2VBFAvyB
+sKlnhhYZJozfe423Bax/HBXGLzkW2/IHQRPa4W1nvSDx6OO/TH3gPk/l84E
uMCz+dRJD+1g01z+7ZVW8EsTEr5+U3jf6Zu7f5+D82hyc9j04adSdjuVtGAW
g2I2azX46GLAUtgJ+G9G1c08WTh187+uD+LwkVDn/tWjcOLHpsdsfDCdl/0R
NS7C89/q1s6sMO+aoXn8Abjl1639tbTw9fCe8KndsOwJkfL9O+HNnDsZJ0ng
bJOR0y4bZ/B+P2f+w2U4vU65vWUWLn8ok70+ATtvrCnyjcIZDp4xJgPwsetP
H0V8htcaA+wrP8D1XfNzs62wg8iyCOc7wvMr/kJGNfBdrsDvEa/h+N4Z45qX
8FP2mrBfL+Crt366CmXDtY/NDtg8gZX+0HunpMAv+P/c/xQPV5XSOuyNgfdK
KP/WvA0bi4ZphobCyopd+nXXYaupg/v/+sK273QeyHnAfeYObb4usJm6RW25
HRyxh+vKuhU8rPDsi4wZvOo09tvXGDbhe99fqQ8Hk5z1/KsF/7lxpeWkOix/
Yv+XUCW4rlHmcetxeEd2xxFaScK83d5bnROBXV4dvpjKD/uStlH/OAxPjZb7
HWUn7MPMt8dejPCjPLGbtfRwbGE2+x5qwvwiJT3OUcCBze03n2yDqTb/057f
0vpn9/ylD/Kr8JyHHc3tBbhjoHJn3xR8ynOklP8HnNrezuk3BO/19FR//xVu
2mw7wtYDb59rrrrSAY8NmtHUN8PJ54OYDtbDRgtHvjlWw7yiSqZ1ZbB0XuOD
g8VwxuzzEJfnsP+tCeHGLHiAwvE++2O45Y9ggfdD2GCdPbQrDg4Lk2EQioYt
pJ1Nb0XCo0lFZmMhMI3C5kGl6/DHArnbqb7w0RsOZVvuMKWSf8oFF8L9/lbH
K+zg9TqGGGZr+POTsHR/M7j7+XO7QWO408V/8oQB/NB7givjDMxw7gcDxSmY
Ism+xvEkfLLTjqtLDn5wq1dBWgqu0MulSzsG+73+lLpTEE7U0xl15oYbMimH
PnPAVaobD5SYYYEahm15DHDdE12eA3thsWtpZMG74APDvxLnyAg2Pj1+8e/p
f+69Gj3dsg7/fFOVLbMMT7fVs2XPwnYCyacZf8Lz/0mIRIzCB2luvd8cgI2L
wjice+Hj33gFh7tg5cMWc2fb4BEaTvvmRjhBxOqhQh3cvu9g6MtKeENTgkeg
FA63zL/2uBDu++F7jykPNrS7bXT/KXzRq/fjnnRYKc1gV1gybOuy+Is0Dt7n
mZ0UEAUnKzmtrEfA+hai5F4hsLPFTMfyNVi+M0bHzRcmVTgQuugOj0u5uF11
gaW07h1YsoPpKR2vulvDhVvrwb/MYJUSIS0fE3i0ZrNlywB+/dyYJEgbnqSU
md6hAQdbRd+NVIafnTIap1WATdX9fyVIE86bWa3gEIPfN1dJZQvB9+zq7ER5
YYoLG3qVnIQ8BM/Pq7HCzA6fVLoOwJmZVjpmdHCN3S+aqT2wmWpwqDc57PLu
T9HObXCHr2ls7JbmP1+avy90ZBWmLInzK1mAY43OX1ObhscvdUv3/oBrbX9l
2Q/DK4ul73/3wUYxe7KiP8Fx3ROS3B/gQBUl/4pW+MPVXV5672CZaWmeiRrY
S6H29rUKWGg1PuvAK5g6o9CroACu79r2WyMX/rn3utRYJsw5zcpz7RG8a7Gz
lSkZPlZw50hpLCzx8pT42Sg4PvLX6kIE/ONt5JWoEDhvcitF+DpsfUfheocv
fFtG9cAVDzjDf4cV7RV4/5ibVbE9bPb75kEjG7jPUOjGujn8x9fyUcp5Qj4b
DG4nDeE3Foob4zowvVyXxF1N+Bbj2yMSqrBN6M6WfkV4+95ozhBZ+LHyOeGj
EoR+XpyZ/yxM2KfByzY3+GEd85S7QkcI+b355vCFHWa/ffh3CBNMpW9xUowB
TkgNOz5MAw/8uTtxbxdMRuKgobiDMC/hvWZzfzX+OYDRjfvRBrxd69ZjvRW4
xUCla/s8PF6VXPJqErY/EKxl/x0+MzMbxzYEJ77vftD9FdY+ya0W3gOb9X3N
UeyE3x7+UferBbbOlbv7ogGW2OraY1sDs2ekKHBUwH+Fo7m+lsDFgo8rHhQQ
3udp2KmbC1PnzZLteQpfOEX/qukR3HSLhyk0GebZYD+mEgfL8S1sbIuGax/f
86qLhL2X5p7eCIUPPtsZrhxEyOtME+sOf7jLhc+m0RNWechmHuFKeN/84W5t
RzhONd6ezhYu7Nvu/9mSUN+LT4opF+F2DbJXVufgWdmgQX59WIz6ZPmiFnxA
97hahTrMeccy5OZJuFcv21NbHs7mJ2dilIb3ZLi4jIkS8tD87FkgBOvliIoE
8MLkup7JmlzwUmNc2UE22Cf1Vtj4QXjd/ARFKT1clVAkG0YNs/Z0sxlTwpfT
E17ykcFD4Subm39O/XMX07fl9nX46pBG2uNlmMSWf9NzDn4l60GhNQm/GWdr
PPQd1thgllr7Bof8sTDu+ApHXR/hz+qBI/fEvrjWCd896jRq3AqXXDVvFn0H
09lYWFDVwrnR1s8mKuB7Ny3S61/B75pPnU4vhE/N0D4NzIMP+BUUXsyCuf4e
dD7+GLbYcaKPKQV+y8i0vhEP8zUlN/bFwIEPy9Wq7sAZnJc9027Bzj+SjW4E
w1VuGuM2gbCRkQ2vpg9MwzTGKOwOv9R8XbHPBSZ176fatCPM55Di3hFrOP7b
p7pmc1hXJuFI0Xk45bWXdLIhzD5nt3lTFw6+ZOXschr2eGQcfV4NDhdXsFZT
gk1zKMZF5eDbd/IYOaTgVDu2LSpRmL9F/+6WIPxcVqFzigfOV+up7eMk9O+z
x+o9Kyxg3ltcdZCwXzeEXubTw4YuJNaPqeFvBapvYykJ9XQtfAgng3+ar98L
/Kv+z0fGdH+7bcB5k9OM9ivw+z+13y3m4S+59RbGU/ChgJ8Ruj/g0d+HrTWG
YZtyh+mT/fA32SIu+c9wBNUMpXQX/Khyb5pYG6zSTTsq3ARn9Y/1CL6F560C
vfirYcnlrkbecjj14Od3PC9hiYvX3HnyYXrNmk6eHFjN6W4fbybcrjv4gP8R
XHotY0swGf5zs4dOJA5OmLL5LBYN31DQ1JS+DadTeDnIh8E/Pg7JKt+AFY/6
l2kEwNfS5Md0veHoYsZqYzdYaYVMzdIZ/m9uyc/eDu4V7DN3t4b1pfMXAs0J
+Ty0PhZxnlDv2BxbnCGcn6T6+rEuPKZxfnvBabjZn3OjSg3eWx2T+l6JMP+E
tPk+OdgiTn5+SgrOOGmZsiUKd/L8XaU6Cjt07ibh4COc3+hXInqYkFec8kE1
dji46RzveSbYbCLvuzMDrH5dSvfmXriEado2aTfMfvKNYOFOeOJ6ZmoTKeF8
y/tVQ1tq/3zKOSB8fRVOOGa8jX4J7pY4yCs0CyvvKNpQ/wnL8TP5Wo3Bu4VV
n177Bk+l8Fx7+BXmI31F9roHXhkZk+zthG+1PWNYbYWZTv96tL8Rbvte2ytZ
RzAPSdW5KlgxOfOMTxks2/I0IrkYHlBYc6t+AYsH36UcyYa1D5md3pkJyz+5
ICPwCF6P8evWTSbU61vE6BUH/xhd3p0aDZOYSOU03IY7rJyXZ8Jgibt3J/cH
wyyXbt8+EQhftrv41d4HnhNa6o51hyNkVH1qXWDq/eotM/bwiTMz75j+g+cv
C7qcsoS/LK7VeV6EX7ur12Weg/W99zj16MPqYXJvd2jDegLv6yU1CPOazXe9
rELIz6S/OUkRvvRLta1NFmbWGfYjlYS3ph/3SByD00yufbUXhK+zOUQ84oGF
Gs5//8QJc38+OUXFBn8bOPBQlRH+dKl9NWAf7Dp3/s8rGvgwVVH+/C7YULVp
t8BO2PRQDN1/pHAKP1l9+pbqP1+ZpOMYXIVZJ4u4mZfgjaLez8azsGq7t1j8
T1i5IUzm0xgsc2jjJ8MQrOtQr2LUB9cJ9mnEf4LfzIqu936AbWRr9Jnb4JEE
LyOzJljt/hmyx2/hoiLJiz+qYdnrPGYCr+HvN/ftci2BKzUWzUsL4JZzJeZ/
cuFt0vqUalnwf25VF+8+hr/FTJl8ToEt2T+QHEqEP6df0nN4ALM9eXD61T14
f96FOdJIOFU1T047FL625iuWHARHn6nsnvCHY9qsWaW84TOkdntD3eAbrlV5
Pc6E/J4aLR6xh7n5+YY9beA/wXw+TRbwbnmt10wXCfMfCMlwOkfod65FqlYf
7luncWfQJuQXqmFirwGbsDiOv1Eh7JuqI9v+E3BruMIfx+PwsOvn0HpJWDJU
oIxFFBbWEY7xEIJPGn7e18FLqIfj4Am+w7CB7A/6m+wwHb9k1Dcmwr55b708
vh9++lzoRgItIS/96tWVPTDX7GOGsxTwKGVnX9F2OEdIVpPurwrOG+6xuLoB
730Rz969AlMzu4eKL8CtBeaxcdOw06q21vo4TOElmXtxFH5VuquoZhC+q1Rj
ceQrfP/h6dKIHrhLN71kvhNW/1Fy4dx7eHYsILu6EX77cSaV+y1cIL9x/F41
/Cgr/vpaOXwt6bXjpRKYM/UcSVsBfEXW6rh0Hiy6+oE1IwuWv5iQtfcJbLaQ
0xuQCusq/CmYSoR7W0JFzsfCRWwy55qj4IhayiMyt+H9x2cSs8PgZbreEqZg
uL2z2vt2IKyyFTvyxwceY9FfcvWAT70ez/l+Bf5z4TTleUc4ONyVusMWtm7R
fq1iBdM+/bynwgwmzyDZKXoeLj9dnZltSOjn8I7pQ3rwaElzb5IWzBdG4rjv
FJzHnpp5Vxlu3hkfQqkIN779tjtEFl4YcJQmlYSj+0V3Bx6D+9S4b24Kwnsy
jj/x4YWN/Wwvr3HB4wap3V7s8PeXH8dWmQj7feRvsvd++KEg3fo6LeF+vW1b
flSE+TPXZ/yhIJy/V2spiAy2LL87voMELk6+HhSxqfzP3xT219Kswl18Kk9j
F+GA0T8iLLNw66Ks5ZOfcNzgtKTAd7hGiLKoeAg+bHuzS64fjqA1SHj3GX5X
bLddrxt+8LGSvr8dfr1xotm2BV7Jm+RaboDnXV9wBdXC5p3Xm6ir4FltI7qU
MljGnYtU8CU8+q7/QUU+7Nfm2XY6F06k/pHT/xRu2csu5PwYvn1+/1mSVNjq
ag37/US4Y5A2ijsWluX+m/E6Cmbp8DfTuQ33mF+rHAsj3Ge2We0bDJvqf7eh
vQb31xwrfOYLp4r0PDrhCS/w1It/cYXphZYcrzrBmu+MNPbYwc0+o81PreGm
tjuzShawxynN0oEL8LIL1WHfc7BdS6v4AQPCvAZ8fr7UhjNE9pw00IRjTnkp
LKrClbn5g9FK8NGhbE5Refinw/ld3dLwwMeSWHdxmDS9oH6/CKxupBhfLkDY
P18jKlMeuOT+JDcpF5zEMz+ayQbTVV5QOc1E2KdPh04tMBD277fkXDwtPPjq
nowiFewdxsEzTgG7rAyU3iMjPA+tnJImgaVrCupGNk/+sxFvvtydVdhbJc9E
egnmS3rIODYLk+W7+0dNwnEUfDfkf8AWgi/4p4bhybQ1j8QBOHNiy+rUF5jy
dv7y6kc4nGYH77NOOGRt4bfxe9j2vb3nriY4aK91dOVb+Khml7bLG7j+T/YL
zgrC+8XfCj69gp/P2BpGFsG3RaUenngBa5GfDPmVDR9e8N/7PBOW9eiXt06H
Sw4aUrGkwKUWfYEfE+CzXVYxdx7AaYsj6upRcLbamTTS2/BVg/iEyjCYJLVE
zDsYVst9eEX8GixDoqSz4Au3HYrveOEJjzy4v+B4Fb4wyF8i4AwzBusxTdnB
38m3OHJt4KQFtmYHS3i5/gWdkClcufPR71ljuOj4eHjhWfjGhHepuy78LVoj
VFoL9qo882tLnXD/tA95nTLcnlVXHqYI17iyUGkfh3U6/EgZpOBdqj1x/aKw
3TnWtoyj8FLEqQwnfpjN+jSLFDdsaMskQcpJOI8xZ7aVFU76PXsqnhH+L3FA
2YoBbrli/02YFqahiGD+vQe+OSqy1kIBu4YZeCSSEd73/hFzmYRwn8ygrvSW
0j+f0BXOp1iDBU60P/+yBEfcydfKnYNdKhsjA6bgNd3dDrrjsGyH8yTXKMEV
PyjXBmGyRNvm91/hu9PfeR9/gj/LGPF6d8HdZM8btdth2w+DO7lbYF+uoe+/
G+D5wEzrT7Vwki1XcH4VrGeprRReDn+ZY0qzKoG34gIeKhTCfl/tZZiew+QK
nz1+PYMNVUv1ujPg/e5/3xc8gr+fyRi/+xB2MEpKd0qAJWk/bWg9gPtJtZYE
o+Dp3PkIqtvwSExZ7WwYrCSbEN8ZDIccubmn+Bp8oPcKR5wfIb8e/W4fL/jj
I7YjZm5wdVUTg7ILHJSvmsnrAP+3Ht5NbQu/Zot4tHIJbngsu2fADK6giNrf
cB7u6w5889wI1g7b3BmvT9jHpxvT17XhnuIrrg6aMK+Y/gMjNcL3WfcNT56E
Te7zlRxVgLV8KYqZZWGRb4d1KCXhdRW38NVjcNrRCcsfQjADu3dvDx8slXhg
puEIPMdekfbqEHxQ8tx8FiscYDY0mMgIrzCfdrjNACssRMZeo4VZLONN3ajg
07OWb20pYU/moXcXdxD6c9h5WZ8U9rJofnrq94l/vhvAGqy4Dgurrm5JrsA/
ZE7vE16AFQapmnlm4JqXYsyHfsIjioW7mL/DbNv84hmG4fGAkNq9A3CaRMOt
PV/g/NyjMxQ9sOOlV7M7PsCC/bp3trfBKsmLTaTN8OKhqHSSBjhwkfUASS3M
ei+Kj6QKJvXt7yUphy0kfh3eVgIbKHdRkRXCJNw293c+h6+bPymhzIYHXYPc
qTJhoW9LHbTp8GW+ucb9KXBUl+1FlkRCHhf173DGwgEaT87zRcMMzDr1Indg
bQPNFulweNMt3FEpBF79Q5KrGQSTe2aGnA2A1847bJn5wJHC6jT2HvBVD6Fq
D1f40gs6yhtO8K6LU3N37Qjnk+RdfWgD/2bWiM6xhP2PlZ4uN4UP1E2mN5nA
F3R67/caEvbrvPuhn3rwO5tizY0zhP1cCKfZownfvD7twqYGU93vcDh2Eu7L
4dmuqgBravyUMJGFn89RkDlLwursfk7BooT+TcSvJh6F5dn56Ar44Z2LZ840
chP2UT+e6xsnzPV2/cEqG1z91i59LzM81NN3iv8AfN9XJVKFHv4pmnDZnIbg
a61DvrsJ8xvpWoojh1v6HqcXb4d5vph/TP+r+M/pAgNJA6twZ8HTOKZ5+IJ9
ZqPxBLxgUieUMASLB/1o6u2FU4c3Epg+wHX+EymmzfCaQcLn9Fq44PKS6ng5
rFI5MiFUBE/o6NR45MB9hznfVz+GdeRU9lAmw7rxqdfP3ofXJZn40iNhWZZH
O+aC4d2nGPcr+MPnKpzP33WHRzzDu745wt5++oGiNoR6motMQ03hzEv3r/QZ
wtfVBl4d04YnPXxEwtXgywu6A8MKsGe5VtVxKdiq3bAzThi+I2K4f4kHPjEk
dk+XA84a+CqbfxBe5RVjpKGF5euO8F+hhO9mJzt1kcJzgwGjEhsK/6x4qSQy
aRF2FBP4j2QKPq3fdNV2FI6t9ijs6INpvFk4ZT7CuoGZ9U/ew1ud6wk0DXCG
y7Y0/yq41OTZp8kSOPvuR8XzL+BhqitfW57CTz5ZPZVLg5UmEp7kx8PflNY+
cEXBz0fsjyXegt81f6mlCYJ5fgkFh/nAnf/pepBchcuZ+BN87eGcvRlTK5fg
EPUsl6sX4LUqlsPzBnDN1RkKFy041Hob25wK3BatYnVFnlDP+sPeRQl4b+Jy
gOdReNRF3GCTG6b0VzUOYocrKvbeoTgIKwtdW4jaC3e3+4QwUcIBqT9PZZLC
Jkmlx49tyP+za8170+pFOIuaLl9rCl68cUW4fxRmZP4w6NgPj39kqfrzET70
Qq4lug02z2Dcyf0OPl3y8EpFNWw1+IJSvxQWYpX58DMfZnc53HjjGRz+wWSK
JR1uUKqTL0uEmavUqs/GwIUnOh0XI+CKZnWN6GBY0TDO4Jg/rD2UEdnlDn+3
vbjg7gR/m8i8efA/mMPCXrXKDPZsiRGzOgfHH6bQ2aULSzsUxxedgqeTAqgu
KsFaBToFO2XhwSy660WiMHlgvr+5ACwiTPOU6jBcVsq0VckCd9NXBDoxwO8U
vwixU8M5UmaUXTvh1FVR2tC/cv9c7HdC9fga3PvGJXNhHt58k30s+ye8zfvz
T8sROHd0uI25D677UzjwqRuerBdhvP8efndM/bpuA7x8YpCOphr+PjPY2f4K
phUXfX0vHx6jrm3XewZn+bhTM6QT6nGR8PmSCDNOT1OnxcBck8EdNpHwN+vR
10I3Yb1zy52//GGPyjTaWg9Y4V67/21n2K/Fjs7EFt5ud76L2wK+ZRNeuWIM
V7/+1tmgB2taqdHEa8L5Jk+97JThqwkTlPJyMBXTrwZaCbirtzR3XAg+3LG/
opoblljdXIpjh1VP6xpdOQj7NmwNa9IS8jCfjOPeBQfs2+axfTtsPCDoP7x5
/J/VXhrk1SzDQvfNd6TPwE1uMmE3fsC9Oi3HbL7BNIc2yTR64bWhlyRHP8Dc
4UOH97XALPS2rpt18HHvYz9GK+DJQt7gtpewU7nEqbLnMPktJYmMp/D8fgnN
6DRYynw99FoCvGLiNeUcDYuTJHiZR8DdmioCesFwg6jNThV/uKNglELaA35V
9UxUyJlQv35KMJctoZ7/cjaZLGC35bIkehNYZ6nQgkofnroQeIbiNFzBTW5J
pgJTakkkk8rDh+oXNv9KEOYXdiT471H49p1yERJe+EBHHNm2Q/Ci8tM/ZEyE
+Y11slHSwxZZf62p98AvQ5g/7NsBD3pSWbH8kf3n5KvVTEdW4cgrB9aOzsMG
l0k3ZX7CwXo2XGoj8G0uQVeDPni8R2HM8iP83TzU37UN7i2bkrnxDibvPcfy
4A384GUxV1YZnKY6oVNRCKvdGHzUmQO7W17bP/4E5v9aXPDnISw9au1yIA72
dPPTP3YPzgsaMtG6BQeSBYRcDoKjF2V6Qnzh6ydJNDLc4OrJsqG3jnDrsNbD
MRt4kzXTb6c5nB2bE8hnDLMqqmWe0YP991rOXdWEF/+OXkxUhuO3l83UyMFW
tO/Sf0rA59hXvemFCXlxibsp8MK09P9F2R+Cg8Y8OuOZYLk7WmLv6OHVbd1l
K3tgyeOLFtw74TCB+wLGf2X++b/m1IORa7Dgrj88bxZgsdFEk+VJuFnjwnP+
MZhRTIDr0gB89sHi66RPcNClJPePHXBhzG5dmmZ4hFH4zOk6+Of0jMOtCvgp
ybG8dy/h7xrDVDtfEO6rGo9Sy4If6whJ3HoEm64kbbQkwnufMA5T34flz8RM
GNyGpSZm9iaFwDaXGc4PB8LUdQtv+bzhSz8dtN1c4Zgux/UqezjbdaCe0hp+
/fppgZEp/Ca9sDLDiPA90/jEkg68j1FEQkUDpo/2SI89Cct5PhKaOA6fqEz8
clwCzjPSzIw6CtPKJEf94IEnjDyS5Q8R7n9S2xDLBDvQ2dHM0cO1cWe9Najg
ai4nksyd8MO85CxSEkI+h5udzNel/5kjcFC/ehHuyqs3YpuGjZ9Y+1z7Dt89
m/V6eBBWLPZgUu2FWYrKErI/wJ+UTSRoWuH18yfmPeph+kmj5oEqOGM0pEat
FCaTfdVTUADHfOukYMmBU95Vm9x6AusNX25aeQgPHio7ax1HeO4b+6f7Hlze
/7NBJRymO56a8+oGLB2WnMfnD5MXt7SmeMBnCvZR0LvAxVcuWYZfhme/P/xM
cgkOJ31u73MBpi7xY1o6C/9ZWPjhpA3nZ691/FSHb7R59/ynBFdrX1gdk4Wj
2cIlrMVhwaNT98aE4CRn+53/8cBjnXMJExwwhZq1uiMTPFxdQLtAD2sIVq96
UsG7r3ms/95J2J+sN/tDSWCt+BAdmg2pfyZXKHiSuARH3OalPzIDn3X7nFL4
Ay4dyVRWHILpWv3J2r/ARSyqQ6bdcEXj+KfZ97BF5ZmJ6+/gZ5Pm+/bVwCkn
yS88K4elXwpWyhcT6hEul/qYBzc+iW1zeApfJM0NIHsEV0mNqKcmwnGShwVl
7sNOMyb8PbfhjtOOJ6+GwmJKKu57r8NzlS1v8n1g0xcTh3Xd4HdkYU8WHGGd
/LvHH/wH86RMTEtZEPqpCijtN4EH/0gm3zCA3+j+juc7Azenlz//oAb3DJ3t
9z0B522Vch2RhRdGW4M7xQj3hfhs+QsR8urIvsPPA4cXqEp94YBNDkiu32KC
2RetumX2wSLCZQ1TVHBXJXNnKjksHO61qE8KO994KUixKfnPD+IqAquX4Zxi
jwmPWfhJY6vd0QnYqObptolhOC1yruhxHyx84J6vWQ/8RtfZhLkDXjriqfOl
Cda6ee9iQh3hfJMn140r4RsxSRWMr2AuVjOq/nw4/scnj7RsmLZ/ZtnqCVw/
GRnBlwL3/k2UnI+DdSlI10ujYMGF7A/XI2DbrIAazZtw1wGbBoZAWENYY2jY
C/b9Skeb7wpz7Mw9F+AAD6RuFGvZwJLRk0dYzeG8Zqvns8ZwmbiOZq0+YT7V
sVsPtAjnGXDU26nBIUOfHymegD/pZsbsl4WXo1wTZ8XgsdtHShqFCOeL5HxP
54FlL0/wBxwi5MHefNOEGaY5KbEkyQAPVzB4MtAQ9svbgGqFAm63+lzWsw2m
tovwLt2S+OdBN0OtpF9wscsh8cB5wnP1z8JWk3DVuLmixhh8XTbjksggbCFw
J/FgL3wjc/sYaRc8dX9eaboVThmWK/7cAD/w+SBV/wZ+pBbfUVgOp4l5+T4q
hjUEzktHPYd1DvJRBmXBF76/n76aDi/4Hx21SYaTmiWnTWLhtpJ2cp178JDA
NwnVcFh0v56nXDC8akbVLB4AX57fEjrqBee/pMjkdYU/xDIePewA9wYcbOaw
gWuMZj3YzGGzXTfFWU3g+zfqyFgN4IPZMT9Yz8BZtgNf2NUJeWdFDnIqwY4G
ocvcx+Fyg1fMghKwVgzZWVFhOGjNJEWGj/C+S9qqEhcsMlx16TQrzCGZOmh4
AH5zjs/BkhamFz5F4bwbPpo5WuK3A6Z6MuYW8Vf8n6NoxU8mrcMPv7zmyF2C
50ctaapm4NOMdNSd47DVpZcsY8NwS9ax4+t9MGXXVTuaT/CLZoss7k54n9fY
skILnFP3Q8+4Hi54oFt9tRp27Nkle7cMPuD0pz6nCH6rvM+8KQ+OUJKgGH8K
u2pr1uxMhy/py4XxJMNaEssXNWLhX4PnlRzvwUJSJuJR4XDukV6JkmB4d0yN
al8APGW1abXNG+694RrFfxVW+rS71cARTlQtpg/8Dz5WpmufbQGbMLS195yH
9VVolbYbwicEd9Ye04FVXz7QttSAvd5m/oxWhptPcMa8lYel6ZfUf0kR9uEQ
6W5+Ufi9vkSfmSAcfce77AE3/KCs+HErBxz0uiNxOzO85lOSIscAXxk488KT
hjCf1qDWQkr4PL/sysx2OHLIXEDgj9g/G33sc7Jbg2en4iqfLcJ3qHwP/JyG
NdidA/nHYSnyiwuOw/ClXMErBX3wi4WmjeUeeHcNY7RsJ6y/RS4W1AIr3/Yf
aqqHUwwtEmnfwGQKD00vlMOMAoxCT4th52015IvPYe9snxmFZ3DeDuHB249h
162mL30PYTo3kSGBeLhfW3vBPxr+7b6bqiMSTm/RFeMMhSfFya09r8M9CQfS
Wn1h2z77sUMe8P3hn2I+LrBoVMCdD3Yw63vqBX5rmNo31CzEDK4LbOsZMoZ/
VL83kjeAKdmdhpPOwOXB8R7r6nDgB3F6k5Nw2bTQ63I5Qv3lDvbMUjAL62eu
wGPw1w3jH8MC8Gmpr4Vq3PDdV8qheRxw7cVAK3pmeJPKTcOPAT76Ypf0GA1s
cuiosPYuwr6efne0nIwwD5pKySN/Rf+Z3WBNLWYddlqzMidZhuNHx6+5zMJq
a47Pvk3Afxn7e3VHYT1BNtq3A/AzOhY9yV7Yo6A6IacLPvBzdpy9Df6UFqsQ
1wgvlSY/pKqD8/ZNkoZWwkyJds5/X8FWvNtHfArh0My0iyu5cPgSz6DrU/jS
ys3/5h7Bk3fSVpySCf2lWUTOxMKu1IU8zlHwXIVPy1wELB35xO1qCDxsdoDr
1zVCPYzVvb6+cFnK9QckHvCPNnWjMBfC+7e3WGns4T8VYVPx1nCyQlf1IXO4
6Fd9fJ4J7PbulKf0WZg2Su18gzZcLpGlbKABuycaiI4ow/op4txXFeBzXGLs
22VgWypp1lgxwnzlBTl4j8KnY9d4Knnhql8h4npc8F3lKtVxVtjONOxC4EF4
9Uibx356uD/Q60E+FaF/DZdSDQq4xjZlcGwb/Pr1JGXQ72M4j+uEDNsaPHgz
1LFyEX5Z/fTJhRm4sSh8cHMcNj55kDVlBL6tfdxccQCOKuvLGPkMu1mOzIR2
waf4pWUF22C65Ybwrkb4TZp7v08dLEctJMpZBTtz9Ea0lsJspWY/PIoILs5W
OfQcZl1Jz2zLgntNRSj9HsPLbfIufCkwOXfx5954+LGaz8nwGFh3r0++7B34
ulUy20wY/IKj+d6jG7Ao79Q2wwD48vlJr13e8LP4/NmaqzB/DZettxPM91J4
WOQy3G9QeXHyEnzxWtGXDFO4ff/mOQtjwv0bgZ9ZDOA4Sh7jr2fgtcP9XxJO
wQqCYReNlWGDv3uHDirABwMvWX+VhvVvWf98KAZ//P3X2eIo4Xk168phPvhm
9lO/SS7CeWnB2wrZ4IzAlHBvRriZZ2Cv0j6Y0lcgYRcNPHXWlb2HEp6Jj3/6
iAz25AwTcvor8s/z3bwvZTfgqkgbWcoVmJePu6Z3Dr4ZaaCaPQmTx3xq9v0O
zzEnnDkzBLtSBHVy9MHPJH31V3rgVyGO3S2dcPHHEwbprfCTbUMfvN/B92ZF
dfRqYQcvzlb+SpjfP151Rymhnz7f6qFCeM29RKIqDy7jFslNyoK7O7rZfB7D
O3XCo4xTYJZgGRKZBLhas82J6T6ccVPoy9Yd2IdG+eTQLbir+dez+mBYO+YY
VU4gfE293znKB/7R+K3Nyx3etXiY38IFNst4EKxhDxtWHfgqZgNfYo4XYreA
+x9uBuy+AB/mONq6ZgjHBh9gGNeF3TIfXfh0Gt5jXZT6Tg1OSpEYLFWCL4jQ
M+XIwTc2xPRTpGDJr9dDo0Xh1Ocjr0KF4G/6J0f9eWHKZ7d2u3MRvo9MFXZk
I8z/q6OODSOc79Zvb76P8L3Ep6DzNLD91skHRrvgpqzdjw12wMwMjLl6JLCv
yjOz9F/C/3z8/GnT9GmYjWdG78kIPPyfuVxWLyzS48byvB1+ILS18LIezhRo
qax+Da9G5Pu3FMBLOwOP9T6FWS6Q940/hLtOsvqsx8BXfaJ3U4XDNq8lYjiv
wSM1fXtkPWD5U4Z+Bg5w2W73AWdL2OMdpdjtc3Cp2IRf7hn4NvVw6XtlmInu
3Y85GfjG+mUKBhG46loyixw33GcuzGXDAo+f/cUcRQc3MNbtrKKA/eysR6f+
HEU/f14UsqzA4w/cXHWmYJ8fwZw3h+HzLwrrX3+GHbPazy21wWG38/qE6uFL
B1l17V/Dn3YsvnxWAMfQ/Kb8+RQ2mafREUiBly5tBbvch/8cevCsJBwWm3hW
+fsarH1lT426JzzqHlV03xHOK9j5YPgSLDd4wvqYCSxftpcrWAc2XVfv/KQK
c10scxCUI9yfLLYSLAqLu0Y6DvDCOQnRH6TZYaX3Bw7HMcAB7+asVnbDv5Wm
ooy2wVbrfTnla0L/fDTrfiHbHLx951hGyHc4sDP15mwfzF0bq2vSBWfEJFG8
a4KD/gbmib+Bzer2yWWWwGOxQqUH8uBU8WTW249hcRNhl22JsGF1Ra7vPfgB
G133cgj8Qpzs+xV/WLbCanj2KrzkuK3J2Q6OJStKmDeHm+RUDNyNYOPOiNV1
LXjZ51xIkDLsuuy3tUsWTt5ovhgnAkur0z/l4oEPx/L1FrHCymmDi8r7YEcO
sl+fdsFx3Q7DDqSEfN3GX25bE0T/FaeuJM/C7v9Z0kt+h6WEt6d29cGLnX9p
XLvgjp18drTNcG+kbnbxG/gM86nOc68IvjI88DsP5lKb/ZD5BGYxPpGnkwT7
WWY7bkbBWaybdNlhMM0p8jTjQJjhYdreXR6wVk+sbZUDLJBf8eTqJfjs95F6
PhPYTWygZUQHFjT0L0lRg1V2xtw8Lw9HbZuXYhQn9L/jcscXfnj/+1bNh4dg
MdqZbIuDsEJ0yjQ3DaEeiny6uR1wpOgSc/mWwD+zvT9OEbIEX4o+/1l/Ek5W
OBTOOQwrRVmyLn+Gq0/O3G9shzPp4qYfNsBplUI87pWw1u8Q5TPFsHf0FSXe
HHiH5BuOHelwU5by8Gg8/PFJx436u7DguPiOrBB4u7Dq5Uh/OFW6K9fVDVas
fd5hYg9fCM3uVraEPVXjS4WNYebKU36sOjDls3tsVGrw0jv59D9ycO2nw9sX
xWD32P0q4/wwRe2Y1eAhuOCA5aXPB+HSc6aKXTTwFcXcjfadsPIdlgdtv/n/
eezvjd3ty/CcYYFF5xTMqu15/+MI7Jn19MnXL/AsB330SCd81+fOhelGuOLK
+La1aoIbFkN3vILXpILG9z2HhcOsD3NnwNvcnOVlkmHtiiui2jHwErv8dptw
WNQyMz/gOsGKflIJXvBx36ikl87wfNer3i4buJ+yZmHxIvzyW8D3fWfhawx1
xdKnYUlHs4tmJ+GNjMPfQmQI9wX9OJ4vAv9X53H1Kw9MyZ9xg5wdpvBVdpTc
D590PyJsSwU3f2VuTSSDG13WFNs3+f65YeX2HbIlWEY4t1huEu4YPFzkOQyH
NrbeKuqFjfNcpeY7YAfdiSrhRviEFymLazV8duyu3ssSWO/CJbP1PFj+0ZmT
JzJgNi/O37eSYa6MorvdMfDIVMcv9gj4J52WhHMQTDm4plHtDYvQPRPfewUu
dBdYsbKFh1vORpabwSe/rvzaawRXXx6Ssj9DqFfux5kGFXiQ6Ys0pxx8pDVi
7boYnETfdnuYH/712nVFmRO2vKUp+owR3qbMp0xNCx8v+sbjSQF3pSgOffvL
+88pbUyOp1fhIkrl1rJZ2Jgp4jfPD1i+qXZb4gC8v7/i6+4euJ9NM+T6e3jO
RGHb6lu40shez6UCnhlMu/qzCH5YWWBjkwMvlDvzj6bDeum5NZcS4QfyMrxj
UfATk58WtrfgVzV37KevwRIKaypuXvD21I25TWd4d95/DqH/wTfFqUvpzAj9
kr3temQIB40bVYucgZtzk33qVGB7NisyIzl4Zc81sykxWFm1NuyGAJwXu3mN
mQtOev9X7RUTXF+W1q9PB5vyPT+xQAkXzqxfjSaFHXvOuYmt8/yzW0GC0ud5
WEDn7oD/BMx4Y5f64SGYhulbQNtn2GxiIMi7A/ar7tU/0gjzO6fPd1fDJc2U
F26+gm8+GY2WfAGfbSeJncyEHVjFrB+lwMestf6ei4UvebL9R3sHVuH1S3h/
E1bTFo8L94flqpjNT7nDqprblygc4d2tlXqtVrA1A5PfvQuw/99pZ0MDeJ8F
uRDraYKpj5f8OAm/HTIhL5KFN/MluK6JwnUGjyi0+eGgDIdSNk5Y3M9OeIER
3lHocKWBFg5mV/FNpoQ/ParXciOFDWnejGutc//zB9Udp3kXYCd2O88dP+Fp
r0q7sSH4pMCHww29cAeDT1ZWJxy1L3QhsgmuIGvZdrUGXnq7v8+kDPYWUfBV
LoDf8dINHX0Gt0Va72F5BDPKkP/dlQD77X1funkPFl+8KTkbBnO92e43cg12
N2YK6fWC29OSzna6wKe9jH4228IptezKDeZws2WTZd05WOM4p2qtDiwv+ne6
Vh0+KHDMpF4RfrMrIrxJipDfq76AdmGYl2FN4hMPLLqnsPAbO/z3Ru/85AFC
nhYnllZp4NU7r8t2UsAZiweVDpDAk15Ct/nWjvzzGfKWRPl5uCGixs5gAt4x
M7JpPwTvZ9yue7MXvrOxaJPWCb8KuClf2QQr3gv/9LUGNmX5KLJZRjifXlKL
tRCOtAziVcqGP/8Ka/gvnXBfHTPX3UTCfS+plUqj4bkqUfaRcDi5w6SK+gZ8
o8+QWd4Xpvu4Ju10FVbJ27c/zR7+es6vqOsS/LflDxXFBThw4wqvogE83feE
1Ps0IV8bu8QiZVj9zv252eOw9unl7ULisGa86SdHQbjZLv2/F4dh/srolwss
8MlbJDWSDHB005tbAVSwo3c69bsdcMZ9L729fw7/c8P+fXoXf8Hrf05R5czC
ypoTIes/YIHVt681v8E/yF7kpnyG77h5Gy92wK+VV2pONcE1nr/GHtXAXdTa
9RtlcB51u5lRIdzic+plcTYcdvZePd1juOOJ+z23JNjUqWXfpxg4ufTSWdlI
+Es4jfajYJhs+jEphT/c+GPW2dUdrg1uiO13hLnb1jw0bODFtvM0ZaYwU0yV
Ja8RLMi95JikDYfGt4lQq8O+y2zPgxXh7VrlwxtS8Pfnzu1uIoS8+WndZnlh
149XO+wPwV8rbUYnGGHJ1YoXl+ngx/HqxyZ3weNFX+2dtsNPzdQvLG5y/fPd
QvNtPssw6dsVc9IZWC63zy3yOxwZPCp/YBBesflWlfEJNnNKXxLrgN+VbA7W
N8I/LtRcO1cDmwbU9kyVwePSH4aCCuGt57WPGHPgA7+tGYofwzHqdxS0kwnn
5+9hmboPnzMpeR5+G2a6bLLEFwLfJm2dbg2AP5/uT3TxhNmczTf2ucDPo7ip
K23h3P7tPdYWsLh/szaNCfwwScOvQg/ebW103k4Tzt9RN3VQGZ5/bibccpzw
/u0/hwPEYfNOt/fHhGCNvKgjE0dgS30ekUds8OFflNMmB2DO97tMGPbCIru2
PLsoYOrxfNVoUjg2aa1eb4Pzn0dNny3TL8FUDtEfP0/Byr9DrFPG4J16xhnW
A3Drk6/3hT7BYuLfRNfaYaGT0kH1jXA2dVlgTA38oU9E4FI5PD/tHipWBGeF
GkXtzCV8P5t1qu8J3O1wPL/wIXxZbfRteCxc2egaanUXNpYt/6UQBktMRu5j
uQ4bHK78tuENU0ixGPe5Evq/GhhQZQ/zcJfopFvBoZkx7aEX4RLln+tOhrCD
YeQHI224WuS0oZI6vE1o86bQCZjqiZMFsww8Mu0+vksU/mozyrjFD3+yj1yd
5YJ/miheH2WBQ2I+FH9hgPM89sV8oIaTbL4ytZLDMw0rZ96RwAOb0gJv1w+h
HifPotpFeDz4+mjtFOyQxVf9dgyWVVY52TgAZ7597PL+E+wYd0CtuwOe4fdo
6GuCBxbuzHyvhb1MxasXXsPJw7JSf4vh20tuxtTPYbpdRYfYn8K5KY0xx9II
9fGG5aomwJJH3jpciIZbabW7r0bASY4bw5HBcF9JUvxTfzjEhXS5zgOmYSVd
HXKG45UdH5Fchj/bMcwfsoSNDnZ8VzkPs39xCLIzgH9IVdfd04Kl6xKyS1Vh
MfJ2iWEFOCNexHaPNKHfnfflZY4RPN5YZssPP+1M743ngu3OLz1sZoGp2e7t
+M0AL75SpxOlgY/VzdVdpoAHB00OpJPCRc+Nafo2OP5Z/kN1zv5leO+s2U+D
Gdg+Z3drzA+CX8TrdH+DZTJ6PBm+wFVSCSdMuuDa/UV5qa0w58LK6+/1cLi3
pMPRajjCQq3KuxTuNVsrqC+A1/jZ1ehyYLfAO/6WT+CWffvPFj2En+RGvieL
g0O21X43vgf/+Xor7cUt+MNayfqOG/DzQ8zLZn6wDmvk3XJ3uKSkt4nBGe56
9emxmy38evYcS7cFIQ8hYQnx87CKmvBMnAHh+R4BlU0tmNZ4RcZSjWBSy/Ym
Rfj7yAlSURn481fbroeicELTMyVKQXjhzidtryP/I+u+46l+wz6AkzJDhZYk
ZIQyQ5JkFJWyKtlKJGQXESUVGflVZJbsVWga2SmlUioKDSPKSmmoyPP885wP
19N/75ccx3HOd9z3dX0ueJDn3u/epfAsRV1t84Xw2/crpBrnwtYs+vnrueDv
4Z6Nt2bCLve/zbEcF2Z49Yx99wy/wApF74t0uuDnFewtGq9gQ6FTSmsa4Fn3
JxrUyuGvNwTi1l6DJ/q8EzdcgUecKl9tvgC3aiZt2nUa9ggs+uJ4BD69OuOJ
vxu8PnRJ51k7+OzpqhW5pvCpvUrZ9Rvh8g1Ld39cA8caSaxnXwk/rftqvmoZ
nP1SImsXH2xf4yIRygonP3F8c+P3UoZTtCsrewfhxoMLW5Z8gOdnCQrvfAE3
bTiYcO4+LHTltm5zKewolbRM4CqcvaFW1jIVfmjVvD/jPCzwxfPlyCn4jPcm
d60j8EqX32rn3eAjVqsUPttNeb4vIndpm8Hn9pbnX9oE96TbrfynDtcoinXY
rYL33cy9c18EftGcWCUnAEtqpowmscPBBbtMucaFGLZq83h39Assd+bshdEu
ODbUwte1Bb4R73fs00P4dlLMLacKWMDZgL+/CP7bZZDsngHnflUzHLsId56o
kAiNgMXOBknxBcMKvGImmV6wK6tJurojzBd0XfDFbrjx5EDZQUOYWznjGPcG
eCzzhGuhMlw6KR9kJgULupreGheEa5ecm5vDC8dsvnBuJ8uU33c1sxr7ryUM
94seY67oh5n2lAz7vINFNhlPyjXDWqu+KQ7Xw0+OaIcXlsKKFz8z+1yFJX5E
J6+9As/kaTNnjYX19nipvAyDP/lPKmcGwtY9Umb+HvAbtbjzRg7wd4Ev36TN
4RaRdk/2rXAh54w5n9fDwqe4njxWgs8ZX865IQnHKe5LSxGETX/OLDvDC3d7
Snw5wgLnhXhuOPhLkOGH3NFFDgNwOtNyDZv3cIJRe7fFC/jcX8tsiwewG9u2
U9bl8K6Q3cf2FsJSJyRiXdPhVinre34XpzgxkzssAnbhyPFIDIbFr84eKvSG
Vz8ICGlwgh9dSZHvsZzy/M4u/jXDCB4fSHy1XBfOEHzQaKAGN0dseuMpC7+6
fm8ieRk8wtun1sg/5esyu86Ms8P/LlZ8lZ9YzLDSl9qD+7/CFa94mdM/wt/H
tuZ8eAOn8Io5iDyF5drUlffVwvtE1y0suA1Hljfz/syDW0MyFutchodtLNXO
n4dVtVL3956GlUWW5GsEwjNY/SZjPeCmcat93xzgYiGfDuPdsFCEo8NNQ9je
8+34Im14NltIZogKrBA1YT0sPeX33/Zb3Fp4yvO9snTiKR/s0ju/W4cdZjkd
0Vo+vojhgTHxNpWvsMHds/03P8LVll7sKm1wjethpbKnU77/rL7Lhjo4zONs
YeMdmKn+x6R5wZTH2yZu9TkVTm97UBcYCwdpnVbhOwMf2st9syAI3qk4U8PA
G16aLfD0kxO8/cGAc4QVbJwhz6tgDA9aRFe80YNv8xX6nFSHjVjWKSvLwewH
uv5+FIMlLxg0Ji6EddqWpJlww89TWY9xz4ATzYsdGn8uZDg+6MH2yAHYNnlU
y+gDXLHpg+qCVzCLmJpy50PY+m3m6muV8AHFl2uDbsAR/W4bjXPgNe1COyRT
4NTeaCemc/DwX5ejHafg9AV2ceUBsKbO/OspHrB77JpnIfum/DxF35EDFjDv
Vp95O7fDi0W6Vuvqwgb/nC1Wr4HlNO8Er1gFf9D3zVwmBu+8sL1x8UK4JOPr
yAJueMZstvkLZ8A6B9aqC/5awDD/QXVrkUGY/WVhkHQnrOS06ZJKC2zMfLVc
rxE+fiayZVc1HPH7v2HXW/BaM2eWk3kwU2Elf+pleNtKTdHKC3As8wWZ9+Fw
rpurPEswbFnrLS/tA3fY7pQxc57y+Lerlx23gb/o2M4pNoUPxL/73a0Pa5gM
dCzShIuFFUtNlGCBKtvoaKkpj/dvmdUTIfhmhagoLx/M3T/3gyk7rH4iKTZp
Yj7D1+JdtXu/wYGbFXuVPsGbHiYcC30LF+80mvu6GZ7QZYlf1QBb/7LlD6uA
Lbr4TvVch10jHg/q5MBG4ar6WSmwU+iMeK7zsLlKe7t3GOxwwJ3v/VG4bsJV
09B7yvN9f9yqcj9cyGvlpmgD86bleuSawvvKFzqKGcDs53cZpmrCOV78EsuU
4Zu3J76krZjy+z+pyZMShuep8+4s5oevnL3wVYMTFjjEdLRxUoDhkWzmMasf
sNToxj1f++FXasHlYR9gf7fdLGItsGdC6JrqRvjM60Jruxo40OKMO8sd+P2e
uoO5BXCsAaelSRrsd4RH+d9F+I5v8O+CKFju2ex8mxPwHCVHfT5/eL3V2ueP
DsK3l2ronXSAJfcszNC2gHeIHRuaYQQf8xETua8Hjwde14xcC2f4v9XboQAv
rzBTEZGE8wsbeEeWwHuaPj+vmQfbF+0PjGOf8npP/OA5+I+f4bWHtMP1v8Pn
v/3rF++HR207lFg/wLG1EXs/v4IjVlf6NzXCwgPLD5XUwMGynuYZd6Z83cJs
2fmrMN9g8JPQdLjGM9PWPwHWPneoxeMsXDs7U8HlJCxT0uWxPwBOPdF5fr8n
fOiQaaKLE5xf1H/C03rK73tgt9ERU1jrh/HkSQO4rexUzIX18C7NPJas1XC7
oLt5mQy8mCMs+rkIzPkqO3NgAbx+//EUdh7Yov6Br9RM+Cb7qlVb/vAxXLXf
6b7HCOyoIqmZ0As3dyyLvdcBP+xka/zWDD/4ePa92EPYKsO1eVcVPD5qnB59
C956f9S4IR/+T4r13cw02Fln3SbdeFjc0jDqVDSs9Ky/sDEUbl/66BpfAHzh
/eVwG0848MEyrQKnKc8nm7l53BrWc/+laWQGJ0rdOZW1GRYa/5EzqQXryDln
WqrCrcvvB5SthH2ta2WWLId1D/PdOrZ4yuuzyn3BpzmwrHWEiQkbvGZcyLFq
Yh7DIaJvjeW+w12zggXS+uFXf0qLFnTCHT66YjGt8AfWV65cT+GxPaJR4ffg
BxbdJzjL4aH3T42ii+FKluRR/hy45hez66VLcAl3Sal0LCxU4ttRGgH3hn97
sSUE/qTSe/mDH6x8gV3Lz33K87s49+Y8R7hxd+nfQit4KV/JfCNTmFP4/sxR
Azj3T1J9vBZ8Su+b+QZVeG/N8crBlXCWCcvPxOXwDSb5yS2CcMOP6jeTc2H7
YPeTt9lha54fzB6Tcxk+qMq1XfYn3HHdxXVgEP5j9Wz31W74vMrofK82ONkh
On3Nc7hC3mqSpQHO4lgg/bwSfh3iL3blFiy1Q3PAuwBmt1123CAd9spo6xFJ
hNW2S82fiIGPFt7jbz8NR651+VAeBK+JafW77AvP8ax/e9IVrmwY4XHfCw/n
CMy2tIDzN4+8NDCGH/Osc16rDzcdLWmQWw+v1hcelVCB/25c9WnZStgqIC1b
aDlsxLtGQUgQ7t9RGCo8D17VWHtlOceU159fIUyWCeZhLlFV/TWH4bRwgSLd
YVjsOdtXs49wznLDP04d8Njf9MajL2Dn348c4h7Biv3H6otr4In7oUNNJXDi
jdiOkUI4ZNLrHH82rCHRwbP2EqzUFGPsEAtLPzWyiImEs8Q6pKpOwOXj3+6O
HIFTb+yYL+4F32y6p2zlDPOwMi+Ms4O3rGmsat4F//XvkZm3HRZk47Ey2wh3
GXIYJayb8nz7L7J1KsPc2QEhMrJTXq+gQ9V+YnBywuaahsXwS+OyUMF58Ce5
ME5PDrhp8JDJQyZ4fs+5Ev0RXoZ/Xj+5feZ7uK99q3P9Ezhop/usyLuw3VEf
MfN8eIC7p3ZFIjx/xcZupnDYxkws9O1heI//zMwqR/hlr5de9g54r/GYwwXd
Kd//YinLaSX40pCHcLAo7BDmXxo4F+YbrXsWzATP/tjuEPaFh+G4IEPfuHfw
Gf1M5rwn8IHVHhx1d+FjV9ZGdubD301jw2clTfn+IC5muTOwc6XsN2t/mEso
zOrcfnic9+r6x7vgm/4ySVybYI+88weNVGAmu0OlieLwifsOAf38sI//yI31
M2GtE/l7Eke5GZa3kTr9pws2+/F7mV0zrJxxQ66xBi5T/Xx9bTGcPrwqrzgV
1j2ySGBlDOz+b93o1eApjzdPUVfZHX5WHcFWbQPbhndqGG+D79o+6u5bB1tf
ffv3xEqY2/hGqLgQXH+5++jj2XDUPrY+v/HZDCt8vFMlPQgvfBPN1tUOr/SR
qLzUCJ+2X9RtVw7vrZ9xSCofdlsXdOhHIpzTKdnz4AysoptcefkIPN/Lb9bR
A/C877tLbC3gA0/ftWzaDOcfz7RbrQ5HchnukJKG43t9bi5bDM/kqji6lBM+
+6W+SOQPF8Oi4fKG0v1w5pZLJmptcI90cfWWR/DKRK6LDmWwdpTRq5A8ONJP
LCArEeYykQprOgOPx7CMTxyBS1ZZtCi4wPuzn893sYQrf/NW5G6By7LLG4bW
woF3AtaoysK913/xnFoCW+W06rfNhi/J3OtVmuBk2HiH46dzQ/CnOifDX2/h
9cleAvZPYctwBa1nlfCmiu1PdAthka9+dysvw5yOu7k1Y+DynpSq2mOwYeVo
81ZPuPMx+6YOe3ijd4SgpwlclCJtxKUDO9fG9uQpwW6dga+3L4eFTsbI/OGH
39Uef5s7C25SnzFs85OD4UML71kt6oO75x1Z8aYVdnFrNb3UAKv+Otu+vxSe
4DKvVsuDoy70MPMkwY6sA5c/RcC7HUQSGwLhJes1R666wR03x67E28CPPdkL
w7bDDUXiC4K04EZ1jjY/BTjMyfWXnyj8W4jDPYgPfvsiQSt8Jmwf/cYl4Qc7
w7xdJ0au9cIBo2ZPH7bC+Yc4ZvU3wFcLbS7wlsE/vOYFqufDY8u7yw8kw4Fl
Z01To2CF0lbt9iB4QiUgXNADPtqmLmlvD/u3twoWmMDKM/idxnXg3uxidpPV
8Jw73kxXJeDhPKFt3AvhF2e9v3pxwCIs6v1v/7AxfEpJRW3bIHz8w8r2urfw
eYu+Zs0mOOnECuGqanjx0/Iq3etw6DrHm03psKvj13HbWPijm0TCj1NwHkdT
WIwfvPvYrUb5A3BWToZ9iyWc/tlp83FD+JF640mF9bCBWBJfnzy8rixj9Ioo
rJB1S3wPP3xUKDlXkhXe+FEi+NsvVoZTjMWzaj/DqXpOS+PbYXfFij6vJ7DZ
gjFm0yq48PhnV7VieG7kXimxdFjinZoyXyx8q0Ajhv00nFaircHiDz/eJqzG
4gLP1M8+wW4ND7EVLeXbDnMc5eUQ2wCPCydrqynBIaOyjSbisMGJhDSvBXB9
d2nDRQ74Y7Hjutq/sxj+Ntef6dsQrFP4aK7khylfL1/tad8MX/5yYemVe/C8
03WLem/DP3VS9sjnwu4u/8aCk+Cq+rqOl1FwT8ojbrljsGz1SES0F9zmz79r
1AEWjed3t94Fv3B69uKxAVxzQ/LkBg14570/IeWr4M820k/UReDV9y7ureKb
8v2FyzcasMIau274vB6byfDj/RJfXAdgb077W6zvYL03Gx9kPoNv9pUv31wH
d9/NeDJ6C75t2luTlgOvWOTIvCsJ9hngiJwTPeXnLyyxbzoG77XZFXLeG77W
+3TIyhF21GfNkNkN+5/8mDG5BZbl2DHyWhP+k7Xu1B0FODwhzDFp+ZTHPyb8
X+gCWMZucJY3J5x46c09xwkWhg1Zmp/YjsCct6qX2XTDT9T+q7BvgePc5TIO
PIRlY0+/9LsL62ie2hZZCCvuWjgvMw3OFJERrouFJZUKfHvD4Eve4QK8gfDI
4uJ/Gu6wd+FcBY89sNHMxIKcHTCX6hrPXn34w9V3QSs0YPb5R155ysES9n99
qkTh/DoT63nz4ZDrHtEHOGDHTj32hvEZDPNp1T2SHoFPjL15da4bbncNWMHU
CtcpJ9R7PYL1BMXz+ivg90vmtjoVT3k8h+1b+zPg8wbNHF7xcLZhJO9kBJyy
yMP6v2DYPsBjVMobTt177Hm9I3yn69wvJwvYTyJpH+822PRwpODdDfACFYtF
B1fDSa9/2YivgPf0mQ92LoGZ/nrUpM+BX5QovTswE97/7IK26hgzwx1jp4fZ
B2HnIaau9+/hwgOjS+6+gLllTS+nPIB/9PE5h5bDqoYrjngUwkJMp5vt0+H7
ccu8zC/CW+M+m5tFwI7ur07tCIZPBrT+tfSG/4x13XFygrvYBsr8LGGZ7K6Z
Z7fDYUV3Y/N0YL1XLm6NqrBSUlfEVxnY35zv65Jl8F75kWRDfphzjsvZE+yw
Yp5vQ+U4E8MfvZn1J0dgtiuT3HofYb5l9otj3sB34+a7fXgCf7Kew6pSC68P
0vwYcxuuyo/h/JoHS2r/9N15GVbbYCNZcx420L+zVCEM9jv3xTIrEB759v3d
Mk/Y6NnN7NR98INlS26LW8Dajgs4i7bBd3LPpa/XgWUP+4e8VIWr39zOOigL
9+9cPYdHBD7c/67yugA8b0bKdStO2OtbUcuCf5Pr/8/XpEafH+uDNX437fz+
DE44LLDPqwzedTBm/E/6lO/fOVsoOgp+vd30vsxheJR/1dgLO3jN973XT22G
ne6XfddRhnV7flZyLYXfCbXPeccGxxVL9Zd9/Yefv+Hy5rR22LdxXOFCPayR
MnE5phAuMLS6cDEBflT0nCf3BMzdxM9b7wa/b2+7MLALZpdpvbxEG5aSLJcz
l4VP66voXpoPM3P+7BhmgvPeZ/42GJhg2HDll4TCV7DtWv8K4WrYc+XnvYl5
cMFYZ6RwLBxmPlOtMBgOqh92MDgw5fEOrOMbNoMHFp/RTlkPH9J3/bZTGtYZ
8xMVFIDjSrWbP0+OM3wlcTdzXT98dOmWwqxXsLNSWvuFathfsu9kVD5ceuny
1Zg4WDZ8m8ml43DmAh/v265TXBw1580uOHZAYAWrDuwUEHp33Sq4ZtW2R8GL
4I0feowfz4Q73O6YiI38ZdjoqsLj0HbYdM/dipH78DXlCgmn63BrRhzrpxSY
e0aOlXc4fMrOUIrDd8rXo9/vz7WDldhvCplthQ9/W7KRQw1m5nLubBCD+a90
D5/jhZ3PvHRz+vuH4dRFx6w39sFSfJIVci/gsHTWSLEqOGuH+UORfHiIzcRH
+iJ8sUs8ct0JWGLbjDmW7nDwp7mTIZZwaECA+a1N8OVRe8FvSvCEWc/GNcvg
jdeF2s7MhneKib/sHfvNcFEZt7LhR9g3sHes4jkcblYmsqYSvssdc7UyD3bd
dCBp20W4wHVT/6cTsGm+SEKUBzyjfzhLwxq2qEqd99MAdnRe3l6qAlfX7Zk8
LQbPWa8VZDdnys97nbxTZ2IMf8+5Zqfl++Hd3Rq8Uq1wRcWKoRX34IuHPwmr
FMOdBtpZWy/Bmff/BrlFwHbPX+bE+8EjsWGiT/fBysef9HObwp5rdjCZa8Ft
sY/tC1bC0hfbubkEp/w8O3EWH3b4rpy+Vt+PXwwr7Hhb59AN66/yjxx8Brcs
yY8PqoQfHJvoXVwAXyr+4VuTAH/6yafrdRrWC3mxfaUvnLI/7+K3PbBZMsfi
WiN4Z6/VqyRN2OoDZ0OwLOz1xWfEbTFsu+7XVkf2Kb7xqX3/z58M8/1ITPLt
gVdbWJyJbIZn9LtlXa2GLXcuGH59Deb/ec6WJwXOrl7w2zAC/mLQWnLRH353
dyJ5wAm+11qcbrATftDH31isC5+s1567XAl2e2bskyoCWw2YfJOYAyf4G4ff
+fcDxw8LU1WTIdi8z/zPz3bY/YvVs8xH8M1bZndsSuHSIbmrIjlwc+nrwuE4
uCFbqaL+JLysUPhFlg8cIHfoy3974S9DnHNOm8Cv+QoUT22AxVaK7jgrD3tI
yvumCcNyRudjqnjgX6Ysmb0T33H81VQsWjAE5x5+XGjSATvd97tysRH+Yfg6
pLcM3h19ynh9HlzksIgrLQG+wSVylSccPiQotfqkH+xy5kbqrP3wsWvaQ2d3
wfbrti9cvgkW22YoXKsy5edb5E86S8A8Ws23BefDDdri2q2z4GLuGZeTf4wy
LHy7+pHLR5ip4kat7is4Ya5UqGQ9nMy/bzb/LXhOYoE5ZyZcMKjuyBkLmz7f
qMh/Es4PZy6T9IW/tMb90d0Hj8xY+dVlB7zyTU9ish5seevN95bV8PoQkfHF
EvD5qsdX98+Hn53sZa1mhcUifGaK/PrGcKPU4fSIPljX9vOHyVb4U3t16dEG
OOvfkPSsUrjhnaVCXC7MZTzyUD4RfjAU8fXlGXjrfM7MkAB4/1+tzjWuMHcG
c/ofK1h4dEHfPUM489rmvHhNWPuU5WdfObhkMdsVq2Xwupmznm6dC6u1sblt
nAH3qlccMRj9iuN185PRHT2w8p63L11ewQGPziyOuA8bzvGouXEHznYUvf8x
B/6soigukghfk5Jp3xcBF0pf6LkRCJsHfFnHdRD+U1zW7WILz3hwsPmVEXxe
6BirgTbcHWkTWK8EMzn7ym8Rh09Fygi3zYcT9nTrerHDL7/8SeH7M8Lw2Y5G
icoBmDk4v93zLVzQ01+yqglu62gp+14NS7CUvK27Dq9/2CyUnAHXHXc6fDQO
TjpwvdcpDJ5TMuBkeQQeurTp1y5XOMf2Z4y1DXzVeLmCqxF8c+j3ixPasMGb
JN8MZXjDN+l5TyXgvbvvZTItgqWCjstqcMG9ZiO6zH+/MPxtsS9b8nvY7Oy1
eP178NGh6yOsubDn8f/YWqNg52qTVyVesIzdmHHBLviS+1HfYg04za1FtUEE
brX/GjPCCpv/uOUnPTjMcE/4rD7f5/APk/IXzbfhZwcLVDYkw6MT2Ww1x2Fn
jcOaJk6wRtLb5u9bYZbX8XdzFOGT8+1H3RbC5n8+HdT9N8Twrcq3ErI9sJtR
3zzxR1O+7pgjLVcE66dU7tscB9tH1pYfCoSvd21afnMP7BT8Nm6GAWx7hptr
jxysEm3t1ywA65zb1mI6PsjwT0XrJb1dcE85s3b4wylf31Ckua4ILit/zTHj
Imwt2JfYehTmdtb5XOEAC7QbD97cAhuOeCXdVYTFwlmGXy6CvzJbt08wwXJb
XlmofhrA54+lau/xJnjrOeeh9tvwfk2RLxsvwbUGcna1J2ETzjbVbW6w+4x9
bv1m8Kk/c8biNGBOwSVNpsth6Zm1n5fNhov71q7/N9rPsGNa9f2BdnjkRejh
z3Xw6bEy/V/5sPzx8woCF+DdQxordAJhh65uieMOcKHuDZGmrXCG0cs5K1fD
i64fHEgUgllTcnIWssIHerPWZw1/xvlPMCpbpxVeknC0daQKjspKuH81Bx4I
Z3Y98h8ce+Vl5c4jMHegwm3tvbDf8GoDza1THk928qDBajjtfe5Sh6Wwt6bJ
9mg2eLkY/9iDkU/4fUW55sxtg3+km0Q718EdP2YdeF4AN+3TStSPg9/uFJrf
FAyP7ix56eAMn1y98gmHKTy0KP5nhQa8JV5A/7gEXPqgtsR0DmxlXrF+9Z8+
HI+zxV6K98CZLfxu4k9hiXdFzMol8HDGwnDjNFiD7+Cfo5HwhOTLraWH4BZu
98Ms9rDDKgdPqy3w+MY2hXur4TVHfxeqL4PLPAe6qjjhI2btNaY/ehm+P/ZD
5+d7OKXP2S77EZzg7cTjdAvOaVymtzoVPsnz6O/cCPisVcKKCV/4dv/9+p92
sJdA1IN/W+AuTykJAVX4yIfW12tE4VWXO1pcuWEziyMLro19ZDha89d/E91w
MWfyOssmuEv45twHZbDK+ahZG7Lgd5r+cx7+B488f7TC9igc0Plan8V5ys8b
G3e4ZQZ/zjnv66sFL04c99SRhVMTEo2FF8Jz8l9wccyE4+bPjWca6WE43q9q
aFYHbPZ828xFDfDzc4ov1tyE5xZ1Gu9PhWcXtBzOiIRlss9qDPvBQ27RF/X2
[truncated: 7,976,171 more chars]
