# Supplementary material for: Coupled constitutive relations: a second law based higher-order closure for hydrodynamics
Source: Proc Math Phys Eng Sci. 2018 Oct 17;474(2218):20180323. doi: 10.1098/rspa.2018.0323 (PMC6237507; doi:10.1098/rspa.2018.0323)
Supplement: Cavity_Plots.nb [file rspa20180323supp2.nb]

(* Content-type: application/mathematica *)

(*** Wolfram Notebook File ***)
(* http://www.wolfram.com/nb *)

(* CreatedBy='Mathematica 7.0' *)

(*CacheID: 234*)
(* Internal cache information:
NotebookFileLineBreakTest
NotebookFileLineBreakTest
NotebookDataPosition[       145,          7]
NotebookDataLength[   4060937,      68136]
NotebookOptionsPosition[   4058185,      68068]
NotebookOutlinePosition[   4058637,      68085]
CellTagsIndexPosition[   4058594,      68082]
WindowFrame->Normal*)

(* Beginning of Notebook Content *)
Notebook[{

Cell[CellGroupData[{
Cell["Plots Generator Application", "Section",
 CellChangeTimes->{{3.465327365109375*^9, 3.465327368265625*^9}, {
  3.4653299053125*^9, 3.4653299126875*^9}},
 Background->RGBColor[
  1., 0., 0.],ExpressionUUID->"89eedf95-4b7d-4836-bf52-12f95b441333"],

Cell[CellGroupData[{

Cell["Settings", "Subsection",
 CellChangeTimes->{{3.46533157440625*^9, 3.465331576*^9}},
 Background->RGBColor[
  1, 0.85, 0.85],ExpressionUUID->"d7ae6b4c-7669-423c-85fe-5afffae961dc"],

Cell[BoxData[
 RowBox[{"\[IndentingNewLine]", 
  RowBox[{
   RowBox[{
    RowBox[{
    "SetDirectory", "[", 
     "\"\<C:\\\\Users\\\\aniru\\\\Documents\\\\Shock Structure\\\\PRSAL\>\"", 
     "]"}], ";"}], "\[IndentingNewLine]", 
   RowBox[{"Needs", "[", "\"\<PlotLegends`\>\"", "]"}], "\[IndentingNewLine]",
    "\[IndentingNewLine]", 
   RowBox[{
    RowBox[{"linethickness", "=", 
     RowBox[{"6", "/", "1000"}]}], ";"}], "\[IndentingNewLine]", 
   RowBox[{
    RowBox[{"markersize", "=", 
     RowBox[{"3", "/", "100"}]}], ";"}], "\[IndentingNewLine]", 
   RowBox[{
    RowBox[{"imagesize", "=", "300"}], ";"}], "\[IndentingNewLine]", 
   RowBox[{
    RowBox[{"fontsize", "=", "13"}], ";"}], "\[IndentingNewLine]", 
   "\[IndentingNewLine]", 
   RowBox[{
    RowBox[{"SetOptions", "[", " ", 
     RowBox[{"ListPlot", ",", "\[IndentingNewLine]", 
      RowBox[{"BaseStyle", "\[Rule]", 
       RowBox[{"{", 
        RowBox[{
         RowBox[{"FontFamily", "\[Rule]", "\"\<Times\>\""}], ",", 
         RowBox[{"FontSize", "\[Rule]", "fontsize"}]}], "}"}]}], ",", 
      "\[IndentingNewLine]", 
      RowBox[{"Frame", "\[Rule]", "True"}], ",", 
      RowBox[{"RotateLabel", "\[Rule]", "False"}], ",", 
      RowBox[{"AspectRatio", "\[Rule]", "0.7"}], ",", 
      RowBox[{"ImageSize", "\[Rule]", "imagesize"}]}], "]"}], ";"}], 
   "\[IndentingNewLine]", "\[IndentingNewLine]", 
   RowBox[{
    RowBox[{"SetOptions", "[", " ", 
     RowBox[{"Plot", ",", "\[IndentingNewLine]", 
      RowBox[{"PlotStyle", "\[Rule]", 
       RowBox[{"{", 
        RowBox[{
         RowBox[{"Thickness", "[", "linethickness", "]"}], ",", "Red"}], 
        "}"}]}], ",", "\[IndentingNewLine]", 
      RowBox[{"BaseStyle", "\[Rule]", 
       RowBox[{"{", 
        RowBox[{
         RowBox[{"FontFamily", "\[Rule]", "\"\<Times\>\""}], ",", 
         RowBox[{"FontSize", "\[Rule]", "fontsize"}]}], "}"}]}], ",", 
      "\[IndentingNewLine]", 
      RowBox[{"Frame", "\[Rule]", "True"}], ",", 
      RowBox[{"RotateLabel", "\[Rule]", "False"}], ",", 
      RowBox[{"AspectRatio", "\[Rule]", "0.7"}], ",", 
      RowBox[{"ImageSize", "\[Rule]", "imagesize"}]}], "]"}], ";"}], 
   "\[IndentingNewLine]", "\[IndentingNewLine]", 
   RowBox[{
    RowBox[{"diamondW", "=", 
     RowBox[{"Graphics", "[", 
      RowBox[{"{", 
       RowBox[{
        RowBox[{"EdgeForm", "[", 
         RowBox[{"Thickness", "[", "0.2", "]"}], "]"}], ",", "White", ",", 
        RowBox[{"Polygon", "[", 
         RowBox[{"{", 
          RowBox[{
           RowBox[{"{", 
            RowBox[{
             RowBox[{"-", "1"}], ",", "0"}], "}"}], ",", 
           RowBox[{"{", 
            RowBox[{"0", ",", "1"}], "}"}], ",", 
           RowBox[{"{", 
            RowBox[{"1", ",", "0"}], "}"}], ",", 
           RowBox[{"{", 
            RowBox[{"0", ",", 
             RowBox[{"-", "1"}]}], "}"}]}], "}"}], "]"}]}], "}"}], "]"}]}], 
    ";"}], "\[IndentingNewLine]", 
   RowBox[{
    RowBox[{"diamondB", "=", 
     RowBox[{"Graphics", "[", 
      RowBox[{"{", 
       RowBox[{
        RowBox[{"EdgeForm", "[", 
         RowBox[{"Thickness", "[", "0.2", "]"}], "]"}], ",", "Black", ",", 
        RowBox[{"Polygon", "[", 
         RowBox[{"{", 
          RowBox[{
           RowBox[{"{", 
            RowBox[{
             RowBox[{"-", "1"}], ",", "0"}], "}"}], ",", 
           RowBox[{"{", 
            RowBox[{"0", ",", "1"}], "}"}], ",", 
           RowBox[{"{", 
            RowBox[{"1", ",", "0"}], "}"}], ",", 
           RowBox[{"{", 
            RowBox[{"0", ",", 
             RowBox[{"-", "1"}]}], "}"}]}], "}"}], "]"}]}], "}"}], "]"}]}], 
    ";"}], "\[IndentingNewLine]", 
   RowBox[{
    RowBox[{"circleW", "=", 
     RowBox[{"Graphics", "[", 
      RowBox[{"{", 
       RowBox[{
        RowBox[{"Thickness", "[", "0.2", "]"}], ",", "Black", ",", 
        RowBox[{"Circle", "[", "]"}]}], "}"}], "]"}]}], ";"}], 
   "\[IndentingNewLine]", 
   RowBox[{
    RowBox[{"circleB", "=", 
     RowBox[{"Graphics", "[", 
      RowBox[{"{", 
       RowBox[{
        RowBox[{"Thickness", "[", "0.2", "]"}], ",", "Black", ",", 
        RowBox[{"Disk", "[", "]"}]}], "}"}], "]"}]}], ";"}], 
   "\[IndentingNewLine]", "\[IndentingNewLine]", 
   RowBox[{
    RowBox[{"SetOptions", "[", 
     RowBox[{"ListContourPlot", ",", "\[IndentingNewLine]", "\t\t", 
      RowBox[{"BaseStyle", "\[Rule]", 
       RowBox[{"{", 
        RowBox[{
         RowBox[{"FontFamily", "\[Rule]", "\"\<Times\>\""}], ",", 
         RowBox[{"FontSize", "\[Rule]", "15"}]}], "}"}]}], ",", 
      "\[IndentingNewLine]", "\t\t", 
      RowBox[{"ColorFunction", "\[Rule]", 
       RowBox[{"Function", "[", 
        RowBox[{"x", ",", 
         RowBox[{"(", 
          RowBox[{"Blend", "[", 
           RowBox[{
            RowBox[{"{", 
             RowBox[{
             "Blue", ",", "Cyan", ",", "Green", ",", "Yellow", ",", "Red"}], 
             "}"}], ",", "x"}], "]"}], ")"}]}], "]"}]}], " ", ",", 
      "\[IndentingNewLine]", "\t\t", 
      RowBox[{"ContourStyle", "\[Rule]", " ", "None"}], ",", 
      "\[IndentingNewLine]", "\t\t", 
      RowBox[{"ContourLabels", "\[Rule]", "Automatic"}], ",", 
      "\[IndentingNewLine]", "\t\t", 
      RowBox[{"Contours", "\[Rule]", "25"}], ",", "\[IndentingNewLine]", 
      "\t\t", 
      RowBox[{"Frame", "\[Rule]", "True"}], ",", "\[IndentingNewLine]", 
      "\t\t", 
      RowBox[{"AspectRatio", "\[Rule]", "1"}], ",", "\[IndentingNewLine]", 
      "\t\t", 
      RowBox[{"PlotRange", "\[Rule]", "All"}], ",", "\[IndentingNewLine]", 
      "\t\t", 
      RowBox[{"ImageSize", "\[Rule]", "450"}], ",", 
      RowBox[{"FrameStyle", "\[Rule]", 
       RowBox[{"Directive", "[", "Black", "]"}]}], ",", 
      RowBox[{"FrameTicksStyle", "\[Rule]", 
       RowBox[{"Directive", "[", "Black", "]"}]}], ",", 
      RowBox[{"LabelStyle", "\[Rule]", 
       RowBox[{"Directive", "[", "Black", "]"}]}]}], "]"}], ";"}], 
   "\[IndentingNewLine]", 
   RowBox[{
    RowBox[{"SetOptions", "[", 
     RowBox[{"ContourPlot", ",", "\[IndentingNewLine]", "\t\t", 
      RowBox[{"BaseStyle", "\[Rule]", 
       RowBox[{"{", 
        RowBox[{
         RowBox[{"FontFamily", "\[Rule]", "\"\<Times\>\""}], ",", 
         RowBox[{"FontSize", "\[Rule]", "15"}]}], "}"}]}], ",", 
      "\[IndentingNewLine]", "\t\t", 
      RowBox[{"ColorFunction", "\[Rule]", 
       RowBox[{"Function", "[", 
        RowBox[{"x", ",", 
         RowBox[{"(", 
          RowBox[{"Blend", "[", 
           RowBox[{
            RowBox[{"{", 
             RowBox[{
             "Blue", ",", "Cyan", ",", "Green", ",", "Yellow", ",", "Red"}], 
             "}"}], ",", "x"}], "]"}], ")"}]}], "]"}]}], " ", ",", 
      "\[IndentingNewLine]", "\t\t", 
      RowBox[{"ContourStyle", "\[Rule]", " ", "None"}], ",", 
      "\[IndentingNewLine]", "\t\t", 
      RowBox[{"ContourLabels", "\[Rule]", "Automatic"}], ",", 
      "\[IndentingNewLine]", "\t\t", 
      RowBox[{"Contours", "\[Rule]", "25"}], ",", "\[IndentingNewLine]", 
      "\t\t", 
      RowBox[{"Frame", "\[Rule]", "True"}], ",", "\[IndentingNewLine]", 
      "\t\t", 
      RowBox[{"AspectRatio", "\[Rule]", "1"}], ",", "\[IndentingNewLine]", 
      "\t\t", 
      RowBox[{"PlotRange", "\[Rule]", "All"}], ",", "\[IndentingNewLine]", 
      "\t\t", 
      RowBox[{"ImageSize", "\[Rule]", "450"}], ",", 
      RowBox[{"FrameStyle", "\[Rule]", 
       RowBox[{"Directive", "[", "Black", "]"}]}], ",", 
      RowBox[{"FrameTicksStyle", "\[Rule]", 
       RowBox[{"Directive", "[", "Black", "]"}]}], ",", 
      RowBox[{"LabelStyle", "\[Rule]", 
       RowBox[{"Directive", "[", "Black", "]"}]}]}], "]"}], ";"}], 
   "\[IndentingNewLine]", "\[IndentingNewLine]", 
   RowBox[{
    RowBox[{"SetOptions", "[", 
     RowBox[{"StreamPlot", ",", "\[IndentingNewLine]", "\t\t", 
      RowBox[{"BaseStyle", "\[Rule]", 
       RowBox[{"{", 
        RowBox[{
         RowBox[{"FontFamily", "\[Rule]", "\"\<Times\>\""}], ",", 
         RowBox[{"FontSize", "\[Rule]", "15"}]}], "}"}]}], ",", 
      "\[IndentingNewLine]", "\t\t", 
      RowBox[{"StreamStyle", "\[Rule]", "Black"}], ",", "\[IndentingNewLine]",
       "\t\t", 
      RowBox[{"Frame", "\[Rule]", "True"}], ",", "\[IndentingNewLine]", 
      "\t\t", 
      RowBox[{"AspectRatio", "\[Rule]", "1"}], ",", "\[IndentingNewLine]", 
      "\t\t", 
      RowBox[{"PlotRange", "\[Rule]", "All"}], ",", "\[IndentingNewLine]", 
      "\t\t", 
      RowBox[{"ImageSize", "\[Rule]", "450"}], ",", 
      RowBox[{"FrameStyle", "\[Rule]", 
       RowBox[{"Directive", "[", "Black", "]"}]}], ",", 
      RowBox[{"FrameTicksStyle", "\[Rule]", 
       RowBox[{"Directive", "[", "Black", "]"}]}], ",", 
      RowBox[{"LabelStyle", "\[Rule]", 
       RowBox[{"Directive", "[", "Black", "]"}]}]}], "]"}], ";"}], 
   "\[IndentingNewLine]", 
   RowBox[{
    RowBox[{"SetOptions", "[", 
     RowBox[{"ListStreamPlot", ",", "\[IndentingNewLine]", "\t\t", 
      RowBox[{"BaseStyle", "\[Rule]", 
       RowBox[{"{", 
        RowBox[{
         RowBox[{"FontFamily", "\[Rule]", "\"\<Times\>\""}], ",", 
         RowBox[{"FontSize", "\[Rule]", "15"}]}], "}"}]}], ",", 
      "\[IndentingNewLine]", "\t\t", 
      RowBox[{"StreamStyle", "\[Rule]", "Black"}], ",", "\[IndentingNewLine]",
       "\t\t", 
      RowBox[{"Frame", "\[Rule]", "True"}], ",", "\[IndentingNewLine]", 
      "\t\t", 
      RowBox[{"AspectRatio", "\[Rule]", "1"}], ",", "\[IndentingNewLine]", 
      "\t\t", 
      RowBox[{"PlotRange", "\[Rule]", "All"}], ",", "\[IndentingNewLine]", 
      "\t\t", 
      RowBox[{"ImageSize", "\[Rule]", "450"}], ",", 
      RowBox[{"FrameStyle", "\[Rule]", 
       RowBox[{"Directive", "[", "Black", "]"}]}], ",", 
      RowBox[{"FrameTicksStyle", "\[Rule]", 
       RowBox[{"Directive", "[", "Black", "]"}]}], ",", 
      RowBox[{"LabelStyle", "\[Rule]", 
       RowBox[{"Directive", "[", "Black", "]"}]}]}], "]"}], ";"}], 
   "\[IndentingNewLine]", 
   RowBox[{
    RowBox[{"SetOptions", "[", 
     RowBox[{"Plot3D", ",", "\[IndentingNewLine]", "\t\t", 
      RowBox[{"BaseStyle", "\[Rule]", 
       RowBox[{"{", 
        RowBox[{
         RowBox[{"FontFamily", "\[Rule]", "\"\<Times\>\""}], ",", 
         RowBox[{"FontSize", "\[Rule]", "15"}]}], "}"}]}], ",", 
      "\[IndentingNewLine]", "\t\t", 
      RowBox[{"AspectRatio", "\[Rule]", "1"}], ",", "\[IndentingNewLine]", 
      "\t\t", 
      RowBox[{"PlotRange", "\[Rule]", "All"}], ",", "\[IndentingNewLine]", 
      "\t\t", 
      RowBox[{"ImageSize", "\[Rule]", "450"}]}], "]"}], ";"}], 
   "\[IndentingNewLine]", "\[IndentingNewLine]", 
   RowBox[{
    RowBox[{"SetOptions", "[", 
     RowBox[{"ListContourPlot", ",", "\[IndentingNewLine]", "\t\t", 
      RowBox[{"BaseStyle", "\[Rule]", 
       RowBox[{"{", 
        RowBox[{
         RowBox[{"FontFamily", "\[Rule]", "\"\<Times\>\""}], ",", 
         RowBox[{"FontSize", "\[Rule]", "15"}]}], "}"}]}], ",", 
      "\[IndentingNewLine]", "\t\t", 
      RowBox[{"ColorFunction", "\[Rule]", "\"\<Rainbow\>\""}], ",", 
      "\[IndentingNewLine]", "\t\t", 
      RowBox[{"ContourLabels", "\[Rule]", "Automatic"}], ",", 
      "\[IndentingNewLine]", "\t\t", 
      RowBox[{"MaxPlotPoints", "\[Rule]", "Infinity"}], ",", 
      "\[IndentingNewLine]", "\t\t", 
      RowBox[{"Contours", "\[Rule]", "20"}], ",", "\[IndentingNewLine]", 
      "\t\t", 
      RowBox[{"Frame", "\[Rule]", "True"}], ",", "\[IndentingNewLine]", 
      "\t\t", 
      RowBox[{"AspectRatio", "\[Rule]", "1"}], ",", "\[IndentingNewLine]", 
      "\t\t", 
      RowBox[{"PlotRange", "\[Rule]", "All"}], ",", "\[IndentingNewLine]", 
      "\t\t", 
      RowBox[{"ImageSize", "\[Rule]", "450"}]}], "]"}], ";"}], 
   "\[IndentingNewLine]", 
   RowBox[{
    RowBox[{"SetOptions", "[", 
     RowBox[{"ListDensityPlot", ",", "\[IndentingNewLine]", "\t\t", 
      RowBox[{"BaseStyle", "\[Rule]", 
       RowBox[{"{", 
        RowBox[{
         RowBox[{"FontFamily", "\[Rule]", "\"\<Times\>\""}], ",", 
         RowBox[{"FontSize", "\[Rule]", "15"}]}], "}"}]}], ",", 
      "\[IndentingNewLine]", "\t\t", 
      RowBox[{"ColorFunction", "\[Rule]", "\"\<Rainbow\>\""}], ",", 
      "\[IndentingNewLine]", "\t\t", 
      RowBox[{"Frame", "\[Rule]", "True"}], ",", "\[IndentingNewLine]", 
      "\t\t", 
      RowBox[{"AspectRatio", "\[Rule]", "1"}], ",", "\[IndentingNewLine]", 
      "\t\t", 
      RowBox[{"PlotRange", "\[Rule]", "All"}], ",", "\[IndentingNewLine]", 
      "\t\t", 
      RowBox[{"ImageSize", "\[Rule]", "450"}]}], "]"}], ";"}], 
   "\[IndentingNewLine]", 
   RowBox[{
    RowBox[{"SetOptions", "[", 
     RowBox[{"ListStreamPlot", ",", "\[IndentingNewLine]", "\t\t", 
      RowBox[{"BaseStyle", "\[Rule]", 
       RowBox[{"{", 
        RowBox[{
         RowBox[{"FontFamily", "\[Rule]", "\"\<Times\>\""}], ",", 
         RowBox[{"FontSize", "\[Rule]", "15"}]}], "}"}]}], ",", 
      "\[IndentingNewLine]", "\t\t", 
      RowBox[{"StreamStyle", "\[Rule]", "LightBlue"}], ",", 
      "\[IndentingNewLine]", "\t\t", 
      RowBox[{"Frame", "\[Rule]", "True"}], ",", "\[IndentingNewLine]", 
      "\t\t", 
      RowBox[{"AspectRatio", "\[Rule]", "1"}], ",", "\[IndentingNewLine]", 
      "\t\t", 
      RowBox[{"PlotRange", "\[Rule]", "All"}], ",", "\[IndentingNewLine]", 
      "\t\t", 
      RowBox[{"ImageSize", "\[Rule]", "450"}]}], "]"}], ";"}]}]}]], "Input",
 CellChangeTimes->{{3.46533016540625*^9, 3.465330168859375*^9}, {
   3.465330217484375*^9, 3.465330217984375*^9}, 3.476252640828495*^9, {
   3.476340624479384*^9, 3.4763406257004538`*^9}, 3.476471244638606*^9, {
   3.4764713978163676`*^9, 3.4764714681363897`*^9}, 3.4764715153100877`*^9, {
   3.4764715527632303`*^9, 3.476471559996644*^9}, {3.4764737405843663`*^9, 
   3.476473748962846*^9}, {3.4764769344400444`*^9, 3.476476952754092*^9}, {
   3.476476997221635*^9, 3.4764770091293163`*^9}, {3.4764770753881063`*^9, 
   3.4764770820704885`*^9}, {3.4764771414498844`*^9, 3.476477149888367*^9}, {
   3.476477317687965*^9, 3.4764773243913484`*^9}, {3.476477401055733*^9, 
   3.4764774025778203`*^9}, {3.476478037478134*^9, 3.4764780383121824`*^9}, 
   3.4764781962522163`*^9, {3.4764782549755745`*^9, 3.476478284751278*^9}, {
   3.476478387110132*^9, 3.4764784209710693`*^9}, {3.476478456076077*^9, 
   3.476478503484789*^9}, {3.476478537694745*^9, 3.476478539375841*^9}, {
   3.476478570835641*^9, 3.4764785737858095`*^9}, {3.476478636845416*^9, 
   3.476478641500683*^9}, {3.476478898306371*^9, 3.4764788995264406`*^9}, {
   3.4764790566624284`*^9, 3.476479057654485*^9}, {3.4764802934621696`*^9, 
   3.476480295307275*^9}, {3.47648218483235*^9, 3.476482196169998*^9}, {
   3.476482233937158*^9, 3.4764822854331036`*^9}, {3.47648339452954*^9, 
   3.4764833954475927`*^9}, {3.476486460854924*^9, 3.4764864645701365`*^9}, {
   3.476486508088626*^9, 3.476486511099798*^9}, {3.4764875317151737`*^9, 
   3.476487539954645*^9}, {3.476487693732441*^9, 3.4764876992907586`*^9}, {
   3.4764878596939335`*^9, 3.476487867414375*^9}, {3.476487914942093*^9, 
   3.4764879239496083`*^9}, {3.476488001937069*^9, 3.4764880135197315`*^9}, {
   3.4764880797825212`*^9, 3.476488081837639*^9}, {3.476488120176832*^9, 
   3.476488121630915*^9}, {3.4764881554888515`*^9, 3.4764881816263466`*^9}, {
   3.476488991221653*^9, 3.476489005226454*^9}, {3.4764890587605157`*^9, 
   3.476489087086136*^9}, {3.4764892624861684`*^9, 3.4764892659883685`*^9}, {
   3.476779247523845*^9, 3.4767792539442124`*^9}, {3.4769041338297167`*^9, 
   3.476904138238969*^9}, {3.47690422042367*^9, 3.4769042237838616`*^9}, {
   3.4769046536104465`*^9, 3.4769046629319797`*^9}, {3.47726660532992*^9, 
   3.4772666069060097`*^9}, {3.4772674995940685`*^9, 
   3.4772675223813725`*^9}, {3.4783585176562786`*^9, 3.4783585298711*^9}, {
   3.478359199578277*^9, 3.478359200826279*^9}, {3.478378783809662*^9, 
   3.4783787874288683`*^9}, {3.4791363041661606`*^9, 
   3.4791363254583783`*^9}, {3.479139205498107*^9, 3.4791392055901127`*^9}, 
   3.4801854934259367`*^9, 3.48018562250132*^9, {3.480190608940528*^9, 
   3.4801906356310544`*^9}, {3.4801907402370377`*^9, 3.480190746591401*^9}, {
   3.4801908700924644`*^9, 3.480190879231988*^9}, 3.480191367776931*^9, {
   3.480191775376244*^9, 3.4801917775493684`*^9}, {3.4801918288493023`*^9, 
   3.4801918305403996`*^9}, {3.4801918773780785`*^9, 
   3.4801918774200807`*^9}, {3.485187585236416*^9, 3.4851875874435425`*^9}, {
   3.4852838887058673`*^9, 3.4852838965963182`*^9}, {3.4853005968569975`*^9, 
   3.4853006474788923`*^9}, {3.4853008568788695`*^9, 
   3.4853008613691263`*^9}, {3.4853012108511157`*^9, 3.485301220145647*^9}, {
   3.485353691762978*^9, 3.485353700204461*^9}, 3.4853537308062115`*^9, {
   3.4857033759417973`*^9, 3.485703386150381*^9}, {3.4857034269657154`*^9, 
   3.485703447206873*^9}, {3.485703478325653*^9, 3.4857034889322596`*^9}, 
   3.485703578547385*^9, 3.4857045886511602`*^9, 3.485704786963503*^9, {
   3.4857048318140683`*^9, 3.485704835364271*^9}, 3.4857184014952097`*^9, {
   3.485718659926991*^9, 3.4857186599909945`*^9}, 3.4857189838365173`*^9, 
   3.4871982883633604`*^9, 3.4988775915741863`*^9, 3.4988776311304483`*^9, 
   3.49887797121832*^9, {3.732799125224717*^9, 3.7327991313722844`*^9}, 
   3.7327991630778365`*^9, 3.7333785632979207`*^9, {3.7334062803175907`*^9, 
   3.7334063129955645`*^9}, {3.7334629929167376`*^9, 3.7334630461769953`*^9},
    {3.733480903219304*^9, 3.7334809032505817`*^9}, {3.733487884681422*^9, 
   3.7334878860485353`*^9}, 
   3.7440149719619856`*^9},ExpressionUUID->"b2f7354c-90b2-4acc-bddf-\
0d1f513e82ff"],

Cell[BoxData[{
 RowBox[{
  RowBox[{
   RowBox[{"SetOptions", "[", 
    RowBox[{"ListPlot", ",", 
     RowBox[{"Frame", "\[Rule]", "True"}], ",", 
     RowBox[{"BaseStyle", "\[Rule]", " ", 
      RowBox[{"{", 
       RowBox[{
        RowBox[{"FontFamily", "->", "\"\<Times\>\""}], ",", 
        RowBox[{"FontSize", "\[Rule]", "18"}]}], "}"}]}], ",", 
     RowBox[{"AspectRatio", "\[Rule]", "0.7"}], ",", 
     RowBox[{"PlotRange", "\[Rule]", "All"}], ",", 
     RowBox[{"Frame", "\[Rule]", " ", "True"}], ",", 
     RowBox[{"FrameStyle", "\[Rule]", 
      RowBox[{"Directive", "[", "Black", "]"}]}], ",", 
     RowBox[{"FrameTicksStyle", "\[Rule]", 
      RowBox[{"Directive", "[", "Black", "]"}]}], ",", 
     RowBox[{"LabelStyle", "\[Rule]", 
      RowBox[{"Directive", "[", "Black", "]"}]}], ",", 
     RowBox[{"Axes", "\[Rule]", " ", "None"}], ",", 
     RowBox[{"RotateLabel", "\[Rule]", " ", "True"}], ",", 
     RowBox[{"ImageSize", "\[Rule]", " ", "450"}]}], "]"}], ";"}], 
  "\[IndentingNewLine]"}], "\[IndentingNewLine]", 
 RowBox[{
  RowBox[{
   RowBox[{"SetOptions", "[", 
    RowBox[{"Plot", ",", 
     RowBox[{"Frame", "\[Rule]", "True"}], ",", 
     RowBox[{"RotateLabel", "\[Rule]", "True"}], ",", 
     RowBox[{"BaseStyle", "\[Rule]", " ", 
      RowBox[{"{", 
       RowBox[{
        RowBox[{"FontFamily", "->", "\"\<Times\>\""}], ",", 
        RowBox[{"FontSize", "\[Rule]", "18"}]}], "}"}]}], ",", 
     RowBox[{"AspectRatio", "\[Rule]", "0.7"}], ",", 
     RowBox[{"PlotRange", "\[Rule]", "All"}], ",", 
     RowBox[{"Frame", "\[Rule]", " ", "True"}], ",", 
     RowBox[{"Axes", "\[Rule]", " ", "None"}], ",", 
     RowBox[{"RotateLabel", "\[Rule]", " ", "True"}], ",", 
     RowBox[{"ImageSize", "\[Rule]", " ", "450"}]}], "]"}], ";"}], 
  "\[IndentingNewLine]"}], "\[IndentingNewLine]", 
 RowBox[{
  RowBox[{
   RowBox[{"SetOptions", "[", 
    RowBox[{"RegionPlot", ",", 
     RowBox[{"Frame", "\[Rule]", "True"}], ",", 
     RowBox[{"RotateLabel", "\[Rule]", "True"}], ",", 
     RowBox[{"BaseStyle", "\[Rule]", " ", 
      RowBox[{"{", 
       RowBox[{
        RowBox[{"FontFamily", "->", "\"\<Times\>\""}], ",", 
        RowBox[{"FontSize", "\[Rule]", "18"}]}], "}"}]}], ",", 
     RowBox[{"AspectRatio", "\[Rule]", "0.7"}], ",", 
     RowBox[{"PlotRange", "\[Rule]", "All"}], ",", 
     RowBox[{"Frame", "\[Rule]", " ", "True"}], ",", 
     RowBox[{"Axes", "\[Rule]", " ", "None"}], ",", 
     RowBox[{"RotateLabel", "\[Rule]", " ", "True"}], ",", 
     RowBox[{"ImageSize", "\[Rule]", "450"}]}], "]"}], ";"}], 
  "\[IndentingNewLine]"}], "\[IndentingNewLine]", 
 RowBox[{
  RowBox[{
   RowBox[{"SetOptions", "[", 
    RowBox[{"ListLogLinearPlot", ",", 
     RowBox[{"Frame", "\[Rule]", "True"}], ",", 
     RowBox[{"RotateLabel", "\[Rule]", "True"}], ",", 
     RowBox[{"BaseStyle", "\[Rule]", " ", 
      RowBox[{"{", 
       RowBox[{
        RowBox[{"FontFamily", "->", "\"\<Times\>\""}], ",", 
        RowBox[{"FontSize", "\[Rule]", "18"}]}], "}"}]}], ",", 
     RowBox[{"AspectRatio", "\[Rule]", "0.7"}], ",", 
     RowBox[{"PlotRange", "\[Rule]", "All"}], ",", 
     RowBox[{"Frame", "\[Rule]", " ", "True"}], ",", 
     RowBox[{"FrameStyle", "\[Rule]", 
      RowBox[{"Directive", "[", "Black", "]"}]}], ",", 
     RowBox[{"FrameTicksStyle", "\[Rule]", 
      RowBox[{"Directive", "[", "Black", "]"}]}], ",", 
     RowBox[{"LabelStyle", "\[Rule]", 
      RowBox[{"Directive", "[", "Black", "]"}]}], ",", 
     RowBox[{"Axes", "\[Rule]", " ", "None"}], ",", 
     RowBox[{"RotateLabel", "\[Rule]", " ", "True"}], ",", 
     RowBox[{"ImageSize", "\[Rule]", " ", "450"}]}], "]"}], ";"}], 
  "\[IndentingNewLine]"}], "\[IndentingNewLine]", 
 RowBox[{
  RowBox[{"SetOptions", "[", 
   RowBox[{"LogLinearPlot", ",", 
    RowBox[{"Frame", "\[Rule]", "True"}], ",", 
    RowBox[{"RotateLabel", "\[Rule]", "True"}], ",", 
    RowBox[{"BaseStyle", "\[Rule]", " ", 
     RowBox[{"{", 
      RowBox[{
       RowBox[{"FontFamily", "->", "\"\<Times\>\""}], ",", 
       RowBox[{"FontSize", "\[Rule]", "18"}]}], "}"}]}], ",", 
    RowBox[{"AspectRatio", "\[Rule]", "0.7"}], ",", 
    RowBox[{"PlotRange", "\[Rule]", "All"}], ",", 
    RowBox[{"Frame", "\[Rule]", " ", "True"}], ",", 
    RowBox[{"Axes", "\[Rule]", " ", "None"}], ",", 
    RowBox[{"RotateLabel", "\[Rule]", " ", "True"}], ",", 
    RowBox[{"ImageSize", "\[Rule]", " ", "450"}]}], "]"}], 
  ";"}], "\[IndentingNewLine]", 
 RowBox[{
  RowBox[{"diamond", "=", 
   RowBox[{"Graphics", "[", 
    RowBox[{"{", 
     RowBox[{
      RowBox[{"EdgeForm", "[", 
       RowBox[{"Thickness", "[", "0.2", "]"}], "]"}], ",", "White", ",", 
      RowBox[{"Polygon", "[", 
       RowBox[{"{", 
        RowBox[{
         RowBox[{"{", 
          RowBox[{
           RowBox[{"-", "1"}], ",", "0"}], "}"}], ",", 
         RowBox[{"{", 
          RowBox[{"0", ",", "1"}], "}"}], ",", 
         RowBox[{"{", 
          RowBox[{"1", ",", "0"}], "}"}], ",", 
         RowBox[{"{", 
          RowBox[{"0", ",", 
           RowBox[{"-", "1"}]}], "}"}]}], "}"}], "]"}]}], "}"}], "]"}]}], 
  ";"}], "\[IndentingNewLine]", 
 RowBox[{
  RowBox[{"triangle", "=", 
   RowBox[{"Graphics", "[", 
    RowBox[{"{", 
     RowBox[{
      RowBox[{"EdgeForm", "[", 
       RowBox[{"Thickness", "[", "0.2", "]"}], "]"}], ",", "Black", ",", 
      RowBox[{"Polygon", "[", 
       RowBox[{"{", 
        RowBox[{
         RowBox[{"{", 
          RowBox[{"0", ",", 
           FractionBox["1", "2"]}], "}"}], ",", 
         RowBox[{"{", 
          RowBox[{
           RowBox[{"-", 
            SqrtBox[
             FractionBox["1", "4"]]}], ",", 
           RowBox[{"-", 
            SqrtBox[
             FractionBox["1", "4"]]}]}], "}"}], ",", 
         RowBox[{"{", 
          RowBox[{
           SqrtBox[
            FractionBox["1", "4"]], ",", 
           RowBox[{"-", 
            SqrtBox[
             FractionBox["1", "4"]]}]}], "}"}]}], "}"}], "]"}]}], "}"}], 
    "]"}]}], ";"}], "\[IndentingNewLine]", 
 RowBox[{
  RowBox[{"cube", "=", 
   RowBox[{"Graphics", "[", 
    RowBox[{"{", 
     RowBox[{
      RowBox[{"EdgeForm", "[", 
       RowBox[{"Thickness", "[", "0.2", "]"}], "]"}], ",", "White", ",", 
      RowBox[{"Polygon", "[", 
       RowBox[{"{", 
        RowBox[{
         RowBox[{"{", 
          RowBox[{
           FractionBox["1", "2"], ",", 
           FractionBox["1", "2"]}], "}"}], ",", 
         RowBox[{"{", 
          RowBox[{
           RowBox[{"-", 
            FractionBox["1", "2"]}], ",", 
           FractionBox["1", "2"]}], "}"}], ",", 
         RowBox[{"{", 
          RowBox[{
           RowBox[{"-", 
            FractionBox["1", "2"]}], ",", 
           RowBox[{"-", 
            FractionBox["1", "2"]}]}], "}"}], ",", 
         RowBox[{"{", 
          RowBox[{
           FractionBox["1", "2"], ",", 
           RowBox[{"-", 
            FractionBox["1", "2"]}]}], "}"}]}], "}"}], "]"}]}], "}"}], 
    "]"}]}], ";"}], "\[IndentingNewLine]", 
 RowBox[{
  RowBox[{"circle", "=", 
   RowBox[{"Graphics", "[", 
    RowBox[{"{", 
     RowBox[{
      RowBox[{"Thickness", "[", "0.2", "]"}], ",", "Black", ",", 
      RowBox[{"Circle", "[", "]"}]}], "}"}], "]"}]}], 
  ";"}], "\[IndentingNewLine]", 
 RowBox[{
  RowBox[{"markersize", "=", "0.045"}], ";"}], "\[IndentingNewLine]", 
 RowBox[{
  RowBox[{"line", " ", "=", " ", 
   RowBox[{"Line", "[", 
    RowBox[{"{", 
     RowBox[{
      RowBox[{"{", 
       RowBox[{"12", ",", "0"}], "}"}], ",", 
      RowBox[{"{", 
       RowBox[{"0", ",", "0"}], "}"}]}], "}"}], "]"}]}], ";"}]}], "Input",Expr\
essionUUID->"62ef7785-7d4a-45b1-ab0f-94af931bb7c8"]
}, Open  ]],

Cell[CellGroupData[{

Cell["Data Import CCR, DSMC & NSF", "Subsection",
 CellChangeTimes->{{3.465327453703125*^9, 3.465327481890625*^9}, {
   3.465330109421875*^9, 3.465330114375*^9}, {3.46533032553125*^9, 
   3.4653303389375*^9}, {3.465330850171875*^9, 3.46533085946875*^9}, 
   3.4761364295034547`*^9, {3.476252750850788*^9, 3.476252751624832*^9}, {
   3.4763361725617332`*^9, 3.4763361732077703`*^9}, {3.4801894329652653`*^9, 
   3.480189445720995*^9}, {3.7334571111417055`*^9, 3.7334571183929996`*^9}},
 Background->RGBColor[
  1, 0.85, 0.85],ExpressionUUID->"40bad5aa-97a7-4760-8fe2-d0d039b28d3e"],

Cell[BoxData[{
 RowBox[{
  RowBox[{"NN", " ", "=", " ", "75"}], ";"}], "\[IndentingNewLine]", 
 RowBox[{
  RowBox[{"MM", " ", "=", " ", "75"}], ";"}], "\[IndentingNewLine]", 
 RowBox[{
  RowBox[{"mm", "=", "60"}], ";"}], "\[IndentingNewLine]", 
 RowBox[{
  RowBox[{"nn", "=", "60"}], ";"}], "\[IndentingNewLine]", 
 RowBox[{
  RowBox[{"CCRData2", "=", 
   RowBox[{"ReadList", "[", 
    RowBox[{
    "\"\<CCRNonLinear75B75Kn0.070711vWall0.20982.txt\>\"", ",", "Number", ",", 
     RowBox[{"RecordLists", "\[Rule]", "True"}]}], "]"}]}], 
  ";"}], "\[IndentingNewLine]", 
 RowBox[{
  RowBox[{"NSFData2", "=", 
   RowBox[{"ReadList", "[", 
    RowBox[{
    "\"\<NSFNonLinear75B75Kn0.070711vWall0.20982.txt\>\"", ",", "Number", ",", 
     RowBox[{"RecordLists", "\[Rule]", "True"}]}], "]"}]}], 
  ";"}], "\[IndentingNewLine]", 
 RowBox[{
  RowBox[{
   RowBox[{"DSMCData1", "=", 
    RowBox[{"ReadList", "[", 
     RowBox[{"\"\<Knpt1U50mps.txt\>\"", ",", "Number", ",", 
      RowBox[{"RecordLists", "\[Rule]", "True"}]}], "]"}]}], ";"}], 
  "\[IndentingNewLine]"}], "\[IndentingNewLine]"}], "Input",
 CellChangeTimes->{{3.7333786118742847`*^9, 3.733378640716569*^9}, {
   3.7333787231329813`*^9, 3.7333787238061295`*^9}, 3.7333787600376215`*^9, {
   3.733379393692566*^9, 3.7333793948054895`*^9}, 3.7333794574517093`*^9, {
   3.733390889468706*^9, 3.7333909008235903`*^9}, {3.733402645261284*^9, 
   3.73340266447339*^9}, {3.7334065023241124`*^9, 3.7334065238398466`*^9}, {
   3.733406626376395*^9, 3.7334066273872843`*^9}, {3.733406874565483*^9, 
   3.7334068756472263`*^9}, {3.733477527237095*^9, 3.7334775310751734`*^9}, {
   3.7334857202443476`*^9, 3.7334857249548564`*^9}, 
   3.744014993114944*^9},ExpressionUUID->"a3ac3d95-edce-4d9a-962c-\
a3fbdec8fe62"],

Cell[BoxData[
 RowBox[{
  RowBox[{"legend", " ", "=", " ", 
   RowBox[{"Legend", "[", 
    RowBox[{
     RowBox[{"{", 
      RowBox[{
       RowBox[{"{", 
        RowBox[{
         RowBox[{"Graphics", "[", " ", 
          RowBox[{"{", 
           RowBox[{"Blue", ",", "Thick", ",", "line"}], "}"}], "]"}], ",", 
         RowBox[{"Text", "[", 
          RowBox[{"Style", "[", 
           RowBox[{"\"\<CCR\>\"", ",", "Plain", ",", "14"}], "]"}], "]"}]}], 
        "}"}], ",", 
       RowBox[{"{", 
        RowBox[{
         RowBox[{"Graphics", "[", 
          RowBox[{"{", 
           RowBox[{"Red", ",", "Thick", ",", "Dashed", ",", "line"}], "}"}], 
          "]"}], ",", 
         RowBox[{"Text", "[", 
          RowBox[{"Style", "[", 
           RowBox[{"\"\<NSF\>\"", ",", "Plain", ",", "14"}], "]"}], "]"}]}], 
        "}"}], ",", 
       RowBox[{"{", 
        RowBox[{"diamond", ",", 
         RowBox[{"Text", "[", 
          RowBox[{"Style", "[", 
           RowBox[{"\"\<DSMC\>\"", ",", "Plain", ",", "14"}], "]"}], "]"}]}], 
        "}"}]}], "}"}], ",", " ", 
     RowBox[{"LegendShadow", "\[Rule]", "None"}], ",", 
     RowBox[{"LegendSize", "\[Rule]", " ", 
      RowBox[{"{", 
       RowBox[{"1", ",", "0.4"}], "}"}]}], ",", 
     RowBox[{"LegendBackground", "\[Rule]", "White"}], ",", 
     RowBox[{"LegendBorder", "\[Rule]", "None"}]}], "]"}]}], ";"}]], "Input",
 CellChangeTimes->{{3.733462375604765*^9, 3.7334623791004214`*^9}, {
  3.733462425709729*^9, 3.7334624265209017`*^9}, {3.7334627117006645`*^9, 
  3.733462735773511*^9}, {3.733463130115162*^9, 
  3.733463131308813*^9}},ExpressionUUID->"f3d3fe44-fcf5-463f-bb2c-\
c65eeee77bd9"],

Cell[CellGroupData[{

Cell[BoxData[{
 RowBox[{"Show", "[", 
  RowBox[{
   RowBox[{"{", 
    RowBox[{
     RowBox[{"ListPlot", "[", 
      RowBox[{
       RowBox[{"Table", "[", 
        RowBox[{
         RowBox[{"{", 
          RowBox[{
           RowBox[{"DSMCData1", "[", 
            RowBox[{"[", 
             RowBox[{
              RowBox[{
               RowBox[{
                RowBox[{"(", 
                 RowBox[{"30", "-", "1"}], ")"}], "*", "nn"}], "+", "j"}], 
              ",", "2"}], "]"}], "]"}], ",", 
           FractionBox[
            RowBox[{"DSMCData1", "[", 
             RowBox[{"[", 
              RowBox[{
               RowBox[{
                RowBox[{
                 RowBox[{"(", 
                  RowBox[{"30", "-", "1"}], ")"}], "*", "nn"}], "+", "j"}], 
               ",", "4"}], "]"}], "]"}], "50"]}], "}"}], ",", 
         RowBox[{"{", 
          RowBox[{"j", ",", "1", ",", "mm"}], "}"}]}], "]"}], ",", 
       RowBox[{"PlotMarkers", "\[Rule]", 
        RowBox[{"{", 
         RowBox[{"diamondW", ",", "0.04"}], "}"}]}]}], "]"}], ",", 
     RowBox[{"ListPlot", "[", 
      RowBox[{
       RowBox[{"{", 
        RowBox[{
         RowBox[{"Table", "[", 
          RowBox[{
           RowBox[{"{", 
            RowBox[{
             RowBox[{"CCRData2", "[", 
              RowBox[{"[", 
               RowBox[{
                RowBox[{"NN", "+", "i"}], ",", "36"}], "]"}], "]"}], ",", 
             FractionBox[
              RowBox[{"CCRData2", "[", 
               RowBox[{"[", 
                RowBox[{
                 RowBox[{
                  RowBox[{"3", "NN"}], "+", "i"}], ",", "36"}], "]"}], "]"}], 
              RowBox[{"50", "/", 
               RowBox[{"Sqrt", "[", 
                RowBox[{"208", "*", "273"}], "]"}]}]]}], "}"}], ",", 
           RowBox[{"{", 
            RowBox[{"i", ",", "1", ",", "MM"}], "}"}]}], "]"}], ",", 
         RowBox[{"Table", "[", 
          RowBox[{
           RowBox[{"{", 
            RowBox[{
             RowBox[{"NSFData2", "[", 
              RowBox[{"[", 
               RowBox[{
                RowBox[{"NN", "+", "i"}], ",", "36"}], "]"}], "]"}], ",", 
             FractionBox[
              RowBox[{"NSFData2", "[", 
               RowBox[{"[", 
                RowBox[{
                 RowBox[{
                  RowBox[{"3", "NN"}], "+", "i"}], ",", "36"}], "]"}], "]"}], 
              RowBox[{"50", "/", 
               RowBox[{"Sqrt", "[", 
                RowBox[{"208", "*", "273"}], "]"}]}]]}], "}"}], ",", 
           RowBox[{"{", 
            RowBox[{"i", ",", "1", ",", "MM"}], "}"}]}], "]"}]}], "}"}], ",", 
       RowBox[{"PlotMarkers", "\[Rule]", "None"}], ",", 
       RowBox[{"RotateLabel", "\[Rule]", "True"}], ",", 
       RowBox[{"Joined", "\[Rule]", "True"}], ",", 
       RowBox[{"PlotStyle", "\[Rule]", 
        RowBox[{"{", 
         RowBox[{
          RowBox[{"{", 
           RowBox[{"Blue", ",", "Thick"}], "}"}], ",", 
          RowBox[{"{", 
           RowBox[{"Red", ",", "Dashed"}], "}"}]}], "}"}]}]}], "]"}]}], "}"}],
    ",", 
   RowBox[{"FrameLabel", "\[Rule]", 
    RowBox[{"{", 
     RowBox[{"\"\<\!\(\*
StyleBox[\"y\",
FontSlant->\"Italic\"]\)\>\"", ",", 
      "\"\<\!\(\*SubscriptBox[\(v\), \(x\)]\)/\!\(\*SubscriptBox[\(v\), \(lid\
\)]\)\>\""}], "}"}]}], ",", 
   RowBox[{"RotateLabel", "\[Rule]", " ", "True"}], ",", 
   RowBox[{"Epilog", "\[Rule]", 
    RowBox[{"{", 
     RowBox[{
      RowBox[{"{", 
       RowBox[{"Style", "[", 
        RowBox[{
         RowBox[{"Inset", "[", 
          RowBox[{
           RowBox[{"Graphics", "[", "legend", "]"}], ",", 
           RowBox[{"{", 
            RowBox[{"0.25", ",", "0.58"}], "}"}]}], "]"}], ",", 
         RowBox[{"FontWeight", "\[Rule]", "Normal"}]}], "]"}], "}"}], ",", 
      " ", 
      RowBox[{"Style", "[", 
       RowBox[{"Inset", "[", 
        RowBox[{
         RowBox[{"Style", "[", 
          RowBox[{"\"\<(a)\>\"", ",", "25", ",", "Black"}], "]"}], ",", 
         RowBox[{"{", 
          RowBox[{"0.95", ",", 
           RowBox[{"-", "0.1"}]}], "}"}]}], "]"}], "]"}]}], "}"}]}]}], 
  "]"}], "\[IndentingNewLine]", 
 RowBox[{
  RowBox[{"Show", "[", 
   RowBox[{
    RowBox[{"{", 
     RowBox[{
      RowBox[{"ListPlot", "[", 
       RowBox[{
        RowBox[{"Table", "[", 
         RowBox[{
          RowBox[{"{", 
           RowBox[{
            RowBox[{"DSMCData1", "[", 
             RowBox[{"[", 
              RowBox[{
               RowBox[{
                RowBox[{
                 RowBox[{"(", 
                  RowBox[{"30", "-", "1"}], ")"}], "*", "nn"}], "+", "j"}], 
               ",", "2"}], "]"}], "]"}], ",", 
            FractionBox[
             RowBox[{"DSMCData1", "[", 
              RowBox[{"[", 
               RowBox[{
                RowBox[{
                 RowBox[{
                  RowBox[{"(", 
                   RowBox[{"j", "-", "1"}], ")"}], "*", "nn"}], "+", "30"}], 
                ",", "5"}], "]"}], "]"}], "50"]}], "}"}], ",", 
          RowBox[{"{", 
           RowBox[{"j", ",", "1", ",", "mm"}], "}"}]}], "]"}], ",", 
        RowBox[{"PlotMarkers", "\[Rule]", 
         RowBox[{"{", 
          RowBox[{"diamondW", ",", "0.04"}], "}"}]}]}], "]"}], ",", 
      RowBox[{"ListPlot", "[", 
       RowBox[{
        RowBox[{"{", 
         RowBox[{
          RowBox[{"Table", "[", 
           RowBox[{
            RowBox[{"{", 
             RowBox[{
              RowBox[{"CCRData2", "[", 
               RowBox[{"[", 
                RowBox[{
                 RowBox[{"NN", "+", "j"}], ",", "36"}], "]"}], "]"}], ",", 
              FractionBox[
               RowBox[{"CCRData2", "[", 
                RowBox[{"[", 
                 RowBox[{
                  RowBox[{
                   RowBox[{"4", "NN"}], "+", "36"}], ",", "j"}], "]"}], "]"}], 
               RowBox[{"50", "/", 
                RowBox[{"Sqrt", "[", 
                 RowBox[{"208", "*", "273"}], "]"}]}]]}], "}"}], ",", 
            RowBox[{"{", 
             RowBox[{"j", ",", "1", ",", "MM"}], "}"}]}], "]"}], ",", 
          RowBox[{"Table", "[", 
           RowBox[{
            RowBox[{"{", 
             RowBox[{
              RowBox[{"NSFData2", "[", 
               RowBox[{"[", 
                RowBox[{
                 RowBox[{"NN", "+", "j"}], ",", "36"}], "]"}], "]"}], ",", 
              FractionBox[
               RowBox[{"NSFData2", "[", 
                RowBox[{"[", 
                 RowBox[{
                  RowBox[{
                   RowBox[{"4", "NN"}], "+", "36"}], ",", "j"}], "]"}], "]"}], 
               RowBox[{"50", "/", 
                RowBox[{"Sqrt", "[", 
                 RowBox[{"208", "*", "273"}], "]"}]}]]}], "}"}], ",", 
            RowBox[{"{", 
             RowBox[{"j", ",", "1", ",", "MM"}], "}"}]}], "]"}]}], "}"}], ",", 
        RowBox[{"PlotMarkers", "\[Rule]", "None"}], ",", 
        RowBox[{"RotateLabel", "\[Rule]", "True"}], ",", 
        RowBox[{"Joined", "\[Rule]", "True"}], ",", 
        RowBox[{"PlotStyle", "\[Rule]", 
         RowBox[{"{", 
          RowBox[{
           RowBox[{"{", 
            RowBox[{"Blue", ",", "Thick"}], "}"}], ",", 
           RowBox[{"{", 
            RowBox[{"Red", ",", "Dashed"}], "}"}]}], "}"}]}]}], "]"}]}], 
     "}"}], ",", 
    RowBox[{"FrameLabel", "\[Rule]", 
     RowBox[{"{", 
      RowBox[{"\"\<\!\(\*
StyleBox[\"x\",
FontSlant->\"Italic\"]\)\>\"", ",", 
       "\"\<\!\(\*SubscriptBox[\(v\), \(y\)]\)/\!\(\*SubscriptBox[\(v\), \
\(lid\)]\)\>\""}], "}"}]}], ",", 
    RowBox[{"PlotMarkers", "\[Rule]", 
     RowBox[{"{", "Automatic", "}"}]}], ",", 
    RowBox[{"RotateLabel", "\[Rule]", "True"}], ",", 
    RowBox[{"Epilog", "\[Rule]", 
     RowBox[{"{", 
      RowBox[{
       RowBox[{"{", 
        RowBox[{"Style", "[", 
         RowBox[{
          RowBox[{"Inset", "[", 
           RowBox[{
            RowBox[{"Graphics", "[", "legend", "]"}], ",", 
            RowBox[{"{", 
             RowBox[{"0.25", ",", 
              RowBox[{"-", "0.11"}]}], "}"}]}], "]"}], ",", 
          RowBox[{"FontWeight", "\[Rule]", "Normal"}]}], "]"}], "}"}], ",", 
       " ", 
       RowBox[{"Style", "[", 
        RowBox[{"Inset", "[", 
         RowBox[{
          RowBox[{"Style", "[", 
           RowBox[{"\"\<(b)\>\"", ",", "25", ",", "Black"}], "]"}], ",", 
          RowBox[{"{", 
           RowBox[{"0.95", ",", "0.14"}], "}"}]}], "]"}], "]"}]}], "}"}]}]}], 
   "]"}], "\[IndentingNewLine]"}], "\[IndentingNewLine]"}], "Input",
 CellChangeTimes->CompressedData["
1:eJxTTMoPSmViYGAQBWIQXWgguPXFhdeOJgvlDoLoSsZZx0D0mU6G4yBa4/YW
RcaLrx15VGepg+iqFrurIPqVRfFNMN+B5zGIlv0u/hxEJ2Y9YmEC0hX7bcVA
dJjlNQcQ3fAuLxJE6zySKwXRhjVvykC01Ll1NSBa1H5jK4jeVSfeBaK9uqZN
AdFiepoLQXSj+53FIDrEYp09M5B+HLU0BkRv23wpCURf/yiZCqLN/xzKA9Gn
FHWKQLRZ0rRyEP2251ItiL6WwNIEov3F1VtBtF9N3DIQbXExexWILrntsx5E
t/HnbgXRU7J9doFo+1qu3SB6XsSigyA6qWzxZRC9bvu9OyD6ljXnUxANAPJ+
qdo=
  "],ExpressionUUID->"48c16960-ae9b-4590-a42f-3ee1dbad866e"],

Cell[BoxData[
 GraphicsBox[{{{}, {{{
       {RGBColor[0.368417, 0.506779, 0.709798], AbsolutePointSize[6], 
        AbsoluteThickness[1.6], 
        StyleBox[{InsetBox[
           GraphicsBox[{
             {GrayLevel[1], AbsolutePointSize[6], AbsoluteThickness[1.6], 
              EdgeForm[Thickness[0.2]], 
              StyleBox[PolygonBox[{{-1, 0}, {0, 1}, {1, 0}, {0, -1}}],
               FontFamily->"Times",
               FontSize->18]}}], {0.00833, -0.036414}, Automatic, 
           Scaled[{0.04, 0.04}]], InsetBox[
           GraphicsBox[{
             {GrayLevel[1], AbsolutePointSize[6], AbsoluteThickness[1.6], 
              EdgeForm[Thickness[0.2]], 
              StyleBox[PolygonBox[{{-1, 0}, {0, 1}, {1, 0}, {0, -1}}],
               FontFamily->"Times",
               FontSize->18]}}], {0.025, -0.04657}, Automatic, 
           Scaled[{0.04, 0.04}]], InsetBox[
           GraphicsBox[{
             {GrayLevel[1], AbsolutePointSize[6], AbsoluteThickness[1.6], 
              EdgeForm[Thickness[0.2]], 
              StyleBox[PolygonBox[{{-1, 0}, {0, 1}, {1, 0}, {0, -1}}],
               FontFamily->"Times",
               FontSize->18]}}], {0.04167, -0.053052}, Automatic, 
           Scaled[{0.04, 0.04}]], InsetBox[
           GraphicsBox[{
             {GrayLevel[1], AbsolutePointSize[6], AbsoluteThickness[1.6], 
              EdgeForm[Thickness[0.2]], 
              StyleBox[PolygonBox[{{-1, 0}, {0, 1}, {1, 0}, {0, -1}}],
               FontFamily->"Times",
               FontSize->18]}}], {0.05833, -0.059512}, Automatic, 
           Scaled[{0.04, 0.04}]], InsetBox[
           GraphicsBox[{
             {GrayLevel[1], AbsolutePointSize[6], AbsoluteThickness[1.6], 
              EdgeForm[Thickness[0.2]], 
              StyleBox[PolygonBox[{{-1, 0}, {0, 1}, {1, 0}, {0, -1}}],
               FontFamily->"Times",
               FontSize->18]}}], {0.075, -0.06563}, Automatic, 
           Scaled[{0.04, 0.04}]], InsetBox[
           GraphicsBox[{
             {GrayLevel[1], AbsolutePointSize[6], AbsoluteThickness[1.6], 
              EdgeForm[Thickness[0.2]], 
              StyleBox[PolygonBox[{{-1, 0}, {0, 1}, {1, 0}, {0, -1}}],
               FontFamily->"Times",
               FontSize->18]}}], {0.09167, -0.06844800000000001}, Automatic, 
           Scaled[{0.04, 0.04}]], InsetBox[
           GraphicsBox[{
             {GrayLevel[1], AbsolutePointSize[6], AbsoluteThickness[1.6], 
              EdgeForm[Thickness[0.2]], 
              StyleBox[PolygonBox[{{-1, 0}, {0, 1}, {1, 0}, {0, -1}}],
               FontFamily->"Times",
               FontSize->18]}}], {0.10833, -0.07369}, Automatic, 
           Scaled[{0.04, 0.04}]], InsetBox[
           GraphicsBox[{
             {GrayLevel[1], AbsolutePointSize[6], AbsoluteThickness[1.6], 
              EdgeForm[Thickness[0.2]], 
              StyleBox[PolygonBox[{{-1, 0}, {0, 1}, {1, 0}, {0, -1}}],
               FontFamily->"Times",
               FontSize->18]}}], {0.125, -0.078074}, Automatic, 
           Scaled[{0.04, 0.04}]], InsetBox[
           GraphicsBox[{
             {GrayLevel[1], AbsolutePointSize[6], AbsoluteThickness[1.6], 
              EdgeForm[Thickness[0.2]], 
              StyleBox[PolygonBox[{{-1, 0}, {0, 1}, {1, 0}, {0, -1}}],
               FontFamily->"Times",
               FontSize->18]}}], {0.14167, -0.08199400000000001}, Automatic, 
           Scaled[{0.04, 0.04}]], InsetBox[
           GraphicsBox[{
             {GrayLevel[1], AbsolutePointSize[6], AbsoluteThickness[1.6], 
              EdgeForm[Thickness[0.2]], 
              StyleBox[PolygonBox[{{-1, 0}, {0, 1}, {1, 0}, {0, -1}}],
               FontFamily->"Times",
               FontSize->18]}}], {0.15833, -0.085002}, Automatic, 
           Scaled[{0.04, 0.04}]], InsetBox[
           GraphicsBox[{
             {GrayLevel[1], AbsolutePointSize[6], AbsoluteThickness[1.6], 
              EdgeForm[Thickness[0.2]], 
              StyleBox[PolygonBox[{{-1, 0}, {0, 1}, {1, 0}, {0, -1}}],
               FontFamily->"Times",
               FontSize->18]}}], {0.175, -0.089438}, Automatic, 
           Scaled[{0.04, 0.04}]], InsetBox[
           GraphicsBox[{
             {GrayLevel[1], AbsolutePointSize[6], AbsoluteThickness[1.6], 
              EdgeForm[Thickness[0.2]], 
              StyleBox[PolygonBox[{{-1, 0}, {0, 1}, {1, 0}, {0, -1}}],
               FontFamily->"Times",
               FontSize->18]}}], {0.19167, -0.093226}, Automatic, 
           Scaled[{0.04, 0.04}]], InsetBox[
           GraphicsBox[{
             {GrayLevel[1], AbsolutePointSize[6], AbsoluteThickness[1.6], 
              EdgeForm[Thickness[0.2]], 
              StyleBox[PolygonBox[{{-1, 0}, {0, 1}, {1, 0}, {0, -1}}],
               FontFamily->"Times",
               FontSize->18]}}], {0.20833, -0.09718}, Automatic, 
           Scaled[{0.04, 0.04}]], InsetBox[
           GraphicsBox[{
             {GrayLevel[1], AbsolutePointSize[6], AbsoluteThickness[1.6], 
              EdgeForm[Thickness[0.2]], 
              StyleBox[PolygonBox[{{-1, 0}, {0, 1}, {1, 0}, {0, -1}}],
               FontFamily->"Times",
               FontSize->18]}}], {0.225, -0.10019399999999999}, Automatic, 
           Scaled[{0.04, 0.04}]], InsetBox[
           GraphicsBox[{
             {GrayLevel[1], AbsolutePointSize[6], AbsoluteThickness[1.6], 
              EdgeForm[Thickness[0.2]], 
              StyleBox[PolygonBox[{{-1, 0}, {0, 1}, {1, 0}, {0, -1}}],
               FontFamily->"Times",
               FontSize->18]}}], {0.24167, -0.10314999999999999}, Automatic, 
           Scaled[{0.04, 0.04}]], InsetBox[
           GraphicsBox[{
             {GrayLevel[1], AbsolutePointSize[6], AbsoluteThickness[1.6], 
              EdgeForm[Thickness[0.2]], 
              StyleBox[PolygonBox[{{-1, 0}, {0, 1}, {1, 0}, {0, -1}}],
               FontFamily->"Times",
               FontSize->18]}}], {0.25833, -0.10700200000000001}, Automatic, 
           Scaled[{0.04, 0.04}]], InsetBox[
           GraphicsBox[{
             {GrayLevel[1], AbsolutePointSize[6], AbsoluteThickness[1.6], 
              EdgeForm[Thickness[0.2]], 
              StyleBox[PolygonBox[{{-1, 0}, {0, 1}, {1, 0}, {0, -1}}],
               FontFamily->"Times",
               FontSize->18]}}], {0.275, -0.109852}, Automatic, 
           Scaled[{0.04, 0.04}]], InsetBox[
           GraphicsBox[{
             {GrayLevel[1], AbsolutePointSize[6], AbsoluteThickness[1.6], 
              EdgeForm[Thickness[0.2]], 
              StyleBox[PolygonBox[{{-1, 0}, {0, 1}, {1, 0}, {0, -1}}],
               FontFamily->"Times",
               FontSize->18]}}], {0.29167, -0.11232400000000001}, Automatic, 
           Scaled[{0.04, 0.04}]], InsetBox[
           GraphicsBox[{
             {GrayLevel[1], AbsolutePointSize[6], AbsoluteThickness[1.6], 
              EdgeForm[Thickness[0.2]], 
              StyleBox[PolygonBox[{{-1, 0}, {0, 1}, {1, 0}, {0, -1}}],
               FontFamily->"Times",
               FontSize->18]}}], {0.30833, -0.115496}, Automatic, 
           Scaled[{0.04, 0.04}]], InsetBox[
           GraphicsBox[{
             {GrayLevel[1], AbsolutePointSize[6], AbsoluteThickness[1.6], 
              EdgeForm[Thickness[0.2]], 
              StyleBox[PolygonBox[{{-1, 0}, {0, 1}, {1, 0}, {0, -1}}],
               FontFamily->"Times",
               FontSize->18]}}], {0.325, -0.117104}, Automatic, 
           Scaled[{0.04, 0.04}]], InsetBox[
           GraphicsBox[{
             {GrayLevel[1], AbsolutePointSize[6], AbsoluteThickness[1.6], 
              EdgeForm[Thickness[0.2]], 
              StyleBox[PolygonBox[{{-1, 0}, {0, 1}, {1, 0}, {0, -1}}],
               FontFamily->"Times",
               FontSize->18]}}], {0.34167, -0.119868}, Automatic, 
           Scaled[{0.04, 0.04}]], InsetBox[
           GraphicsBox[{
             {GrayLevel[1], AbsolutePointSize[6], AbsoluteThickness[1.6], 
              EdgeForm[Thickness[0.2]], 
              StyleBox[PolygonBox[{{-1, 0}, {0, 1}, {1, 0}, {0, -1}}],
               FontFamily->"Times",
               FontSize->18]}}], {0.35833, -0.12219}, Automatic, 
           Scaled[{0.04, 0.04}]], InsetBox[
           GraphicsBox[{
             {GrayLevel[1], AbsolutePointSize[6], AbsoluteThickness[1.6], 
              EdgeForm[Thickness[0.2]], 
              StyleBox[PolygonBox[{{-1, 0}, {0, 1}, {1, 0}, {0, -1}}],
               FontFamily->"Times",
               FontSize->18]}}], {0.375, -0.12434200000000001}, Automatic, 
           Scaled[{0.04, 0.04}]], InsetBox[
           GraphicsBox[{
             {GrayLevel[1], AbsolutePointSize[6], AbsoluteThickness[1.6], 
              EdgeForm[Thickness[0.2]], 
              StyleBox[PolygonBox[{{-1, 0}, {0, 1}, {1, 0}, {0, -1}}],
               FontFamily->"Times",
               FontSize->18]}}], {0.39167, -0.125548}, Automatic, 
           Scaled[{0.04, 0.04}]], InsetBox[
           GraphicsBox[{
             {GrayLevel[1], AbsolutePointSize[6], AbsoluteThickness[1.6], 
              EdgeForm[Thickness[0.2]], 
              StyleBox[PolygonBox[{{-1, 0}, {0, 1}, {1, 0}, {0, -1}}],
               FontFamily->"Times",
               FontSize->18]}}], {0.40833, -0.12764}, Automatic, 
           Scaled[{0.04, 0.04}]], InsetBox[
           GraphicsBox[{
             {GrayLevel[1], AbsolutePointSize[6], AbsoluteThickness[1.6], 
              EdgeForm[Thickness[0.2]], 
              StyleBox[PolygonBox[{{-1, 0}, {0, 1}, {1, 0}, {0, -1}}],
               FontFamily->"Times",
               FontSize->18]}}], {0.425, -0.12906}, Automatic, 
           Scaled[{0.04, 0.04}]], InsetBox[
           GraphicsBox[{
             {GrayLevel[1], AbsolutePointSize[6], AbsoluteThickness[1.6], 
              EdgeForm[Thickness[0.2]], 
              StyleBox[PolygonBox[{{-1, 0}, {0, 1}, {1, 0}, {0, -1}}],
               FontFamily->"Times",
               FontSize->18]}}], {0.44167, -0.129076}, Automatic, 
           Scaled[{0.04, 0.04}]], InsetBox[
           GraphicsBox[{
             {GrayLevel[1], AbsolutePointSize[6], AbsoluteThickness[1.6], 
              EdgeForm[Thickness[0.2]], 
              StyleBox[PolygonBox[{{-1, 0}, {0, 1}, {1, 0}, {0, -1}}],
               FontFamily->"Times",
               FontSize->18]}}], {0.45833, -0.12951200000000002}, Automatic, 
           Scaled[{0.04, 0.04}]], InsetBox[
           GraphicsBox[{
             {GrayLevel[1], AbsolutePointSize[6], AbsoluteThickness[1.6], 
              EdgeForm[Thickness[0.2]], 
              StyleBox[PolygonBox[{{-1, 0}, {0, 1}, {1, 0}, {0, -1}}],
               FontFamily->"Times",
               FontSize->18]}}], {0.475, -0.1294}, Automatic, 
           Scaled[{0.04, 0.04}]], InsetBox[
           GraphicsBox[{
             {GrayLevel[1], AbsolutePointSize[6], AbsoluteThickness[1.6], 
              EdgeForm[Thickness[0.2]], 
              StyleBox[PolygonBox[{{-1, 0}, {0, 1}, {1, 0}, {0, -1}}],
               FontFamily->"Times",
               FontSize->18]}}], {0.49167, -0.12881800000000002}, Automatic, 
           Scaled[{0.04, 0.04}]], InsetBox[
           GraphicsBox[{
             {GrayLevel[1], AbsolutePointSize[6], AbsoluteThickness[1.6], 
              EdgeForm[Thickness[0.2]], 
              StyleBox[PolygonBox[{{-1, 0}, {0, 1}, {1, 0}, {0, -1}}],
               FontFamily->"Times",
               FontSize->18]}}], {0.50833, -0.126882}, Automatic, 
           Scaled[{0.04, 0.04}]], InsetBox[
           GraphicsBox[{
             {GrayLevel[1], AbsolutePointSize[6], AbsoluteThickness[1.6], 
              EdgeForm[Thickness[0.2]], 
              StyleBox[PolygonBox[{{-1, 0}, {0, 1}, {1, 0}, {0, -1}}],
               FontFamily->"Times",
               FontSize->18]}}], {0.525, -0.12479}, Automatic, 
           Scaled[{0.04, 0.04}]], InsetBox[
           GraphicsBox[{
             {GrayLevel[1], AbsolutePointSize[6], AbsoluteThickness[1.6], 
              EdgeForm[Thickness[0.2]], 
              StyleBox[PolygonBox[{{-1, 0}, {0, 1}, {1, 0}, {0, -1}}],
               FontFamily->"Times",
               FontSize->18]}}], {0.54167, -0.12238}, Automatic, 
           Scaled[{0.04, 0.04}]], InsetBox[
           GraphicsBox[{
             {GrayLevel[1], AbsolutePointSize[6], AbsoluteThickness[1.6], 
              EdgeForm[Thickness[0.2]], 
              StyleBox[PolygonBox[{{-1, 0}, {0, 1}, {1, 0}, {0, -1}}],
               FontFamily->"Times",
               FontSize->18]}}], {0.55833, -0.11944}, Automatic, 
           Scaled[{0.04, 0.04}]], InsetBox[
           GraphicsBox[{
             {GrayLevel[1], AbsolutePointSize[6], AbsoluteThickness[1.6], 
              EdgeForm[Thickness[0.2]], 
              StyleBox[PolygonBox[{{-1, 0}, {0, 1}, {1, 0}, {0, -1}}],
               FontFamily->"Times",
               FontSize->18]}}], {0.575, -0.11444000000000001}, Automatic, 
           Scaled[{0.04, 0.04}]], InsetBox[
           GraphicsBox[{
             {GrayLevel[1], AbsolutePointSize[6], AbsoluteThickness[1.6], 
              EdgeForm[Thickness[0.2]], 
              StyleBox[PolygonBox[{{-1, 0}, {0, 1}, {1, 0}, {0, -1}}],
               FontFamily->"Times",
               FontSize->18]}}], {0.59167, -0.109838}, Automatic, 
           Scaled[{0.04, 0.04}]], InsetBox[
           GraphicsBox[{
             {GrayLevel[1], AbsolutePointSize[6], AbsoluteThickness[1.6], 
              EdgeForm[Thickness[0.2]], 
              StyleBox[PolygonBox[{{-1, 0}, {0, 1}, {1, 0}, {0, -1}}],
               FontFamily->"Times",
               FontSize->18]}}], {0.60833, -0.103166}, Automatic, 
           Scaled[{0.04, 0.04}]], InsetBox[
           GraphicsBox[{
             {GrayLevel[1], AbsolutePointSize[6], AbsoluteThickness[1.6], 
              EdgeForm[Thickness[0.2]], 
              StyleBox[PolygonBox[{{-1, 0}, {0, 1}, {1, 0}, {0, -1}}],
               FontFamily->"Times",
               FontSize->18]}}], {0.625, -0.095194}, Automatic, 
           Scaled[{0.04, 0.04}]], InsetBox[
           GraphicsBox[{
             {GrayLevel[1], AbsolutePointSize[6], AbsoluteThickness[1.6], 
              EdgeForm[Thickness[0.2]], 
              StyleBox[PolygonBox[{{-1, 0}, {0, 1}, {1, 0}, {0, -1}}],
               FontFamily->"Times",
               FontSize->18]}}], {0.64167, -0.08679600000000001}, Automatic, 
           Scaled[{0.04, 0.04}]], InsetBox[
           GraphicsBox[{
             {GrayLevel[1], AbsolutePointSize[6], AbsoluteThickness[1.6], 
              EdgeForm[Thickness[0.2]], 
              StyleBox[PolygonBox[{{-1, 0}, {0, 1}, {1, 0}, {0, -1}}],
               FontFamily->"Times",
               FontSize->18]}}], {0.65833, -0.07645400000000001}, Automatic, 
           Scaled[{0.04, 0.04}]], InsetBox[
           GraphicsBox[{
             {GrayLevel[1], AbsolutePointSize[6], AbsoluteThickness[1.6], 
              EdgeForm[Thickness[0.2]], 
              StyleBox[PolygonBox[{{-1, 0}, {0, 1}, {1, 0}, {0, -1}}],
               FontFamily->"Times",
               FontSize->18]}}], {0.675, -0.064912}, Automatic, 
           Scaled[{0.04, 0.04}]], InsetBox[
           GraphicsBox[{
             {GrayLevel[1], AbsolutePointSize[6], AbsoluteThickness[1.6], 
              EdgeForm[Thickness[0.2]], 
              StyleBox[PolygonBox[{{-1, 0}, {0, 1}, {1, 0}, {0, -1}}],
               FontFamily->"Times",
               FontSize->18]}}], {0.69167, -0.051014000000000004}, Automatic, 
           Scaled[{0.04, 0.04}]], InsetBox[
           GraphicsBox[{
             {GrayLevel[1], AbsolutePointSize[6], AbsoluteThickness[1.6], 
              EdgeForm[Thickness[0.2]], 
              StyleBox[PolygonBox[{{-1, 0}, {0, 1}, {1, 0}, {0, -1}}],
               FontFamily->"Times",
               FontSize->18]}}], {0.70833, -0.03535}, Automatic, 
           Scaled[{0.04, 0.04}]], InsetBox[
           GraphicsBox[{
             {GrayLevel[1], AbsolutePointSize[6], AbsoluteThickness[1.6], 
              EdgeForm[Thickness[0.2]], 
              StyleBox[PolygonBox[{{-1, 0}, {0, 1}, {1, 0}, {0, -1}}],
               FontFamily->"Times",
               FontSize->18]}}], {0.725, -0.018142000000000002}, Automatic, 
           Scaled[{0.04, 0.04}]], InsetBox[
           GraphicsBox[{
             {GrayLevel[1], AbsolutePointSize[6], AbsoluteThickness[1.6], 
              EdgeForm[Thickness[0.2]], 
              StyleBox[PolygonBox[{{-1, 0}, {0, 1}, {1, 0}, {0, -1}}],
               FontFamily->"Times",
               FontSize->18]}}], {0.74167, 0.0017499999999999998}, Automatic, 
           Scaled[{0.04, 0.04}]], InsetBox[
           GraphicsBox[{
             {GrayLevel[1], AbsolutePointSize[6], AbsoluteThickness[1.6], 
              EdgeForm[Thickness[0.2]], 
              StyleBox[PolygonBox[{{-1, 0}, {0, 1}, {1, 0}, {0, -1}}],
               FontFamily->"Times",
               FontSize->18]}}], {0.75833, 0.023596}, Automatic, 
           Scaled[{0.04, 0.04}]], InsetBox[
           GraphicsBox[{
             {GrayLevel[1], AbsolutePointSize[6], AbsoluteThickness[1.6], 
              EdgeForm[Thickness[0.2]], 
              StyleBox[PolygonBox[{{-1, 0}, {0, 1}, {1, 0}, {0, -1}}],
               FontFamily->"Times",
               FontSize->18]}}], {0.775, 0.04689600000000001}, Automatic, 
           Scaled[{0.04, 0.04}]], InsetBox[
           GraphicsBox[{
             {GrayLevel[1], AbsolutePointSize[6], AbsoluteThickness[1.6], 
              EdgeForm[Thickness[0.2]], 
              StyleBox[PolygonBox[{{-1, 0}, {0, 1}, {1, 0}, {0, -1}}],
               FontFamily->"Times",
               FontSize->18]}}], {0.79167, 0.073954}, Automatic, 
           Scaled[{0.04, 0.04}]], InsetBox[
           GraphicsBox[{
             {GrayLevel[1], AbsolutePointSize[6], AbsoluteThickness[1.6], 
              EdgeForm[Thickness[0.2]], 
              StyleBox[PolygonBox[{{-1, 0}, {0, 1}, {1, 0}, {0, -1}}],
               FontFamily->"Times",
               FontSize->18]}}], {0.80833, 0.103018}, Automatic, 
           Scaled[{0.04, 0.04}]], InsetBox[
           GraphicsBox[{
             {GrayLevel[1], AbsolutePointSize[6], AbsoluteThickness[1.6], 
              EdgeForm[Thickness[0.2]], 
              StyleBox[PolygonBox[{{-1, 0}, {0, 1}, {1, 0}, {0, -1}}],
               FontFamily->"Times",
               FontSize->18]}}], {0.825, 0.135806}, Automatic, 
           Scaled[{0.04, 0.04}]], InsetBox[
           GraphicsBox[{
             {GrayLevel[1], AbsolutePointSize[6], AbsoluteThickness[1.6], 
              EdgeForm[Thickness[0.2]], 
              StyleBox[PolygonBox[{{-1, 0}, {0, 1}, {1, 0}, {0, -1}}],
               FontFamily->"Times",
               FontSize->18]}}], {0.84167, 0.169492}, Automatic, 
           Scaled[{0.04, 0.04}]], InsetBox[
           GraphicsBox[{
             {GrayLevel[1], AbsolutePointSize[6], AbsoluteThickness[1.6], 
              EdgeForm[Thickness[0.2]], 
              StyleBox[PolygonBox[{{-1, 0}, {0, 1}, {1, 0}, {0, -1}}],
               FontFamily->"Times",
               FontSize->18]}}], {0.85833, 0.206788}, Automatic, 
           Scaled[{0.04, 0.04}]], InsetBox[
           GraphicsBox[{
             {GrayLevel[1], AbsolutePointSize[6], AbsoluteThickness[1.6], 
              EdgeForm[Thickness[0.2]], 
              StyleBox[PolygonBox[{{-1, 0}, {0, 1}, {1, 0}, {0, -1}}],
               FontFamily->"Times",
               FontSize->18]}}], {0.875, 0.24741800000000003}, Automatic, 
           Scaled[{0.04, 0.04}]], InsetBox[
           GraphicsBox[{
             {GrayLevel[1], AbsolutePointSize[6], AbsoluteThickness[1.6], 
              EdgeForm[Thickness[0.2]], 
              StyleBox[PolygonBox[{{-1, 0}, {0, 1}, {1, 0}, {0, -1}}],
               FontFamily->"Times",
               FontSize->18]}}], {0.89167, 0.29109}, Automatic, 
           Scaled[{0.04, 0.04}]], InsetBox[
           GraphicsBox[{
             {GrayLevel[1], AbsolutePointSize[6], AbsoluteThickness[1.6], 
              EdgeForm[Thickness[0.2]], 
              StyleBox[PolygonBox[{{-1, 0}, {0, 1}, {1, 0}, {0, -1}}],
               FontFamily->"Times",
               FontSize->18]}}], {0.90833, 0.33825000000000005}, Automatic, 
           Scaled[{0.04, 0.04}]], InsetBox[
           GraphicsBox[{
             {GrayLevel[1], AbsolutePointSize[6], AbsoluteThickness[1.6], 
              EdgeForm[Thickness[0.2]], 
              StyleBox[PolygonBox[{{-1, 0}, {0, 1}, {1, 0}, {0, -1}}],
               FontFamily->"Times",
               FontSize->18]}}], {0.925, 0.39069600000000004}, Automatic, 
           Scaled[{0.04, 0.04}]], InsetBox[
           GraphicsBox[{
             {GrayLevel[1], AbsolutePointSize[6], AbsoluteThickness[1.6], 
              EdgeForm[Thickness[0.2]], 
              StyleBox[PolygonBox[{{-1, 0}, {0, 1}, {1, 0}, {0, -1}}],
               FontFamily->"Times",
               FontSize->18]}}], {0.94167, 0.446186}, Automatic, 
           Scaled[{0.04, 0.04}]], InsetBox[
           GraphicsBox[{
             {GrayLevel[1], AbsolutePointSize[6], AbsoluteThickness[1.6], 
              EdgeForm[Thickness[0.2]], 
              StyleBox[PolygonBox[{{-1, 0}, {0, 1}, {1, 0}, {0, -1}}],
               FontFamily->"Times",
               FontSize->18]}}], {0.95833, 0.508418}, Automatic, 
           Scaled[{0.04, 0.04}]], InsetBox[
           GraphicsBox[{
             {GrayLevel[1], AbsolutePointSize[6], AbsoluteThickness[1.6], 
              EdgeForm[Thickness[0.2]], 
              StyleBox[PolygonBox[{{-1, 0}, {0, 1}, {1, 0}, {0, -1}}],
               FontFamily->"Times",
               FontSize->18]}}], {0.975, 0.576894}, Automatic, 
           Scaled[{0.04, 0.04}]], InsetBox[
           GraphicsBox[{
             {GrayLevel[1], AbsolutePointSize[6], AbsoluteThickness[1.6], 
              EdgeForm[Thickness[0.2]], 
              StyleBox[PolygonBox[{{-1, 0}, {0, 1}, {1, 0}, {0, -1}}],
               FontFamily->"Times",
               FontSize->18]}}], {0.99167, 0.662474}, Automatic, 
           Scaled[{0.04, 0.04}]]},
         FontFamily->"Times",
         FontSize->18]}}, {}}}, {}, {}, {{}, {}}, {{}, {}}}, {{}, {{{}, {}, {
       {RGBColor[0, 0, 1], PointSize[0.009166666666666668], Thickness[Large], 
        StyleBox[LineBox[CompressedData["
1:eJwt0ntQVGUYBnBEDUwWS0QnVlKwRhLBGNpEpZ4QKUMuKwoM9wmKAdeIIJmQ
ACHYCkZiZJEybsslICOuwi677HdklGI1YFlhgeS6LDdhHRcGCGxo65wzc+b8
8817nuf3flbhn/l8YmhgYHBO//73tSwOkfB1WXihcn9/65lKYnHZvJ2vu4Uv
xT1K55gqIrAMZ2k4FUhKPDs/dq2G7M88IeXrfkFkhdnJl9JuE0X0Ckegqseu
FDn1W0wtc74ZxeX+jYmedUR175SGI2hF5o+i5PycemZ+Gww3szfjYxtI8Lo8
X8WVYfWfMwUHPRpJX7qFfh6F236B81rrJrL04RWhlN8Bx+27S75fbiJ7Xu7V
z7+HhYKqkgMdzYQzeOQqS3MfF9MDFW9l3yFDI2FTHMHv8HbLeCbltpC/K9q4
oa5dEL6eI7Pf3cr8X45LukMFnr2t5JRj7Bt1woeI8mzoupwlImNOlXkqbje2
+hdlHHERE4P/n16UcpJzG5bEJDfC7m2Bqhd/2iqjU8vaSPj0BzybOgXaUh+Y
5HhImLx9yOeubTjrJOTr2jIVN1SJbVak1fuGlMn/CJfcLUU77NrJdN786URW
P5Ie7HjvGdVOElb3JbI0/Wh0WIs75iUjRkFudULpAH4Y2xJsqJSRAlmc3lOF
QC/Jz195ExLtct1CzhtEzcMYdtZdwvQdQsbzGgvBHopkGc/ydRbDoMbsm5Zd
KKb/MNSzU7XDURRZ0B7TWcj/gkbZrnz8DUWSfUJs6oSPcWVgKXe6mCKslqxQ
18QR3FVT3r6/UqT4FZFAxR3FqmLUyaSeIrGFfV08mzEEjRxNP1pNMV7jOJyQ
43hDQJE/Gvay5bxxsM2xzI6niMNSuT7+OKrde18tdaWYvBMomjl+umUrRTr8
FHrPCZjqrmpDIgmTfxIHvk1baS6WMb6TaD2/3WpnfTuRbGTr7+MkHFyizXkC
KeOtRkSmRhV1TkI8wsT6fmoEam2Vqd1i0lz6vt5/CkUZy0GwFDF9p2BkVHCz
+M0W4rbtC1f9AuBSywuwMW5m+mtQqd6VEFbYwOxHg0n2+PmyoVrybo293mMa
LPm4q7+6itnXNJyup5YvXxSSHpNgOc9mBo+e17VsOguIk9ec/n7OwDzFTHFz
7XPGaxa+Zp2DvR9/B9prFpWclcMRfiWgvWaRDHXVa501oL3mEHz8/mi8byNo
rznsNLR78Y6jCLTXPD66tV55IkUG2msekZKVucSiDtBe8zg0JjpozekE7fUE
1ULbNF9jOWivJ0jyNzR9Z183aK8FcAf8i/IdFKC9FsBmO2yxTlCC9lrEyKfa
kwFD/aC9FiH86Vrk2aBB0F6LcNf5mAZsDIP20kKSX3ghTzwC2kuL9fwe3wvu
46C9nkImXMx175wA7fUUor1x/HJvNf4FYHtxaw==
          "]],
         FontFamily->"Times",
         FontSize->18]}}, {
       {RGBColor[1, 0, 0], PointSize[0.009166666666666668], AbsoluteThickness[
        1.6], Dashing[{Small, Small}], 
        StyleBox[LineBox[CompressedData["
1:eJw10ntMU2cYBnBiWIYbuCE4BUdgaDbUCSIWUBKeMC5litiwjSUiIBcHpHPo
lJsocQNqwmVZYp1zMKRAYYKAQMu17SsICpVxs1BAVCiUSykQwWwBNlm3c3aS
k/PPl/c8z+/9PoiMDzqzycjI6Jjh/fdrUxDaIljOQpWjIjH7eTFZf71NLlj+
BUHOPHfvVTEJbSLNtJwSOEozstP+KqP3Mw/LBMvlyCg85CbX36H+uD84QvU9
HA/m1y11VbDnJXASn5Q/uVlJ6nYPLUfYAIlzsMgvuJqd3wxIgoVOGffo1Jry
hpqngOB1guplcA0NfG9tmHcfv37l7H93dy2tfJogkgnaEHvk0t8uC7Vkad5n
mN+OoAdxPtk1dcQZ3nvJTNuBBP0j38TzEhp5Fj7FET7CvMjuS9ovpdWSZl6Y
dxeO5E52bpuWsv9XIrVMFW6eV08eLuf2VIu64bLvwjg3oIFeuIuvq3k9cPVy
+njXWgMZ/ff0wf9awSHrkkb6MWq/q1DdhwuNna5njzZR5DSX71Ddj3dLVi5+
o29i8w5AHGjS75bVTOmVRWpe2BO47s0XL9m3sPlViLpdG5tT30LT13WfpJgN
Yiri7TEjHxkl/rk9xUw7iI5kk2T7xzJ6M8S3WiQbwg+VrfjtqJxuKr41eKqx
uSx13b9NTnFeudZK/jC6O/LHEw4o2L4jyI4yDe8SKijLZFawbD2KRzu+C4xe
ULD9RzFx0Hbrw8NE+kWnZWvlU8A7pFSSRHQlKNShWjSGTW8ERfxUSmRWnxXm
nfIM3IcLrcoHRAVWjUI17zl2fCTlFPUQncsf6OI7vEDrbnnXW+3Eeo3D7cBB
H69ios6a93Yq+ePYkmlV2hBL5LxSbIg/jrFU89hbFsTmnYDK7upn/bcV1Bbc
b/CcQLHMXJtq+n9+DV6lJ6lefS5nfTVIU8UYByTLqGU923AfNYhw0Lz2P9/C
ek8iRpclWvFspoDwJkO/SQwtchzTnjaSpNDP4D+FwX0b4nnfBrbvFEa3nxaP
J0nJ1/iit2EBCKu1nA49V8f216J9XZB1zaGG3Y8WjrnS1/c9K8nzjqPBYxrq
+MYT3Lwydl/TeFwucq6JFlGv6Skl32EGiQ8mJU+33yD3wDnD/ZxBzNXjczPJ
yazXLO7692weSM8A4zWLNa2ldKdpPhivWaxunLVdryoD4zUHu2PLX9RtqQHj
NQeNV4VtZnU9GC8d+Hn18dJmGRgvHWyq9ljszGsF46WDcQLX76R5Bxivebxz
2XdHZFsnGK95DBeGulyp6gbjpUdFRFJMJr8PjJceVsm6l7sKBsB4LUAaPfCh
25IKjNcCOJe5rkNhajBeC8hR5JTH60fAeC3ixOyoZuvPY2C8FiH4vXedf/oF
GK8lWNCGR6v9BBivJZj2hpy5VaTBP8Itckk=
          "]],
         FontFamily->"Times",
         FontSize->18]}}}}, {}, {}, {{}, {}}, {{}, {}}}},
  AspectRatio->0.7,
  Axes->{False, False},
  AxesLabel->{None, None},
  AxesOrigin->{0, 0},
  BaseStyle->{FontFamily -> "Times", FontSize -> 18},
  DisplayFunction->Identity,
  Epilog->{{
     StyleBox[
      InsetBox[
       GraphicsBox[
        GraphicsGroupBox[{
          GrayLevel[0], 
          RectangleBox[{-1, -1}, {0, -0.6}], 
          GrayLevel[1], 
          EdgeForm[None], 
          RectangleBox[{-1, -1}, {0, -0.6}], 
          InsetBox[
           GraphicsBox[{{{
               InsetBox[
                GraphicsBox[{
                  EdgeForm[
                   Thickness[0.2]], 
                  GrayLevel[1], 
                  PolygonBox[{{-1, 0}, {0, 1}, {1, 0}, {0, -1}}]}], {0.08, 
                0.08}, {Left, Bottom}, {1, 1}], 
               InsetBox[
                FormBox[
                 InterpretationBox[
                  Cell[
                   BoxData[
                    FormBox[
                    StyleBox["\"DSMC\"", Plain, 14, StripOnInput -> False], 
                    TextForm]], "InlineText"], 
                  Text[
                   Style["DSMC", Plain, 14]]], TraditionalForm], {
                1.2100000000000002`, 0.58}, {-1, 0}, Automatic, {1, 0}]}, {
               InsetBox[
                GraphicsBox[{
                  RGBColor[1, 0, 0], 
                  Thickness[Large], 
                  Dashing[{Small, Small}], 
                  LineBox[{{12, 0}, {0, 0}}]}], {0.08, 1.24}, {
                Left, Bottom}, {1, 1}], 
               InsetBox[
                FormBox[
                 InterpretationBox[
                  Cell[
                   BoxData[
                    FormBox[
                    StyleBox["\"NSF\"", Plain, 14, StripOnInput -> False], 
                    TextForm]], "InlineText"], 
                  Text[
                   Style["NSF", Plain, 14]]], TraditionalForm], {
                1.2100000000000002`, 1.74}, {-1, 0}, Automatic, {1, 0}]}, {
               InsetBox[
                GraphicsBox[{
                  RGBColor[0, 0, 1], 
                  Thickness[Large], 
                  LineBox[{{12, 0}, {0, 0}}]}], {0.08, 2.4}, {Left, Bottom}, {
                1, 1}], 
               InsetBox[
                FormBox[
                 InterpretationBox[
                  Cell[
                   BoxData[
                    FormBox[
                    StyleBox["\"CCR\"", Plain, 14, StripOnInput -> False], 
                    TextForm]], "InlineText"], 
                  Text[
                   Style["CCR", Plain, 14]]], TraditionalForm], {
                1.2100000000000002`, 2.9}, {-1, 0}, Automatic, {1, 0}]}}, {}},
             AspectRatio -> 0.4, 
            PlotRange -> {{-0.1, 3.26}, {-0.1, 
             3.5799999999999996`}}], {-1, -1}, {Left, Bottom}, {1, 0.4}]}]], {
       0.25, 0.58}], FontWeight -> Normal, StripOnInput -> False]}, 
    StyleBox[
     InsetBox[
      BoxData[
       FormBox[
        StyleBox["\"(a)\"", 25, 
         GrayLevel[0], StripOnInput -> False], TraditionalForm]], {
      0.95, -0.1}], StripOnInput -> False]},
  Frame->{{True, True}, {True, True}},
  FrameLabel->{
    FormBox[
    "\"\\!\\(\\*\\nStyleBox[\\\"y\\\",\\nFontSlant->\\\"Italic\\\"]\\)\"", 
     TraditionalForm], 
    FormBox[
    "\"\\!\\(\\*SubscriptBox[\\(v\\), \
\\(x\\)]\\)/\\!\\(\\*SubscriptBox[\\(v\\), \\(lid\\)]\\)\"", TraditionalForm]},
  FrameStyle->Directive[
    GrayLevel[0]],
  FrameTicks->{{Automatic, Automatic}, {Automatic, Automatic}},
  FrameTicksStyle->Directive[
    GrayLevel[0]],
  GridLines->{None, None},
  GridLinesStyle->Directive[
    GrayLevel[0.5, 0.4]],
  ImagePadding->All,
  ImageSize->450,
  LabelStyle->Directive[
    GrayLevel[0]],
  Method->{"CoordinatesToolOptions" -> {"DisplayFunction" -> ({
        (Identity[#]& )[
         Part[#, 1]], 
        (Identity[#]& )[
         Part[#, 2]]}& ), "CopiedValueFunction" -> ({
        (Identity[#]& )[
         Part[#, 1]], 
        (Identity[#]& )[
         Part[#, 2]]}& )}},
  PlotRange->{{0, 0.99167}, {-0.12951200000000002`, 0.662474}},
  PlotRangeClipping->True,
  PlotRangePadding->{{
     Scaled[0.02], 
     Scaled[0.02]}, {
     Scaled[0.05], 
     Scaled[0.05]}},
  RotateLabel->True,
  Ticks->{Automatic, Automatic}]], "Output",
 CellChangeTimes->{{3.733407191187517*^9, 3.733407245206586*^9}, 
   3.733407288975676*^9, {3.7334571801234636`*^9, 3.73345721361421*^9}, {
   3.7334586104078703`*^9, 3.733458620378519*^9}, 3.7334587453425856`*^9, 
   3.7334589878108253`*^9, {3.733459032943905*^9, 3.7334590498846827`*^9}, {
   3.7334591000190754`*^9, 3.733459122601462*^9}, {3.7334594966876135`*^9, 
   3.7334595745427723`*^9}, 3.733459628475799*^9, 3.7334596604823437`*^9, 
   3.7334598106460156`*^9, {3.733459884387517*^9, 3.7334598960308576`*^9}, {
   3.7334599981915607`*^9, 3.7334600664876847`*^9}, 3.7334601133247404`*^9, {
   3.7334602401314893`*^9, 3.7334602562746844`*^9}, {3.7334615099422274`*^9, 
   3.733461565039638*^9}, 3.73346163451925*^9, {3.7334616805336*^9, 
   3.733461734673973*^9}, 3.7334618016266794`*^9, 3.7334619065950484`*^9, 
   3.733462000009058*^9, {3.733462037550565*^9, 3.7334620583222733`*^9}, 
   3.7334621933041334`*^9, {3.733462346920263*^9, 3.733462444348714*^9}, {
   3.733462570578808*^9, 3.7334626080198665`*^9}, {3.7334626551487517`*^9, 
   3.7334626860912957`*^9}, {3.7334627183212595`*^9, 3.7334628247629957`*^9}, 
   3.7334630670806236`*^9, 3.733463135418885*^9, 3.73347347847528*^9, 
   3.7334747788732567`*^9, 3.7334764970175066`*^9, 3.7334775783529663`*^9, 
   3.7334857336642575`*^9, 3.7440150042700586`*^9, 
   3.744015132001873*^9},ExpressionUUID->"67b46d44-794c-4fa3-96c7-\
7020f2470f09"],

Cell[BoxData[
 GraphicsBox[{{{}, {{{
       {RGBColor[0.368417, 0.506779, 0.709798], AbsolutePointSize[6], 
        AbsoluteThickness[1.6], 
        StyleBox[{InsetBox[
           GraphicsBox[{
             {GrayLevel[1], AbsolutePointSize[6], AbsoluteThickness[1.6], 
              EdgeForm[Thickness[0.2]], 
              StyleBox[PolygonBox[{{-1, 0}, {0, 1}, {1, 0}, {0, -1}}],
               FontFamily->"Times",
               FontSize->18]}}], {0.00833, 0.075494}, Automatic, 
           Scaled[{0.04, 0.04}]], InsetBox[
           GraphicsBox[{
             {GrayLevel[1], AbsolutePointSize[6], AbsoluteThickness[1.6], 
              EdgeForm[Thickness[0.2]], 
              StyleBox[PolygonBox[{{-1, 0}, {0, 1}, {1, 0}, {0, -1}}],
               FontFamily->"Times",
               FontSize->18]}}], {0.025, 0.09603199999999999}, Automatic, 
           Scaled[{0.04, 0.04}]], InsetBox[
           GraphicsBox[{
             {GrayLevel[1], AbsolutePointSize[6], AbsoluteThickness[1.6], 
              EdgeForm[Thickness[0.2]], 
              StyleBox[PolygonBox[{{-1, 0}, {0, 1}, {1, 0}, {0, -1}}],
               FontFamily->"Times",
               FontSize->18]}}], {0.04167, 0.108574}, Automatic, 
           Scaled[{0.04, 0.04}]], InsetBox[
           GraphicsBox[{
             {GrayLevel[1], AbsolutePointSize[6], AbsoluteThickness[1.6], 
              EdgeForm[Thickness[0.2]], 
              StyleBox[PolygonBox[{{-1, 0}, {0, 1}, {1, 0}, {0, -1}}],
               FontFamily->"Times",
               FontSize->18]}}], {0.05833, 0.11825}, Automatic, 
           Scaled[{0.04, 0.04}]], InsetBox[
           GraphicsBox[{
             {GrayLevel[1], AbsolutePointSize[6], AbsoluteThickness[1.6], 
              EdgeForm[Thickness[0.2]], 
              StyleBox[PolygonBox[{{-1, 0}, {0, 1}, {1, 0}, {0, -1}}],
               FontFamily->"Times",
               FontSize->18]}}], {0.075, 0.125698}, Automatic, 
           Scaled[{0.04, 0.04}]], InsetBox[
           GraphicsBox[{
             {GrayLevel[1], AbsolutePointSize[6], AbsoluteThickness[1.6], 
              EdgeForm[Thickness[0.2]], 
              StyleBox[PolygonBox[{{-1, 0}, {0, 1}, {1, 0}, {0, -1}}],
               FontFamily->"Times",
               FontSize->18]}}], {0.09167, 0.132796}, Automatic, 
           Scaled[{0.04, 0.04}]], InsetBox[
           GraphicsBox[{
             {GrayLevel[1], AbsolutePointSize[6], AbsoluteThickness[1.6], 
              EdgeForm[Thickness[0.2]], 
              StyleBox[PolygonBox[{{-1, 0}, {0, 1}, {1, 0}, {0, -1}}],
               FontFamily->"Times",
               FontSize->18]}}], {0.10833, 0.13606400000000002}, Automatic, 
           Scaled[{0.04, 0.04}]], InsetBox[
           GraphicsBox[{
             {GrayLevel[1], AbsolutePointSize[6], AbsoluteThickness[1.6], 
              EdgeForm[Thickness[0.2]], 
              StyleBox[PolygonBox[{{-1, 0}, {0, 1}, {1, 0}, {0, -1}}],
               FontFamily->"Times",
               FontSize->18]}}], {0.125, 0.138908}, Automatic, 
           Scaled[{0.04, 0.04}]], InsetBox[
           GraphicsBox[{
             {GrayLevel[1], AbsolutePointSize[6], AbsoluteThickness[1.6], 
              EdgeForm[Thickness[0.2]], 
              StyleBox[PolygonBox[{{-1, 0}, {0, 1}, {1, 0}, {0, -1}}],
               FontFamily->"Times",
               FontSize->18]}}], {0.14167, 0.141436}, Automatic, 
           Scaled[{0.04, 0.04}]], InsetBox[
           GraphicsBox[{
             {GrayLevel[1], AbsolutePointSize[6], AbsoluteThickness[1.6], 
              EdgeForm[Thickness[0.2]], 
              StyleBox[PolygonBox[{{-1, 0}, {0, 1}, {1, 0}, {0, -1}}],
               FontFamily->"Times",
               FontSize->18]}}], {0.15833, 0.14227399999999998}, Automatic, 
           Scaled[{0.04, 0.04}]], InsetBox[
           GraphicsBox[{
             {GrayLevel[1], AbsolutePointSize[6], AbsoluteThickness[1.6], 
              EdgeForm[Thickness[0.2]], 
              StyleBox[PolygonBox[{{-1, 0}, {0, 1}, {1, 0}, {0, -1}}],
               FontFamily->"Times",
               FontSize->18]}}], {0.175, 0.14003600000000002}, Automatic, 
           Scaled[{0.04, 0.04}]], InsetBox[
           GraphicsBox[{
             {GrayLevel[1], AbsolutePointSize[6], AbsoluteThickness[1.6], 
              EdgeForm[Thickness[0.2]], 
              StyleBox[PolygonBox[{{-1, 0}, {0, 1}, {1, 0}, {0, -1}}],
               FontFamily->"Times",
               FontSize->18]}}], {0.19167, 0.13920400000000002}, Automatic, 
           Scaled[{0.04, 0.04}]], InsetBox[
           GraphicsBox[{
             {GrayLevel[1], AbsolutePointSize[6], AbsoluteThickness[1.6], 
              EdgeForm[Thickness[0.2]], 
              StyleBox[PolygonBox[{{-1, 0}, {0, 1}, {1, 0}, {0, -1}}],
               FontFamily->"Times",
               FontSize->18]}}], {0.20833, 0.135994}, Automatic, 
           Scaled[{0.04, 0.04}]], InsetBox[
           GraphicsBox[{
             {GrayLevel[1], AbsolutePointSize[6], AbsoluteThickness[1.6], 
              EdgeForm[Thickness[0.2]], 
              StyleBox[PolygonBox[{{-1, 0}, {0, 1}, {1, 0}, {0, -1}}],
               FontFamily->"Times",
               FontSize->18]}}], {0.225, 0.131808}, Automatic, 
           Scaled[{0.04, 0.04}]], InsetBox[
           GraphicsBox[{
             {GrayLevel[1], AbsolutePointSize[6], AbsoluteThickness[1.6], 
              EdgeForm[Thickness[0.2]], 
              StyleBox[PolygonBox[{{-1, 0}, {0, 1}, {1, 0}, {0, -1}}],
               FontFamily->"Times",
               FontSize->18]}}], {0.24167, 0.127358}, Automatic, 
           Scaled[{0.04, 0.04}]], InsetBox[
           GraphicsBox[{
             {GrayLevel[1], AbsolutePointSize[6], AbsoluteThickness[1.6], 
              EdgeForm[Thickness[0.2]], 
              StyleBox[PolygonBox[{{-1, 0}, {0, 1}, {1, 0}, {0, -1}}],
               FontFamily->"Times",
               FontSize->18]}}], {0.25833, 0.12253}, Automatic, 
           Scaled[{0.04, 0.04}]], InsetBox[
           GraphicsBox[{
             {GrayLevel[1], AbsolutePointSize[6], AbsoluteThickness[1.6], 
              EdgeForm[Thickness[0.2]], 
              StyleBox[PolygonBox[{{-1, 0}, {0, 1}, {1, 0}, {0, -1}}],
               FontFamily->"Times",
               FontSize->18]}}], {0.275, 0.1164}, Automatic, 
           Scaled[{0.04, 0.04}]], InsetBox[
           GraphicsBox[{
             {GrayLevel[1], AbsolutePointSize[6], AbsoluteThickness[1.6], 
              EdgeForm[Thickness[0.2]], 
              StyleBox[PolygonBox[{{-1, 0}, {0, 1}, {1, 0}, {0, -1}}],
               FontFamily->"Times",
               FontSize->18]}}], {0.29167, 0.10975199999999999}, Automatic, 
           Scaled[{0.04, 0.04}]], InsetBox[
           GraphicsBox[{
             {GrayLevel[1], AbsolutePointSize[6], AbsoluteThickness[1.6], 
              EdgeForm[Thickness[0.2]], 
              StyleBox[PolygonBox[{{-1, 0}, {0, 1}, {1, 0}, {0, -1}}],
               FontFamily->"Times",
               FontSize->18]}}], {0.30833, 0.10293}, Automatic, 
           Scaled[{0.04, 0.04}]], InsetBox[
           GraphicsBox[{
             {GrayLevel[1], AbsolutePointSize[6], AbsoluteThickness[1.6], 
              EdgeForm[Thickness[0.2]], 
              StyleBox[PolygonBox[{{-1, 0}, {0, 1}, {1, 0}, {0, -1}}],
               FontFamily->"Times",
               FontSize->18]}}], {0.325, 0.095364}, Automatic, 
           Scaled[{0.04, 0.04}]], InsetBox[
           GraphicsBox[{
             {GrayLevel[1], AbsolutePointSize[6], AbsoluteThickness[1.6], 
              EdgeForm[Thickness[0.2]], 
              StyleBox[PolygonBox[{{-1, 0}, {0, 1}, {1, 0}, {0, -1}}],
               FontFamily->"Times",
               FontSize->18]}}], {0.34167, 0.08825}, Automatic, 
           Scaled[{0.04, 0.04}]], InsetBox[
           GraphicsBox[{
             {GrayLevel[1], AbsolutePointSize[6], AbsoluteThickness[1.6], 
              EdgeForm[Thickness[0.2]], 
              StyleBox[PolygonBox[{{-1, 0}, {0, 1}, {1, 0}, {0, -1}}],
               FontFamily->"Times",
               FontSize->18]}}], {0.35833, 0.08021}, Automatic, 
           Scaled[{0.04, 0.04}]], InsetBox[
           GraphicsBox[{
             {GrayLevel[1], AbsolutePointSize[6], AbsoluteThickness[1.6], 
              EdgeForm[Thickness[0.2]], 
              StyleBox[PolygonBox[{{-1, 0}, {0, 1}, {1, 0}, {0, -1}}],
               FontFamily->"Times",
               FontSize->18]}}], {0.375, 0.071502}, Automatic, 
           Scaled[{0.04, 0.04}]], InsetBox[
           GraphicsBox[{
             {GrayLevel[1], AbsolutePointSize[6], AbsoluteThickness[1.6], 
              EdgeForm[Thickness[0.2]], 
              StyleBox[PolygonBox[{{-1, 0}, {0, 1}, {1, 0}, {0, -1}}],
               FontFamily->"Times",
               FontSize->18]}}], {0.39167, 0.062478}, Automatic, 
           Scaled[{0.04, 0.04}]], InsetBox[
           GraphicsBox[{
             {GrayLevel[1], AbsolutePointSize[6], AbsoluteThickness[1.6], 
              EdgeForm[Thickness[0.2]], 
              StyleBox[PolygonBox[{{-1, 0}, {0, 1}, {1, 0}, {0, -1}}],
               FontFamily->"Times",
               FontSize->18]}}], {0.40833, 0.054712}, Automatic, 
           Scaled[{0.04, 0.04}]], InsetBox[
           GraphicsBox[{
             {GrayLevel[1], AbsolutePointSize[6], AbsoluteThickness[1.6], 
              EdgeForm[Thickness[0.2]], 
              StyleBox[PolygonBox[{{-1, 0}, {0, 1}, {1, 0}, {0, -1}}],
               FontFamily->"Times",
               FontSize->18]}}], {0.425, 0.045626}, Automatic, 
           Scaled[{0.04, 0.04}]], InsetBox[
           GraphicsBox[{
             {GrayLevel[1], AbsolutePointSize[6], AbsoluteThickness[1.6], 
              EdgeForm[Thickness[0.2]], 
              StyleBox[PolygonBox[{{-1, 0}, {0, 1}, {1, 0}, {0, -1}}],
               FontFamily->"Times",
               FontSize->18]}}], {0.44167, 0.036548}, Automatic, 
           Scaled[{0.04, 0.04}]], InsetBox[
           GraphicsBox[{
             {GrayLevel[1], AbsolutePointSize[6], AbsoluteThickness[1.6], 
              EdgeForm[Thickness[0.2]], 
              StyleBox[PolygonBox[{{-1, 0}, {0, 1}, {1, 0}, {0, -1}}],
               FontFamily->"Times",
               FontSize->18]}}], {0.45833, 0.027136}, Automatic, 
           Scaled[{0.04, 0.04}]], InsetBox[
           GraphicsBox[{
             {GrayLevel[1], AbsolutePointSize[6], AbsoluteThickness[1.6], 
              EdgeForm[Thickness[0.2]], 
              StyleBox[PolygonBox[{{-1, 0}, {0, 1}, {1, 0}, {0, -1}}],
               FontFamily->"Times",
               FontSize->18]}}], {0.475, 0.018004}, Automatic, 
           Scaled[{0.04, 0.04}]], InsetBox[
           GraphicsBox[{
             {GrayLevel[1], AbsolutePointSize[6], AbsoluteThickness[1.6], 
              EdgeForm[Thickness[0.2]], 
              StyleBox[PolygonBox[{{-1, 0}, {0, 1}, {1, 0}, {0, -1}}],
               FontFamily->"Times",
               FontSize->18]}}], {0.49167, 0.0074}, Automatic, 
           Scaled[{0.04, 0.04}]], InsetBox[
           GraphicsBox[{
             {GrayLevel[1], AbsolutePointSize[6], AbsoluteThickness[1.6], 
              EdgeForm[Thickness[0.2]], 
              StyleBox[PolygonBox[{{-1, 0}, {0, 1}, {1, 0}, {0, -1}}],
               FontFamily->"Times",
               FontSize->18]}}], {0.50833, -0.0023580000000000003}, Automatic,
            Scaled[{0.04, 0.04}]], InsetBox[
           GraphicsBox[{
             {GrayLevel[1], AbsolutePointSize[6], AbsoluteThickness[1.6], 
              EdgeForm[Thickness[0.2]], 
              StyleBox[PolygonBox[{{-1, 0}, {0, 1}, {1, 0}, {0, -1}}],
               FontFamily->"Times",
               FontSize->18]}}], {0.525, -0.011216}, Automatic, 
           Scaled[{0.04, 0.04}]], InsetBox[
           GraphicsBox[{
             {GrayLevel[1], AbsolutePointSize[6], AbsoluteThickness[1.6], 
              EdgeForm[Thickness[0.2]], 
              StyleBox[PolygonBox[{{-1, 0}, {0, 1}, {1, 0}, {0, -1}}],
               FontFamily->"Times",
               FontSize->18]}}], {0.54167, -0.020256}, Automatic, Scaled[{0.04, 0.04}]]\
, InsetBox[
           GraphicsBox[{
             {GrayLevel[1], AbsolutePointSize[6], AbsoluteThickness[1.6], 
              EdgeForm[Thickness[0.2]], 
              StyleBox[PolygonBox[{{-1, 0}, {0, 1}, {1, 0}, {0, -1}}],
               FontFamily->"Times",
               FontSize->18]}}], {0.55833, -0.029744000000000003}, Automatic, 
           Scaled[{0.04, 0.04}]], InsetBox[
           GraphicsBox[{
             {GrayLevel[1], AbsolutePointSize[6], AbsoluteThickness[1.6], 
              EdgeForm[Thickness[0.2]], 
              StyleBox[PolygonBox[{{-1, 0}, {0, 1}, {1, 0}, {0, -1}}],
               FontFamily->"Times",
               FontSize->18]}}], {0.575, -0.039936}, Automatic, 
           Scaled[{0.04, 0.04}]], InsetBox[
           GraphicsBox[{
             {GrayLevel[1], AbsolutePointSize[6], AbsoluteThickness[1.6], 
              EdgeForm[Thickness[0.2]], 
              StyleBox[PolygonBox[{{-1, 0}, {0, 1}, {1, 0}, {0, -1}}],
               FontFamily->"Times",
               FontSize->18]}}], {0.59167, -0.04782}, Automatic, 
           Scaled[{0.04, 0.04}]], InsetBox[
           GraphicsBox[{
             {GrayLevel[1], AbsolutePointSize[6], AbsoluteThickness[1.6], 
              EdgeForm[Thickness[0.2]], 
              StyleBox[PolygonBox[{{-1, 0}, {0, 1}, {1, 0}, {0, -1}}],
               FontFamily->"Times",
               FontSize->18]}}], {0.60833, -0.057778}, Automatic, 
           Scaled[{0.04, 0.04}]], InsetBox[
           GraphicsBox[{
             {GrayLevel[1], AbsolutePointSize[6], AbsoluteThickness[1.6], 
              EdgeForm[Thickness[0.2]], 
              StyleBox[PolygonBox[{{-1, 0}, {0, 1}, {1, 0}, {0, -1}}],
               FontFamily->"Times",
               FontSize->18]}}], {0.625, -0.06661}, Automatic, 
           Scaled[{0.04, 0.04}]], InsetBox[
           GraphicsBox[{
             {GrayLevel[1], AbsolutePointSize[6], AbsoluteThickness[1.6], 
              EdgeForm[Thickness[0.2]], 
              StyleBox[PolygonBox[{{-1, 0}, {0, 1}, {1, 0}, {0, -1}}],
               FontFamily->"Times",
               FontSize->18]}}], {0.64167, -0.074872}, Automatic, 
           Scaled[{0.04, 0.04}]], InsetBox[
           GraphicsBox[{
             {GrayLevel[1], AbsolutePointSize[6], AbsoluteThickness[1.6], 
              EdgeForm[Thickness[0.2]], 
              StyleBox[PolygonBox[{{-1, 0}, {0, 1}, {1, 0}, {0, -1}}],
               FontFamily->"Times",
               FontSize->18]}}], {0.65833, -0.08356}, Automatic, 
           Scaled[{0.04, 0.04}]], InsetBox[
           GraphicsBox[{
             {GrayLevel[1], AbsolutePointSize[6], AbsoluteThickness[1.6], 
              EdgeForm[Thickness[0.2]], 
              StyleBox[PolygonBox[{{-1, 0}, {0, 1}, {1, 0}, {0, -1}}],
               FontFamily->"Times",
               FontSize->18]}}], {0.675, -0.093342}, Automatic, 
           Scaled[{0.04, 0.04}]], InsetBox[
           GraphicsBox[{
             {GrayLevel[1], AbsolutePointSize[6], AbsoluteThickness[1.6], 
              EdgeForm[Thickness[0.2]], 
              StyleBox[PolygonBox[{{-1, 0}, {0, 1}, {1, 0}, {0, -1}}],
               FontFamily->"Times",
               FontSize->18]}}], {0.69167, -0.10002000000000001}, Automatic, 
           Scaled[{0.04, 0.04}]], InsetBox[
           GraphicsBox[{
             {GrayLevel[1], AbsolutePointSize[6], AbsoluteThickness[1.6], 
              EdgeForm[Thickness[0.2]], 
              StyleBox[PolygonBox[{{-1, 0}, {0, 1}, {1, 0}, {0, -1}}],
               FontFamily->"Times",
               FontSize->18]}}], {0.70833, -0.107122}, Automatic, 
           Scaled[{0.04, 0.04}]], InsetBox[
           GraphicsBox[{
             {GrayLevel[1], AbsolutePointSize[6], AbsoluteThickness[1.6], 
              EdgeForm[Thickness[0.2]], 
              StyleBox[PolygonBox[{{-1, 0}, {0, 1}, {1, 0}, {0, -1}}],
               FontFamily->"Times",
               FontSize->18]}}], {0.725, -0.11495}, Automatic, 
           Scaled[{0.04, 0.04}]], InsetBox[
           GraphicsBox[{
             {GrayLevel[1], AbsolutePointSize[6], AbsoluteThickness[1.6], 
              EdgeForm[Thickness[0.2]], 
              StyleBox[PolygonBox[{{-1, 0}, {0, 1}, {1, 0}, {0, -1}}],
               FontFamily->"Times",
               FontSize->18]}}], {0.74167, -0.120946}, Automatic, 
           Scaled[{0.04, 0.04}]], InsetBox[
           GraphicsBox[{
             {GrayLevel[1], AbsolutePointSize[6], AbsoluteThickness[1.6], 
              EdgeForm[Thickness[0.2]], 
              StyleBox[PolygonBox[{{-1, 0}, {0, 1}, {1, 0}, {0, -1}}],
               FontFamily->"Times",
               FontSize->18]}}], {0.75833, -0.125898}, Automatic, 
           Scaled[{0.04, 0.04}]], InsetBox[
           GraphicsBox[{
             {GrayLevel[1], AbsolutePointSize[6], AbsoluteThickness[1.6], 
              EdgeForm[Thickness[0.2]], 
              StyleBox[PolygonBox[{{-1, 0}, {0, 1}, {1, 0}, {0, -1}}],
               FontFamily->"Times",
               FontSize->18]}}], {0.775, -0.130266}, Automatic, 
           Scaled[{0.04, 0.04}]], InsetBox[
           GraphicsBox[{
             {GrayLevel[1], AbsolutePointSize[6], AbsoluteThickness[1.6], 
              EdgeForm[Thickness[0.2]], 
              StyleBox[PolygonBox[{{-1, 0}, {0, 1}, {1, 0}, {0, -1}}],
               FontFamily->"Times",
               FontSize->18]}}], {0.79167, -0.135138}, Automatic, 
           Scaled[{0.04, 0.04}]], InsetBox[
           GraphicsBox[{
             {GrayLevel[1], AbsolutePointSize[6], AbsoluteThickness[1.6], 
              EdgeForm[Thickness[0.2]], 
              StyleBox[PolygonBox[{{-1, 0}, {0, 1}, {1, 0}, {0, -1}}],
               FontFamily->"Times",
               FontSize->18]}}], {0.80833, -0.137748}, Automatic, 
           Scaled[{0.04, 0.04}]], InsetBox[
           GraphicsBox[{
             {GrayLevel[1], AbsolutePointSize[6], AbsoluteThickness[1.6], 
              EdgeForm[Thickness[0.2]], 
              StyleBox[PolygonBox[{{-1, 0}, {0, 1}, {1, 0}, {0, -1}}],
               FontFamily->"Times",
               FontSize->18]}}], {0.825, -0.141128}, Automatic, 
           Scaled[{0.04, 0.04}]], InsetBox[
           GraphicsBox[{
             {GrayLevel[1], AbsolutePointSize[6], AbsoluteThickness[1.6], 
              EdgeForm[Thickness[0.2]], 
              StyleBox[PolygonBox[{{-1, 0}, {0, 1}, {1, 0}, {0, -1}}],
               FontFamily->"Times",
               FontSize->18]}}], {0.84167, -0.141822}, Automatic, 
           Scaled[{0.04, 0.04}]], InsetBox[
           GraphicsBox[{
             {GrayLevel[1], AbsolutePointSize[6], AbsoluteThickness[1.6], 
              EdgeForm[Thickness[0.2]], 
              StyleBox[PolygonBox[{{-1, 0}, {0, 1}, {1, 0}, {0, -1}}],
               FontFamily->"Times",
               FontSize->18]}}], {0.85833, -0.141444}, Automatic, 
           Scaled[{0.04, 0.04}]], InsetBox[
           GraphicsBox[{
             {GrayLevel[1], AbsolutePointSize[6], AbsoluteThickness[1.6], 
              EdgeForm[Thickness[0.2]], 
              StyleBox[PolygonBox[{{-1, 0}, {0, 1}, {1, 0}, {0, -1}}],
               FontFamily->"Times",
               FontSize->18]}}], {0.875, -0.14055}, Automatic, 
           Scaled[{0.04, 0.04}]], InsetBox[
           GraphicsBox[{
             {GrayLevel[1], AbsolutePointSize[6], AbsoluteThickness[1.6], 
              EdgeForm[Thickness[0.2]], 
              StyleBox[PolygonBox[{{-1, 0}, {0, 1}, {1, 0}, {0, -1}}],
               FontFamily->"Times",
               FontSize->18]}}], {0.89167, -0.13796}, Automatic, 
           Scaled[{0.04, 0.04}]], InsetBox[
           GraphicsBox[{
             {GrayLevel[1], AbsolutePointSize[6], AbsoluteThickness[1.6], 
              EdgeForm[Thickness[0.2]], 
              StyleBox[PolygonBox[{{-1, 0}, {0, 1}, {1, 0}, {0, -1}}],
               FontFamily->"Times",
               FontSize->18]}}], {0.90833, -0.134352}, Automatic, 
           Scaled[{0.04, 0.04}]], InsetBox[
           GraphicsBox[{
             {GrayLevel[1], AbsolutePointSize[6], AbsoluteThickness[1.6], 
              EdgeForm[Thickness[0.2]], 
              StyleBox[PolygonBox[{{-1, 0}, {0, 1}, {1, 0}, {0, -1}}],
               FontFamily->"Times",
               FontSize->18]}}], {0.925, -0.127872}, Automatic, 
           Scaled[{0.04, 0.04}]], InsetBox[
           GraphicsBox[{
             {GrayLevel[1], AbsolutePointSize[6], AbsoluteThickness[1.6], 
              EdgeForm[Thickness[0.2]], 
              StyleBox[PolygonBox[{{-1, 0}, {0, 1}, {1, 0}, {0, -1}}],
               FontFamily->"Times",
               FontSize->18]}}], {0.94167, -0.11889}, Automatic, 
           Scaled[{0.04, 0.04}]], InsetBox[
           GraphicsBox[{
             {GrayLevel[1], AbsolutePointSize[6], AbsoluteThickness[1.6], 
              EdgeForm[Thickness[0.2]], 
              StyleBox[PolygonBox[{{-1, 0}, {0, 1}, {1, 0}, {0, -1}}],
               FontFamily->"Times",
               FontSize->18]}}], {0.95833, -0.10919000000000001}, Automatic, 
           Scaled[{0.04, 0.04}]], InsetBox[
           GraphicsBox[{
             {GrayLevel[1], AbsolutePointSize[6], AbsoluteThickness[1.6], 
              EdgeForm[Thickness[0.2]], 
              StyleBox[PolygonBox[{{-1, 0}, {0, 1}, {1, 0}, {0, -1}}],
               FontFamily->"Times",
               FontSize->18]}}], {0.975, -0.095914}, Automatic, 
           Scaled[{0.04, 0.04}]], InsetBox[
           GraphicsBox[{
             {GrayLevel[1], AbsolutePointSize[6], AbsoluteThickness[1.6], 
              EdgeForm[Thickness[0.2]], 
              StyleBox[PolygonBox[{{-1, 0}, {0, 1}, {1, 0}, {0, -1}}],
               FontFamily->"Times",
               FontSize->18]}}], {0.99167, -0.076922}, Automatic, 
           Scaled[{0.04, 0.04}]]},
         FontFamily->"Times",
         FontSize->18]}}, {}}}, {}, {}, {{}, {}}, {{}, {}}}, {{}, {{{}, {}, {
       {RGBColor[0, 0, 1], PointSize[0.009166666666666668], Thickness[Large], 
        StyleBox[LineBox[CompressedData["
1:eJwt0ntMU2cYBnBgRrYxcCCD0ImbgA7nVjWuKqA8KIpRQDsSlo2bXLMgoG4K
CMZIJjQExQh0iGwroDhhoEWotPT2nQFDQYK0AkdhCihF7shlEMDLztbvJCfn
ny/veZ7f+62JPBYQY2ZiYuLLvf99HSWhKtF0Fuqzzv7GvyEDL/4jjWi6EH26
wOuOjbUQO0ZaGgSlcFp3b0duhQKrMtzUouk/4H9Bu7Q5TAld7JxAzFbBPWyV
orxHRc/LYBMovzW3VgO20cMgEMtR6ZL49NQOLZ2vROpwQGegE0HIYsvPrFCL
4KicNSVdBPqfeNw8BkPpDU4KPoOZ/YklalE9nhRom5qCGNhat3PzGzEfzbYP
/sBA8OjzVEvDX+DPei18d4LB4yeHBwTiu1AtinvaIxgslCqFYd7N2JkpqTmy
g6H/b0FH2cn+5csZeGw5vl5a0oqdnn66A6cJerdfz2OFbUi3MB/KbNXC5P+n
HcmrHd4//1qDS1FfbhWz7YiOKNoXZ6tB5OC+OFepDnor9mytlZrm1aMTCw3Z
XM9zN6+ywrCHMIQnN/pr6mj+DvgH+7JWiQoM5o3sTrHsRC5PW2VqL0fSvH2K
paETn31fZL6h/A7Mg/dKS9RdsE3oXlHgKsNl7Y+cJwu1rFIg+KUasbuyeS1x
j+CrSz829bqK9n2My++8dXO/eQtZ7w6JpnndaBIEmznvqaD9u/F29ugu89Yb
GJvYOM1r6YF5o1vfWc9SnAkIdZWW/I2vU8u2Nv1eDMvarDDvlCdw2OYjefjq
CiQOCjErfIo8NmPTy+JcHP9V3xzn2os2f7sVW4NE1KsP0cMqz38UCbh32+7j
lrg+1Ljdf88l/ijZPHONi98Hidla3ql8ETHm7cefb3p1Vm25pP4bHefZD/4p
8eqrXoXEmP8Z3lh+GrOeLSZG32eIcdQXvEorJaql89x9fIb4lOagZc5lxOj9
HA+WxHsaqiuI3+E6rt9z+Mc8iur/SkpkxT6c/wDs9X6zaYduE2PfAQi7Lnjk
LFaTvctOenMLQJFP/8WMfBkx9jegeZPAYsGllhj3Y8CdMy8rRorlxLOcz3kM
YoPik/hzFnXEuK9BSL+wqRs8rCQPPghpiXN9gdgY/pFmiYpsPzjM3c8X0FZO
NZxuUBOj1xB8L90/5NamIUavISy3G4jMVmqp1xCmRKTMM5NQr2HY8ENUOQ4M
9RpG3szM5MFQhnqNIGljtyohm6FeIwgJt69ILGeo1wiE63IU1VKGeo3CfdFU
nF/EUK9RzFy5bluezFCvMfSa1tR/u42hXmPwMs+Z71MS6jWOwNGLc6N6LfUa
x1iS7u6CTEO9xiE/8fzYmXA19ZqA9YGAlds7lNRrAunX5I+3fFhHvSZRuP9q
hG6lnHpNwjrNeWGgV0b+BXKjapo=
          "]],
         FontFamily->"Times",
         FontSize->18]}}, {
       {RGBColor[1, 0, 0], PointSize[0.009166666666666668], AbsoluteThickness[
        1.6], Dashing[{Small, Small}], 
        StyleBox[LineBox[CompressedData["
1:eJwt0nlQlGUcB3BiImIGSkaEJDFQSZCAGFkuk6+IIiUxC4Oow2UE2bIOcggO
iCGhW6KYwCKiDsgRZ8Byw16PGRpsjByKC8gNuyx3sxtiMFpb+7wz77z/PPN7
v9/P77EIP+sfqa2lpXVU/f73NSsIEXCUGRjsTtwoD22E6ZktIo7yDphhy6tZ
Ic3gmoUbyBiliJWMdy/btGLbFVchR1kFHfGObVaSNvSxXjK4Uh52OldWeDnz
6fkmXGebPClOEEDasU/G4LaioseGFZgupPP58Lin2JUUIULwuiRXyhTjhklF
l7uxGP3fm6rnPUBUkX2tb4EYqs8TioSch8h+2hnzzysxjAx71fM7MOr+RwDT
loAxuCfZQPYIesYnrDucCIZGw2YY3N9R+cDRP9WM4O9SPjPUswvVkQtdbiNi
+n8J/PSMazeniLFvb4x1XVE3DowFvNJeE2Hc5eccKfMJfC3qdqsCRdD6/+mF
Pn9z18e5Qtz82taJK+1FaPylZgehAOHyI2yruj6YnfHeXtXBp3n7cVzK+YvX
3o70mmIpM/QpjjXZFLvmtNH8z7ASWqj/IrgV8pz5g0kGA/jqWHrEikELEtdM
kgxkA+hXXvaPb2iCbtDhuiLhcyzZuPzk4NGIPHGc2lOKjd7CL9Ie14PlkWkq
YQ9i7L3oZ2UuPNp3CKVGooP53jXIeFfBUZoOY6fx7YDEN5W0/zC6f7P1G/yl
DIvL9kpTyQvE7Qo0j3UvwUX/EKu6ohE48nbsz79bCIOWjFDPpFHof5m0VH71
Ngq2tnGlzDGcn4ys8L2YhZh7/V1sq3Gkayu7dbIvU68J1K97nvK3YKGz3vhD
CXsCzh6FRldTY4iDqkQdfwJTs78qDuVyiCbvJHQ+CHnEvZZNHgb2qT0n8V3v
J4K9lflEk38KyfLq3YR1n2h8p1Cd11n8jqKECDauqe/jFFIPnTx76XQ50XhP
Izfz9GqxpIr4hLWr+02jeHj4ZZB1LWm676X2n0GQobnTWgOPaPrOwLMnK2T1
aAM5/PY5T/UCwNjCu/m4t5Fo+sswnOVhKfNpJpr9yOC66QerH+tbiHulndpD
Drs/W5UCvTai2Zcc52I/1Vd5tZMe/WAJ22oWaQPTltXxfOLiO6e+n7Po6jh+
gZ8mIBovBdzmFw1VyUKi8VLg25TIk0I/EfVSwF/A0jF/X0y95nCAFy/3LhNT
rzkYcdxen/qIUK95qMJFZtejCfWah1cGSdS9S6jXPJ5bloxY3iHUawF7thtJ
7OII9VrApiMpJ4a2Euq1CHbQXG3CLTH1WkTN/qYovwkR9VqC4y0dRs+GkHot
YTWkWfZmSkC9ltA3p2v/TT6fei0jSsXKWzdtp17LeCut4rP4qFbqtYLMCwE+
HVeaqdcKzptEvFZEN5J/Aej/YuE=
          "]],
         FontFamily->"Times",
         FontSize->18]}}}}, {}, {}, {{}, {}}, {{}, {}}}},
  PlotMarkers -> {Automatic},
  AspectRatio->0.7,
  Axes->{False, False},
  AxesLabel->{None, None},
  AxesOrigin->{0, 0},
  BaseStyle->{FontFamily -> "Times", FontSize -> 18},
  DisplayFunction->Identity,
  Epilog->{{
     StyleBox[
      InsetBox[
       GraphicsBox[
        GraphicsGroupBox[{
          GrayLevel[0], 
          RectangleBox[{-1, -1}, {0, -0.6}], 
          GrayLevel[1], 
          EdgeForm[None], 
          RectangleBox[{-1, -1}, {0, -0.6}], 
          InsetBox[
           GraphicsBox[{{{
               InsetBox[
                GraphicsBox[{
                  EdgeForm[
                   Thickness[0.2]], 
                  GrayLevel[1], 
                  PolygonBox[{{-1, 0}, {0, 1}, {1, 0}, {0, -1}}]}], {0.08, 
                0.08}, {Left, Bottom}, {1, 1}], 
               InsetBox[
                FormBox[
                 InterpretationBox[
                  Cell[
                   BoxData[
                    FormBox[
                    StyleBox["\"DSMC\"", Plain, 14, StripOnInput -> False], 
                    TextForm]], "InlineText"], 
                  Text[
                   Style["DSMC", Plain, 14]]], TraditionalForm], {
                1.2100000000000002`, 0.58}, {-1, 0}, Automatic, {1, 0}]}, {
               InsetBox[
                GraphicsBox[{
                  RGBColor[1, 0, 0], 
                  Thickness[Large], 
                  Dashing[{Small, Small}], 
                  LineBox[{{12, 0}, {0, 0}}]}], {0.08, 1.24}, {
                Left, Bottom}, {1, 1}], 
               InsetBox[
                FormBox[
                 InterpretationBox[
                  Cell[
                   BoxData[
                    FormBox[
                    StyleBox["\"NSF\"", Plain, 14, StripOnInput -> False], 
                    TextForm]], "InlineText"], 
                  Text[
                   Style["NSF", Plain, 14]]], TraditionalForm], {
                1.2100000000000002`, 1.74}, {-1, 0}, Automatic, {1, 0}]}, {
               InsetBox[
                GraphicsBox[{
                  RGBColor[0, 0, 1], 
                  Thickness[Large], 
                  LineBox[{{12, 0}, {0, 0}}]}], {0.08, 2.4}, {Left, Bottom}, {
                1, 1}], 
               InsetBox[
                FormBox[
                 InterpretationBox[
                  Cell[
                   BoxData[
                    FormBox[
                    StyleBox["\"CCR\"", Plain, 14, StripOnInput -> False], 
                    TextForm]], "InlineText"], 
                  Text[
                   Style["CCR", Plain, 14]]], TraditionalForm], {
                1.2100000000000002`, 2.9}, {-1, 0}, Automatic, {1, 0}]}}, {}},
             AspectRatio -> 0.4, 
            PlotRange -> {{-0.1, 3.26}, {-0.1, 
             3.5799999999999996`}}], {-1, -1}, {Left, Bottom}, {1, 0.4}]}]], {
       0.25, -0.11}], FontWeight -> Normal, StripOnInput -> False]}, 
    StyleBox[
     InsetBox[
      BoxData[
       FormBox[
        StyleBox["\"(b)\"", 25, 
         GrayLevel[0], StripOnInput -> False], TraditionalForm]], {0.95, 
      0.14}], StripOnInput -> False]},
  Frame->{{True, True}, {True, True}},
  FrameLabel->{
    FormBox[
    "\"\\!\\(\\*\\nStyleBox[\\\"x\\\",\\nFontSlant->\\\"Italic\\\"]\\)\"", 
     TraditionalForm], 
    FormBox[
    "\"\\!\\(\\*SubscriptBox[\\(v\\), \
\\(y\\)]\\)/\\!\\(\\*SubscriptBox[\\(v\\), \\(lid\\)]\\)\"", TraditionalForm]},
  FrameStyle->Directive[
    GrayLevel[0]],
  FrameTicks->{{Automatic, Automatic}, {Automatic, Automatic}},
  FrameTicksStyle->Directive[
    GrayLevel[0]],
  GridLines->{None, None},
  GridLinesStyle->Directive[
    GrayLevel[0.5, 0.4]],
  ImagePadding->All,
  ImageSize->450,
  LabelStyle->Directive[
    GrayLevel[0]],
  Method->{"CoordinatesToolOptions" -> {"DisplayFunction" -> ({
        (Identity[#]& )[
         Part[#, 1]], 
        (Identity[#]& )[
         Part[#, 2]]}& ), "CopiedValueFunction" -> ({
        (Identity[#]& )[
         Part[#, 1]], 
        (Identity[#]& )[
         Part[#, 2]]}& )}},
  PlotRange->{{0, 0.99167}, {-0.141822, 0.14227399999999998`}},
  PlotRangeClipping->True,
  PlotRangePadding->{{
     Scaled[0.02], 
     Scaled[0.02]}, {
     Scaled[0.05], 
     Scaled[0.05]}},
  RotateLabel->True,
  Ticks->{Automatic, Automatic}]], "Output",
 CellChangeTimes->{{3.733407191187517*^9, 3.733407245206586*^9}, 
   3.733407288975676*^9, {3.7334571801234636`*^9, 3.73345721361421*^9}, {
   3.7334586104078703`*^9, 3.733458620378519*^9}, 3.7334587453425856`*^9, 
   3.7334589878108253`*^9, {3.733459032943905*^9, 3.7334590498846827`*^9}, {
   3.7334591000190754`*^9, 3.733459122601462*^9}, {3.7334594966876135`*^9, 
   3.7334595745427723`*^9}, 3.733459628475799*^9, 3.7334596604823437`*^9, 
   3.7334598106460156`*^9, {3.733459884387517*^9, 3.7334598960308576`*^9}, {
   3.7334599981915607`*^9, 3.7334600664876847`*^9}, 3.7334601133247404`*^9, {
   3.7334602401314893`*^9, 3.7334602562746844`*^9}, {3.7334615099422274`*^9, 
   3.733461565039638*^9}, 3.73346163451925*^9, {3.7334616805336*^9, 
   3.733461734673973*^9}, 3.7334618016266794`*^9, 3.7334619065950484`*^9, 
   3.733462000009058*^9, {3.733462037550565*^9, 3.7334620583222733`*^9}, 
   3.7334621933041334`*^9, {3.733462346920263*^9, 3.733462444348714*^9}, {
   3.733462570578808*^9, 3.7334626080198665`*^9}, {3.7334626551487517`*^9, 
   3.7334626860912957`*^9}, {3.7334627183212595`*^9, 3.7334628247629957`*^9}, 
   3.7334630670806236`*^9, 3.733463135418885*^9, 3.73347347847528*^9, 
   3.7334747788732567`*^9, 3.7334764970175066`*^9, 3.7334775783529663`*^9, 
   3.7334857336642575`*^9, 3.7440150042700586`*^9, 
   3.744015132168295*^9},ExpressionUUID->"d1f91abf-9c69-4eb6-925d-\
73d6f02471ca"]
}, Open  ]],

Cell[CellGroupData[{

Cell[BoxData[
 RowBox[{"\[IndentingNewLine]", 
  RowBox[{"GraphicsRow", "[", 
   RowBox[{
    RowBox[{"{", 
     RowBox[{
      RowBox[{"Show", "[", 
       RowBox[{
        RowBox[{"{", 
         RowBox[{
          RowBox[{"ListContourPlot", "[", 
           RowBox[{
            RowBox[{"Flatten", "[", 
             RowBox[{
              RowBox[{"Table", "[", 
               RowBox[{
                RowBox[{"{", 
                 RowBox[{
                  RowBox[{"CCRData2", "[", 
                   RowBox[{"[", 
                    RowBox[{"i", ",", "j"}], "]"}], "]"}], ",", 
                  RowBox[{"CCRData2", "[", 
                   RowBox[{"[", 
                    RowBox[{
                    RowBox[{"NN", "+", "i"}], ",", "j"}], "]"}], "]"}], ",", 
                  RowBox[{"CCRData2", "[", 
                   RowBox[{"[", 
                    RowBox[{
                    RowBox[{
                    RowBox[{"5", "NN"}], "+", "i"}], ",", "j"}], "]"}], 
                   "]"}]}], "}"}], ",", 
                RowBox[{"{", 
                 RowBox[{"i", ",", "1", ",", "NN"}], "}"}], ",", 
                RowBox[{"{", 
                 RowBox[{"j", ",", "1", ",", "MM"}], "}"}]}], "]"}], ",", 
              "1"}], "]"}], ",", 
            RowBox[{"ColorFunction", "\[Rule]", 
             RowBox[{"Function", "[", 
              RowBox[{"x", ",", 
               RowBox[{"(", 
                RowBox[{"Blend", "[", 
                 RowBox[{
                  RowBox[{"{", 
                   RowBox[{
                   "Blue", ",", "Cyan", ",", "Green", ",", "Yellow", ",", 
                    "Red"}], "}"}], ",", "x"}], "]"}], ")"}]}], "]"}]}], ",", 
            RowBox[{"ImageSize", "\[Rule]", " ", "180"}]}], " ", "]"}], ",", 
          RowBox[{"ListStreamPlot", "[", 
           RowBox[{
            RowBox[{"Flatten", "[", 
             RowBox[{
              RowBox[{"Table", "[", 
               RowBox[{
                RowBox[{"{", 
                 RowBox[{
                  RowBox[{"{", 
                   RowBox[{
                    RowBox[{"CCRData2", "[", 
                    RowBox[{"[", 
                    RowBox[{"i", ",", "j"}], "]"}], "]"}], ",", 
                    RowBox[{"CCRData2", "[", 
                    RowBox[{"[", 
                    RowBox[{
                    RowBox[{"NN", "+", "i"}], ",", "j"}], "]"}], "]"}]}], 
                   "}"}], ",", 
                  RowBox[{"{", 
                   RowBox[{
                    RowBox[{"CCRData2", "[", 
                    RowBox[{"[", 
                    RowBox[{
                    RowBox[{
                    RowBox[{"6", "NN"}], "+", "i"}], ",", "j"}], "]"}], "]"}],
                     ",", 
                    RowBox[{"CCRData2", "[", 
                    RowBox[{"[", 
                    RowBox[{
                    RowBox[{
                    RowBox[{"7", "NN"}], "+", "i"}], ",", "j"}], "]"}], 
                    "]"}]}], "}"}]}], "}"}], ",", 
                RowBox[{"{", 
                 RowBox[{"i", ",", "1", ",", "NN"}], "}"}], ",", 
                RowBox[{"{", 
                 RowBox[{"j", ",", "1", ",", "MM"}], "}"}]}], "]"}], ",", 
              "1"}], "]"}], ",", 
            RowBox[{"StreamStyle", "\[Rule]", 
             RowBox[{"{", 
              RowBox[{"\"\<Arrow\>\"", ",", "Thin", ",", "Black"}], "}"}]}], 
            ",", 
            RowBox[{"StreamPoints", "\[Rule]", "Automatic"}]}], "]"}]}], 
         "}"}], ",", 
        RowBox[{"FrameLabel", "\[Rule]", " ", 
         RowBox[{"{", 
          RowBox[{"\"\<\!\(\*
StyleBox[\"x\",
FontSlant->\"Italic\"]\)\>\"", ",", "\"\<\!\(\*
StyleBox[\"y\",
FontSlant->\"Italic\"]\)\>\"", ",", "\"\<CCR\>\""}], "}"}]}], ",", 
        RowBox[{"ImageSize", "\[Rule]", " ", "350"}]}], "]"}], ",", 
      RowBox[{"Show", "[", 
       RowBox[{
        RowBox[{"{", 
         RowBox[{
          RowBox[{"ListContourPlot", "[", 
           RowBox[{
            RowBox[{"Flatten", "[", 
             RowBox[{
              RowBox[{"Table", "[", 
               RowBox[{
                RowBox[{"{", 
                 RowBox[{
                  RowBox[{"DSMCData1", "[", 
                   RowBox[{"[", 
                    RowBox[{
                    RowBox[{
                    RowBox[{
                    RowBox[{"(", 
                    RowBox[{"i", "-", "1"}], ")"}], "*", "nn"}], "+", "j"}], 
                    ",", "1"}], "]"}], "]"}], ",", 
                  RowBox[{"DSMCData1", "[", 
                   RowBox[{"[", 
                    RowBox[{
                    RowBox[{
                    RowBox[{
                    RowBox[{"(", 
                    RowBox[{"i", "-", "1"}], ")"}], "*", "nn"}], "+", "j"}], 
                    ",", "2"}], "]"}], "]"}], ",", 
                  RowBox[{
                   FractionBox["1", "273"], 
                   RowBox[{"DSMCData1", "[", 
                    RowBox[{"[", 
                    RowBox[{
                    RowBox[{
                    RowBox[{
                    RowBox[{"(", 
                    RowBox[{"i", "-", "1"}], ")"}], "*", "nn"}], "+", "j"}], 
                    ",", "6"}], "]"}], "]"}]}]}], "}"}], ",", 
                RowBox[{"{", 
                 RowBox[{"i", ",", "1", ",", "nn"}], "}"}], ",", 
                RowBox[{"{", 
                 RowBox[{"j", ",", "1", ",", "mm"}], "}"}]}], "]"}], ",", 
              "1"}], "]"}], ",", 
            RowBox[{"ColorFunction", "\[Rule]", 
             RowBox[{"Function", "[", 
              RowBox[{"x", ",", 
               RowBox[{"(", 
                RowBox[{"Blend", "[", 
                 RowBox[{
                  RowBox[{"{", 
                   RowBox[{
                   "Blue", ",", "Cyan", ",", "Green", ",", "Yellow", ",", 
                    "Red"}], "}"}], ",", "x"}], "]"}], ")"}]}], "]"}]}], ",", 
            RowBox[{"ImageSize", "\[Rule]", " ", "180"}]}], " ", "]"}], ",", 
          RowBox[{"ListStreamPlot", "[", 
           RowBox[{
            RowBox[{"Flatten", "[", 
             RowBox[{
              RowBox[{"Table", "[", 
               RowBox[{
                RowBox[{"{", 
                 RowBox[{
                  RowBox[{"{", 
                   RowBox[{
                    RowBox[{"DSMCData1", "[", 
                    RowBox[{"[", 
                    RowBox[{
                    RowBox[{
                    RowBox[{
                    RowBox[{"(", 
                    RowBox[{"i", "-", "1"}], ")"}], "*", "nn"}], "+", "j"}], 
                    ",", "1"}], "]"}], "]"}], ",", 
                    RowBox[{"DSMCData1", "[", 
                    RowBox[{"[", 
                    RowBox[{
                    RowBox[{
                    RowBox[{
                    RowBox[{"(", 
                    RowBox[{"i", "-", "1"}], ")"}], "*", "nn"}], "+", "j"}], 
                    ",", "2"}], "]"}], "]"}]}], "}"}], ",", 
                  RowBox[{"{", 
                   RowBox[{
                    RowBox[{"DSMCData1", "[", 
                    RowBox[{"[", 
                    RowBox[{
                    RowBox[{
                    RowBox[{
                    RowBox[{"(", 
                    RowBox[{"i", "-", "1"}], ")"}], "*", "nn"}], "+", "j"}], 
                    ",", "8"}], "]"}], "]"}], ",", 
                    RowBox[{"DSMCData1", "[", 
                    RowBox[{"[", 
                    RowBox[{
                    RowBox[{
                    RowBox[{
                    RowBox[{"(", 
                    RowBox[{"i", "-", "1"}], ")"}], "*", "nn"}], "+", "j"}], 
                    ",", "9"}], "]"}], "]"}]}], "}"}]}], "}"}], ",", 
                RowBox[{"{", 
                 RowBox[{"i", ",", "1", ",", "nn"}], "}"}], ",", 
                RowBox[{"{", 
                 RowBox[{"j", ",", "1", ",", "mm"}], "}"}]}], "]"}], ",", 
              "1"}], "]"}], ",", 
            RowBox[{"StreamStyle", "\[Rule]", 
             RowBox[{"{", 
              RowBox[{"\"\<Arrow\>\"", ",", "Thin", ",", "Black"}], "}"}]}], 
            ",", 
            RowBox[{"StreamPoints", "\[Rule]", "Automatic"}]}], "]"}]}], 
         "}"}], ",", 
        RowBox[{"FrameLabel", "\[Rule]", " ", 
         RowBox[{"{", 
          RowBox[{"\"\<\!\(\*
StyleBox[\"x\",
FontSlant->\"Italic\"]\)\>\"", ",", "\"\<\!\(\*
StyleBox[\"y\",
FontSlant->\"Italic\"]\)\>\"", ",", "\"\<DSMC\>\""}], "}"}]}], ",", 
        RowBox[{"ImageSize", "\[Rule]", " ", "350"}]}], "]"}], ",", 
      "\[IndentingNewLine]", 
      RowBox[{"Show", "[", 
       RowBox[{
        RowBox[{"{", 
         RowBox[{
          RowBox[{"ListContourPlot", "[", 
           RowBox[{
            RowBox[{"Flatten", "[", 
             RowBox[{
              RowBox[{"Table", "[", 
               RowBox[{
                RowBox[{"{", 
                 RowBox[{
                  RowBox[{"NSFData2", "[", 
                   RowBox[{"[", 
                    RowBox[{"i", ",", "j"}], "]"}], "]"}], ",", 
                  RowBox[{"NSFData2", "[", 
                   RowBox[{"[", 
                    RowBox[{
                    RowBox[{"NN", "+", "i"}], ",", "j"}], "]"}], "]"}], ",", 
                  RowBox[{"NSFData2", "[", 
                   RowBox[{"[", 
                    RowBox[{
                    RowBox[{
                    RowBox[{"5", "NN"}], "+", "i"}], ",", "j"}], "]"}], 
                   "]"}]}], "}"}], ",", 
                RowBox[{"{", 
                 RowBox[{"i", ",", "1", ",", "NN"}], "}"}], ",", 
                RowBox[{"{", 
                 RowBox[{"j", ",", "1", ",", "MM"}], "}"}]}], "]"}], ",", 
              "1"}], "]"}], ",", 
            RowBox[{"ColorFunction", "\[Rule]", 
             RowBox[{"Function", "[", 
              RowBox[{"x", ",", 
               RowBox[{"(", 
                RowBox[{"Blend", "[", 
                 RowBox[{
                  RowBox[{"{", 
                   RowBox[{
                   "Blue", ",", "Cyan", ",", "Green", ",", "Yellow", ",", 
                    "Red"}], "}"}], ",", "x"}], "]"}], ")"}]}], "]"}]}], ",", 
            RowBox[{"ImageSize", "\[Rule]", " ", "180"}]}], " ", "]"}], ",", 
          RowBox[{"ListStreamPlot", "[", 
           RowBox[{
            RowBox[{"Flatten", "[", 
             RowBox[{
              RowBox[{"Table", "[", 
               RowBox[{
                RowBox[{"{", 
                 RowBox[{
                  RowBox[{"{", 
                   RowBox[{
                    RowBox[{"NSFData2", "[", 
                    RowBox[{"[", 
                    RowBox[{"i", ",", "j"}], "]"}], "]"}], ",", 
                    RowBox[{"NSFData2", "[", 
                    RowBox[{"[", 
                    RowBox[{
                    RowBox[{"NN", "+", "i"}], ",", "j"}], "]"}], "]"}]}], 
                   "}"}], ",", 
                  RowBox[{"{", 
                   RowBox[{
                    RowBox[{"NSFData2", "[", 
                    RowBox[{"[", 
                    RowBox[{
                    RowBox[{
                    RowBox[{"6", "NN"}], "+", "i"}], ",", "j"}], "]"}], "]"}],
                     ",", 
                    RowBox[{"NSFData2", "[", 
                    RowBox[{"[", 
                    RowBox[{
                    RowBox[{
                    RowBox[{"7", "NN"}], "+", "i"}], ",", "j"}], "]"}], 
                    "]"}]}], "}"}]}], "}"}], ",", 
                RowBox[{"{", 
                 RowBox[{"i", ",", "1", ",", "NN"}], "}"}], ",", 
                RowBox[{"{", 
                 RowBox[{"j", ",", "1", ",", "MM"}], "}"}]}], "]"}], ",", 
              "1"}], "]"}], ",", 
            RowBox[{"StreamStyle", "\[Rule]", 
             RowBox[{"{", 
              RowBox[{"\"\<Arrow\>\"", ",", "Thin", ",", "Black"}], "}"}]}], 
            ",", 
            RowBox[{"StreamPoints", "\[Rule]", "Automatic"}]}], "]"}]}], 
         "}"}], ",", 
        RowBox[{"FrameLabel", "\[Rule]", " ", 
         RowBox[{"{", 
          RowBox[{"\"\<\!\(\*
StyleBox[\"x\",
FontSlant->\"Italic\"]\)\>\"", ",", "\"\<\!\(\*
StyleBox[\"y\",
FontSlant->\"Italic\"]\)\>\"", ",", "\"\<NSF\>\""}], "}"}]}], ",", 
        RowBox[{"ImageSize", "\[Rule]", " ", "350"}]}], "]"}]}], "}"}], ",", 
    RowBox[{"Spacings", "\[Rule]", 
     RowBox[{"-", "25"}]}]}], "]"}]}]], "Input",
 CellChangeTimes->{{3.7334085819535913`*^9, 3.7334086011449456`*^9}, {
   3.733408702374736*^9, 3.733408808068554*^9}, {3.73340888137271*^9, 
   3.7334089290908103`*^9}, {3.7334090581723175`*^9, 
   3.7334090637173395`*^9}, {3.733409181210173*^9, 3.7334091956644316`*^9}, {
   3.7334092936808248`*^9, 3.7334092983618402`*^9}, {3.733409340733335*^9, 
   3.733409367124154*^9}, {3.733409426986087*^9, 3.7334095264531803`*^9}, {
   3.733409588681529*^9, 3.733409600218145*^9}, {3.7334096440940857`*^9, 
   3.733409804402233*^9}, {3.733410332346578*^9, 3.7334103614295735`*^9}, 
   3.733410434283475*^9, {3.733410472871113*^9, 3.733410633319483*^9}, {
   3.7334112912834535`*^9, 3.733411292432027*^9}, 3.733411345650323*^9, {
   3.7334805950302696`*^9, 3.733480642096366*^9}, {3.7334807187878375`*^9, 
   3.7334808637745204`*^9}, {3.744015061839593*^9, 
   3.7440150688536673`*^9}},ExpressionUUID->"c5d0080f-d83b-452b-8014-\
6b924433a518"],

Cell[BoxData[
 GraphicsBox[{{}, {{InsetBox[
      GraphicsBox[{GraphicsComplexBox[CompressedData["
1:eJxkvXeYFNXWto+CijlhFnPOAROKW0XMARCzwgEMgB4DIkZUzGJGDKAkQVAU
UWwRBlREFGg9CDMjOOjA9AwD1dVV1YoYMfzm+33Xs/e37nn/6et55Uzvemq4
qdp7rWft2evmrteu36JFiy92bNHi/3y2HXX1zEfXDHH63PnG7T5+dM0Ir4e1
7bV54zHjvd71kRNmPbpmkteL+/56zLCl7+HP57xeOvfExmOGfYSfX+H1VX/m
X1za+ROvKx/cuennzfb657NvHzvr0Tlet9l6UdPPn+v1Md8ddPfmjV94XVPb
Y+Uxw+Z5/cf4is7dOy7A9+e9PvHoWw6cMvZrr1cc/8YLSzsv9LrF//9/i7x+
rvehxw5bGnSvVWfecMCUxVhvpdcPTX59aefuVVh/tderXohPu2vzb70e+NsO
d23eGPRGV3aaMnbWEq9f/qR/k59Lve576tM752/4Dtdb4/WQ1tGja3ZehusP
OskOX7Nz/nuvB3W9+oApY3/wevNpQ7p3vKvW61E7TR+2tPNyr295rXLBDQes
gF91Xs9/f/td8jcEfeTP45qWX4f1Fryec8niJj8LWH89/A165ronm34f6+F3
g9fn9ZjRdH1B58ac0eT/Slxv0J1aDejYdANw/Y24P0Gf/NZhTX6swv0K+pvN
rsrfcMBqr4+/oNj0+7kafkXwK4JfEfwqwq8i/IrhVwy/YvhVgl8l+JXArwR+
pfArhV8p/MrgVwa/yvAraHKKn+KVtHglLV7ZP5/zWryyP7fCa/FKWrySFq+k
xStp8UpavJIWr+z3570Wr6TFK2nxSlq8khav7HorvRav7PqrvRavpMUrafFK
WrySFq/s9dZ4LV7Z6w9avJIWr6TFK2nxSlq8sn7VeS1eSYtXdr0Fr8Uru/56
+Bu0eGX9bvBavJIWr+z1Bi1e2etvxP0JWryy9yto8UpavLJ+RfArgl8R/CrC
ryL8iuFXDL9i+FWCXyX4lcCvBH6l8CuFXyn8yuBXBr/K8CtoPkeRU/wUr6TF
K/vncl6LV/bnV3gtXkmLV9LilbR4JS1eSYtX0uKV/f681+KVtHglLV5Ji1fS
4pVdb6XX4pVdf7XX4pW0eCUtXkmLV9Lilb3eGq/FK3v9QYtX0uKVtHglLV5J
i1fWrzqvxStp8cqut+C1eGXXXw9/gxavrN8NXotX0uKVvd6gxSt7/Y24P0GL
V/Z+BS1eSYtX1q8IfkXwK4JfRfhVhF8x/IrhVwy/SvCrBL8S+JXArxR+pfAr
hV8Z/MrgVxl+Bc33PD5HkVP8FK/sn895LV7Zn1/htXglLV5Ji1fS4pW0eCUt
XkmLV/b7816LV9LilbR4JS1eSYtXdr2VXotXdv3VXotX0uKVtHglLV5Ji1f2
emu8Fq/s9QctXkmLV9LilbR4JS1eWb/qvBavpMUru96C1+KVXX89/A1avLJ+
N3gtXkmLV/Z6gxav7PU34v4ELV7Z+xW0eCUtXlm/IvgVwa8IfhXhVxF+xfAr
hl8x/CrBrxL8SuBXAr9S+JXCrxR+ZfArg19l+BU096H4nsfnKHKKn+KVtHhl
f36F1+KVtHglLV5Ji1fS4pW0eCUtXtnvz3stXkmLV9LilbR4JS1e2fVWei1e
2fVXey1eSYtX0uKVtHglLV7Z663xWryy1x+0eCUtXkmLV9LilbR4Zf2q81q8
khav7HoLXotXdv318Ddo8cr63eC1eCUtXtnrDVq8stffiPsTtHhl71fQ4pW0
eGX9iuBXBL8i+FWEX0X4FcOvGH7F8KsEv0rwK4FfCfxK4VcKv1L4lcGvDH6V
4VfQ3CfnPhTf8/gcRU7x074P5vA+mMP7YA7vgzm8D+bwPpjD+2AO74M5vA/m
8D6Yw/tgDu+DObwP5vA+mMP7YA7vgzm8D+bwPpjD+2AO74M5vA/m8D6Yw/tg
Du+DObwP5vA+mMP7YA7vgzm8D+bwPpjD+2AO74M5vA/m8D6Yw/tgDu+DObwP
5vA+mMP7YA7vgzm8D+bwPpjD+2AO74M5vA/m8D6Yw/tgDu+DObwP5vA+mMP7
YA7vgzm8D+bwPpjD+2AO74M5vA/m8D6Yw/tgDu+DObwP5vA+mMP7YA7vgzm8
D+bwPpjD+2AO74M5vA82P8fjPrl4xfc6PjeRS9L8FK+kxStp8UpavJIWr6TF
K2nxSlq8st+f91q8khavpMUrafFKWryy6630Wryy66/2WrySFq+kxStp8Upa
vLLXW+O1eGWvP2jxSlq8khavpMUrafHK+lXntXglLV7Z9Ra8Fq/s+uvhb9Di
lfW7wWvxSlq8stcbtHhlr78R9ydo8crer6DFK2nxyvoVwa8IfkXwqwi/ivAr
hl8x/IrhVwl+leBXAr8S+JXCrxR+pfArg18Z/CrDr6BZZ8BzPLtPG/ad+F7H
5yZyyf788GnPBytwPliB88EKnA9W4HywAueDFTgfrPC8krbngxU4H6zA+WAF
zgcrcD5YgfPBCpwPVuB8sALngxU4H6zA+WAFzgcrcD5YgfPBCpwP6vqDtueD
FTgfrMD5YAXOBytwPliB88EKnA9W4HywAueDFTgfrMD5YAXOBytwPliB88EK
nA9W4HywAueDFTgfrMD5YAXOBytwPliB88EKnA9W4HywAueDFTgfrMD5YAXO
BytwPliB88EKnA9W4HywAueDFTgfrMD5YAXOBytwPliB88EKnA9W4HywAueD
FTgfrMD5YPM6KPGK53bcF+e+E9/r+NxELknzU7ySFq+kxStp8UpavJIWr+z3
570Wr6TFK2nxSlq8khav7HorvRav7PqrvRavpMUrafFKWrySFq/s9dZ4LV7Z
6w9avJIWr6TFK2nxSlq8sn7VeS1eSYtXdr0Fr8Uru/56+Bu0eGX9bvBavJIW
r+z1Bi1e2etvxP0JWryy9yto8UpavLJ+RfArgl8R/CrCryL8iuFXDL9i+FWC
XyX4lcCvBH6l8CuFXyn8yuBXBr/K8Cto1mmKV6wr4Lkd98W578T3Oj43kUvS
/BSvpMUrafFKWrySFq/s9+e9Fq+kxStp8UpavJIWr+x6K70Wr+z6q70Wr6TF
K2nxSlq8khav7PXWeC1e2esPWrySFq+kxStp8UpavLJ+1XktXkmLV3a9Ba/F
K7v+evgbtHhl/W7wWrySFq/s9QYtXtnrb8T9CVq8svcraPFKWryyfkXwK4Jf
Efwqwq8i/IrhVwy/YvhVgl8l+JXArwR+pfArhV8p/MrgVwa/yvAraNaR2zqz
UPfEugKe23FfnPtOfK/jcxO5JM1P8UpavJIWr6TFK/v9ea/FK2nxSlq8khav
pMUru85Kr8Uru/5qr8UrafFKWrySFq+kxSt7vTVei1f2+oMWr6TFK2nxSlq8
khavrF91XotX0uKVXW/Ba/HKrr8e/gYtXlm/G7wWr6TFK3u9QYtX9vobcX+C
Fq/s/QpavJIWr6xfEfyK4FcEv4rwqwi/YvgVw68YfpXgVwl+JfArgV8p/Erh
Vwq/MviVwa8y/AqafS7iFesyWffEugKe23FfnPtOfK/jcxO5JM1P8UpavJIW
r+z3570Wr6TFK2nxSlq8khav7HorvRav7LqrvRavpMUrafFKWrySFq/s9dZ4
LV7Z6w9avJIWr6TFK2nxSlq8sn7VeS1eSYtXdr0Fr8Uru/56+Bu0eGX9bvBa
vJIWr+z1Bi1e2etvxP0JWryy9yto8UpavLJ+RfArgl8R/CrCryL8iuFXDL9i
+FWCXyX4lcCvBH6l8CuFXyn8yuBXBr/K8Cto9uGJV6wbZ10m655YV8BzO+6L
c9+J73V8biKXpPkpXkmLV/b7816LV9LilbR4JS1eSYtXdr2VXotXdv3VXotX
0uKVtHglLV5Ji1f2emu8Fq/s9QctXkmLV9LilbR4JS1eWb/qvBavpMUru96C
1+KVXX89/A1avLJ+N3gtXkmLV/Z6gxav7PU34v4ELV7Z+xW0eCUtXlm/IvgV
wa8IfhXhVxF+xfArhl8x/CrBrxL8SuBXAr9S+JXCrxR+ZfArg19l+BU0+4TF
K/a1sG6cdZmse2JdAc/tuC/OfSe+1/G5iVyS5qd4Zb8/77V4JS1eSYtX0uKV
tHhl11vptXhl11/ttXglLV5Ji1fS4pW0eGWvt8Zr8cpef9DilbR4JS1eSYtX
0uKV9avOa/FKWryy6y14LV7Z9dfD36DFK+t3g9filbR4Za83aPHKXn8j7k/Q
4pW9X0GLV9LilfUrgl8R/IrgVxF+FeFXDL9i+BXDrxL8KsGvBH4l8CuFXyn8
SuFXBr8y+FWGX0Ezx0C8Yt8d+1pYN866TNY9sa6A53bcF+e+E9/r+NxELknz
U7ySFq+kxStp8UpavJIWr+x6K70Wr+z6q70Wr6TFK2nxSlq8khav7HXWeC1e
2esPWrySFq+kxStp8UpavLJ+1XktXkmLV3a9Ba/FK7v+evgbtHhl/W7wWryS
Fq/s9QYtXtnrb8T9CVq8svcraPFKWryyfkXwK4JfEfwqwq8i/IrhVwy/YvhV
gl8l+JXArwR+pfArhV8p/MrgVwa/yvAraOas2PqrPOqv8qi/yqP+Ko/6qzzq
r0LdE+sKeG7HfXHuO/G9js9N5JL9/vBp66/yqL/Ko/4qj/qrPOqv8p5X0rb+
Ku95JW3rr/Kov8qj/iqP+qs86q90vTVe2/orXXfQtv4qj/qrPOqv8qi/yqP+
Ko/6qzzqr/Kov9J6C17b+qs86q/ynlfStv4qj/qrPOqv8qi/yqP+Ko/6qzzq
r/Kov8qj/iqP+qs86q/yqL/Ko/4qj/qrPOqv8p5X1q8i/IrhVwy/YvhVgl8l
+JXArwR+pfArhV8p/MrgVwa/yvAraOZAiVfMLWBfMPvu2NfCunHWZbLuiXUF
PLfjvjj3nfhex+cmckman+KVtHglLV5Ji1d2vZVei1d2/dVei1fS4pW0eCUt
XkmLV/Z6a7wWr+z1By1eSYtX0uKVtHglLV5Zv+q8Fq+kxSu73oLX4pVdfz38
DVq8sn43eC1eSYtX9nqDFq/s9Tfi/gQtXtn7FbR4JS1eWb8i+BXBrwh+FeFX
EX7F8CuGXzH8KsGvEvxK4FcCv1L4lcKvFH5l8CuDX2X4FTRz6sQr5qowt4B9
wey7Y18L68ZZl8m6J9YV8NyO++Lcd+J7HZ+byCVpfopX0uKVtHhl11vptXhl
11/ttXglLV5Ji1fS4pW0eGWvt8Zr8cpef9DilbR4JS1eSYtX0uKV9avOa/FK
Wryy6y14LV7Z9dfD36DFK+t3g9filbR4Za83aPHKXn8j7k/Q4pW9X0GLV9Li
lfUrgl8R/IrgVxF+FeFXDL9i+BXDrxL8KsGvBH4l8CuFXyn8SuFXBr8y+FWG
X0EzR1O8krY5PSFHRZo5BuwTZh+eeCXNOnLWabIOinUGPMfjPjn3ofiex+co
coqf4pW0eGXXW+m1eGXXX+21eCUtXkmLV9LilbR4Za+3xmvxyl5/0OKVtHgl
LV5Ji1fS4pX1qc5r8UpavLLrLXgtXtn118PfoMUr63eD1+KVtHhlrzdo8cpe
fyPuT9Dilb1fQYtX0uKV9SuCXxH8iuBXEX4V4VcMv2L4FcOvEvwqwa8EfiXw
K4VfKfxK4VcGvzL4VYZfQTPnV7xiLh1zn5irwtwC9gWz7459LawbZ10m655Y
V8BzO+6Lc9+J73V8biKXpPkpXtn1VnotXtn1V3stXkmLV9LilbR4JS1e2eut
8Vq8stcftHglLV5Ji1fS4pW0eGX9qvNavJIWr+x6C16LV3b99fA3aPHK+t3g
tXglLV7Z6w1avLLX34j7E7R4Ze9X0OKVtHhl/YrgVwS/IvhVhF9F+BXDrxh+
xfCrBL9K8CuBXwn8SuFXCr9S+JXBrwx+leFX0MwhF6+Ym8lcOuY+MVeFuQXs
C2bfHftaWDfOukzWPbGugOd23BfnvhPf6/jcRC5J81O8khav7PqrvRavpMUr
afFKWrySFq/s9dZ4LV7Z6w9avJIWr6TFK2nxSlq8sn7VeS1eSYtXdr0Fr8Ur
u/56+Bu0eGX9bvBavJIWr+z1Bi1e2etvxP0JWryy9yto8UpavLJ+RfArgl8R
/CrCryL8iuFXDL9i+FWCXyX4lcCvBH6l8CuFXyn8yuBXBr/K8Ctozkmw/TiV
6MepRD9OJfpxKtGPU4l+nJBbIM0+Yfbhsc+FdeSs02QdFOsMeI7HfXLuQ9nn
6kr8u1WJ34vKZp+2H6fS80ra9uNUoh+nEv04lejHqUQ/TqXnlbTtx6n0vJK2
/TiV6MepRD9OJfpxKtGPU+l5JW37cSrRj1PpeSVt+3EqPa+sr0HbfpxKzytp
249TiX6cSs8raduPU+l5Ze9P0LYfp9LzStr241SiH6fS88r6FcGvCH4V4VcR
fsXwK4ZfMfwqwa8S/ErgVwK/UviVwq8UfmXwK4NfZfgVNOe4iFfMHWeuL3Mz
mUvH3CfmqjC3gH3B7LtjXwvrxlmXybon1hXw3I774tx34nsdn5vIJWl+ilfS
4pW0eCUtXkmLV9Lilb3eGq/FK3v9QYtX0uKVtHglLV5Ji1fWrzqvxStp8cqu
t+C1eGXXXw9/gxavrM8NXotX0uKVvd6gxSt7/Y24P0GLV/Z+BS1eSYtX1q8I
fkXwK4JfRfhVhF8x/IrhVwy/SvCrBL8S+JXArxR+pfArhV8Z/MrgVxl+Bc05
U7Z/sBr9g9XoH6xG/2A1+ger0T8Ycp+Yq8LcAvYFs++OfS2sG2ddJuueWFfA
czvui3Pfie91fG4il+z6w6ftH6xG/2A1+ger0T9Yjf7Bas8rads/WO15JW37
B6vRP1iN/sFq9A9Wo3+w2vNK2vYPVqN/sNrzStr2D1Z7Xll/g7b9g/K7wWvb
P1iN/sFqzytp2z9Y7Xll70/Qtn+w2vNK2vYPVqN/sNrzyvoVwa8IfhXhVxF+
xfArhl8x/CrBrxL8SuBXAr9S+JXCrxR+ZfArg19l+BU05+CJV5zbwrkIzB1n
ri9zM5lLx9wn5qowt4B9wey7Y18L68ZZl8m6J9YV8NyO++Lcd+J7HZ+byCVp
fopX0uKVtHglLV7Z663xWryy1x+0eCUtXkmLV9LilbR4Zf2q81q8khav7HoL
XotXdv318Ddo8cr63eC1eCUtXtnrDVq8stffiPsTtHhl71fQ4pW0eGX9iuBX
BL8i+FWEX0X4FcOvGH7F8KsEv0rwK4FfCfxK4VcKv1L4lcGvDH6V4VfQnNMp
XnGuFOe2cC4Cc8eZ68vcTObSMfeJuSrMLWBfMPvu2NfCunHWZbLuiXUFPLfj
vjj3nfhex+cmckman+KVtHglLV7Z663xWryy1x+0eCUtXkmLV9LilbR4Zf2q
81q8khav7HoLXotXdv318Ddo8cr63eC1eCUtXtnrDVq8stffiPsStHhl71fQ
4pW0eGX9iuBXBL8i+FWEX0X4FcOvGH7F8KsEv0rwK4FfCfxK4VcKv1L4lcGv
DH6V4VfQnCMsXnHuHedKcW4L5yIwd5y5vszNZC4dc5+Yq8LcAvYFs++OfS2s
G2ddJuueWFfAczvui3Pfie91fG4il6T5KV5Ji1f2emu8Fq/s9QctXkmLV9Li
lbR4JS1eWb/qvBavpMUru96C1+KVXX89/A1avLJ+N3gtXkmLV/Z6gxav7PU3
4v4ELV7Z+xS0eCUtXlm/IvgVwa8IfhXhVxF+xfArhl8x/CrBrxL8SuBXAr9S
+JXCrxR+ZfArg19l+BU055yLV5zLybl3nCvFuS2ci8Dcceb6MjeTuXTMfWKu
CnML2BfMvjv2tbBunHWZrHtiXQHP7bgvzn0nvtfxuYlckuaneGWvt8Zr8cpe
f9DilbR4JS1eSYtX0uKV9avOa/FKWryy6y14LV7Z9dfD36DFK+t3g9filbR4
Za83aPHKXn8j7k/Q4pW9X0GLV9LilfUrgl8R/IrgVxF+FeFXDL9i+BXDrxL8
KsGvBH4l8CuFXyn8SuFXBr8y+FWGX0GLV5xrzrnBnMvJuXecK8W5LZyLwNxx
5voyN5O5dMx9Yq4KcwvYF8y+O/a1sG6cdZmse2JdAc/tuC/OfSe+1/G5iVyS
5qd4JS1e2esPWrySFq+kxStp8UpavLJ+1XktXkmLV3a9Ba/FK7v+evgbtHhl
/W7wWrySFq/s9QYtXtnrb8T9CVq8svcraPFKWryyfkXwK4JfEfwqwq8i/Irh
Vwy/YvhVgl8l+JXArwR+pfArhV8p/MrgVwa/yvAraJsnU+N5JW3zZGqQJ1OD
PJka5MnUIE8mzG2R5pwE5pCLV/bcK+RoMqeOOVDMWWGOAfuE2YcnXrFunHWZ
rHtiXQHP7bgvzn0nvtfxuYlcstcbPm2eTI3nlbTNk6lBnkwN8mRqkCdTgzyZ
Gs8raZsnU4M8Ga2z4LXNk6nxvLL+Bm3zZGo8r6RtnkwN8mRqPK+kbZ5MjeeV
vT9B2zyZGs8raZsnU4M8mRrPK+tXBL8i+FWEX0X4FcOvGH7F8KsEv0rwK4Ff
CfxK4VcKv1L4lcGvDH6V4VfQ4pXNHRmBOZvjm80159xgzuXk3DvOleLcFs5F
YO44c32Zm8lcOuY+MVeFuQXsC2bfHftaWDfOukzWPbGugOd23BfnvhPf6/jc
RC5J81O8khavpMUrafFKWrySFq+sX3Vei1fS4pVdb8Fr8cquux7+Bi1eWb8b
vBavpMUre71Bi1f2+htxf4IWr+z9Clq8khavrF8R/IrgVwS/ivCrCL9i+BXD
rxh+leBXCX4l8CuBXyn8SuFXCr8y+JXBrzL8CtrmXwVeSdv8q2XIv2o+55xz
hDmnU7yS5pwpznERr2zdUMghZ84vczTFK+Y+MVeFuQXsC2bfHftaWDfOukzW
PbGugOd23BfnvhPf6/jcRC7Z6w+fNv8q8Era5l8tQ/7VMuRfBV5J2/yrZci/
CryStvlXgVfW36Bt/lXglbTNv1qG/KvAK2mbfxV4Ze9P0Db/KvBK2uZfLUP+
VeCV9SuCXxH8KsKvIvyK4VcMv2L4VYJfJfiVwK8EfqXwK4VfKfzK4FcGv8rw
K2jxyv7ejsCc8vFei1fS4hXnmnNuMOdycu4d50pxbgvnIjB3nLm+zM1kLh1z
n5irwtwC9gWz7459LawbZ10m655YV8BzO+6Lc9+J73V8biKXpPkpXkmLV9Li
lbR4Zf2q81q8khav7HoLXotXdv318Ddo8cr63eC1eCUtXtnrDVq8stffiPsT
tHhl71fQ4pW0eGX9iuBXBL8i+FWEX0X4FcOvGH7F8KsEv0rwK4FfCfxK4VcK
v1L4lcGvDH6V4VfQ4pX9d3WE1+KVtHglLV7ZP59rNtecc4M5l5Nz7zhXinNb
OBeBuePM9WVuJnPpmPvEXBXmFrAvmH137Gth3TjrMln3xLoCnttxX5z7Tnyv
43MTuSTNT/FKWrySFq+sX3Vei1fS4pVdb8Fr8cquvx7+Bi1eWb8bvBavpMUr
e51Bi1f2+htxf4IWr+z9Clq8khavrF8R/IrgVwS/ivCrCL9i+BXDrxh+leBX
CX4l8CuBXyn8SuFXCr8y+JXBrzL8Clq8ss/9I7wWr6TFK2nxyv75nNfiFeea
c24w53Jy7h3nSnFuC+ciMHecub7MzWQuHXOfmKvC3AL2BbPvjn0trBtnXSbr
nlhXwHM77otz34nvdXxuIpek+SleSYtX1q86r8UrafHKrrfgtXhl118Pf4MW
r6zfDV6LV9Lilb3eoMUre92NuD9Bi1f2fgUtXkmLV9avCH5F8CuCX0X4VYRf
MfyK4VcMv0rwqwS/EviVwK8UfqXwK4VfGfzK4FcZfgUtXtl9iRFei1fS4pW0
eGX/fM5r8cr+/Ipmc805N5hzOTn3jnOlOLeFcxGYO85cX+ZmMpeOuU/MVWFu
AfuC2XfHvhbWjbMuk3VPrCvguR33xbnvxPc6PjeRS9L8FK+sX3Vei1fS4pVd
b8Fr8cquvx7+Bi1eWb8bvBavpMUre71Bi1f2+htxf4IWr+z9Clq8khavrF8R
/IrgVwS/ivCrCL9i+BXDrxh+leBXCX4l8CuBXyn8SuFXCr8y+JXBrzL8Clq8
svumI7wWr6TFK2nxyv75nNfilf35FV6LV5xrzrnBnMvJuXecK8W5LZyLwNxx
5voyN5O5dMx9Yq4KcwvYF8y+O/a1sG6cdZmse2JdAc/tuC/OfSe+1/G5iVyS
5qd4JS1eSYtXdr0Fr8Uru/56+Bu0eGX9bvBavJIWr+z1Bi1e2etvxP0JWryy
9yto8UpavLJ+RfArgl8R/CrCryL8iuFXDL9i+FWCXyX4lcCvBH6l8CuFXyn8
yuBXBr/K8Ctom4dc53klbfOQ65CHXIc85DrPK2mbh1zneSVt85DrkIcc5pZL
2zzkOuQh1yEPOcyNst8f5rhwTgJzyMUraeZoMqeOOVDMWWGOAfuE2YfHPhfW
kbNOk3VQrDPgOR73ybkPxfc8PkeRU/y0ech1yEOu87yStnnIdZ5X1t+gbR5y
neeVtM1DrkMecp3nlbTNQ67zvLL3J2ibh1zneSVt85DrkIcsHyL4FcGvCH4V
4VcRfsXwK4ZfMfwqwa8S/ErgVwK/UviVwq8UfmXwK4NfZfgVtHhlz51HeC1e
SYtX0uKV/fM5r8Ur+/MrvBavpMUrm/M2p9lcc84N5lxOzr3jXCnObeFcBOaO
M9eXuZnMpWPuE3NVmFvAvmD23bGvhXXjrMtk3RPrCnhux31x7jvxvY7PTeSS
ND/FK7vegtfilV1/PfwNWryyfjd4LV5Ji1f2eoMWr+z1N+L+BC1e2fsVtHgl
LV5ZvyL4FMGvCH4V4VcRfsXwK4ZfMfwqwa8S/ErgVwK/UviVwq8UfmXwK4Nf
ZfgVtHhl62JGeC1eSYtX0uKV/fM5r8Ur+/MrvBavpMUrm0M5B7lJc5vNNefc
YM7l5Nw7zpXi3BbORWDuOHN9mZvJXDrmPjFXhbkF7Atm3x37Wlg3zrpM1j2x
roDndtwX574T3+v43EQuSfNTvJIWr+z66+Fv0OKV9bvBa/FKWryy1xu0eGWv
vxH3J2jxyt6voMUrafHK+hXBrwg+RfCrCL+K8CuGXzH8iuFXCX6V4FcCvxL4
lcKvFH6l8CuDXxn8KsOvoG0/TsHzStr24xTQj1NAP04B/TgF9OMUPK+kbT9O
Af04Bc8raduPU0A/TgH9OGFOsP3+MKeTc/A4Z0q8kuacBOaQM+eXOZrMqWMO
FHNWmGPAPmH24bHPhXXkrNNkHRTrDHiOx31y7kPZ95YCngsK+HtXaPZp+3EK
nlfW36BtP07B80ra9uMU0I9T8LyStv04Bc8re3+Ctv04Bc8raduPU0A/TsHz
yvoVwa8IPhXhVxF+xfArhl8x/CrBrxL8SuBXAr9S+JXCrxR+ZfArg19l+BW0
eGXrikd4LV5Ji1fS4pX98zmvxSv78yu8Fq+kxSub4z0HuZNzvRavpMUrzjXn
3GDO5eTcO86V4twWzkVg7jhzfZmbyVw65j4xV4W5BewLZt8d+1pYN866TNY9
sa6A53bcF+e+E9/r+NxELknzU7yy/gYtXlm/G7wWr6TFK3u9QYtX9vobcX+C
Fq/s/QpavJIWr6xfEfyK4FcEv4rwqQi/YvgVw68YfpXgVwl+JfArgV8p/Erh
Vwq/MviVwa8y/Ara9g/We15J2/7BevQP1qN/sB79g/XoH6z3vJK2/YP16B+s
97yStv2D9egfrEf/YL3nlf3+MOecc4Q5p1O8kuacKc5x4ZwE5pAz55c5msyp
Yw4Uc1aYY2D7B0NfHftaWDfOukzWPbGugOd23BfnvhPf6/jcRC7Z9dfD36Bt
/2C955W07R+sR/9gveeVtO0frPe8svcnaNs/WO95JW37B+vRP1jveWX9iuBX
BL+K8KsIn2L4FcOvGH6V4FcJfiXwK4FfKfxK4VcKvzL4lcGvMvwK2s7HCbyS
tvNx6jEfpx7zcQKvpO18nMAraTsfpx7zcQKvbG73XK/tfJx6zMcJvLLfn/ea
c845R1i8kuYcPM6ZsnNJms9JYA45c36Zo8mcOuZAMWdFvGJfMPvu2NfCunHW
ZbLuiXUFPLfjvjj3nfhex+cmcsn6Gz7tfJzAK2k7Hyfwyl5v0HY+TuCVvT9B
2/k4gVfSdj5O4JX1K4JfEfyK4FcRfhXhVwyfYvgVw68S/CrBrwR+JfArhV8p
/ErhVwa/MvhVhl9Bi1e2b3SE1+KVtHglLV7ZP5/zWryyP7/Ca/FKWryyv4dz
MFdgrtfilbR4Zfc1FuD7816LV5xrzrnBnMvJuXecK8W5LZyLwNxx5voyN5O5
dMx9Yq4KcwvYF8y+O/a1sG6cdZmse2JdAc/tuC/OfSe+1/G5iVyS5qd4JS1e
SYtX9nqDFq/s9Tfi/gQtXtn7FbR4JS1eWb8i+BXBrwh+FeFXEX7F8CuGTzH8
KsGvEvxK4FcCv1L4lcKvFH5l8CuDX2X4FbSd59XgeSVt53k1YJ5XA+Z5NXhe
Sdt5Xg2eV9J2nlcD5nk1eF7ZuSdzvbbzvBowz6vB88p+f95rO8+rAfO8whxz
ac4R5pxO8YpzpTi3hXMRmDvOXF/mZjKXjrlPzFVhbgH7gtl3x74W1o2zLpN1
T6wr4Lkd98W578T3Oj43kUvW7/Bp53k1YJ5Xg+eVtJ3n1eB5Ze9P0HaeV4Pn
lbSd59WAeV4NnlfWrwh+RfCrCL+K8CuGXzH8iuFTCX6V4FcCvxL4lcKvFH6l
8CuDXxn8KsOvoMUrm7sxwmvxSlq8khav7J/PeS1e2Z9f4bV4JS1e2ef4OZjL
NNdr8UpavLLnQgvw/XmvxStp8crWGTafa865wZzLybl3nCvFuS2ci8Dcceb6
MjeTuXTMfWKuCnML2BfMvjv2tbBunHWZrHtiXQHP7bgvzn0nvtfxuYlckuan
eGWvN2jxyl5/I+5P0OKVvV9Bi1fS4pX1K4JfEfyK4FcRfhXhVwy/YvgVw68S
fCrBrwR+JfArhV8p/ErhVwa/MvhVhl9Bi1c2F2iE1+KVtHglLV7ZP5/zWryy
P7/Ca/FKWryy+wxzMDdurtfilbR4Zc+tF+D7816LV9Lila2DXuS1eMW55pwb
zLmcnHvHuVKc28K5CMwdZ64vczOZS8fcJ+aqMLeAfcHsu2NfC+vGWZfJuifW
FfDcjvvi3Hfiex2fm8glaX6KV9Lilb3+RtyfoMUre7+CFq+kxSvrVwS/IvgV
wa8i/CrCrxh+xfArhl8l+FWCTwn8SuBXCr9S+JXCrwx+ZfCrDL+CtnkygVfS
Nk9mJfJkViJPZiXyZFYiTybwStrmyaxEnkzglbTNk1mJPJmVyJMJvLLfn/fa
5smsRJ5M4JW0zZNZiTyZ5nPObZ5M8zmdnIPHOVOc48I5CcwhF6/suVfzXDpp
5kAxZ4U5BuwTZh+eeMW6cdZlsu6JdQU8t+O+OPed+F7H5yZyyV5v+LR5MoFX
9v4EbfNkAq+kbZ7MSuTJBF5ZvyL4FcGvIvwqwq8YfsXwK4ZfJfhVgl8JfErg
Vwq/UviVwq8MfmXwqwy/ghavbK7iCK/FK2nxSlq8sn8+57V4ZX9+hdfilbR4
Zc9p5mDu7lyvxStp8crW/S3A9+e9Fq+kxSvbR7bIa/FKWryy661sNtecc4M5
l5Nz7zhXinNbOBeBuePM9WVuJnPpmPvEXBXmFrAvmH137Gth3TjrMln3xLoC
nttxX5z7Tnyv43MTuSTNT/HK3p+gxSt7v4IWr6TFK+tXBL8i+BXBryL8KsKv
GH7F8CuGXyX4VYJfCfxK4FMKv1L4lcKvDH5l8KsMv4K2+VeBV9I2/6oR+VeN
yL9qRP5VI/KvAq+kbf5VI/KvAq+kbf5VI/KvGpF/FXhlvz/vtc2/akT+VeCV
tM2/akT+VeCV3aetwvrDnHPOEeacTs7B45wpznERr2zdUPNcX2nmaNr8q+Y5
UMxZYY6BeMW+O/a1sG6cdZmse2JdAc/tuC/OfSe+1/G5iVyy19+I+xO0zb8K
vJK2+VeNyL8KvLJ+RfArgl9F+FWEXzH8iuFXDL9K8KsEvxL4lcCvFD6l8CuF
Xxn8yuBXGX4Fbec7B15J2/nOjZjv3Ij5zoFX0na+c+CVtJ3v3Ij5zoFX0na+
cyPmOzdivnPglf3+vNd2vnMj5jsHXknb+c6NmO8ceGXPkaqw/mqvOeecc4Q5
p5Nz8DhnSrziXATmjjPXl7mZzKVj7hNzVZhbwL5g9t2xr4V146zLZN0T6wp4
bsd9ce478b2Oz03kkr0/4dPOdw68krbznQOvrF8R/IrgVwS/ivCrCL9i+BXD
rxh+leBXCX4l8CuBXyn8SuFTCr8y+JXBrzL8Clq8srn5I7wWr6TFK2nxyv75
nNfilf35FV6LV9Lila3Dm+O1eCUtXkmLV7avawG+P++1eCUtXtmckEVei1fS
4pVdbyXOuauw/mqvxSvONefcYM7l5Nw7zpXi3BbORWDuOHN9mZvJXDrmPjFX
hbkF7Atm3x37Wlg3zrpM1j2xroDndtwX574T3+v43EQuSfNTvJIWr6TFK+tX
BL8i+BXBryL8KsKvGH7F8CuGXyX4VYJfCfxK4FcKv1L4lcKnDH5l8KsMv4K2
8+gDr6TtPPpVmEe/CvPoA6+k7Tz6wCtpO49+FebRB15J23n0qzCPfhXm0Qde
2e/Pe23n0a/CPPrAK2k7j34V5tEHXtk6nCqsv9prO48+8IpzzTk3mHM5OfeO
c6U4t4VzEZg7zlxf5mYyl465T8xVYW4B+4LZd8e+FtaNsy6TdU+sK+C5HffF
ue/E9zo+N5FL9n6FTzuPPvDK+hXBrwh+RfCrCL+K8CuGXzH8iuFXCX6V4FcC
vxL4lcKvFH6l8CuDTxn8KsOvoMUrO3dohNfilbR4JS1e2T+f81q8sj+/wmvx
Slq8sn0Mc7wWr6TFK2nxyvbFL8D3570Wr6TFK5uztshr8UpavLLrrUSdYBXW
X+21eGXfG77F7/mSZnPNOTeYczk5945zpTi3hXMRmDvOXF/mZjKXjrlPzFVh
bgH7gtl3x74W1o2zLpN1T6wr4Lkd98W578T3Oj43kUvS/BSvrF8R/IrgVwS/
ivCrCL9i+BXDrxh+leBXCX4l8CuBXyn8SuFXCr8y+JXBpzL8Clq8snPRRngt
XkmLV9Lilf3zOa/FK/vzK7wWr6TFK9tnNcdr8UpavJIWr2xuxwJ8f95r8Upa
vLI5kIu8Fq+kxSu73krUMVdh/dVei1d2X+Nb/Du8xGvxinPNOTeYczk5945z
pTi3hXMRmDvOXF/mZjKXjrlPzFVhbgH7gtl3x74W1o2zLpN1T6wr4Lkd98W5
78T3Oj43kUvS/BSvrF8R/IrgVxF+FeFXDL9i+BXDrxL8KsGvBH4l8CuFXyn8
SuFXBr8y+FWGT0HbPOTI80ra5iFHyEOOkIcceV5J2zzkyPNK2uYhR8hDjjyv
pG0ecoQ85Ah5yJHnlf3+vNc2DzlCHnLkeSVt85Aj5CFHnlfS4pVdf7XXNg85
8rySFq+kbR5yhDzkMLdcWryy1x805+CJV9LilTTnJDCH/P9+Ns/NlGZOHXOg
mLPCHAP2CbMPj30urCNnnSbroFhnwHM87pNzH4rveXyOIqf4afOQI88r61cR
fhXhVwy/YvgVw68S/CrBrwR+JfArhV8p/ErhVwa/MvhVhl9B2zzkwCtpm4cc
IQ85Qh5y4JW0zUMOvJK2ecgR8pADr6RtHnKEPOQIeciBV/b7817bPOQIeciB
V9I2DzlCHnLgle0Dq8L6q722eciBV3YfY4nXNg85Qh5y4JXNJWk+N1iaczrF
K3uuHuZMcY4L5yT8X7+a5/oyN5O5dMx9Yq4KcwvYF8y+O/a1sG6cdZmse2Jd
Ac/tuC/OfSe+1/G5iVyyfkXwK4JfRfhVhF8x/IrhVwy/SvCrBL8S+JXArxR+
pfArhV8Z/MrgVxl+BW3zkAOvpG0ecoQ85Ah5yIFX0jYPOfBK2uYhR8hDDryS
tnnIEfKQI+QhB17Z7897bfOQI+QhB15J2zzkCHnIgVe2T7UK66/22uYhB17Z
fdYlXts85Ah5yIFXNjep+Vxzac4RFq9s3U+Yg8c5U5zjIl7Zv2fNc32Zm8lc
OuY+MVeFuQXsC2bfHftaWDfOukzWPbGugOd23BfnvhPf6/jcRC5ZvyL4VYRf
RfgVw68YfsXwqwS/SvArgV8J/ErhVwq/UviVwa8MfpXhV9A2D7mIPOQi8pCL
yEMuIg+56HklbfOQi55X0jYPuYg85KLnlbTNQy4iD7mIPOSi55X9/rzXNg+5
iDzkoueVtM1DLiIPueh5Zfvoq7D+aq9tHnLR88qeAy3x2uYhF5GHrOut8Vq8
stcfNOeci1e2LjHM6eQcPM6ZEq/sc0Dz3HG73ua5mcylY+4Tc1WYW8C+YPbd
sa+FdeOsy2TdE+sKeG7HfXHuO/G9js9N5JL1qwi/ivArhl8x/IrhVwl+leBX
Ar8S+JXCrxR+pfArg18Z/CrDr6BtHnLglbTNQy4iD7mIPOTAK2mbhxx4JW3z
kIvIQw68krZ5yEXkIReRhxx4Zb8/77XNQy4iDznwStrmIReRhxx4ZXM+qrD+
aq9tHnLglT2nXuK1zUMuIg858MrmTi7D9Qdt85CbzzkXr6Q5p5Nz8MQr+57S
fC6CXW/zXF/mZjKXjrlPzFVhbgH7gtl3x74W1o2zLpN1T6wr4Lkd98W578T3
Oj43kUvWryL8iuFXDL9i+FWCXyX4lcCvBH6l8CuFXyn8yuBXBr/K8Ctom4cc
Iw85Rh5yjDzkGHnIseeVtM1Djj2vpG0ecow85NjzStrmIcfIQ46Rhxx7Xtnv
z3tt85Bj5CHHnlfSNg85Rh5y7Hllc4iqsP5qr20ecux5Zetolnht85Bj5CHH
nlc2F3cZrj9om4cce17Zvo4w55xzhDmnU7yy+yjN57bY9TbPHWeuL3MzmUvH
3CfmqjC3gH3B7LtjXwvrxlmXybon1hXw3I774tx34nsdn5vIJetXDL9i+BXD
rxL8KsGvBH4l8CuFXyn8SuFXBr8y+FWGX0HbPOTAK2mbhxwjDzlGHnLglbTN
Qw68krZ5yDHykAOvpG0ecow85Bh5yIFX9vvzXts85Bh5yIFX0jYPOUYecuCV
zUmrwvqrvbZ5yIFXts5vidc2DzlGHnLglf09XYbrD9rmIQde2b6zWq8555xz
hMUru8/bfK6UXW/zuQh2/c1zfZmbyVw65j4xV4W5BewLZt8d+1pYN866TNY9
sa6A53bcF+e+E9/r+NxELlm/YvgVw68S/CrBrwR+JfArhV8p/ErhVwa/MvhV
hl9B2zzkwCtpm4ccIw85Rh5y4JW0zUMOvJK2ecgx8pADr6RtHnKMPOQYeciB
V/b7817bPOQYeciBV9I2DzlGHnLglc1xrML6q722eciBV7YOeYnXNg85Rh5y
4JX9d3QZrj9om4cceGX7Ymu9tnnIzeeci1f2HKr53Du73uZzW+z6m+eOM9eX
uZnMpWPuE3NVmFvAvmD23bGvhXXjrMtk3RPrCnhux31x7jvxvY7PTeSS9SuG
XyX4VYJfCfxK4FcKv1L4lcKvDH5l8KsMv4K2ecgl5CGXkIdcQh5yCXnIJc8r
aZuHXPK8krZ5yCXkIZc8r6RtHnIJecgl5CGXPK/s9+e9tnnIJeQhlzyvpG0e
cgl5yCXPK5szW4X1V3tt85BLnle2T2KJ1zYPuYQ85JLnlX3OX4brD9rmIZc8
r2zffq3XNg+5hDzkMMfcnpM3n8tp19t8rpRdf/O5CPbvWT38bp6byVw65j4x
V4W5BewLZt8d+1pYN866TNY9sa6A53bcF+e+E9/r+NxELlm/SvCrBL8S+JXA
rxR+pfArhV8Z/MrgVxl+BW3zkAOvpG0ecgl5yCXkIQdeSds85MAraZuHXEIe
cuCVtM1DLiEPuYQ85MAr+/15r20ecgl5yIFX0jYPuYQ85MAre9+rsP5qr20e
cuCV7eNa4rXNQy4hDznwyu5DLMP1B23zkAOvbK5Irdc2D7mEPOTAK1vH03xu
sF1v87l3dv3N57bY54B6+N0815e5mcylY+4Tc1WYW8C+YPbdsa+FdeOsy2Td
E+sKeG7HfXHuO/G9js9N5JL1qwS/EviVwK8UfqXwK4VfGfzK4FcZfgVt85AT
5CEnyENOkIecIA858byStnnIieeVtM1DTpCHnHheSds85AR5yAnykBPPK/v9
ea9tHnKCPOTE80ra5iEnyENOPK/sv0tVWH+11zYPOfG8sn2mS7y2ecgJ8pAT
zyu7T7oM1x+0zUNOPK9s7lGt1zYPOUEecuJ5ZesMm881t+ttPpfTrr/5XCn7
nlIPv5vnjjPXl7mZzKVj7hNzVZhbwL5g9t2xr4V146zLZN0T6wp4bsd9ce47
8b2Oz03kkvUrgV8J/ErhVwq/UviVwa8MfpXhV9A2DznwStrmISfIQ06Qhxx4
JW3zkAOvpG0ecoI85MAraZuHnCAPOUEecuCV/f681zYPOUEecuCVtM1DTpCH
HHhln5ursP5qr20ecuCV7YNf4rXNQ06Qhxx4Zc9xluH6g7Z5yIFXNpet1mub
h5wgDznwytZBB23zkJvPObd5yM3ndIpXdh+lHn43n4tg/541z/VlbiZz6Zj7
xFwV5hawL5h9d+xrYd046zJZ98S6Ap7bcV+c+058r+NzE7lk/UrgVwq/UviV
wq8MfmXwqwy/grZ5yCnykFPkIafIQ06Rh5x6XknbPOTU80ra5iGnyENOPa+k
bR5yijzkFHnIqeeV/f681zYPOUUecup5JW3zkFPkIaeeV/a9vgrrr/ba5iGn
nlc2p2OJ1zYPOUUecup5Zc+Zl+H6g7Z5yPq9+sFr8Ura5iGnyENOPa9sn0bQ
Ng859byydTwFrL/5XE67z1sPv5vPbbHPAc1zx5nry9xM5tIx94m5KswtYF8w
++7Y18K6cdZlsu6JdQU8t+O+OPed+F7H5yZyyfqVwq8UfqXwK4NfGfwqw6+g
bR5y4JW0zUNOkYecIg858Era5iEHXknbPOQUeciBV9I2DzlFHnKKPOTAK/v9
ea9tHnKKPOTAK2mbh5wiDznwyu47VmH91V7bPOTAK5sjtMRrm4ecIg858MrW
wSzD9Qdt85ADr2yuba3XNg85RR5y4JXtIwva5iEHXtk6wwLW33xusD2Hqoff
zedK2feU5nMR7N+z5rm+zM1kLh1zn5irwtwC9gWz7459LawbZ10m655YV8Bz
O+6Lc9+J73V8biKXrF8p/ErhVwa/MvhVhl9B2zzkwCtpm4ecIg85RR5y4JW0
zUMOvJK2ecgp8pADr6RtHnKKPOQUeciBV/b7817bPOQUeciBV9I2DzlFHnLg
lT0XqcL6q722eciBVzbnbInXNg85RR5y4JWt01uG6w/a5iEHXtnfs1qvbR5y
ijzkwCvb5xq0zUMOvLJ10AWsv/lcc3tOXg+/m8+9s/sozee22OeA5rnjzPVl
biZz6Zj7xFwV5hawL5h9d+xrYd046zJZ98S6Ap7bcV+c+058r+NzE7lk/Urh
Vwa/MvhVhl9B2zzkDHnIGfKQM+QhZ8hDzjyvpG0ecuZ5JW3zkDPkIWeeV9I2
DzlDHnKGPOTM88p+f95rm4ecIQ8587yStnnIGfKQM88re25bhfVXe23zkHXf
ghavpG0ecoY85MzzytYRL8P1B23zkDPPK/vvYK3XNg85Qx5y5nll+/CDtnnI
meeV7dMoYP318Lf5XHPrd/O5nHaft/lcKfue0nwugr0/QTPnlzmazKljDpR4
xdwC9gWz7459LawbZ10m655YV8BzO+6Lc9+J73V8biKXrF8Z/MrgVxl+BW3z
kAOvpG0ecoY85Ax5yIFX0jYPOfBK2uYhZ8hDDryStnnIGfKQM+QhB17Z7897
bfOQM+QhB15J2zzkDHnIgVe2rqQK66/22uYhB17ZnNglXts85Ax5yIFXts9h
Ga4/aJuHHHhln9NrvbZ5yBnykAOvbE5I0DYPOfDK9pEVsP56+Bu0zUNuPufc
5iE3n9MpXtl9lOZzW+z9CZo55Mz5ZY4mc+rEK+aqMLeAfcHsu2NfC+vGWZfJ
uifWFfDcjvvi3Hfiex2fm8gl61cGv8rwK2ibh1xGHnIZechl5CGXkYdc9ryS
tnnIZc8raZuHXEYectnzStrmIZeRh1xGHnLZ88p+f95rm4dcRh5y2fNK2uYh
l5GHXPa8snVvVVh/tdc2D7nseWXv2xKvbR5yGXnIZc8r24e1DNcftM1DLnte
2X2EWq9tHnIZechlzyubYxS0zUMue17ZPtcC1l8Pf4O2echlzytbxxM05wiL
V3aft/lcKXt/guacBPGKub7MzWQuHXOfmKvC3AL2BbPvjn0trBtnXSbrnlhX
wHM77otz34nvdXxuIpesX2X4FbTNQw68krZ5yGXkIZeRhxx4JW3zkAOvpG0e
chl5yIFX0jYPuYw85DLykAOv7PfnvbZ5yGXkIQdeSds85DLykAOvbF1uFdZf
7bXNQw68sv+uLPHa5iGXkYcceGX7RJfh+oO2eciBV3afs9Zrm4dcRh5y4JXN
WQva5iEHXtk+/ALWXw9/g7Z5yIFXts4waJuH3HyOMOd0ilf2/gTNOS7ilf17
1jzXl7mZzKVj7hNzVZhbwL5g9t2xr4V146zLZN0T6wp4bsd9ce478b2Oz03k
kvUrfF5y1AZb9BjwnDt6v7vGPX92refVD4/f+Pc7h9a6Jz576fen1x/jag84
aNOdD6j1/Hry439O/XbnWjf3tdOuzR0w0S14pt9txSYtntXs9/CBf+5Q60a2
+s9hj3092a0bc1jnlrvVer51WLbT/xbtXetu3uC67qs2mOrKjV2q3z201vPu
2KU/JHueXOvuPOLlU99bl3MHfnvL84vOrPX8G3nYB0suu77WXT31uvv2+N9H
7tPLT5re+oZaz99LztxlUu2Fte61P+7p3WXidP/3bsuFzwwZdF+F6/H50W93
eqnW83Npm4YtHhpZ66Yfv7x1l20/dgNXfbHeG/NrPU+/eOiNOz+tr3WbnHb9
0t+e+dQdP7r00IXrLfd83fSzdscNP365m5p+03HB77PdYddcvXmHU5a7a0Zv
edWWJ33m/57/sOKST4fuNcdtf9tjjyQPLvc8/vqSI3qeN2K56zB53i5Pd/zc
/Zzf8+mW+eWez7UNNf/ev9kK1+awSzfc8vK5rsVdb/xvyfYrXHFJsvrVZ+d6
bnzw4V69a679wr0/+ZJvN+izIuQZ3vfMz28/v8LNPmaT84b1+dKlA2e9dNIn
K9zDp3WKr9phnufMEb03nvxPr3mucEHj/87frM7zv9e937U9frs6N/SF2eef
f8V8d8XDn5xyevs6/+9Br/OSdkc2cemaTz7fdtLpC9x/b+h20B1N+uVX7/9z
gzMWeG713bdf95cOzruDdnrwqEdH1vl/P/rsO3eXOxbWuf7dx+7/bauv3D1f
b/hqi6o699eR/Uq/tfnKc+6R5x/r3nXFV27ULt37HNy64P+9qXn/sWnvdCi4
3/7+/qqx73ztNjnmh8/HnlJwL0ZR5+s+/Npz8f6O7f4+5I7/uZrTX/t1/l0F
t7ai3crCzgs9J/ttef7Ake0WuqH/OeLnY6cV/L9fH2y0bP1jPy240Xs8esCQ
nxe6EQunFDqtCTnzh502+P2a15v++4Tflq0av9pd+c+c2+8YFXKdj3rq6mUf
Plxwe2QvV/U4JnKv9znhlf/z/eLTPbtUjH72vwW3ZfeHf505I3Jrzmzx3LE9
Q27h6fu1fmv1lQV3/kVPX9mtXdG98evqTn26hpywr89dvf3LnQvulXOXDh44
sej2fi/XfqtzQy5Pq973pYPPKbjPa9Z1+Hjb2M2umjD8hXNCDkYL98rBdzbp
EYs36F11d+y6nH/Cs2deGPrO534y74aPmnSHkZu8vPaH2N3R8qSBP14W+jx/
+8/NbddrWt+BOx1VsceJJXfRCQff9Mx1oa+q+uXZQws3FNx5R00/f9lNIaf/
y83e7/bciyV3/29zsuiO0Ndw6frzO+z7UMHd3XbxNqOTkiu++PS5458KdcQP
3fzTR8vHFFzc85dBz5+SuKde3GvdPeMLLn1pxTuP9gh1fAO7THh3117fYF9h
lfug3ZYPv/lTwbVZO+uVd1usdoNuvmVk45Km34/Hvlp18oRvXNchO/6v15Fh
jsljLb688K4vC/75ZcWSS/u371bvRp903FV3HbDIXXXXbT/f37/p54/a4KAO
vcNcpxe3Hf9jz+cTN+nFIeNu/zTUFbrOG9383dym++8enTJ0RZPe5dN/t6gN
dTz3bfTUwPvKBbfRnT32a3dw6uYP+2vccX8X3MQLjt/ygL7hHOqCY9+pPdot
wjlUo2tzS4fzN7+y3s27f0zlHm6Vq3+1x1lvHRLm3k047Yhrj9+73n1y86gz
yvcucj98ftJOW+aa9IAd39ttRJjzefq+5y67fEDqVl+856Y/7B7O4Scef9+8
Hfeqd3+3nfDc4pmpa1l/+c2HnR7Ovb564e0B11xR7yYd1/OfxhaZ2+nJC3dd
2a/etb+/45gtDw37Oq0uG3bMNXMXoS6p0b13SLuNuzfUu5dPeHz3K05sdH2/
vKPujblhLnLf0V26dx3R9P2jn1q38qtF7pGrf7i8++/1/nlyk9umRGe1bHAH
vn3uVr13XOzuPr5fv2KHBrf/nPUu+OP3lf77Thv87ta5jpkr3/rL3nUvhH3w
ve4eMXTtq/Xu3w9v3Grmw5n7Mzv/lHGfhH2nL9vfNHD+qnq36bED3zrz88x9
tMeVc+pK9e6Gczed5b4K+1QPvvvroBXHLEZd6Ep3zf82Src7qsHljmpxU8+e
i905be+8pN0jDW7cL38tfeaGlaEu64CpT37Toum5oO6YdXvtHN4T/9n/3Gzj
9g1u/NIfT2h1Utn1XLX2+unnhOeynU5fkfYY3uAmntTv+2Wdw3PcNVcvHf7N
mMWoo1/pLi7O//OzJxvc3Jv/e+mMNxa7V0dMuLdyYUPoh3h3555rahrcqAV/
L2kRLXafJc8uvXOnle6iC9Zc0fBTg/95rc/8bczg28tu2+9n7rLBoPD/P+nz
444+KWtwew+KN7nmr8X+e9vutPmKM/evdLvPuPum0dc2vee++cAOtzwY1qV1
T71szi+Tr1zpDn1ux5VPdK30Pt46+bUTZvasdJ+MOfuHw3Mr/fvCjS8etapd
utJt6N7o1PblSjdz46t+OmuDRjc2/u6OF3cP98Hn6bfc7Mz5VSvd2deM6nPd
q5X+9/DOPys3nfB1pfuq9sq3Lrik0ZVvOKLttDnh91S/xzs+t2DPZZc3ust/
mfhTzfIwL73v1ML0Dn9VurXvvJOeN6nR3bJxeeAVN4ff46H9N5ky5eB6d9PT
v3TuXN3oRn55eq/Ptw/zihec+cI2LfevchdNGn1lrsUqN227PZ/favfw91wc
+PrcER2+ixvdGS+337zPOWF+6DvfHvF7/wuq3EEvrn7oy8tWuQt711504NIw
L9PXh8e/PP7qQ6vck9u8dPtBt1a5h948t67dB6tc4bifPmi9w1A3bdVVFWfe
HLhd3urTmpufXuUOe2Tu5R/eFub/PXjlg9ec+3yYb3fE/hcfMmdolfvjm/X3
OHqLMB9o771PHzXo6tVuwbD3bvvnzrHul00XHd2+W5gXNP3Nnfbc44LVrtvt
vau/r3zTLdxp5p3XnRPmB02dcWP+7LNXuyH/3WOrT26a4l7adu3N/c9b7b5x
61+/RdO/O3/c2iY3c4MwX2irg6466PgLV7sps05e2OrTqa7hje0rz7w0zBva
8qZf1/uwx2q37saa9c586kPXcbNHJ/TtG+YPvfnlHsf0u3e12+eqU/7+YZ/p
bsND162354Or3Q5fP3jZ4OFhntjpPze8tUmXMC/rgRMnDHDvVrml94546eQb
w/yRnwYPGtvlzjC/JhnWbtEpbrV7r7jXnQOfm+GfK9o1/HHfa69UuDYjpxxy
2+gw/+jeGw6/qUvTc8av91eP+DOb5R5pe9bDt84O85AGu8MO26VmtWs5ZO1x
83f+1N02akTps1VNeptWo7/7MMwTav3UeatO3zY8x1w/pbDv8i+q3Bb31112
wtehb3jeD2/PefvJ1W6Dk/+8/dPrS+6huSPPmDck9Om9Oe6+ixYPWu3OqJ51
wvmFkju5pnFky0GhL+adxtrRre9Y7Z54beR6l3dNXDp82o+f3RHq0E8568gf
N23Sa/bs98A1sxL33VP/PPXAXaHus2HN6M/vv2+1W1LOf9x+j9TVnjep34DB
q913N2994z5Hhr5B/ft0xLnXbXb006vdRcmD1625L3Vrdvjph0efWe1a1Jc6
nzQ81D00fju77d+1de68tg07vPzHavf7K2dcVLVXmMdycO9X1/YeNtvljzpm
q6+3CnniF3W7/rYubSP3zz7b3P7aM5+5Dgt23LT1yZF7rt/WD6xeGOafDF30
3NpHl4X5Hys3fPam2d9VuR0fGXPh0MNC7laX39ac9cHypvuxyfBXknNi17py
62yDRSEXZ1p8Wb/BM1e7rbp/dfaCQuwaSm9d+vP4kEPxTMvV1+0/ZrU7ctCI
0Vd+GXIKj/t3ybD236Wu55j2C1qPDXUety69qVu3cavd7C2v2+fupn+Pp61+
v9sLH4Vz1a0H331bQ9PvU4eO252R3Ze59a7b6YLi4nCO8cbUbVeOjJr+fu27
9z9jvs7cscfs9X6LH1e7jdtMGLRfljV7D+8w5KEnW1wc8rpvWXXKQ89v0KS/
X9txwBVhfkT1A19uOeG2Oa7XBfd++uwtIa/91F4dz9r39sj1f3bSjU9d+rmb
e+ROHf8zLnJnTm4999oVYX7DH5Vb3rbTuDC/YEy7J55asqrKdZrx2JVdXgg5
svkZbe6e1b7pfr6697CzRhbdjxWTl67YOuQ2tupw/txDN47crSf1Xnvh6pCj
3bP9xsn6O5TdTZVdl/fZOux77pJf/vV6O0XuvWmHzzqpe9ld2fefA/5oes7v
n80bvvGAOvfYtDXTun0TuW7nvPLfw7cJefPdhpw8+5x95rpCt9YL/vw+5NHX
frPHrrcUIjfuhau2G5rMdRc/vHSLD7YruqtP/ebglmnIf49mn7hqw1uYjx65
o2sXPHFD03tElxf3Hz7148i9ueULH739SMj9HtxzRHHagMit+HH9z9b7qcqd
+9AmP2zwZ+QO+f2M3xecwvzwOrfRrvv+8WRd5Kp2G1G17Yzn3YL1j2i59vei
22f0vLXz+4b86b+2Oi3ffuwXbt6S3F9duxXd0V1+H7puTch/1vvo3Xd3HLXu
pqI7ccaqn/e58Eu39qlTnn59WNGt/805I3dwIR9Zv0eXdJz+WuWGRedWjD0y
/aXKrfx48clX9C66c0cvyc7/MOQJ69+XwtWbdTpwbdF1HHB51xMnj3bdbj68
ftdfim6XgSMfXL17nZtQd3TxlGdDXu4+ffZb8fifRffL893H9lt/gptx8shD
D/on5Oee1Prn41tuEbvq49MN3hr+trt673N6PbBV7Nodfuqj7okv/e/Nl/0P
j0b8GvJjO59zzMheP37pBrdb1KHtdyFP9MMD9l7YtmfRnXH9b4v7bvP/5K92
7//e5b9VuejwB3a+aWHRPXfB5wvOPY35o3XuimN2WPT2DyFf8/4nt9ph07+K
7vytftzjogcne64c8P0R2Vm93nPvfbG4/OqBIe/p2PdzJ754eNP11D/V4bhv
prqBb1ecMv/MkP+06LpLWy/tEbvKqxY/ckarD907Uwf3//HG2I3b5o1rXrg1
5F9uvfXQw57+OeRP/nn4pT063jfPrd/uoANu3iPkOU0prJu8+pDYjb+p8+Xb
bTLfTZ3efe7pfUO+zueNz64btaDo7np9wKYTFoa8x+k3jd/05aaff8ywqsd2
Oil2+564819nLV/VbF/u6p7HvvPyDbHrvs2+kz75YIVbUhh/5Lanxm5Op4Fb
vnboNM/RTeZ8ueUbW33kyrscMOuwl0O+1fj1CkMuHh+7fxdcULFvyxluRlT7
2ZtzY3fP9GPv+OSY+f5/v+UekxbmspBf17vTx78sfmS++25su+m7Twv5Qds+
9MzCfKfYJZf+9NVFg0Me3LoW0ZX3JU3/PnTt++fNb8eu/76Vn38/JOSj+f3B
SfN3Xu+BJv9n//rGhy5xz09e3Dq5N/RNPTjz1iVXXxa7xmzWkOW1iWt5Qy/3
9DmhT2H6Jbe3Gdnk1wYzbztr92tTd8zFja9tf3ioC546a8apEw+K3RGHt5h7
5vepW7To3xOn7xO7N5Z+f+ub+yXN6vS2e+6h0wftHbu/P37mji5nZG7U43eP
u3PfUAezVWH99q2adOXvV9wzbmLmOk34qOLHw8O587m1271w+5GxuyR35BOP
rV92j25VP2/JKeGc5/jR59/8fNPv3yHX9E3vurTsXlpz/X3vXhq7z/ID/9r8
++Huwx/eGrlZ03PHi98O/O+UU1a4A1bMiK9ZFbtjhn611dWDQx7ZZjv0XPH2
7Ap3dNvTd5zze8grG7HjSxMf+zd2Cz4/4uWzB85yT5/W497vDm16jnmm/t41
i+f7//3RBx3Y8cCVIe/rfy23uGrNj/Pdhvt8NGPPjUJexkd/PvzURV1K7uKn
vpg29cIF7p2fd//kxCv/n3yWo7q+t/D72JV+3/mZC44P+VrXPLXJ/cvqqty2
n2QtN2tbcneffMX16522qllOSu9tfjlj/Z9il/74+brxPUuuy/R+rxxVDrkE
+9+3020z3o9dx8c/2q7VVSG3QPuApU7u3qc3D3klt4+69rwRfUruua1brzf4
jtdd1z/773jc3SG/5OBLd8xd9HDJxW8tbfXrPRPd2X8f2jDjxZBnsrx/3Rnx
+yV36n8uX/HtH2+7kw9/qMWEGSU36qdNlu445uOQ63Lp/eMmrf3YLd8zuX1J
35Lb7IbJ+97bNeQh6fl0cdWnXY68p+Reia7c/JZrPnUju73aMHFiyX08pUft
kO9CftGO/T5oPGfCAtfqsHv+16Pp+/9u88VR449c5f569pe2FVuX3JRD3O+n
/xnygQ7ofPmde1c2/XuzeffXj3yu5DZN/9N77UYhH0c+LZjf/6vNO5ZcdHbX
b/6oDL6/eFDbewbFy90u9fv8e+agsG/frXbg0scnldyS9Tb+ud29L7l7dhvz
6suXh37ASc88eNTUpv/9A8tOn3LN7ZP9fXriqNGDXtjhPbcq//bGu9SHPJgL
D96pc/ZLyd1w4O1JuuFUF415ZckfWyZuaf2MDb/591P/v79n7trhSz8K+SwT
99qv1T+XzHaX3PHrfafEIQ/mxW4zhxxxSOI6zdr2xtcaZ7sbv3rq315HJa79
tsM+uWF+yFc5+s+7jp+ULXA/Xfv0tttsGvpJH5h804qx75Rc+yE33xDPCfkl
9x3dddaNs6vcL30P3WVpq8CFF7+e9v6tb5XcUX/s8+Y3S0Pex1XZktzkPnGz
ut0O7/Q+f9K8kttk/wvebBM18enwhz7fdl6ok3t1Vv6dH5t+3kbTLl1z0W2Z
e6jrc8NGNf0+7Dv4qOtvfmu5++nGjfcZvnHieg7c+d6rl6fN6lbqb/35hNGv
ldzY40/5dGyUuamDP6nfeVQ4J67vu947h79aclNH7TDwlM5l90vLr8444/WS
67H4oVE39njG/ZU0vP3Fv6H//J9bVgw86PrEzXj+rwUHHTDGvTv/xfdnDwz9
6BsvPO3EISMT9/TZz9/St9d4d9aFB9avGpW4VtO3OuKPoz/wHL/0p7npx3M+
cPPnuZ/OPj30p29Rt/K9MRcnblrxotu/u/ZDN7zPxTPfuydxR9zz7n97lkJe
xikXVHzw6EYh3+L7dS03u+fmz1z7ta/3/7Dpzy/oOrV83PSQRzF+5Y+tKhc3
ut361113SW0TN0afut3v++Xd6hdO/Gh+n6af/37dkIkvh7yHA2a92HHQO1Xu
oK96r3nl7sQd1uv2Xds0/bu91Zkz7vj8iKbvv+bWwx7IhXyE/bve9fH5u8bN
+txqht00ZnjT79tuT+z6yBNtUje47cSvqg8LfSTPPbHL18PWNN2PvU8YX9E6
1HEnux8xt8Wg5a5x/0eeG/FkOAc7+bMue//5SJOfn2399cMvveK+/6nFRZfv
Eeqtu/wxv91N5yRuYaez39zltZAP0OOyWR3PHPammz7u591fmBfyAobU7td1
tyRxWzzY7bEFbd9xfZ/9ePsv/kzcUYu7bb7mmGmhT+/sOTUPfTvN7fhSZd9H
ZjR9/6JTWk56/bNmeQLzNvj++IcaEvdWv7W3vt12ulv89HfPn/NX4mb+07Xt
8A6hv/+cx3ba5pX6z9z+HdudNz2fuCePXff3em+EfvxD+i/de6uJje6eI5b0
qr8tcQMeWPXVfp3z7rrN39rnzKY/Xxq88YxOA0O/+03DXl5y8itV7pvn/uj4
4I+h33rpwLnfnXp84l6s2aXtqa+F/nB9Lmq15Mfc44nb771xZ1y2IvRr9+v+
3t93Pxb+3BJX+uyt65a7+Y99fchz64e6iK9adPnP7k33Z+FR73++/sJQF7bx
4+3a9jy57N5f2ufbGU3//Yr81q8P+HGY+/KrI8sXvRXuVzStd/2KdeHv14Sf
214x/NDUjbti+Gbn9B/qf49eGL48GXDfGPf6uqGdfjwrdVufPmy/yjaT/X/v
/Nby9Nf+U9zLG3S/8qQjU/fbGdMW1Haf3qy/uqrv1q9Mvy51c887bNjvu7zv
Hhkwu3LaLam7678dl39xcOiPvuPx2Rsfct4M13WHZPjpp6Wuz4Hd7pzRK/Q7
HzbtwYqxp8xxx751xN//7hb6f3Z9btmuvW5P3WUj57z2wRNzXLueH41+5M7U
3fj7kQ3HvRD6l3s8uHDASy82ui47b3bofj8l7uV3B/67zQ15N+GD74+65PDU
bVOovWera0N/8Hr/veft4kNV7oJLRq0d2LT+4uRJRz/1adHtNnnEPdv9nbhv
5nS6Zc7Q0E/r/16O2LHw7aapW/rwtRfsMyP0t7be4fZJn7RLmtUZD3/l7iu/
XZy4jzdrP+rpDzI3b0yfEz6flLiL/h24+bG9l7tjn959rza3hDq+im8eHdJh
QuIO2nqH32f8mjY7p+7+5eH9Njk4dcPOPLfutjYvuMcv3mKrf/YO9cVzZs5Y
b8vvUtey7cwT2jS86obef8LmT9Smrs3K9htt9es4t+2I4runDEqd+2f26/1H
jWvWnzq5dmqnrg+mbr9XbmjV8dqJbvn31cN3mJq6Cy9ok+t/6vv+zz8//use
G/00w+tXnhm+9ZKbprrP1l/cYd+mP3/+4vmzDx4S+k0rc89Pbn1yhetx4DV7
VD0b+sEOuX7k2wPqmta77I1/G9ZVuIXXz1tUaEjdZruUdjvnttBf+nSH3cac
/OUct+0fg/845NvU7bnFsmcnPRD6QXdpe0DnO5vu/9eXLrhxi6tT9+nf/b7o
OzDv7vjs/NfOeSV1n/1zff+OvUO/pVu/8519bmt6n/p04ZuDl4V+mu/KTy8/
48TU7XvSebds91LoT+z526abjjk6cTcMfb/TJ1umbtmkF2ZMHRv6BdebdkLv
w/4oNeuD2ezoDw+6bZfUTby198v7Dlju+p87547rqlJ3eL9+sy5+JG1WJ3XL
1ltc27FT09+fbV+d9u4Xoe7zXrfHJl/2KbsXbx+wW/H48Pswf6e67b59L3Vn
d/8ov/jr512rjtUnbjAic8t2PPL36ODhrvMNlz+4WY9Q33niQekxfwxJ3U7b
7/LmM73Gun+mDlpx2jaZO2feXfv0G/Na6O/acsyB7/d+K9RB3HDrsHTHSW7Z
O8M3nbgmdbfuekzfJ3b8oFl/YOVpi69bt2XmDl/+zsNfPfKOO2XDsWeOOy5z
Nx1yzqr5Az9wpR1b/fPjX01+bPFF+43+Cf2A+vf69eHXvT7q/MxVjdyvVcsO
ObfXiou//fnCzP3Z/dhTG78O/YC/zOtT+efwme7zDg9vXTwxc/P/U+yXDgz9
fbMv+7zP2dEc9+S+V/YacHzT95/+5Tnb9A/9eO02vGLjV19vdBdOPGvhhzOb
+PTTLTv0HpB3u28/uNdLrTK3174ndNjlztDv1nmTUcveuq7KLf3zvW3ePi9z
m56w6ZIJTfd/l1fd2rmPNv3+tSy3bj8p9If1G/Pv48c0lNxl0xbXr/mq6d/t
H8/+q3Zk6NfSfb3u1b1+efrJ1H104VvT5i8rNetDuL/2rrR703NY+z1emvJN
x/B7tcWxf5868cHMxenjX3X4IHVjXtnh7L4vLncTj6qa8cxhoe73/Yumnb39
/anbtOeQES3OzZrVtax9ebMz72rix39v+uKTwoGh7mX50v6D6597zg0Zedzi
d7csu09a7vpzn1UvuTZ9Ro5cvzb8Pv3+QbeLO2wY+PPOm11uXXdP5sYMfe+z
1he/7K/jgY1P6vffHqPchEmL72o/NnMDOuww/9BsnDt0i0daX3RxE/fe7dql
34xxzfq5fv141Wbj/5O5M2rueumjkye492+Y+Gib1zJ32h39F03ZbXLox9r2
sWP/ueldN+GsocctezhzQ7af++SHJ4f+rpZz3y1NfH+m1z3H3z6u79Kc233u
oF1vfTNzK0b8NPi+JPRvjd9xxaS71sx0t+/7VJdxTd83r/XuySP9Qj/WSU+9
Hp394xx3+yZ3X33y65k7fdDh4869LvRP3bPn79U7zWh0W3x3c9v1tm76fdli
xoev9c67ObM32H7ogMy98srw2bXjQ3/SFT83nPtFryq3y/R9br++oul6Ly89
2mJM0a1Z+/fVx6xt+vfx5zsP3Oab0M/z8KoeS0/9puQuf27wlPea7uuu9Z1/
u3FS6K/ZfNV/Rv6wf9Pvy7xT2w84NnM/lmq+vmBheA+YOODiHqNOa/pzh/w0
+Yyfm/6+T9u5ccCu4ffu29F7/nPJl8tdxymd/iwMDr9Pr551wZdrm75v3gl/
z/q8Zag7zxcLr/fZtuzu2XnomK3+TN3bxXv3unt6836ZsfcN3Gv1//P7d0D9
O3du+nTmxrX/t3X3rqHOarfCG9m917/gNl73/I5zrym7HRr3OuvxX4e7Ca+s
+/jcI0L9Z8ezS7NG3Jm5KwdObTUheSH0j/zQ9cuHzhjrvuo0//OXS5n7ffWd
182uGO3/+4gNjz5x1pIJXk+7+eY33l080X215xdHTMkyN2rQg1982GGK/+93
zb2j35HjprjlG1y7e8+m3/8uWz0y+vdS6MfZv0X6U+f1ZoV+gTYnvH/NFh+6
485c9u2Vm5fdjVcf/r8B5dBvc9Mdm/309G8z3bUH1zbkNyq7/NDnf9314tA/
s8l9D7XcvWaOW3D/d0dWNfl66cz/fPZ/fj/0319pdf42byxpdNuu23Sda+L7
hQPvuPaaM/Pu7u8O6dRvdeinOOHQwqgn7mq6n207znpmXaN7s93ON+4xIXP7
vn3p2rfWhH6Tf86ad9Gg66vcNp+e/dS3e5fdS2fef/uLbxddv+kPDOnXLfRD
zJ/a6dIPmr7vmN6Pbf/c3KJ74YJnW7WfmLkTNurW6eqNQn/GlT9t/Z8Plpbc
4bd9f+rGUzJ33Ilb7PhlPvRTfPPYPyvrm95fBi2t2Pz4DzNXfeR/z+31XXjP
nHPAPUfuX0zdzAPrf32s6fdo3cRhLT7eNjwnbb31pXd91fS/a/fzrvnJl2Zu
ZrnmgBtbrXBvjf/u/rFNz83Vpf92G7s6/HnfT/P2/l8vK2du+tArbln0QPP+
iA/udCeMaeLXfj//fNlG67JmdX6tc7d9uPmazD3b59nb21/bvH/i+/WO+L11
0+9Pq/WPaDf3whVugysOffHTNmU3JNtvyW6Dnvff8+vK9wYPmTbc67of/+15
U9fXXY/jfms37oyye3hcy4832/P1/6df4Lq9ruryZqif7jPu6TcvfNOtm7/7
5OFNf2/W5ta99ssGof+iTeuDt/8umeL+v7GUzD4/weW9fcDej0fmCmyFy7Ne
ChUTfL8bzr96/KDI401b7F948KpMa3lv39u/R+z8ZcR+i5NPD8+a1L/b/kab
T+aUhvf2dzquBJ0xQeyf0L5g+ODbwkP2vbecQtN7gf6bH/j+dTpiv8MSrzvR
NxVP2RtdSFeaHvPePvL6p+4e1Wf2b3Qat795jtjvM/990oE6pff2v76ws7sF
P7MXPtgU/lf1vf3HS9+M16Uh9hfsm/XXNbXysr2L9Nm1q9ve2wvZKLixPn1p
X6/O+6EPGD8WFww4BUIR6+99mCpnb3/z2v6Oe4Hiedb39gb2P79aMCDGRVNi
uYNmyr6137D5yG5viff2+RnVi7u+IsY1YPWit/nPm0kP3tnr/U14GyiHaLdd
3e43YW4x0N5/1ueWAs2fusH4yNT7CPlbT8J8vR+9s//T5KVziAmx3vhuxQr9
sG5gfFo/Yj2Qjrn+fVf6PKOVwPx45No33dLzCPlPu38Fc6kh1DktmbfEOhix
3pRh1aotHrkI+fjAmx9PLr9v76VufrEt5L09f1D2joRTk+Hqdy6wLj15DLF+
3mQmZ4dYwCI4/4DRpwX3mB/YT+f64xw+4b39P37r5PWSK+DyVdK8kZ3V6xHr
rQU3+xotQaynTzqWw/yoZjdi/Xzem+P88xHr46Wz5LJ3CiLWt9/qd2w7VoNY
f94Qb52t0f4M2O9W5Hsai1ivbJqtuunwpPf2RR02zwP2PrM3Z/i8pm3ye3um
+VE+CuyI9drOp4+vied+ZT8lL2PJP3PEeuOIBLYTv73f21vK/M3pMX9l32l1
5d/s8vf25ybwa//ei1gPfZdpDdMbrjfA9su3KynAcLYTLBRk9UHMizC+lG0U
M39rL1FZsnxGFrCc4OKb/xDYr7H9lbpkus57+ymL1rfm6SHGXeDnOhhHhRdY
A9OLRoqmArC/x/Zok4ly83v7GTzqV7s8EPVkA+O6A/+A6avtxLQdfIXv7fvb
1POu/0TI+/39reBxCVjPu/kV99e9t3fj3rxGFpg+Xsgyvdip9d7+esy7XrdS
RDnG07zslugFBF+oOV8tSxqRfirsVSz1MoH2SCuWFQP9CwBHOz3r
         "], {{{
            {RGBColor[0., 0., 1.], EdgeForm[None], 
             GraphicsGroupBox[{
               PolygonBox[{{6266, 5476, 6181}, {6181, 5476, 6264}, {6307, 
                5551, 6221}}], PolygonBox[{{6221, 5551, 5476, 6266}}]}]}}, {
            {RGBColor[0., 0.26544909008772777`, 1.], EdgeForm[None], 
             GraphicsGroupBox[{
               PolygonBox[{{6144, 5401, 6223}, {6224, 5401, 6144}}], 
               PolygonBox[{{6267, 6266, 6181, 6182}, {6222, 6221, 6266, 
                6267}, {6308, 6307, 6221, 6222}}], 
               PolygonBox[{{6182, 6181, 6264, 5401, 6224}}]}]}}, {
            {RGBColor[0., 0.45448582051518827`, 1.], EdgeForm[None], 
             GraphicsGroupBox[{
               PolygonBox[{{6269, 5477, 6225}, {6309, 5552, 6268}, {6111, 
                5326, 6183}, {6186, 5402, 6184}, {6185, 5326, 6111}, {6224, 
                5402, 6182}, {6226, 5402, 6186}, {6267, 5477, 6222}}], 
               PolygonBox[{{6268, 5552, 5477, 6269}, {6182, 5402, 5477, 
                6267}, {6222, 5477, 5552, 6308}, {6225, 5477, 5402, 6226}}], 
               PolygonBox[{{6145, 6144, 6223, 5326, 6185}, {6184, 5402, 6224, 
                6144, 6145}}]}]}}, {
            {RGBColor[0., 0.643522550942663, 1.], EdgeForm[None], 
             GraphicsGroupBox[{
               PolygonBox[{{6190, 5403, 6189}, {6079, 5251, 6146}, {6226, 
                5403, 6225}, {6188, 5327, 6147}, {6113, 5252, 6112}, {6148, 
                5252, 6113}, {6185, 5327, 6145}, {6145, 5327, 6184}, {6270, 
                5478, 6228}, {6311, 5553, 6271}, {6227, 5403, 6190}, {6269, 
                5478, 6268}}], 
               PolygonBox[{{6268, 5478, 5553, 6309}, {6112, 5252, 5251, 
                6079}, {6111, 5252, 5327, 6185}, {6183, 5251, 5252, 6111}, {
                6271, 5553, 5478, 6270}, {6225, 5403, 5478, 6269}, {6228, 
                5478, 5403, 6227}, {6147, 5327, 5252, 6148}}], 
               PolygonBox[{{6187, 6186, 6184, 5327, 6188}, {6189, 5403, 6226, 
                6186, 6187}}]}]}}, {
            {RGBColor[0., 0.8325592813701235, 1.], EdgeForm[None], 
             GraphicsGroupBox[{
               PolygonBox[{{6272, 5479, 6230}, {6227, 5404, 6228}, {6191, 
                5329, 6153}, {6026, 5101, 6080}, {6117, 5253, 6116}, {6082, 
                5101, 6026}, {6229, 5404, 6192}, {6312, 5554, 6273}, {6187, 
                5328, 6189}, {6149, 5253, 6117}, {6079, 5177, 6112}, {6188, 
                5328, 6187}, {6115, 5177, 6083}, {6148, 5253, 6147}, {6270, 
                5479, 6271}, {6083, 5177, 6081}, {6153, 5329, 6152}}], 
               PolygonBox[{{6228, 5404, 5479, 6270}, {6271, 5479, 5554, 
                6311}, {6081, 5177, 5176, 6052}, {6147, 5253, 5328, 6188}, {
                6192, 5404, 5329, 6191}, {6190, 5329, 5404, 6227}, {6146, 
                5176, 5177, 6079}, {6152, 5329, 5328, 6150}, {6230, 5479, 
                5404, 6229}, {6150, 5328, 5253, 6149}, {6052, 5176, 5101, 
                6082}, {6273, 5554, 5479, 6272}, {6189, 5328, 5329, 6190}}], 
               PolygonBox[{{6116, 5253, 6148, 6113, 6114}, {6114, 6113, 6112, 
                5177, 6115}}]}]}}, {
            {RGBColor[0., 1., 0.978403988202416], EdgeForm[None], 
             GraphicsGroupBox[{PolygonBox[CompressedData["
1:eJw1kDFOAlEQhicSxEKqdfOm0YR4ACB2q6cgAWNL5RbiFdQQLEQP4S7EreEC
GhOo8QZAiBVyBP/JPxSTL+/NP///5tW6963egYico0qoqxORAeoS9aAit7HI
I/gWRPJI5BW8xvkM9xfgCucE2iX47LPmcYr+AvxBVZS9X2h2Eb1tZhLTP0W1
lTMd8Au6LXR54LxlWe9Q6X+kzDOPNVhXZjXAb88owE3gW+aBHqnnDXHOoHkB
q8qMY9/Vckz7pNTfKL3M8yPwbhrz7U2fNY+x/4/9019EfeLZ9obZfqeI/bLv
Yjvl3vt0Zq67w/kdHIGFMrcP/gN0e0Cm
                "]], PolygonBox[CompressedData["
1:eJwtjz1OQlEQhScGIhC6917ubSRxBUjswFWYgKG1kgLdghIDCcImgODrZQGA
EHpZAj+xEpbgN5lbnOSbOTN3zr1+fLl/vhARhzIo70V6scgPKsMLjL9I5IS+
4Sa9ViJSQg9wDnVj29FdndHZKvUOfqc3S2ynA/fpjSN7cwl/hHqE2vCNt9tX
zNfhA71abDey1Lfebm+pK/A6+Gf2V/AbvSf8L5TCRW+z+mYB/gz5JmgKD52x
ZhjAe2fZ9U29PXeWTX3NvkF3wdfbhZBX/38JN7xl1wyv8K8zT3eOcOosq2bQ
LP8xXTqn
                "]]}]}}, {
            {RGBColor[0., 1., 0.7893672577749555], EdgeForm[None], 
             GraphicsGroupBox[{PolygonBox[CompressedData["
1:eJw1kc8ug0EUxW9YNOFru/g+mdmpR2ixZOUJbPrnY2Op0aZ9BET8jfAOLWnC
jicoEut6BSRs6As4J+danPzu3Ln3zpmZpZ3uZmfGzFagWeg5mE1Ts3uwHs0W
F8ya4BPWP8i/gO/QWmb2CQ6RG0A5NAyKb4LE+DZoFmfegUWwAdVTzWB+HdzG
XhnxFnvB31TnTb2Oa+63oCa0D0+78HYIfqPnFDVf4Nh90u/IZ12D50F9F+Be
kIcz8DjT+SeZZkw85gzejf0fQTWvYDWqZhmci+pPwILHzLGWMX2X3DfPno86
g34f4f0BakMHUcydzPNu9Fjy3rbnKi7+yxtmNaLWq2AeVN8K2pv4nS6D/qcP
dv2d+d4bUIK4A9aiespOzmc/PRTdR+Ix/24UdYejqPflO13xjf//2M8c+J9V
3D/n9n2vB/4BRyBX8g==
                "]], PolygonBox[CompressedData["
1:eJwtkEsuw1EUh09E0oE+BtqcO6KWUGLIyApM2r92ZEjasgVEUK8uoqXEkBUI
YqxbQBhhA76TXwdf8t17zz2vhc3uemfKzOZgGnbcbGPWrARd/HxyHsAQ/4Lj
stkqfOADqPPWgDb+DD/4L7zgWTKbr5htwR5+7ZNcMMIvXd6EC7zlql2Mu6jt
8gJkeJMc2+SqQgP/5G6FXo4gx/nV1dsf8U/4rit3zBCz9Vy9ZnAa7sqdhzV8
iRxvZfVcx89csfE/dnHrmu0KbvC+y2OGmOXOVTtiInY5qdcxORfxQ3ioaIZ9
vJT0dgIz+LfLY8ex63zSbHEuJO0sasWOH/GDpN3ewyhp51E7dvLu+hN/Y6Ya
/g95S0dx
                "]]}]}}, {
            {RGBColor[0., 1., 0.600330527347495], EdgeForm[None], 
             GraphicsGroupBox[{PolygonBox[CompressedData["
1:eJxNVM9vjFEUfWFBVPF9M9P3+bGpbsT0V4RYohHRrVW1nWnNuqaVJu3MsBMi
6Qgi/gftkNiVpdIpEpZliS5EJVZqJ3FOzhFd3Jz73fvevfede+/XXZm+VN0R
QpiF7ITcSENoQ65DlnIhtCBbkCdR+qMo+6R9I1kI3YUQxjLdS2A7kJPtKGSq
IP1jXt89tn/Cdy/Of01C6ANeLfz3f0eOIfg/AEcz2U4DOyALsO8HngX+Rp5z
wJuZ8twGLuZU36+c9MeQMmTCdtqmnIs5q8Ye10p9GfJ8mz+HOynkTaq8zMk6
aC/ZdyvT2VIme955eYf+NeAKZB5Sg3xJ9P6ibdTJwyG8eQB4EDgGeQ19HDgf
xfkc8HxUrBFgMapnx4GfE8VlzGP4HgQeAc5G1VOJytXnGnpdB3vQSJWrnkpn
DbzfjuLyHfA+ZBz6g6gY/Y6zOyrOLuBGIjv901GzMMOZiepFK4p7zgNnYMA5
eedPl97QFdV7zsD7qDewlsNRtW54Zr7h+wzObAKjc3cCT6AH67CfAjbdryHn
Y967efmpczbrfvsryKr1hveA3K55H9r2802r/q6Y2yvuSc1xlrw35K7Tte0F
lqNmYjiKC3Ly1BzzPN8z7DMXgW+j5vwZ8IJ7zZ7zLO2cx35zWHN9Ddfb69ma
s6/u2gbt57kOc7rHMVuO2/B59udy1L3RqFiM+dK8cN/JwwvvTNW9bZrnBfPP
77L3sbRtJxeNk97Psv3coU3390fUDJH3a57B1OfWHZs5T2bqcQK853Oc2WXv
MuvjPdoT7+iEc26ZS+bbl6n2n1H1Nz0vRXP6j4MV8/DQu8kdbWXi4o5jND17
if8BzP8XfmbAYw==
                "]], PolygonBox[CompressedData["
1:eJwlkssrxFEUx09SZIR5OT+sJhtjgUSWHglrqzFjvNaaCbFhJ1KSkP+B8chO
lt6P2MrSYyGRleyUz+ksPvWZe8/v3O89dxIT+cFckYgkoRj6VeQ6IrIAffgw
XOCXkMVnYTQqEoMZvAaa2WuCAN+ELHs7UMAzgUgiLjIJi/iG9Yx6jdVuwx4+
Blv4cuC1x1DAy1h7DYu8QCk+p15rGSyLZbJsVfzO40mY53cLNOB16m4Za/Ec
nOJn0Kue2bK/0V/xcfW7Re0MvJIMqzGRR2jF06ydR3wmGfxA/a67cIh3UFNP
9ifq2wLvYb1uqB/BB9TdZmyzTqlnsZ5Ddh++ycW9RxpvD/xsm2EKP6LmN+oz
28dXWDuJ+zdL+B1rP+x18s07/gA9eDfcq2NuPW7VM1t2++YKb1R/e5uhzfIL
umI+gxD9w4HfbQ0q8BL1t3mGv2qRb/U9O/MDn1J/mzBM4+Xqs7Y3DeGf6lnt
DDvLaqzW/iPr+D/ga1vP
                "]]}]}}, {
            {RGBColor[0., 1., 0.4112937969200203], EdgeForm[None], 
             GraphicsGroupBox[{PolygonBox[CompressedData["
1:eJxNVltPXVUQ3lwErKbZ+3DOXhuMWiwUNcZES8H4WkoNCFaqL0ZtofggUC7e
Eh+qtI3R+KA12orcCt5iKxRNS6FAfwBwwPgo7ZMBKXhJGpvYQrx8n/OdHB4m
s9dlZs3M+uZbu6ixvb4t0/O8LRmelwV9Je55JQnPW4R+OvC8ekgfZCHmeVG+
583HbH4fJAeyH5IHuT2w+V6tcZ/D/iT0NPxNQTohR2M2NwcJ801zXC8/9Jfp
PG8IOsPZuT9ACvLtm36PQxIYz8bS9se0NokzOnReDX1AnoTMhTjf97wJ6DqM
ayFZgdnTTxfkRZw3A30Aei/kCL6fcLb2NmRXzHzR9lPIv/DnQVczZs1z/bPA
zngKciqwODg/Iz+zype59gfmo0Z+smWXsr9N9aT0aO4t2JfJ1zPyw/qfDmz8
LGQU9TkHaYK8BPku3+Yot7Q2qvl1jW9CRiB7cPcfQiohP6Nel5HnQmi1Yw3H
oUcgxfgeht4GXQRp8W2uDbIdcl57uPcEfH0UN3wx9lXEuAa5iLUO7BmDnoKe
9g1Xe3T+uuKpipuPItzHY7DfBv27s/kfoe+G/AY7H/rb0M4/C50rDBObvwaG
K+4bxr5h5i+78pitz2G8gfnzzuKZ9C0+xsU60N+Aas5aN6pm9PWXNMeDOo85
cnxINT4MH/epPrO6Q+KLfVEhHDfkW284ybx6rxSYfkV91CmMd0iI+/aE2SXU
VxyXaP1VZ/OvO4urXHh+SPVkXVcw/wi+f4H+JzQc3Qht/Zjiq1CstHewWcKe
CPqdyM57L7LYeOYOxcmYyQE35PNP6C+Fmy9Cq0GZ4rkeGpaXofOc9dkWZzVr
Fc6WxTOMs0t2jIf9wTXGRL4oFP6T4iLWhv12LbBcWdNG1Zgcw/0Fkkh8U6C7
i1TTrk35Ezesx9ehxfVVaP73CyMPOKvng87yHlSPrklzvKq9pyUDwtWC+m5e
PgcU986Y9f8RadZuRveT3BTbUcV6XLzI9SFhclCc3q86VDvb97Cz+V71S7V4
6aTmljdxUI94jtItvlrSuEeyT3Z9uqte9WK/5uqc1b3WGXd2i1dPiS/5vVVv
Ad8E4uiysPQ56nIv6jMEfSY0fHwTWh7MlZitkS/Gf0KcRi4hXtZUC84vao29
nacYm3TvBeoZ9s4bzrD+P76gP3bWqyed8Ta5gnzd7FtsxPe4b29DhiRTueWI
26dkw5pmaz5X9b/k21yW6psVpMf0M+Eb3zRswnGjxoXifebRrFjIz/cotpd9
46JW8VGLvi9qvVl7GEO7eHBM89ybpfMvyW5ctk3iuUOSEcU0Le7MEWdGWq/S
u8B7mJCfw5Jx+c4RllinC4qDb+8O8Qw5bkUYI65ec+p96J90t7zjOmGsNki/
i3wDD+jdb4Aui8ymIrK36mrczjkorBKzxJWn+6Rm3vwe0/8AY1tRvz4as/yu
6u1jHMUJOyM1TuXOO2XOtNmpHuc3OYT+6KNUvFoivqev5yLTL0gv6h9ul3iV
WP87tF7IdWn7K8I8eSZP3EI+os0dzmp1p0vzTiquMnHP/eI38lyV/pf2yn+p
uL/QGW/c5ey/gHhhrsvi+aXQsJUtvPOuWJsPIDPO3tSkYlhVHPwn4L8B/2Pa
5bNN7/Sk8HpNnEkb7tsdT//f3NRb/YkzDLzp7LxKYWVDuCRX9IXWM9+Hdu4t
YWZrZDZBZP9QG/qPGo6Mo96HfjcyzjoYGTZa1COVyi8V0zn5nRDu24SjMe1f
Ux58H1ad2f0B/XxkdX48Mpti5b5dPugrxS+sS1L1nHfWv7XiET8yjF539n83
LbvyyDAXjyyOceF8t2rPPEad5d/tjC/ID+zRddWENeS9dMpns/r3gt7yVtXl
P9EqtvM=
                "]], PolygonBox[CompressedData["
1:eJwlk8uLz1Echj+kjNv0u57zNS4zwxQhRTKarZoQG7ERGtPY+rlFFmwkslBy
G2Vh3MJMmRqXkvkDxjCyVFZupVDDgpLL8/YunnrO+Z7Le87nfNt7G1v3TY2I
LpgGvTnieSWiXo04hB/J9gRH8fnwqRyxijFL8WOwl28tcBjvh+Gq+y7il2AP
PiTw+ylicSliEdzDb0M73ga38PfQxPqjtN/h32Eb7RkwiT+EBt86YASfx5of
y86kbCPwu+oMD7Q3jFV8Jp1tODvLTxjD58KHstdowV8m7/0MXuAz6bvCt36Y
hfdln/UV6/VobnI2ZVb2KfQN4NfhH+3XtLtrzjSOt8E65nZCK95TRBysRyyB
nXgnvGF8B+0d+EbGnKj4DLuVLzv7L5jAN8Dxisdo7JbsbBOwOTuDsmyHv8k1
VC1Vkwt4mT3O1bznGvwbfetr7msufAe6iwMwjj+C/SXXQLUYSq6FajqI15jz
lrnnoYR3FT6b+tbiZ2G07jOfxn8kZ1ONVetl2W9rNSzHnyTvrT0f43eT347e
zB086Y0x9zL8oT2H9tWya5rx2dm1U5++6c51919oL8i+Q92lzvwZn8zOrpp9
zc6gLLrjbvwMmRtkfwqD+PTsvfVGmvCVcLLiGq/AdxWupeacKlwT1UZjNuGl
7Cx6M834zeR/oRVu4APJvhCu4f8BDw6Dvg==
                "]]}]}}, {
            {RGBColor[0., 1., 0.22225706649257404`], EdgeForm[None], 
             GraphicsGroupBox[{PolygonBox[CompressedData["
1:eJxNmneYVUXShy/JcOemCZw7KAiCiiCgsKyLgAKikgSF3VVBGFhhBRUTSYbg
uipxyDMEATGSEZesiCSBAcMiEgSRjGk/EQEHFwTZ+n313mfmj3q6u7q7urq6
qrq6zrn2kac7PFU6FAp1LBsKlbHyp/RQ6KTBbRnWyAqFWhtcygyFJlnZwqAl
7VZW/p7psDzTcctoXzTIZ2wrQP2itTotFHrG4AODB4JQaFEkFGpn5VPWftrg
fYMrDNfB4PKI02sFrXIRn6+5al9kvZUGpbKcX/F4AR662fiFBgsMXjf4j8Fr
EV9nNWslsn1vWVZ2sr7ZBm8bzDH4mbZorzJ6pbOc37PQLZPluPesry31MvCh
/a6AL+HvZQ8t4PtE0uunrNye9Hkrkj5Xc9pIvuVDoXNX2ngrT1pfO8PtTDot
0dSafa3vRoMaBketXdvKWgadsx3fLdtxdQwG0neTwREb2495NYHDWd53KMvb
6htiMio02AIkbN+b0xziVt+U5jQHQFfQH3q5ad7/kUGO8XGz4RpnO24QNGIR
7xeuHXsqw/5bI0vVJ9MWFKBTpZBrG0D1KQbToNMOnOpTDf7C+c8yyEUmNyMT
yeg52sIfR5bHsoplpzkfGbxh8/8PnarJfiXLudY+he6oPs/gtMGfDV5Fp2N2
fm+afSWSrufS8Q/TXLel15dZuSbN8ZcxV+OuBNZZX1h2YTbzgNG5ZOUmeBtU
3udobntsRXTLig8bF7bxZwLXe/UJP9Pau+K2JysrGU8nbExlK9+29h7Dz7Zy
mcH1CbNzK9NtToZBZ+3d2llW1rAyx8rMiLfVvzWtuK1yW5rPlf5IjwYiZ/Ed
R6cS9MsOhVtpdG+wdVdZeX/E96L9zbf2XuNtAfw8zDzpqdZORy9FI8ZZzIHn
Qaypc56KrshuyhqtC2ZrZQK3/7cMOhr8Zri7w6HQeSsvs76LVpaz8k3re4hx
b1KeiLhuqP0jdenIAwZd0Ie5+JSH4ekk/ka4n6Cj9oPQeYN58w3O4MtU7xpx
mzhUwh5Uyu9qfA7jfqHUvGPs9xXsoS3tKdiXbCgj2/vPJL2chh1NYY78RhH0
5AMLsEnNvw4fLl9+IMv9aj5zDzMmH3xLbHMq/RnoieTUHz8yAFiPjX1jZ36z
6cNxK781uCXhuFfijjtm8JXB/rjr6xErpxocNZhp8B3zGkdDoeEGjaLeFr6u
jb/R4IDVDxocjvv8m6AjGrUSvobq06Cl9WcY1E44/hi8TKevTqIYJ972GYw3
OGA6daPJqbpswaC2QR2DGgZ907yvpkE/cLNM52ZpLSsP29yb6NdeJxp8Hfe2
xh6iv5bBAIMJyETrj4277XwZ9zU15ijjj4S9/Rz42qyhvv5pLvtBBrnISWtO
Mqie8Lpw+43GDTb2evam+tdhX28M699JmWo3NxgX9zk3EB8U2tlkxMyWDcob
ZBl8bLh9YdezarqPoj5OYzIZk2PQjTmBwbao49Xf1NbIMxjN2qo3o636boM7
DEYZjEQHatreDlk5BX0QLh8dOUBb/ZPBFdAW1Eg4bj+yki/73spX436WOuOD
YT+zPshLuPHoiWSyC37E4+3wNxJcE/DS7Q7Q3cK9Ohh9Om70b07z/e1hj7oD
/4pv+oH7ULg63HfHsfPD2OZR/ID6GmR7f5DtY9RXC196lHmKGw7imxSDyBcc
pO8m4gy1D+APNqBzG9OcxjHu3uPU5YduzfbxDa2MRnys4oZ13L39ub91r2yk
PqDE3T4QnGADfWvLe/zUj5hnMnvWPTI0ze+wQkr5pxrEWuJ9RLbPHa04K/D7
rXrgtPoSO2VyD24jdirkDtR55HI+BchJNDsQJ8yUL7R7eJvpS5aVTS0WL7Ly
bLrbxrPEwDO45zVeuDXgbzGoiw4cC/s6tcEr7tL6e9GvffiCPdjEKHRuZwk9
2wluNPrzbcTXnon+/MFs7Hsr74v4PT2dcgb1mezrO+IXxTFrrVxPLLMOvtcQ
/8xivGIf+a8NjD1MXCp5qb0Ov7QB3YlEPJZagz1dQXst0I85fWl/iA5txAev
h1Yad3+MOET3fJS2+FUcqT3cYedyu8EZO5dfDJpkFONGGDQ2OJXuZSP6NGYU
9ZGMVXsn7R+JI/5kMu1ud/CXhmtvZf2oy1nybm5n+t8r/W2wEdsR/41ZdzjQ
KKN47YYGP/Ou0/tO7WHg1b8k6e+Y6az1POvlZbj+NcvwuRr/skHdqOvBd5yx
zvqbiOuB5tWL+htF7ybRHYJNFcLn6XTfexPoj2YN1c8iyyJ0/7rA51YLXKeH
YE/folviYaDxXdXW6WllbyuvzfT2kKjzKn6iNr+1yS4SuJxuR+aVbdw1Bruo
P0Y7F1sZhK3mIuePKNX+R9TvGMnrnrDHi4ojryBWVMyYZtDK+sKB8yJ+xU8v
aze3sqeVt1r5gsEfo877ngw/+0es71fFxIGvVZ8xVdmjxlSh/kSm86/245Si
oz7N0ZvlVmShMxpqsJv5laGl8WMyHJ9HW7r4z6jP/ROl9FTv6T/Ck3S2Af3i
t1nU38nSCZ3TLVGX9RfoaGXeGlWSrv8jsYlR6MIudGM0uHdt3BLlGJKOy4PH
GdDXOkszfUxPcgLSg1W8w5cjk/fAPcmYVbzRV9DWe/MJ6sKNYS3p5jDbQ0Pi
RuUGGtH+Dr2XXK+2OZ/b2B3ILg95DuZeHgRsQn9k95UyXS7dkj63R9LXvgTf
FTOdnsbcbmuMiHoMq/X13lR9NLaj9Wonnd/rkp4LkUwkmxHQ2AF8jp+olXTb
rpP09X4nl7MMWxBuAH5G/vGapNtoZtL97LMlYr1nid8+xAf3BWrgf2+k3Yf2
Wtp629wR9f0p3hyAb+/PuJrUB+Cn++PL+3HPDeJ+Gwifuu+ewb5kZ6LdxGBU
1HVTOnonOqp206jfmUOg1ybp51bXyl7IQjLUnDHQuAhuGfJJxc550GvGfrT2
SOo6K+UEmsJPEfvWO03t0eDVL97HRn1N6bh8h+xIvkk8VULXK1IPBf5OvWR3
ZMvA81+1A7eR+4kVZqGrr4K7DPwDvDnfoHyI92dH6rr7Sgfu30oF/qbM4R16
obzfR7+V93ehcFr7HYuNNhtufLbnGsoRI4y0+c9aPD7CymHKLVj9RSv/afCV
/JKVVQI/j8qB37dhYlblNjqU2MufuY+rE4PdEHhfB+6GLrwrc9ijaKRRf522
zvECZ1kOudwHbdFJ5V/+Ak5zXqMdQV6iV417qmrgOU3lCttaGRhMM/9fPvD3
m2L/6YHzoX1Jn5UPUA4glfvohOyVs1Ce4GH4jrBWhJjkQc5G9Y+IXf4K3bXE
WuL/3qTf222TbsOREvQUQ2h+BvLqDGjNdHhJ0I4b321sL7HAY269zddRDiC2
1plvIh81KtvLHtk+bi3x9kByaRspc5mzERqK07twbspnvI08OrHnKHqZaXxM
NX4yAudZc5RjeYv+juij6CgX9Qk+cUfSY+588iZNsMEizkH+/SSl5C8/e1vU
czQngZ/g6wTrqa37IDXv5ajPEe7ljOKYS3FBi7DHCbJD2aPukP+gk7qn6xPr
CbeLu053dENoao0G8KP2cGg34u6Uj9DdIt9wdYn7oxL+QrGjfMVdYcftZM6j
jNeYfkmv5yadl++xudboknRKMc+EsOfITiCDBtxHu+GlATy/RHyg9ovEHnuI
P87bef9q/FweOK/DiRNeQwY/IBfFG2rrvtB5yXc+QfzTm/tqWQn/2Asf2YuY
Tv2nmX87flZnrntgStLjgiGUvYkhHye2WkH9sRJx1hMl+nsTNzzOnfkY8UVv
4g3lJRYYdI35evIPv3K+O4lzpGep+OJNdOtHQPuXf/6csx7Oe+FWYjvtqzEx
wUL2VIT9nKF/CWcsmQiXyhEWUcp/FyR9zLSk+8SU/E5jB7KvntCRnuwNe15G
ORnl0pTjqJfw/M3WqOdexvDGVB7itLXPxDyfMYqchnIZvQ13rUFVYK/NrRbz
/l9iPubLqPdp3HUxvzuejnlO6Kuw55CUb1IeamLY82z5Yc+zVKfvADqrMV8B
+5nbh/ej4phx7Ev701riZV/U76jrWT9kPJUyaGPwu7VbWnkx5rAs5rjzBv8y
+M3gnriXFwwuGbRi3iT4En+XoNvaYAX1S6z/JLLR2k+BO4OMJM+D5BVFa3LY
c4WHoKl1lsc8Ryt5ab9jw77PveTV9iGPqMV3Dxk8COhbQyTd7VZ2/Bl2/BK2
/CJvBNn3MbPhtcrTWhm3OZusvjnh7863DWan+zz5x39H/XvIW+n+HpjNmE7g
VNc3yaPQFO1PDfpY/bPAx3RknHj4FD46W3uOwcPwr71onVN8B9H3EMlHd9mU
sOc1lU8enHA9eZZ4VvIYj0zmpfu7dS70Yqyt9inWewt+T7AH9cfhYw77axH3
85eOCNe5BM2OJfbdERo/M09jq3F2yrEvhcYFdGRlzHXx7rjrmfK+LahrzF3k
Ws/FfExKH8/TvgtQfTxjU/nadgZlDe4jZ6pc6lmbV8mgp0FFg/vjnvfWmB1R
x11t8ChlReCLqM/TuFeg/XdrX8W4MayhdX+NedkMG7uXXGxr2pOpt8JGLmKD
2ncZaLcFNLc0dP8b8/1No68d9EoxrkvM/VcmchuHPCYiT9GfRNkS+B17ngoN
0a1guO3R4r2p/DzqeNV7xNw+9T6S7Yrn92Mu67LwJdx7MS9Lc5Y6uyUxX6M0
Y5pwLsrTleMcylJXuTrmfJVizmUGlxu0N8gPvD4hcPyamLfLMU5n+0HM68IV
kU/XmpWtvtv2VAW/rHKPtXdFve8aoBf6kh3z/Xennoy5P/k3cslmvMbuNNzU
wPPbBYHzIX5nwNN98FOZdR83eCJWzEtp9rsKmhr3WMxpiOZM9tc+Xkz7cvpk
s+nY52xsUbhh+C7FYvKJUXzMGXJa8hHyMevNl6SRGywip3WW+sJ09zWb+aaS
yiEqBxLFtzyEzZ/CB8TBy592op0AtiScV9FL0JcOvwn8ViofKfofJZzWGfrm
8S1Zfr5U0t+rI3izKhedY9Al3eOtUbxnFafoO9owxu6gXZu3Zy29E9mX1uma
7vns8gZD8LX67rYx4TxFAPGQRl3lhoTbzDDoa+4W5o+EH+lJR+SjvQ/nrS2+
igJf8/vA753bOL8ceBKP28FpjfN881VsLLmf5Py7IAfJ6gIxvOLfh/DZul90
lzZnbg771RoLKLul+zcr5SWVf+sGXvxp3jli8i7oXUa6xzH7iVkUI+utfSc5
YM1RvTV3me60VrQLwn7ecznjhuR+tSflZ/SWVqyT4E2nt10o6TydD/wee5v9
NyJ/LHp3Ee/rXmwZ9thFstBZfIHM72GM8gUTkVMLeMtnntp6C6leHll9nPDY
cWjCzzkTvGSp739ZfNOT/OohQ/maPPIyY8iXjCX/MoY+5U2UPxlsMC7qsaXG
6D2hvOs/6B/CGNFVTncrfaqncvDP0/8xfS8AtxJ7CD4BJ784Gh7yqDdFZ1P5
HvkJ+Yt12MLAhNvnJkp9b+2X8P61lP0TPm8jY6LYidoR6uofYPAceOHKk4vI
CpyH0fhpyeJL5LUFH7IZ/zQYe9uAP1uPz9oMj7rz8rkDcwOXbx9sfwH2v135
axv7QeA6nYk9dUE/O2O7qX0n8F2dsIHO+LN40n1nOSu3oh/q17ey5xO+RgZj
C2kLXx+dUn0ruqV2IeUf6NOdX8i56x+Zp8lnPk28rPpWxmrNcchOubpCaGfg
I+bj9+axR+11K/PE91DGFwJb4CuHufO4JxbgN7LYp2ykCPxC9pnOHTCUHNqQ
wMdtQwbzS/ihb+nbEXjc2IYY6gvy8HqLjg88BhgT+BtEd+pK3jSKsZYSawqn
u1XzC4jDSnPfKmZRzKBc3xrm9ILGb7yJlnBnr+BtcgHcUuiKfm9izKX0Lect
IzoLYx6LLGCtNcQoq2krNlB88beY/w/wfqw4npKNCqd/Bfry/4e+2Qund4Tm
rSYW07xN2GLqHwjZqf7vWA1dvUOfYd3V7P8p+ubFPKbU/wlP0reKfWuPOoca
/Gugfw6W03eJ/S4jblFeW/9r6Lvucb7tqq73n96BeiernE99AL5C/7Eohs4j
RqyBT9G+rwqcVoXAZaH8RBZy+Rhf1h+/oznTWP8o/4scoa6YOhWz643RnDj7
3Zi/Mc5xfjr3R+FPZ6cYMuWn5GMkp0xkVZk88DWBvzeKOPN57FO5hEqB5/4r
Kuca8/XPUr4Tcx6axYtxC6Cj9edCS3Se40zlKw+RM9AdehB5ST9qIgO19+Df
87gLtnEfFDA3nztuErmIfN74k7ifJ0Nfd5He9PK/qfyC3vcVOJfswPF7ubvG
4Kv3MF45gL34LPEg2RWwXivWmEweYDLvXeUFPuEdrff0cv7xWxG4TvRhv89D
U7QLufdUr4/P/CHuMVw9fNfiwHGvB64Tys1OI68xkb0fgQf17UKGist/wT/J
t32JX9W+xEt1+BnMHa1/fxTj70YON6HnNRmn8fo/R//s1EL/+9GfsgfV9f/O
Ldi0/m9aGPg/EYv0j1/g/zu8xX+I+odHdOcE/s/EvMD/7VHf9ehv7UTx/T0Q
P1GXO1TrrMXmxItyZfXor0u//imrAx39N3Y3cZ9iLb1n9nD2k4ihdMban/49
05xazBUvE5mr2Ev/n92Mv1L5DfvOLYEbyNw6yEe0ZJe7iBMk68Oc3RHWfY4x
9dCHoeiEcoD6ztEdG3wEWIQv1liN0VjJ4VXmBPQrV9qSuELvbOGS0DiDzcrH
6c45yLgsfJf8hvICh7iT8rmXCrjrlD9Qv97jelfsAEYQvwq3nbfAYvyH9tAD
X7YYEK47PnY9eqU3/XZodMbny8fobfsydBeyv7/hp5rynn4BXytfMhyeRGce
e5oPHdGoAI2u+GnlepSXUH5Cvlb3ayqPo9yFchjn2It4V95jKjmKHOiI/iu8
qacjp3vjxf9QqpwGPf0/pNzQMXCal8356JxmcqY6W/ExAV4OcJ46k3bM0/wM
ZCWZ6X++DOpfs6dJgOotoCWaX1EKvx++j0N3Mmfemr1MxR8od/ANYyfTdxi8
+JYNtqc+A9BY5QdSeQrtdQg+Ub7oM+IFxQ2625TPkn7tRKf0NlrCvdcTUH5D
8dAoYnCNHcfbcTzvSLXH0p5AHnIn45XPeB67kz/+F+s+iq5eRbsetqZx8sPK
a+o9+Q73oWyyIjxpruIMxWTL0fe/c2e/Syn9OooPmMq9Ir+gb/SHwesb/jnG
Svc+4V30KSA7F+5O9qk9dofvxfAg2VxDfRntyvCW6l8K34oRFaNeGyvOASl+
Up5eMZliM9ndAuxmMfs5hw1Lb3WmOivJQrbXg71r3GfwrRyz6Fdhja7QlO1U
gP/u2PYi1lwEfcn7JfRH9M6W6Jfuz8NXzIem4hPFirrfFUdWpd2b/QinOGEl
vKTw79O3Cpzm7EOXpEfqew98Kmb9/xg2QI8C17FKyEP9iuEV1+bx7V7f8P8H
XGpO9Q==
                "]], PolygonBox[CompressedData["
1:eJwllFlszUEUh0dV6HJ7b+8y/xu0aUXtVBMRxAseVJtKeCARoWj0ye7BUhGi
BI0KTUuD2IPWFkGF8CSxhBK7xIstPJSIpVRbvl/Ow5d8d/53zpw5Z2byFy6b
uTTFObcAUmF64Fx11LlHUI4/8M6tjDi3Ch7iaVCc7lxXmnN98Ewo4fc0yMD3
MWdxzLmLcB4/wtjTsHPP4CieC0UZzo2GHPwUvODbSziNX4eNrDUGruFxxSR2
A8TwFGLOziYWZOF50IZ/gfzAkI8n/xF4EdTgk2Ak/okYCb7fI/5HPMbYL343
QRifAS+iNqcUL4MtUauJanMZesada9Ee8cbAfAnU45UwIGYxFuEdrFGebWv+
xD/ALdZO5/c3/Ls3z4AfeB3MpBa9Ya/2DgfDNtaA9wosV8V0eA+YlW01UW2q
AstFOazRd+b8pVcd4Lz1UL28CW/xi/AkbD06gPukc+/Z336I4gMDq51qlItH
Aqu9ap6Dn2DO87D18CR+GQqIPQiu4I+91Vo9bcWvevs2GFrws/A6bHMu4RWs
uS7hXCHMww8z9pnvhwTe6M1VE9XmCTlMj1tPWvEL3s6O5pzDm+FV2NbQWrXE
vJ2wNbbjZ7ydPf2nSf0IbO+K+RWfmLRcVJNx+DFvZ1l7Pq5+eLsLnZCKR72d
1XrI9oa8FCLeeqxeq2fd+FrW6BezO1OHz2GsPZO8YRZ+KbC71An39V/GCrk7
74nXF59ATm/IbQg5zsULGLvD9w0wUPUPbO5U/tOms+ntWxXk62ww7ze5t+uM
4BWB3X3ltBoP+M+7dLuDHq9Sv0LUC9brfrLmnrjlMBZfzNjkkO1hIf4vYWfv
D3Srjt7Onu6A7kJ50nJfBdvwnt5qqTOborMCdzNsT9rbUK2ZaWND8KS3WihH
5TpCMfk+H4bjpdCUaWPF+LfAaqGcI6y3I2lr34RmvCthuaomnXiZt14ohmJl
eeul3ryQ7q63t09vot7GSpgSshqoFspBuSjnYXpLYVfI/rMc3wrLs9gbVOP9
vb2N6rF6rR6pV3oz87zdGd0dvcn3vfVAvVDMtXgN3CDWCtiJb/PmWkNrbfa2
lnq4Cd/t7a3RnFp8VGBvp968Evw/V4zc9Q==
                "]]}]}}, {
            {RGBColor[0., 1., 0.03322033606511354], EdgeForm[None], 
             GraphicsGroupBox[{PolygonBox[CompressedData["
1:eJxMnXWc1dXzh+/W3Xt3V+kFxUAUuzuwAwVRLFBswEBR7A4EpBSxsbuwUezu
QBAFRfRrt2JhY/3m+c1zX7t/vF/nnJk5c7rmnHs/ywwavuuR1YVCYW7XQqEm
3K8aC4VrAl8HxlYVCm8ExgQ20T1bt2dV8s8JTAhsEZjVij9e+pzAOMOz9RNv
U/1vGt5MGWhvGRfdIwNnBTbQPyoww3RGBzYO/C9wQeDCQC9dwucGtgpMDLwX
OF/6KOPOVHb7wEWBt03zXGU2Uu513bPN4+bmr3fgksDFxn9ffZXwDoHrAzcE
5gd2C1wTuFoZ4n4YuDnwQ+CmwFfyrzE8UP5lgZ0Clwc+DlwamBzoK2+ygL6j
uvsY/kTeZdKhfRTYyzRuDFwb+Np0+5vv6wS8PfRD/1b/N/JuCfxoPm+0vHsG
vtMPbZ/Arcreouzege/l36TuAcahfj6wHicFtm3VfrjbBYZGx70/cGhgSGDx
wEGBg3W7yrsvcIgy0O8JHBjoHBgUmGocZO4IHCCf8JLquLeV7iXk4b89sL9x
BpvG3eq9Uz3/0hfC3V70CvwjrXfgYumELwo0Gw+duwf2CFwbGBDoH2gyrbtM
ZzHTHSygdTEe8tcF9gt0NK+LBtoE9grsqd5FApsHfol8/Rq4XZdwO9uP9jqv
KsfT1oF9Q36fQPvANrZThT/XcTTJ9npXHuF5gS3lnyP9HeOh81b1djDf+wr8
twWut1zk+xZliXODtD0te6NyNwcGBvYO/BZpbFGdZRtoHVAXbeVDY4x96njZ
zzqbYjq3KHeA9E6BSwN9AjsGrog4nzlOvwxc5Xg+NvBE4BjxeODowPK6RwVW
ChynLOHhgR6BpwPHB04IvBA4NfCicuhaUT9xn1QO+VWkrWz4ON2nAkcGljON
x0yPfLwaODMwIrBaYPXASYbXr8q5+PTAOoEzAo+q4yjjQVs3cIRpPKzeFczr
84GTA6cETjSvqwZeMS461jM9/MwZtwUW6N/XMPMX8xhzIXMoc8XF+leqzvAk
+x397RLjfGhf616dfZT1h/HMOsd8wRr2hhgrf4xheKxhzAnQp5iX/dSL/pWr
0yVfq1Tn2sTac4F5Od/w8tXp/k86/h7VmVfyd575hrdcda4tF1nOT9Q/2fCK
1S1rz/vqXMG037e9qNuXA6cZfkk/fWmtwGGBoYGlA4fqvz9wiOH7dJeSt3jg
oMAQ2/qhwDBpXQMHB6Ypi+4HdA8PdNM9zDgPGgbLSCP+vepb0rTJC2OJMbVr
Va5Vu1flGnRlYBd5Vxj+3DhT1QedcblzVa5B9KeflIG/RFX27+lV2f82rMp9
wEj1ofuLwLJV2bcp9z3WAfkcFOgSGCyPcnQ3/mvqPjBwQKBZHYydR6TfIY92
edG2WaMqxwpjZm3bDv4zVTl2TpTHGF3dOC8Yp7N5OlDgvzNwt3kk3/RdxlSH
qpzj21e1jLF95e+jn/ra2zD1N0X+/qKT+R+k/rsC/ay7K0wP+mKBjsbZzzi3
G+7jmlhwPfyvKsOsjxe6dtIvWVP/EX9XZf/cNngLw/1LPnHRsU3gz6rkIY+O
v5WbavxS0HYN1Lu+M76XVG676pS91zjoYQ5tCHo58Id1Shq/B7Z0namtzvmx
rjr9uDsHivqZd1kH6qUtVAd9qmDZGTd/SN+6Ouv0D9MBv9mmv0vfyr0F5afO
+plW0X0F/bCza1dH1y/KwRrDeskc0cE1vb1rMGtvk+sp/Y4y71adddYgfQ/r
AhprEGtkO9fMga3W2P7KNylP/N1dTzuZR/Yz7OXY03QxzL6GcdmsXCfz/6r5
Zf0gTNkOVE8Xw5wX8A8yfJD6u4rFnfc7qHM/02TfD49zwmLqo16n2bd2sV7r
xRP2I/YW7DHYT9EXzqluCW9WnXuq0eFuFNg4sKn0ccr9Zh+C/nNV8kYFNjTO
moFTAmsEJqiXeOPVs7lyyLO/7qmusabHXn2TcJcNHFGdayFg3YHGukh4meoc
A+x1GRPoIR5zJmmfHFi9OtfmTeVzjtnY9JE92zThjZHGHLqW5cBln7R2uOtU
p/uVfPynVef6UFWdY6K6OvdZhA+2/ZYwzBoEn7V6CXl9jAe/JtBXHfgZkzvp
h8Ze5RHHLTTmnf8ci4yrc21PznIbhLt+YL3AmYF1A6dXt5RjTduHNahSzlMD
Z8hfV3CGQgdnr3XlbWDbjTSNEabDHp1x82xVS9rf6ifOWbqcu4jP+GX8tROM
ybbSCbMHONs2GWN80nxN/wjTf706++vZ6h8pnzizpMMfZbtzLjssME3ZDeWN
1J0RmKl/tPKcsZZS73TTfsX6OtO6f7s6x9LEwFxpE3VpH+bH86S9bHucIU63
bjduld8zrcMRtsWZyhJ+1TBj5g3LurTlIr/0G+byy/XTr+gz51fnOsSacUl1
9qHK2aBauUnVuSYhx9zHXFo2/8zz2+jfxvKwXl1Q3bIObdcqjb9dz7ZVfqHr
CWsZ89NVuruKkumRj8nmi/xfJq3WclXKx/pxhTrwF6XXGb5Sdxf1Xm06zAfj
rL8q06EemO/3sNzgGuNhV8FWxP56ouV+pzrnNdqceY7xw7zHeHoucFJ1zkHP
Bk40zDg7TdkTAqvKOy7wZODY6pyzTlb+VOVfVPfz8sAa0pB5Qf+K6jjG+Ohe
rTr3+qR3PHmrynMO52zOo4xZxi77MsZfGwEfOeI8ZR7/cJ3fqrqlT09UL/yV
9ZPW07rk4RnlmZ/YCzxhHskrczzzOoa+hwLDpNE+rBfjrQPmrtP1475kvcNn
TaHvHx54wLjQZ9vGjI+ethV5YEy+ZXxoc5SfoDzx3wwcFTg68FhguHlcTj+8
R80v6S5jHroZflAXfnfLNEwdDxtGzyPSeqhzuHVDupyT6GuMyXnW10rW9ePK
HGO85Q0vpz7qlP7KXnGc/RfbJfPEt/WFwnWB6wMDitH+gT0DTcUM9w9cHbyr
ArvWJ+8GebtF+Jr65N8V4UGBwYFHAkcGhosegaPkLRYYErgzcKBxHg4cYRzy
0t/8tInwwMBegrQXDRwQaDb+foHbAvsqc6Ny30f8DUuxxpi/Ly0Dem8IzA/s
HtgjcG3gRul7Br4yzjXyr1Omk2nvHxgW6G6+l7Oc5L+L5RxkOe82fFDgHmn4
Dw7cG+iqv0I7JDBV/xKGB5g38n5YhKcFhgYODzxQTNqhyi5pPsjXsuolzcWV
R7Zb4GjbZHndRy3DMOM+pMxj8peRh44VAysFjg2sEDhG2cOVeTDwVOC4wPG6
K+t/lr4V5XjGeqT9Ouqnbm/XpW3vCIwK2ZmBGbqjA68HZumerbtYKflvBN4M
LFFKmcVLLfLwukb47XDfCpwTODcwtz5poFspeWOUJ96kwLuBecZbOmTmhDu+
Pt3Zgf/VZV1Qn++H/4O6rKdK/TIGvg3a+uGuV8w45HMccQPvB1YoZZpj5aF7
gmkuVco40JYsJX+2cd8LXKDbo5R5hb58KWmkt27gm7ocT20Dewdu0d0ncKvu
vrrQ2wVqAjsF+joWod/sWCN8k32d9upsO06xXdu30ofbQTq6Jgd2FJcG+hSz
HSYG3rG+z69vyT/1NiJwoXVF+ZYrZZsgC3+DwFnFbEd0LVNKF33dw7+hMt9F
PSzlGGLcLFtKGXQVzEvvYoahn1ef7bmSff9+4w0VSzuuGCNz63JeWBhx7gnc
GzhIlzBjEv47dUk7ODC1PuN2d/z8Gbw/AncHfgv8GrhD/++BLYvpIrOV/rsM
b11MFx1/ht67TfeuwGDDDwSmMZcE7tf/b+A+w//oDpV3U2Bg4ObAf9LQcahy
95kGuodYnr8sM7y/pd2ne4j5Qf6PwJ2Wi/K1i3D7wD6BHyP8Q+Bm62DzKNsv
4d4S+Kku+bgLAj2L2b607fd1KXe78TYtpszPreJsUsww9Nuk3Wp4M3no6BR9
o2Pg1frUe5N5AhsVk/Zy8DqETPtSuq/UZ5x9W9EI76f/RvP4nfr3l79PoJ1x
yOfGxUxninn52Traopjl2sa+sjBwp3X6e3367wgcGJgSuC2wX+CRwKOB2tD/
sOEa/Q8FjpA2XLkjDVf4VSH7YLi7R7p7BK51btg5cHmgn/466bWGkW8wTl95
lxVTb3UpddeVMs3HAnvZ51iTv9clfIRjhDH0eISPCTxhHOIeFTi6PnnQri/m
/oW9ynWmT7hYSj5yTwZKpdQD6ktJ7+vcVB24wnL0Mz56Gpn3rHPq+2freYrh
32yDWwP7yiP8a+B26dAWBG6hrzu+bpH3k35oezsebm1F+8E62V99U3QPMJ1f
WtF2sw2uoeyBXSzLlbqEkdk1UAqUld9NXC0PXKV8oZRzAP3hvmLuPZgTCQ+z
vyBXb7zDlSUOe4FVirkfYN/AGsnaeWIx9wUnFNM2e5c2wzu1H2J3xs6EzXeK
dGjYjH+Rdrv0u7Q1LtROea8u9s8h2invlja1qsVuCg6Wdpcyf6j3ANMDlbtH
7P3YebHrVuwynK9xH9VGAx2bD7b2/Y03RXnO2vCONC60g1rlF71/m5/H1HmU
+jivVu4kcB8wz4PNN2ffR42HbRGbInZV7gywUWKTJIwNkvCLnvs4/3GfMNN4
2Ohf8KyIzRT74bH6Oac/oR9bM/aB4/Q/aRzOmSdbvuGWAZsOtp0XTYO0sFti
18VGio3zVf3cr3Ger9ihiYsc9qEZlmGkdPSdJv8M41O2s5TrpF5o2FBfsR5O
N85L1uUw6xib2gPSsLFNs56xTWKjqbyHwP1eYNfirQD2R2xWyGKLu0Ee9xML
5OPSn39uFeZ8+ou0KcYl3gaeg6H/ojy6uePAdvWd6ZOXm+VxN8f5D5sp9lLu
rvGfa5i3JJxX3zaMXayig3Mi70c4K3KWfUt57py5n+L+GLsFd3zc9WGDxhY9
Sznkz7FM5BlbCzaIT9TxrWXDdkf7V96wYGPkrgybI2d97K5fqRc+71uwkX2l
7Ezpi9lWtBF3dowdxs0h+hmn/+gi86/+oYavUd9X5o30K+9HsLvB444Iu/Dn
gjrgzuh6y/KtdGwyn8nHjlO5p//UuvpcPdiIiIN9j3S4g6aPPyafu7wv9eOu
ZbnxX60s99VPCGxq0JifmKeYN8cXc0/D/ok9w9buG8YVc2+0mfuqzfWzN2Lv
8aN7TfaY57rPxL+lun51LwImSIN3jrQtddmzTI95/6zAa/Wpn/3aGNPb1P3W
xeHuUMy99yW6fUSV6/H2gX/rUq6ncccqC+0/93ZnWwZkFrgH3MqyT9Rf2S/3
Uu+Fgc6lzCPnzS6llnPnGsFbPfBZXZ5nOQuwjq3qWvZxXa5fhFcr5nmP8zS2
Ac4vZxbzDDavLmnsYY7UXU59H9alzo/qUufKro3oes9479ZleO3AWoEvI3ya
fmin665jfk8yP+T/ZGmfR5w1pX1Sl/xVDUM/xTif1qX8muo/Vb1f12VZtrfO
Lwp8VZe8tZX/oi7jIHeG8WY7p2A/p863C/wdcv/UpS5oJ0ZdPxt4RvekwHOB
plIL7anA8YGnA42ldJ9RbpFSyowq5nmAPfqTximXct+9kbwn3fMdGxhZzLMh
9KfU3VDKc+X8uuRNq4l5JfBATdpKuWPkjoO1jvcqT+vHxX7MXTfrHusf/b+5
lPv9Z5ThXhz7Kmsk6+uftdEfOcfV5jrMWsYayT0k8pX0cLlPpxw/eE54xjyf
UJ/h0ZZ9hmNuZH2eU86oz/MJ54wXw30pcJz1Q328EDi1Pnk/ea7axLY6P7Bt
YFIx55FtxV91yeccsq082vIC472kvtPUj79tpP+84Taerzp6dnretjxZ/6Kl
DI+oz3p8VSB7pn7o1O10y9vsOeoly32eY5+8nS7tJXVwJiN8ivkhzR7aUbGn
8ralh/bU5bSnsq5+zTvUwDWBHwLfB24KzA98V8i3oH+FuzBwrzRkeK/BO0Ho
8OuY7zE9hFtbleGddaHxNqFe/+OFfD9SlLarbqkq9d9oGrwJ/d58rWtevxHX
Bb4NXGsYHu+kvtJ/c+BH434ZuNpyUi7eVhGX96w/KDdffdcHbrCcFRpvpL5R
7pbAT4XM65PhlqsSu5n/f4P2T+D+wLTAf4WkbWc9/m0YOm9WCd9nHGiFqnzr
Wh14OII1VUl/QB7vTavkU8+8U0XmoULS4D1h/qjTqab5l+ny/pa0ao33SPgb
w22qyreoi+h/NugNVcnbwzi9zO/TxmkQlP8p89rXvD1qnyCdP8N/j30I+d2N
Qz3y1pl6/VM+bxv/KORb4t/DXT3mkTUCJ+uuGTglsEFg/cD8mpRZLfBp+NcN
d73AmYEVAysFjtVdOXBc4L2QWz7cHoEVAkfXZviDmpRbUcB7vyb9xxhez3RH
BNYyP1+EzKn6oZ2mu7b4KvjrmP/Pa1IOPd/WpC54pyv7TU3yKMdZpkVZR+pu
KI84X1veMwzvF9g30CGwiuX9KGSO1w+Nt+O/Rr3+Vsi31b8UMvxzYEohw/Du
LGT93yZvQSHbhXbiPSrhnrbhHcb51Ti8NyV8t/J/CHh3qYt4t+pHP2/UfzZ9
3qfTDh/WZL5p35Ns489qsh4rbX5iYFXxSU3STrCs0D6uSZfwr+q/vZDjhPH0
YCHvkbmT4l73Xf3ne1e1jeEva7J9aNc+xkXHl84rvBfjjee88L8r8E8KvBM4
z/AAxxfjjPemyL1XyDfc0Ba17qhD2oqzy+b6z9HdUvzuOCHO8+FvU5V194tt
+34h34L+jzKaDum9Xch3gW+FO7eQ7wChIccbWeQmFJI/x3gXyId2jjomWra5
upSP93qVcHf9yJ5byPeOc9RxUeCDQuaRMpxrmf50DqCPscawBnCOZ87mzM9c
zJp0lrSNlWEeZ87eUP6GVS1ryM/2KfoYfbbyG4tNra9x+sfKH63Ojc0H582t
1Eua8wstuui/vDNlLWSOv0C3l3G3cj7bwnakD1byx3mfsjLvbas84fPMF/Lj
1fWPc/d2pvWX9YSft7dvRnhcYHbgs8AVgc8L+S75o3A/DrxRyPeis8IdHXg9
MLOQYd6YEn5THbwDHWuYeK8W8h3hK+GeFHiukGsEffkZ/fTfZ+WBkwvZL4lz
pjqeDpxQyDjTC/mO8VXTIC3ehb4W7oxCvqmcqX9U4AvLdKVxkeNt5xuWYYx0
9I2QP9L4lO1s5RZTLzTekM6wHs4yznTzzbiiHC84tqCdGnhRGu9Fyc+aVfke
9FPr/n37Nm/FqXfq/1JpHxby7fnkcC8LfGK51lTXp9IuUxfhy9XJ+LswcFUh
550v1I3OS9R/sWHeoX8on3emL4X7ciHfnr5sm7xgOU8JnCHtZct3WiHjvKjL
7xJeMNy2Kt8m008Yz432gSbHN/Tx6iLu6eaVPPP+mbX2fzW5nh7lOgxteGA5
w/OCv2y479QkzqtJ2reuj6yTn7sWsCacFXgtMD1weU3SPnVv8Knhq2pyHv9C
rOl6vJprR0XuCnV/oXtl4NVAx5B7xTQIjwi8EHg+cIr+FwNta9N9KdAu/O1r
0/+ycTvVZnzWaWjoPEP3ZcsxMjBDecLNtelC62w+zjQfL5vW6eaZMq7lPoE9
wjfuYdjLfGC9U/+E2QtdUJNh9gqsuZfIg3Zh4NKaXEc/Eiu7Nn/ofukD9V4s
7SLD7xvvE9dg8nGdbfhuTbb1PP24k2oyv+yXrnHP9JU09ExW15fKsB6fbxne
lX61vE+VvUweMj3c+1Gu5d0boZe9wUT72Vzb8DTrdKZ1PirQpTb90HYJfzFQ
HygFngxaOdx/w/0ncH9gxwhXBaoDz0V40XAXYf8QKMir0v9g8B+qSdlKnIcj
XBPufzUp01v/A4bh9VV2T3WTRpvAXvrJ027msSGwu7SnQ0ejNNymQH/j0J/b
qA/6sxEeoB/aEzWpj7LT1wea5ov297bqfKYm49QGdjK/dYHHalrqDvfxCC8T
7tvW/4TAW4E5YqngzZZ2Tk3KEV4y6G+Gu0S4b9Skf45ySwete23qe0ca8brV
pgzxx5se9HMDY9XxhvGXUvZ123x0TZaFcjxSk2Uh//0Cu7bqC4/KqxX4d7Ze
qCfmCc4t7O0ZC2cHxgRm1aQMdbh3YLHaTJf0r63J8fO1+ZtlnMr8sk9tzift
nVO2Y2wEtg18V5PnBs4PGwVG1WaYPO9ivgl/X5N86FfJG2o9LG1dU+fU92HS
qM/BtTk2yO/igSH6l7TdllLubdu5ZJ8knWvtk3vYl+knl1lfO1l/fa1zwjsa
nmx89FwduMI4/azvfoZ3U/81prG7fZ6yXalcP9sR2lv2EcpGXg8378wdzFfM
JczFzOGVuZn5uFkcIG9J6+1Qw/vX5vrR1b5KHRJvRk1L3XWxvZvlHagLfZB1
i9zrtjvzE+29r+1O+++nS1r0f9bQIwKH2G5LSqMsR9bm2FhWWTDMcnfXnSt/
nvM1ellzKNPltgn1zHrU0bRn2Ue72k+GWp/suTn3sW+mXcq2R7VtSttuGfg9
4m5Vm/PkJbU5710U2D6wgzLwzzUMnXl303B7BhaEf2PSC5yt+1NN8n6syfDG
gv7+gzT4YwJj9aOvV23O56Qx0XS3DmwTWFiT4+vPmgxDJzxJ/nmtZC82r5Tl
75rUu53Af4G8guVmnu9tnF6W8ULlSeOv4I8zj5uJX4K2ebhbWEfn1OY6wJzD
HL23blvp+G+yz9xmP9pT3o2Gb63NuaWd7t66lX53cyvdt7Tis5Yw97NuNBre
w/D1hknrBmm/1WSet7DOqOc/ajJMmX61bOMt68816W5qnAnK0aajbddFLQvp
XGf6lXRJk7WMPnepdb6jLuvv2Z7/KvapTQxjB+QMij3y+kLaIfsX0ma4ZyFt
l9cbnq//W+VukP+dYXRhv9zFPT3nGuxx2M6wm2ErwYbC+XGwfmgD1HW98tgJ
jwzsrj5suV/rEv7edG8yPnYD7DucRbGF3CEPmb2Ms4d5JF+7FtJ+epVuxeZx
tWmQb86b/fRf5X7/GmV2K6Qdab9C2piGW8ZK3rEXPmT5hhRabIW42Jz/0p2q
C/2gADYY7KIPGhc69oODW8ligz2skHLYZDlH3yf+Vg4cIo08YcckX+TpCPN4
TCHtqo+b96MKae9+XPdo6fgrNu8K/y7re1Dg+EKegbGXDjMN8o+t9nHTAMcW
0r4MsOU+YRzsptB+sS4r7XegafxgW2L/3qGQdpbtA5sEehbyjHyxvN6FtOts
F+hV+P9nAoW+gR2lYTPaNrCi5V8hsHohz/+rBTYMbFTIszln641Np5dpclZd
VdkTA9uoD5vY1oW0H20VWF7d1CFn3Z0L2Z8WDbQpZJ881nysVEhb2tbqwxa1
RWDLwGaBzQt59txS3didNi2kLYPyjzO8mfEmGAebxCrmdxXbaWXTwz0uMNB6
pX65B/jRMHbMn6QR3lv/voXs97cKaPtIo+2wSx1g+91u+/3WKozM/sYlzgLb
YUXr4zjdlaTjp5+sVUg7xZqBNXQ5459s+0E7Tbm1C2kj2cD2xMUOsr7tOdo2
xn6zbmC9QvZXxtPhxl+nkGf89Yw3Qtkz5GEnJQ59fZpxudNgPDLmDrVNsRnS
J+gf86RNsJ3OsS3PsW0n6H/Ldp4o/+1Wsvx+ljck/K/HXbV5J/l7bcpurf65
yk5UHlnsG4y1pwt5X0Hfoc+MM2+MC+yonxXSZoMdiHGDzWayMujexjjYtdCx
rXHhb24Z6Ks95Y8xPNt445WZox8a/XYlfztR+S36iv62ApffqMPnfprfRgzV
5e3LYd799fB3Gcgs6e8qVvCukN+xc7+9tPxljMtbmGGG+f3H4dKXUX/lfQ1x
DlUv70RWr275zQ5vbFbVj8vvafiNDb//IM9HmwfyckyrMvEb/1WUXVlZ/gNg
ZXXxG53Vfauyhumt6hudPoW0vWEfO1E6/JN0V7c+Kv8TsEgh19emQs6DfW3T
T23fy+3TZ9jnRzlGZuoyD74ufaRjan3H1AjpM+RtZBxojFHG7CnqxW52mn0C
nZsY5zV1nWD/PN7wBvKxfZ5pWlfaP5lLK/eR3AEO1X+/vM8s13TjoW8naZdJ
Q+d65o18ra2fenhZF5lX9K9reGXzeJzuKub9qVY07JqsQ6wX7+teJFinLnbc
bKfcG9bLWGWh9VLuA+NdYrt/pB9eb/0fGt5eWXTMsp7H2CYbG2atY85k7lzN
8IniGcvCelyZj0+Utqp+5J+1bdey7l6wnU+Vj+7nLCNlea/QMl9X5uoXlX9e
Ovy2vn/gHQR7T/ouayb7rA6BjoX8LwHsv9h999Ot2PE7tgrTb7DFY0/HpS9w
R8R8yv0QqPyfBP8hsoq2bWzVjA3+v+QE6fDfMj53Pry9xL59qrr3N8122qXb
O+e20cZMH+9sXgB+3sdSB+2UhX6A+to6b7fRXo/dfhHL1l57dzv9+yhPeG/j
8N9MxDnM/JJv3rxg02duZ3ysYZg1ijuu7gL/EbqsWctJH2adQYd2pHRorDnD
pXMHyD0B93T0ffzcD/A2lbs4xga8Z+1v9CnyQX1T7z3Uw3pE3WP3p89zH8ke
nTcRa1n3a4pTLBdnGPicFVYybuV/a1a2LdcyzhfKVO4WoJMG71S/NL0KDZ28
ReUOiXsC3hdzr8PdE2N3CXm8aeTec4DtxfuDJsM3yqNtbpBGmLeEvB3hzQj3
YZX/IesnnbeNvKvgDcXFutzX8p80O+qvUr5onB3Uxdy4l31ioPkhXd5F8gaC
95y7K3+RcThDkP528nh/yVuQRc07eS5JI89X6+6mTtK4Tj/xK28u+ktDriyP
PVPvVuUrVLX871gfy8faw13eYoL7rZmOJ9adLrYD77ORG6zMYrbRwfKH2nZL
C/xz1IP8INuQvQo89jhLqmOI+hYXzK3oPMO+Qb/b2Tbg3SlvRjhz8ZZlsuXo
qwy0WuuMtuKcVGfcCv8y5c9UN+dz3pczNpY3zBmcu9tqZXc0/uXq+MD+XRmL
lf+LYi5eXl3sUzknLlnINXTpQp4tOW8uIe8gw5w975N2qHTOtosX8pzDfv1x
w13lY9Zn3e2bTfv/57Ed1YeeqepYrFW8g1vp5gyMnWAp80e6nB8OKOR5gjMr
Z1TO3/fLH2r8e9QxWP34OY8cWMhzaxd5gwT0zupuNnyXvIqOwcbrrFuJ1yyN
cx4mrzpRLKQNIZa0/7eJFOXvZN3sKq8kyoW0LWCraAg0FvLs1TbQTrQv5JkL
Hnu6/srubnzWyX2VY73sZJ1RVz0KeTZd0jqttP8S0paw/mmHpa3LpYxHHS8X
WFb3SMt9gGl0L+T5fxlle5jmYerqVkjbQ3d1dFP2cMvHWbSNuoern7jTzEd7
y0XZ2c+yN2CPwN7gNnm3yt/XMk+Rf4v1uI95PUD+FbZZP+uvwbq/3nodoK4O
6tnJ9tvZ/LZV70BdzspPF3JdY85jzr3JeZNxeIxjkb0ie6zjzNPetu1elmlR
/Tca3ss0brLNB5g/eDcYbqPMXpaHPNaZZ/zsfdkvcn64xLofZv0fbl130w/9
Qf0PyBtm+z1k2xxhOz6sHxo2D+aBowXtT397RP5w9XQ3Du3A+LnD9qCO6bPs
0fuad8bMLpYJl/HCuLmyFY3wVfr724aNtil+7H/X6Ye/m3FK5vMx8wr9anm7
GR+bX1k/tPb+HvAl38vi37uUv9/j93I787tVfgMbWLac7ruB5cK/dGAOv2Xm
N8DSzw+sHA21UuDD6FzfRPjbwHohOzvc8aWM062c8d5Wf/cIz9WPO9E0J6n3
PMPwly9nev8LrMb78cBJvJk3XdJfJfBxpL9qXeIEace34hNvjcDJgRUDH9Rm
/NWM80mE11Tm8/B/WptxKml+Vps8wica56Pa1E0alO1cy3OOZaXMewSvMdA/
sHtdhq/Vv1ugHNg50C9whXxkrwvsFOgbqAnsGKg2/ETorY96eTzcYwNPlpJ2
afD6KAuvGDKPmadlypkn0r3GtBtMD9qGwf+O9+yBxcP/erizAlMD9wX+Duwa
ciXjDjCfTYH6uuTtYlnqLA9yV7fiQSsGrtQP7SpdZHqUs/0r7X1h4P3AqXXZ
NmsFtg1MCmwT2D7wb7TBDuFeZHgHZeAvlNc7cHHg7wj/E+hVl3XF7yIuCZxi
u1fS+DJk1q7L8o8JvBH4K2jbqXuVyOdHQfuYvhvhrerynT3gzT1pE6drOXW8
WcrxsGSEz7Zeqd9x0uGfG3G2VBfhJcqp43zT3M4ynVfX8qZ/a+UpE2XvZRg9
2NY+jPiXlDKvq5Yzv5+Ucpx+Hbg28Cnjqpz0LwNfBK4KfK5/zeB9Fe41xoF+
pTzC68i/upQuOj5Tbo1yprVuOWU/M73LA1coA23tcsYj/lrl1F3Rs3o543xs
OS4NXOc8843luUy9H5SyzCuVs9+sUM5+9KFxVy6nzIryJxsf3TvZdy8PXGD/
e0+dyF4UuFhdH9hmtM/YQJVjjrFXF7ofLeW4Y8xsF+G/wn020BT+Z8J9LrBI
OWnPyTspsFnQfg73l8DJgefln1DKeE/rnmgcxuU/ptNYbuE/Z9xFpT0VOD7w
U+DWwILAmYFXA68ERgVmBmaUcvzfFPjBPgp9dODHwMblpD+pznKEzwr3tcD0
wI3GZx5hDhkSWKyc/JHqJ70OQXs53BGljD9dHml1CV5DOfWT903LmV/qZeNS
jp/Rlm3Pctbj7xG+K/BHKf+jZZTp/Snt7sAOgd62IX7+d4Aw/1NAeHvRq5T/
V7C9crR7H+MWLPtxln/rcuonnW3K6S4M/BbYIsK/Gr63lH0AbFtO2p2lzPdv
Av+Wxtm8nH1gin3hZ/mktVU55ZG7I3CPafyp7O3yOpazrl+1LTcqZ9tAo+7P
sO/cTx0EqoLfp5wbhh3KSfsv8EApaf/Z3+43Xm9p8K53LWBNGFiX/2mwV+Ah
9T5YSiBb0fegvH9Mf/vwH2Z603QPNx5j6ehSrmm1jlPG61HyGG+EL3N9/K+V
jieMd0zgBvO4Z12meb9y0/QPtYyHGv7bsvYqZ3luNC5Y1DIuYhi9jLlTAi8E
Otvv6denBV4KvCjgn2o7tC8nj7FJP+9ZzrFGeBPnA+i3lZJOW95cyrTQ0yZk
blH+R9M5Xd1tyylDmu3K6b5kfT0SGE59ltP/qO39r/VxRODhUrYh7pHGecg2
GSYdWk0564r+zX6BNpjsnEj9M2ZK5RZd1eHfIDC/lHMFayD7xKXKOYeyXnMA
+K82/azh25VyXmbPyX6RvdZWlDF4L/Imoi7HKnP1hcqwj2QPOTp4Zwder0v/
qMBGdSn3P/VurMxoMVM5aGPYC9Tl3MF6yhrA/muXcu6x2tdl+i/V5ppxvjoP
CdqhgfsCBwcOCnStyz3OJOXO179tYB/1tHcN6mVZzlNmnv5tDO+rbIe6HAfk
hfXnEPsxbUH+N7EMY3V71uXczjzKfLqHc26j61OT/ibXKObY/q1oxNmklHuj
CaXc529OX6zL9hioS1n2rst4Da5FW1sG2od8vxJ11rEu1xLmVOTGqrtnKduU
Oti+1LIGs/7uoB8a7TQjMLIu91Tj7VP0uV3L2VbofEO9+JFjDd9UfyXNWdYJ
+ZtrP+OMxBi7WbA+DtT/g2Hm80GlXIeY75mT77EN/pJGv69yHAyRf7fjh3G4
UzllCPfVZXzV2q617i12LrfQ/lQHuo6M8i8bWK4ux1mN+v4wX8jRHvQz/vOG
9YO14nbzjwzrzK3K0L/Qe5D5H2h73ixvH/vf3cYdXMr/pGHdus202ilHGpU1
DexvusxttyrPvu76Uu7tVog4ywf+V5t1v49y79fm+Q0+Lme4Y5mDS7n/uKHU
wjumLvUSb1/bEP9Pttn3xrlZ3o+G95L/nfqg/Wweyfse5vVa3f7m+wbdAa14
35ifoy3P/FayyLCv3r2UvKMCPZgfatOlHTlLbmk/LHrmoz/Df6824/WzL8BH
jnMe8bbQnWAf36yUY4M+saN9capte3Apx/kAxzjz4Y+1OXdw/uXcfJLzxybO
IcyhGztfjpW2qfQNA9/XJn8T59Ge+n8K+oLalO2p3mfr8lzNeZrzO2f3p3UJ
P1WXZ/7jzQtntudt+5XknaSO1aRDe7Iuz4/Ir6kM8Z9T9hn1g1WlHW9czvWb
BzYL/GJ+f67N8K+8dZN/VmD9wAaBEYH1WoW/q826+KI2z5ZrykPmW3VwXjun
Lvs9fWO+YwB3fc/l8+0z2BTm2KbE/a0248+vzfTQvW7gm9pMY13TOtO8EmeC
/vGWDYyz7X6wzSptONJyrFOXZ+KvatOP3jOUG6Us9bqGdY3M6cb5ujblKzpO
q8u6YE5nbmedY6wyRlYwr9Tjq9Ieq8ux8UhdznHDA10CnQMzajPu48o+Kh95
1pX96nKd6RTYX9rLtUlj7poe/mb5neS/Wpt+6Afovlab6aF3edNqNg8H1uX6
xdq1eznXHcZoZe9Tlsb6yL7xecf3UeYVHjK7lbNtx9u+r9m3Km0w0jB7CfYW
U+uyP0xwnA+3fpg3pgWGBg4T3QKHB16sy/FQaYPTDNOWL9tmp9lOp4uXpL1g
21bkaadXdNezzc4wDm09XdpZ9pcz5dNejM8n6nKePlbaSPvRKMu3ZF3un4bq
LhW4vxXtiLpc7yjz0pYT+rDAg5b3CPkPS4e2jHkib4yX7spV+A+oa5j0h+py
n8YejX0oe0DOg30M83909GH2+WuXcv+9luFTDb9k+EVp+Dn7blDKsyrnfc4O
z8vHv2Zg3VKe1c9QZo1SyxnjFGUZz4xlxjT7Os7cM41D2uuU8vzDGYr/hOSc
xP90TBbs16HBZx/JuYo9JP8LyVnoNfNKPnc0DvYzzmv8vyXntBVLaYs8Rjxu
epwlOFche7/6CPP/I9i2LqjLOYn5j3K8WZdrCfPR6pb5JMFe9ETBPhW7yCq6
xysDbzVpqxpmX3mcMsfqf9JycU5rLmee4TFmn1b2BMuMPYFz3KLaG7CvbGoe
yesr1jXtNFr5jQJv1LXsu0+yLMRlb8pZB3vg+tbtCNtxjm25Xil50AnPNj3S
edl2JbyZ8tg3sWV+aNvg5yz1sWHaDBvpDspS39gc365L2+IFtscHyiGDnZX/
lzlPHmFskUvbnkPtK8vb1uxNh0ujTzygHHlYxf+h6SEfua3VjQ31HV3C2Omw
12FnPbGctktslKvZpp/wvyTl5MMjzjbmj70pe1v+a2hv/Term/JuZdm3NDxX
F/69dfmfI/fU5b77SPPJWXjZVmFc/iuUPRN7Y/4DlrY8pJx224PKaf/qavhg
/TMdm10Mcx75f77jjb1Yb9uO+h/qeFlKPn7OdZxRupoGQCfjfv9y2n06lbPM
2GEGOq4o81t1eW5/0PY5wrJwVuhueJjA/5B+ZPnvU+zL2JkvrMs832v5GTcr
Oa66mJ/B5ewz79ou29uviHu8siuXMr/7ldMmON0xyXjkzMX91D6OFe6fhpbz
noA7Be4NOEMtbh4udw7DDnSr8djz36bLuYT/8uGcwP6c+y/SGCjw36wscbkr
4xxwo3G49yBt7jq4ryjq5/4G3pO1aZt6tDbvP/Dj7qwMdy27G+eJ2owDjbuh
PdSH/GO1eTdSJ+3x2oxTVM9upvdUbcaHRv5vMr8DdduY70UN8z+UuwZ2CexW
Sns9Yc4y/OcRZxj+85g6HWx9UA+cixqU45xyvbIDDF+jvgHSm6RDK9sun9o2
NyhHvjgvDjKtA0p5Ftxf/4GlPJveLX+I7ddRmQONe6d8/F2kdzbcwTj7GmeK
Yers6dqsd9qGOzfyeIBy/OdPs7qgMe9wt8A9BP+vig3xRsfW9/rpf/eYT/4n
mrHK+FjS8Y+dgfs87KT8Z3NH+zvrBneB8PgvZe7osDl0d6+IfZH9Iuc5eNyj
In+NfelwafCwQz5Xm/KDyrmuMRbZd2BjxP63jy7hvctpH2znfHVPOe312BPZ
W7RVxwzHdBvlB5ZzHSS8Vznty53KLWXaV/2AdaqDaRCXvc+ztZnXJsuG7ZTw
C7VpM2pjHVNXA5SjrZ6pTRtzo7RHHG/cjXZzfmAvTJh70odr01/rnMB8+IPt
dqN1i3++ad1gO/Q3TL9gHHJX+aXzzdViN9sAfCVtD+Nf2yrfi6gHHfxH2lLu
78nr5fI+U/eVziv0GeQOLWfd3GjevlDmKtP42vQPs+zUwR2OI/rtp/W5f2LN
ZP/Onpz9Pf/7zP8j8x96/J8x/9PH/wHvp8t/F/M/0fz/82Bp+yt7hy5nogPV
A429Mnvmabrsodl//9eKhtyvxqd92Edyb/azaZIOazW2IuxPf5gH8oL9lD0/
e3/OPKzTB6sb2lB1EG9fZYjDf8H9qwyyC5S5zbyj/3f9gwzfpzz/IXeIYfRx
VsGWwP/Z4mKP4H9t7/NOmbtlzgn8r+CDlp8HIJSdswdnV/77/AjDD+keKe9R
Xc5w/N8xYc69/OdxhU+YcydnXfp2X+vyCWnHtNLL/wwfZZxHreuHalP+wdoM
Y2N/2rJg82Bvx535X5aFMnAGOtayk04f41WZJv//+5g8/psX2rTatN3/W9ti
x3+gNuvxL9uPc04b55I/bWf2XbxF4R3KTqJvKf9TGv9lhrEh81/k2MF3LOV/
PkPnfAaN/0rn3QjvCbDH834Fmzth3rUQPlIX2vBy6iQutumjpKMDvZNNh3z1
K+Xd9STlSZP/Jt9OP+dAbPeEuavuY9ydjM/dd5U0eFeqk3V5am32J/rSLtL5
b+mFvingbQE66uQdbR5XENx9cLfN/QR7aO7BiUu8e2rzv6KxCWKrZz/2j210
r22OLHz+axqbI/z7lWGvUHJdp50Osh2H2G6037+2O2cM0iYv2OrpM+xp2dte
ZVnRx/0N6fAf49zDrGB5iHus8Wkv1sN3LNsxlnWe7bqsOEI5MMw1cSv7Crb8
Wxz7/Ach/xG/temDc80HqNhNyQN1eFw5zxicNXgnwPmUcx1nOu6j+Z9t7kI4
w3Fe4zz/dX2e2zl3w+M+AVnOhpwBOB8yno5z7E2wTSptg52W/9vmP86fcoxy
T8F/gldsuJspu6n+cabPd0g2MG1sEXx7hO8uYPep2HFwCa9suY4v57mSOOua
z43MMy536t+rFz9n4m/q81sv6xnvdNODRj6g862UDa0T7nLGWB/813hFN/9X
vql89lgnlXPPRf6wN2Frel4/32/hf9Kpj2eknyKPdxyr2Vase9hJKjYV/NhS
TtXFNoPMZ/UtPNzP6/PNysnlzAvftXjBunrO9PheDOU8TT09LRP/r97T9uAu
6Yv65FfS43sxxMPOzbdwKnbnZ2xf9MPDPo3Nl/vRs8ppU31ePrInKkeYb+vg
X83yYGPg7R3xR5TThowfGnY6vpfBHgA7HLbVVwS0M/RD5/sp3H/y7ZkZ0rDl
8b0a/CMMw8NWhyx3q4sZb6S81wSy2Nv4xs50adwHzDIeNg++nzFb2hjH2OuG
+dbMLGl834bv2OBnLNJevFE6pZzfqoE2WzptyBuicdLg8eYIefivm/fR8seb
F7478pplQJY3SaeW850Sft4m8abpjHLL+6d15H9UnzaplaV9rSy0j+vTfnGa
epCn7vmuCWMSXsWmRZsR7xv9Zxo+3XjoPt50kOebJdhWsEtgj8HG0kM+Z/MP
69NGh/9Y64B3VuQD+gf1ycM+SPgY/eiqfE9mRWno5Tsq8Oh72NjI+3HqX1m5
o40/3HwRj//74L8mnqrJ/SpnON6zYKdgT87+/5uoj/WYQ+vT/TbC69fnf85u
wJwib53A18HbmDm4Pr/dU4lzprLEm19Mfs/6/A7Pn/xvK2tAff6H9PrKrqd/
hPp+KmYc0vue/78N90d1keaXxfyWwVfF/I4B4S8Mry1/zXA/l04cdPwQ/k8C
q4b/Y/OykP++Ve9o5cAo0/+umC75RI5vCBHv8sBOgZ1ZswNb1ec3iPD/Xsxw
h8DL4X9F8N/RrwZWCfpHxcwD30h5qZhyhCebxxeL+X/Q8M4wPjJ8F+c1xrO6
OtYn7wrz0s80icd/SG9t3v4o5vd5SIO0N6/P7x5txt7EfPMdpfNsH8o40biE
N7UdF0Tc34opv4VA16/F/N5RT2V/LqbuTU3jF9Mc14pG3AnGpz/Rr2jDteqz
3WjHz4r53Q7akm9csEdn78t3PGoN17hXr5XHXpg9MftxeOzJK9/D4DsYzMd8
x6i9e+iieoizizrYJ5SNV5LHXhv/robRy7njIdMhfb6JwreVWMNY//fRbS9e
dj1o4xrXVj3E76sstBdNn31Ig/lD/6PSofFtj0b9T7tGopdvOmFXxHaKPZHv
c/AtjqeL+d/m+Pmf8L5RzzX24766lwW2q89vNtHfP7Pu1wj/RYHtAzsEPrVt
Vq/Pb8bgh7azemptQ+JeKW+1+uzbn9rH+XbMDur8N/y99F9oHgjzPawdA5cG
+ohLAr0D/xXTRUe1ZdhRIFelXMHwjspMVj/l+8vxxP+Gzwj8bT7gX6zu3ubl
n2Lmr41txHezZhpvlGMSXc0h0z2wbH1+iwf/MoG5wXunmHRoPQLLBd4tZniY
cm9FuFu4SwdWCqxcn//tTRswr/H/1qsbPln/arbJiuGuEHjfcbSm7YBevt3S
zXzNK2baazvmGHuMN8LEI3y6/KPM6/LGJd6Rhv9XzPTA0dI+KGa+yctw5XsY
PkbZ94opC51vDlDmOfYz+syayqOH/3V/LmiLhrtIoFN9fi+nMvfhMtdS7wfI
31NZ4uwnH7m29fltKr7FwxzbrhWNObO94TaBF4r5zZ/2xv/M/K2uLuZf0uL7
WkvZXqvYXpX5fVVpxDnJdqJMHxZTjvw9X8z0jjcu8sT7xDFzmLq7ibdtT3gn
KntCq3jIzrFOAd9xeFt0s3/xDQDKTxnr6nPd2Nkyk59T5LUxf89b/7TDLuFe
aZzF6nMMvF7M/5WnXenPo6VVeHzHYVYxv8HItxj72wf4b3n6EN+kRG+9/EZl
utTn+Jrp+OpkvVfWvxGW4yXb8gXDbc1fUb18e4pzEd9fbDANvhtJulcpU5YH
vVSf38Xc1T76rmWjL8+zjIxl/o9+nmVbvD7L+kaga33S+KbFm9JwZweWrM8w
/DH2e+h834N+NFsaeyr+55+xONc2pw0nmvZcdY4zfiWNJZRH9txiy7zDHPO+
4/V/loG8T7INlrdN3jd8oX2Uvkp/ZlzzbY9KGPcSdaOHuYH5j/bqXJ/fk/hA
fR8ov1J9S5jxzZrFeYpzFd/jYi1jTXvecyd87MDYYbHBYs+90jD3j9yTviMd
Gt+sgMbdF3dgn8njmxh8xwIZ9GE7/kr/2qZB+ArlPxPcoWAz5p6AOwS+AcK3
Pt4xbe4d+IYjd/Z805E7Wu4NubdjDR6mn/t6vmfInSX3FtyfDVV2acH3IZHr
Kp9vVsJHN9+IXEL/IcoQ5r7jUOnI8p3E7qZJnrFXX2v++YYHYe5TsL9j32Yf
wD3xJ+Iyy4zdiHtj7rW5P+R+mu9h8h0T3hDwncyPleGem7f7vOnnbRHv9Xnn
zzfC+B4K31nhG6MfKs/3UK6zPskX+vgWyrvmh/0J99bUP98t+dS2ucbyAL5D
8pV55Rsn5P1C80o+J1uej837xZaFNJazj5C3D6S/J6/yNuJ/0qjHw20/cJht
9YbtQTtw34Z9riSwsVW+P4eLLZH7QO7fuAvlW3zYW7Gvcl+4l/w2uny3Ajm+
lUH4WcNNynCHyn0j37hoK22AfOSwy2LnrBJ8ww0atss680P6fGuvEsblW3q7
GCbffOetyvasMc5O+tHHd//6yEeut+1eke+rHLr4Pgt1w11lo3nlWyUN1l/Z
uuPbJbyNqLwR4O6cMN+6fUs7AffqlftC7lz4rg93qNxFvmM83hXA517yQMcT
94TI8e3Buc4bXZSZYbrQ+YbnOaZLmsTh27PoGGw6i1kGysI3W8g/ZeEOlm/M
zHecQat836ZBee50GSt8f5P6Yhxc75gcZH5IAxsi9iu+YUw++D7pHMcNsnzT
hjLynRTiYAPk28LYIvnmMfZQdGDvw/aJTRDbJTZObNLYL7FtEub9BXZl7gm4
v+F7L/ixMcPjroA4fJMQO3Xlez98HwaXu5vK95xwuYPiW0643Mfcp/zf8pCZ
Znp8a4Y0sH/xXVnOR9jAsBFh28IGwtkDWwk2IuxZ2Inel4Z9BDsO5yvOT9jK
sJmh70NlLnZ+or55w36getCHLPYxwoOkdbFc5JNvGv1tXqdaHu5oOPs9YJgy
cS/B/chCgZ/vqSLHt6+Q+0M6dnDOfXwLq8o1kO9bYqPs7xrYJLA1wscO2SSP
dXFP42HHRy829d9tn8p3RKFD4xuuf5kvwtjckbvdvkAf4D0d9yfIMZ9zpwLt
fuvuHwHtPnXfbXk6WZ9885n7mIWmB6Yah/SwtZMe+zO+Rcv+EtsVbURbcbb7
SD95on/y/csF+rHz/mQYuy/ubfLWcczQ7zvaj7CtMh7Y+2EP/14/+0HuELCH
Yxe/VZ0/CXh8o/MG5dHB3pUxhg2e/S+25s8dY9iYGavrOw6Rv9Y43ziOsUcT
h3dU3BOvZvgq+ejCNo4tB/v156aBjfwz+cS7XLlPdbFBb2TZfhA3W4abDMNj
/uA7x9h8mU/51jG0t53zusmb41zTTT5zD7Zgvj/OeMQ+28VxQltxNsfGiv3x
Q9uvo+Nqf+MMdkyhk7T4xji2X9LDfnyoLuHLLNsnAt2TbRds/j9Kx/YJD9s0
dukl1IGLzblis+Yb7LMMUw7iYLsln4cUW+LBQ+Yg/eQbWzV9lG/Zcv5hf8ve
tllwHuEswreh2fPzHWjOAYSHGK58O/oeafg5m/INdc5TfN/3APXxbXnspHxv
nrE12Dh8o7aL4UG6jO8DDd+pHHTOZJwx+K7zIWKqeVnUsuypS9kGOh4qtIH2
G/zkj+/Ncf7b23410Pwyd3AOP8lyPGvdDDJf4A5l9zZe5ay9jzRsGZz1+VYZ
Nsq7LDtnfvYM2AvYR3IGxn6BPQXbA3uPY+VzjlhWOnxsIuydTtKPWzl/s5c6
0XRJ8wVlCLPvWkM/tMHmhTyhl30UNppu5oU8sWeqfK+Y/dRww+RlOcPwVjCv
xH/Q+MvLO0re44bhLaPsEbrd1Ym+R4yDv0d9y3eFma862ib7ScN+wdz2UDG/
u/xwMW1+uI8U006H+2jgsWLaAh41fJS0R4zHdw6fKqY9EVsie3r29k8GHi/m
WfsxaU9J5zz9lPL0+QGBpvr8puKj6n7RtuC7ctwTYEPGlow9mjMRNmLszedK
e1P+OOMQF5sVNgBs5ti9sS+PV4a88X3iY4pJ21ydYI5ys5XFj9wTlulx6+Bo
y8B3jbFN1KsXOeyCfDuZ78lPc159wPGA/InOu9OUOUE6+mij9rYT7cZ8wniZ
YhtCu03+fgI/9ijS+E+9DxbTzgmNb88/JG2qefvb8APOvQ/ZpthN71UOWyj+
e5wDD5Z+r1go799WZeU8j22SsYjsIa3qAvdQ0yU97LGrOv6wVz2je6Lx0cP+
nzdH/AaB3x0M1eV3BksE3qxNHr+14DcI8yI8pzb5yL1Rm3L83pO3Urwvqrwz
4jcj/H6l8o6Kt1GD5UHnzMSbE96PIMP7K36Pwu/FuE/kzSW/5zjM/BCu/AcD
6S0emFWbb00u86y0lGWZbR7fqk0dc2vz9w/LCGhvm3fkD5GOzDBdynuE9MON
02xZKmXqbHnutmy8E6E8/HaCs9piEX69NvPKeyzebVV+q7Of4Ys9yxFnZm3G
6WL9ky/egPFmkHfe3B8Otz16mM93ajOv6OtoPQ5Wx2K2zUHW12TPidQXtHvM
812WY7Dp3WucIcY7SF1DlCH+J7YfdXG76X5se0Kv/P8Fd9MfWT54yFXe4i2u
TnSf4xzBPdXOxr1cfGqeb49+PaWY+xz8vxi+NXBLMe9/uA+803UEHndjtwXu
KOY55E79uNyt3Wxc7jwPkHe7wP+rupDnvHKTcX7Q3dv4C8wHaTG2sOUd75jD
XcUxh7/yrdQK/yd1EJ/xia2Z9ZM9BTZKbN7o3c8y7Ws6yPN9eu5nuWubpixr
Jfm8sZj3U9cHrivmWedQZThncMd/lWOKN/LcYXGH3cF5krtN7s+vVG45ZebV
p93rnfoMd7W/0neuUP5z27Cf4V1Np5Lebo5xzmE3mMf5ujeIPS3DYeYZWzvl
vbaYd5jXWi7u0g+xvjgrQd9D3re61yvDvgybLXq/M52rzCP2GPYgQ5x7B9rG
N4nvzQ82Du70uds/x7USeyP1wT0u97rMv6wRDzoXM/fvqMuegLuxv1wrtnON
K7rO/eX8f69+7s4Wuhb843z/t/5e8rhD/tM15O9ii+77lGPtLJkOewX2Cdjg
dzI/7E121q0TrMVF81zZy7Bv5Zw2wPz2UxYbP/uPynq9i3zSgV6x97MON5oO
+ir7oTpp3Pn9Y1mptz7WI/dWfBeb+xXs79jhseFj08e2z53HufL5hjZ3AZsq
x3erJ7bicyczwTB0bPZz1Ff5JvcEw8i8bTzW1WrbtqdpjBH4uRNgj8C6XzDf
lbvTXa0X2oB7zn+VHWPe+V7wNGnw9rSO2ceNtRxvmif8fAO8SRnubrBbkQb3
KPRh+sIfuvfYn3hbUKFxduGMw/mFMxR1yJlqSCtaf/Vj5+KswV1DF/NE2uy5
mF+Zk5iLmUOZxypvSnCZF3mDsEDZRuP2l4YM89gzlqfRtEhnkGOV89Uh+skj
9dys3IHyl3L8L2Zc7rCWlj7HultSHdwbLa4s+g6yvEs4P3RVJ/2M+LeZ9wWW
kTzzPoYys/eFx9zFXMM8w9rAXMGc8Y30yrubb5VlL80+mjtf5HkHQxzmo++U
IW5lDuNNzHx54EbTAJW3M+zN11Tvtcb/WnDvfI19gjWSNY31707Ddxj+VRca
54BKeAv9lPl25Ta3Dr42Le7Q6MvUL3eSN1tflI+3Lb+b/g/S//8dUDG/vU08
7t/4pjR34bxt4jvT0DjzcjfB2Zj7B8InGn7O8LPS8GPTYF7DdsPdBmcAzlFX
SGOe+0w/NO5fuaPlPnNN/aeI503nc2WxRV1mXOwm2NKwl2LznCwPe8klzl2X
Ssdl/v9QWfi8t+CNGe8/eIexvboukFZ5FwFtB2Xwv68MYd6t9dJ/gflj7sXO
1c/wFYa/MMyZjbMbd3G8N+N9GP1rhH6+B36qMtzvnimPb4bz/oxzI/dlnOE4
GzK+WQNp48r6h7u1dPxzjYf8G7Yvbbuuutc37dd0yRdr2iT1UR/vGj7FNuGe
kfC28nlHxjjibdmGhkcanmn4bMP0vb62F+0zQ9mKzOvKbWK+oc0zL5OM87Ht
2tv2pK14n8N7Kd5Rsbbw/XTurSfp8i31K+X3UwY697qXS+ftA+91eJ/GO6Uv
jMP7u52Ug/+58lcahs67lF2Uhc6dPW/huEvl3QxvbzYs5ju3deWtY/h0w68Y
Ju6r0s4yLja5jRzfo5SBN113g2LL+56RyszUJc76yhGPcb6O/YD3VcxZzFHM
ifCYI182X+SHe3DuwC8VO1pH3HVfLI97dO7C3zcMvbe0HQzTt9eyf69n/6M/
vmSapH2Rsh+ok7cT3L9sr64Lxf/kUd+8VbtafCmN8nwljTb6xDyDjy1HH91L
1MW7AN53zCu29B362Uf2s3elIbOtbiW8nToq31nkG1R8q4zve/Ftr2n6oe3d
EGemwC0N6R8YaKt7U2Av+fsGbg3cpn8/6e0NT5G2f2BR4+0pDX4H9d+s7nbG
hzYs8GDg8MARgYekvRQ4LXC67qmBtQKnBNY0DG+dwBmm2Ub9a7eKd2bgFWWW
DRxpOtBHBF6V97Jx1pMO/4bAAMuyR+DawO7imsBugWmBoYHDAocGlmoVxl06
0M3yQTskcHBgCWnLWN4ljQ9/8cBBgSHK3msY3lRpD6gPHS9aH6cpg577AgcE
brdd9jDfDYHGQH9pJcuxq2Ho16mD/N8vrcm66K97faCjuitt38k0b7TOKv0A
+UUCB8pvtn6p93UDJ9uuzwdOCBwfWCVwXGBlw+SxbBmOk/ZU4Gn9xHtG98TA
SYFn9aP/OWmEV9N/teVG91WBXQyvGDgmsELgqECPwPIN2X+Wa8g+BO9o6R/w
ex7jdVeOPraq6Z0gnbaeW07+vHLqIv7/yqnvvXKGSW+4afUQ+N/lN0OW/8nA
GtYb5TvWPJMH+u/6gbMCr+mODMzQHSU2CoxWB/3nhcCG8pA7W/7GhtGzgfTX
5W0SGNNKdqbxRyg/3fxR36s3ZD0dZ36PtJyPWM/DLSu8JyzPEco9rH+YdXmk
dUKcx4x/tFjBuMsbPsrw44YfNd5R6hpm23QODGrIfnqg/jsDh7aL8RQ4JDA0
cH+7pA3VXSowPHBkYLlAm84RL9wOuoMCdwUOCzwQmCb+VRf4xzSWMJ2DdZc0
jamtaPcGDjJ8RGBZ034oMEzag4HDDR+mv5L2/eadOA8rT/4fkTYksLhpLG38
oeIwdXQ33jDD6P7P/N1nfh8yH8i81z7WpcD/dLcL9BL4/w6ZFTok//32WTbS
7xpYsUPSPghcpEv4w8BKHTL8UWDlDkl733QuVPZiZcl7N+tiqvVIOncH7gn8
2S7zMdUy3Gfd32/5HvQP/v8y7lTjHWR4iOG7be/f22X73yN/YSve4EBV+9T5
kPQ/5NH37mjIuXKY+V0mUN0+ZR+2v9xvH/rTuOjYzvxRjl7Wa6Vv/SP9HvPy
p21e076lHzxsftC3Vfssw0LzX9H7l2VfqH/b9qmL8Dbtc9x0CQx2DOHeFXil
nGsG+wHWs64NuZY9GvFq22de7mnIda+y/hF3McZmU6wbgdcaY75aNNaKwMmL
Jv1AeXcrT7z2nVNvWfcR+zj53Lp9lu8/62+aftq2d/t0aZs+1suRxn/YuqoW
VbZHwXYkvK39+fxAX+VqxCOWc0fjwnvA9n1Q3k7KbqOuSe0zj9u3z/ZbqnO2
yXK6d7VrKcsOyhJ3a9vkAfP3n+35h+VfaLttI84zDpjYPmVX65zuWuFeGu7H
jrMVnWPf5/ei5VznWK97R9v815B/7v9vQ+6NCP/TkOHtg96nMflVgerAjvrZ
A1bJa9+Y+7+XXRtqI1yjHPvDavWjewfj4GdPhFxfddfosnb0C7cuUGxMffh3
NoyfNWQXw/WBH1n3wv2hIcOsR6XGxK7K3G+5/jFd9O7UmOtMvbrKgd2Mhy72
wD+6Zr4RmCUWb8w19VXXzE6N6WfvWtmrTm/Fr6ztp1tP1NcMaazVXRozzHr8
VmDpCM9pSEyQxh6fPH2vTuI2Ww7WSOqF9Ds0ZhqdG1Nmhnkm/10b00/eK/uC
xRozXfhvBpawLB3Vt2Rj0mcL/OPM62h1LNWYPPI7St4MdY41zreBbxpyv0ob
/N2Q+96fApvYhuxF2cezD2XPOsAw5w/ONLdIhzY/8J3+G62XG62nm62rm4zz
ozTCA/Xfos6fzBPnhT0aWs5OCxpyXv+1IfflP0ufovz1lqm//uuMu69ye5ne
jcaBtp+6DlA3+5Xf9DP33iVtf+WI94vu7eaZvHMWo0/2tH7bNea54iXzsMBy
/WTZb9EPvWdjupRn08bU+6vp/CJ9irQ7zB/YojFpmzWmDLKbN6b7q7pvMz7t
26sx2/j3wJaNqYPy/SHtd/1bNab7Z2Br+y5njVeU+c06Qdd2wf8r3IXKs/5s
05h+aNs2pvuXmGq8exta4pHW3cZnLvyknGcM2nC+bfqt/vUbcx8M/9OQ6xdu
sSHPHuXmmE+C1tCcMicpx1mR8+Eh+lk33yjn2ZLz5pxy8vFzbnvTMLJbUKfU
Z9B+C2wpDUyQB8bTDg25n+9pX2gb+diRvhDuzg2Z1ysCi/BhoXAXbc50Zpcz
7XPUu6V9CD2b0n7l1L2pafxSzjRJ66dyyo1rxee8/HY59+SccStn6KGWkfA7
nqMq56rDlfmsnOci6o81ifPjR/wOupznavYSK0k/Tv+H5QxT1yfahicYH//x
yhNe0TjHWh+025UNeXaYUc59zxDTWdy2Okj/W+XM49K2zcHy4c0qp5/9Sxfj
c07mTD29nP4DDC+mzMxypot/kPKE2T++Jg8afW+9xpwrdzXP9YE6y0DbftGQ
Z+AvA2s3pvuVZYP3uWHonJu/bsj57Rvbbqztx7rE2bNyTqQfzdJFhvm7c/Sb
y8l3uMtEWm+Hf25Dum/Zj85tRduoMefiylrFHM0cWJmvNwj+ho3ph48N59ty
5gOZG5Sjj7OezFZvt8ZMb53GLBtlukb3K8u2bmOGN7Bc88u5vhLeUHxfzrP0
l+W0PWGnwi7F2kwYG8cZ0tbV/VrZr8oZpr/Sb0+2HhkTC8rZNtTVToG+gRr9
1YYZn5zPN7G+d5Zf25D2oLXMA7qxm52iPOssef6xnHGhfVfO8mwgb5TlO9W4
a1m31MMIy0L4THnIfOH4+7yc4W/KKbOuaaD3h3LOv8zdzMfveV5bPs5vA2Kv
eUX4+4X7U8eoh06RP7Fx4MegbaR/dOBs/fCh/9AxwyMCZwbWC7wRGBMYG3hV
OvwzAusa3tD4o/RvEPgudH1vehuqg3TI06mBtQKnBcZ3yfCkLqnzlcDL8l5U
tqfpo+P0wEvyT44448I9xrhnGv90+WvrP0Od6+iHRrw31XueetA3y3ohrd9i
jPWIvf6P4XbyLMTZiPKMtJx/K4PsKOnwN+mSbdAt3E6BW8K/MOKeGlgj2urw
cC8PnBL+0eEuCOwdMu+FO7hLlnnbcKdb7yOsX9ptpvU9uhVtY/N9S8SZE+6V
XbL+TrO+xsjfxDgzzGulH7weOMsyjRSvSXtZHdTbdPMCfX1dwtMi3y9EWW4I
d/HmnPO6Nmd7nGkZ5rSNOaNt2kVmt83wUvrfDIzTxY7zhvwJxnlb95y2adeY
1TZlwFjjjTEMb7zxZwtsQci8FmgO//S2ibOkjVPPpoHNjD/OdEnzXMPj1TfD
eCOlTTA95LYKTAx80ZxpfNWcMpu3Ks8E9Z6jf4vAqMBMdYPO7TIN7BfkY27b
bPsZrdr9dfvDWbbXdMfsLNv8NduSOFPtG/SR12135Do053zYkT1Jc65ZS4Xb
GPgv5pum5hwrjJHZgWbXINaisY4j0iy5B2MvRjleDyxmW+E/23LB69Iu7WSv
217VEWdqxK0x7mjjrBJ96vgOaZ/6t1P+D+F/4S4M3BX+vzrl2XrVDimL3HEd
0ra1pe1BHb8Z/bJtjK/Hwu0fadzVFGePcD9rn+Nx9cClwTsy3CvCPbpD2tSO
aaWX8zt+0jpBd7XAiYGT1bGG9E/aJ291ZT5tnzrR93jgWP3Y50hzucDwwFEd
Uu6xwFOBhshzuWP+XovfY/HGc3dpDeLpkGsM96QOLWk+GXjCdND7iOkcZbhH
h1wzjpYGHpX3mHksdkwdx6jnSd3jxMq2zQm6q+inPp6xHk6URv2cZN4eN2/1
HZMP/dnAzhGuC/QLfBW4JvB14Bvda+Vd0TFlf+ic7s+dUxc6Sx2z7Y8zr6T9
tPmjfLUdsy4esazQpnbO8AOds+zk4VHjPKUu2vUUy3G0ZXjM8q1mGZ7TReZ5
3VOUe9Q63jX63PbR93ZrTh3HtKoL8r5r4NuOObeu53xcmWuHc7ZZJPLTnOH5
HZP/bKv0F+2Y7vPiuVb5eEFam47pEj4sdH0c+Tk83CGB18J/ULinBiZFWqeF
ex7jfNGY08JdI/BT7OvWpBzNaT/s05xxiLt3uOsFfgmZ9Zuzvh+1TjeJ8O9B
7xluLxDy/cKdENg09I8Pd1Dgj6AfHO4qrLvhXzXcrQILI+7W4b7eOfXO7px6
6QOEn7W8i4R/r45ZF5R1kY4tddNGOuVv6pjj5hnjQN+zY9ZLW2WfldfkmKON
nnS87eH4g9dfXQONR3zGD+26izLoGdAx271efll9T9l3n3CcPWO/PUHe8YaL
jpHH7JdPtZJ/1jIVHSd1lq3ROeJEZSq6yTvx3425aZ720o+jfs9nTqb9w922
bYbf907gIt0LvH84X5tt6/uJyt0B45D5bYh2fmznrK89AwvaxLhtk2stNGz6
3PWwLpyvHva2lwd2bp/72m1Nb5I4T/vrZYHJ2owv1c+acInhj/R/6H1GZY1n
Pf9E+cvkVe5JJpnWu4Z3kL99qzq4VHs08TdzfR/vWo7/1zaZ1ljLPNL9xgbu
EVibWKN+a5PuFsqMcp2E9nublB3lmjhT/0at1sjRrq2zdNkHbajcSGnIbNw2
6+FibfWj1QP9x0hnE/3nmJctradf2rTsXTaX19N0NlH/xvrBT22Sv4H5GKn7
fZuW9HB/aJP0jcwr8usH5rfJOK9ZX32s60ts83e0s9O/aNOVXc+Wsy8zp65g
3ztWF9n3PCf1EMON87FtWFmzcVmv4bFmLtsh49G/K3px31ffCq4JlTWVef4d
88q4Gtw5w4d0zrPZ//flzslbVtlPTf8y+xx57WF5yMc8+/Qn7nU+MryK/g+t
n/ON+65j5jPHEOvup63Cn5km/flf7z8udExvb//oo85/vEPp5Rijz1c7Ji5S
vo/0S22brS1/QV5vQRzuU3rbD3dwrM1Tvk/njL9L54xXpV7G/l/e0Z3UOevt
NN151tFOlo06XLNzzhsrdM5yXtaKRxmQ3Vla5d5op1a8WvmTTR/6LOfGV5uz
X7K3HxHY2vH8R5ucv5jH2LvPC9q7bfNeG/87gfPa5vnjNff3vzZneGFznlG4
A+b8Q5xljce5gjPTUoJ7VWQnqX+eQP4d0+GOea5pHNgu0+jqnnuW+3L8Q5xz
CQ/WZU5Z3Dz08O7vIOW7mj/OUuRhprq6eGZbQpmDW8l2sT6Y0/iYPPmp0+1s
fYE7zSv5nmg5mDvfcK7hPpezEGXjLrpyLuxuuSn/ecabaF1PtH1w5zrnUm/n
W3fnGab+ttEPrXIWHWvdk1Y30+/meWywd4iDrLch1iF6e1h/y3kHuqx3lRUd
hI+wLEtL5479XPOJ/qVs59n6kRtq/XRXzwjnzLOce8c4H9/RJtcV1qCfnNuZ
479rk/PwhoZvkX9zmwwzJy9w/oY+3zjMzXeHOyRwT+Be3YMCNyiD7MbO6z86
13+vTvg3tmkJ494kfUPn/ko7MZb+bJPtsbXYxnZZ2Cp9aNvaZtvII7xe4Ns2
WS8bWDfrWzc9bdPXm7Pu3gj37sA36NS9rk3Gn697vXuVKW1yLfzDNZm1mTr5
U9qv8m83DP8u4/7SpmWP8Iuyv7dpWf9ZU3+1zcCd8td3jlnP/kYf+/83F5HX
v4J/a3OmRR6op9tMb4F5J943lmV962WBbX5r4JHmlHmsuWVPxp4F3Qut5/tM
izS3tZ7/Ms17lPtTl3bALlg5t22pPfoc7cYV+/Ts2MuP517Ve1/uky/nbjOw
ROz53wh3XGPKQXtL2QmGoS8Zcv8L98LA+8rAP0c+8kuFzPKB9xpTFp2btUp7
vHEm6OcOrUfIv9uYcdD1trqxtx/emLbvYYa7m/YK5mVeYFJjxu/WlPGIT3m6
RniWeRhvHpduynxU5M4NzA18FvjUOtnUOGPFmMa8N7w48GHgA7FiU+blA/N0
UeACy/2esh8FVg65hnAbA3sEJgc+CXwcWKUpZT6Wdpn5+Ni4l6rnEsPvWdbz
TRfeSk2Z/9WbMi5vAc4OjDbvswyPtV7GGN5EP3FWa8r0iTOqMe8xRjbmXQXh
KwKfW08zpSH7um5F/zj7y6pNLWWaZ56XC9o71vdE22Qz+wD3q9x1cle6d+CW
wM22B3Wyk/4rzAPulebpMtOZrMyn0nZWDhpvL3rbhn308xZje3kXWce95fPW
g/cYvM+oMgydNxQ7GK+vae4oJttetaZNnrkb3sIyEod74X/UwTuQ3sappLmT
eUf3TYHvAzcGrrK8vPvYU9oNgesC1we+1d/f8LWBawK7KwdtQGC+fmg9bX/6
AfdVG9vutM8yTTk+aK/uTUk7z7Z8xzi0+caGoS/blOmSj28ac4xX2pZ26GcZ
yPtelu878wLtC/mUdQ/1oO9LaVcb/tqyMU65b99M3m7SdzV8leGvDFP/F9oG
zDP0tXPF29L4j2/uI7nHfIH/PS/nO3P+W5o3YS9Lf97/uMbPW27CzwaeKec3
sp4u5zexCD9lmPfMT0vjXfOrvjF7xfQ6SXvF/5fGz/uzl6UNtM6ou4nmm/cD
W9s20HjD02C78w76GfPVN7p7daCmkGXiP69fKue7+Jcs14vS2pnmS/6/NW+X
G9TN22j0PWcd8IYe/0nS4HGnP9t7/enWJ3e7c6SPL+ebAO6Rx5TznTH34m97
J83d9EyBf1RgtPfiM3XPNj73yxUa6Yw0zkTrhL45sZx38KTztvfab9kuT5bz
mwKnWv4XLMfJlm+67TCiVfxzTWuG99bc81MuyjehnLrn6J5jHOpknOVfuqGF
v4X9jrHStjHnPtq5W3PebS/TnPPDJc4RzF+9DfMehPWGteAjaZc6Jnn3whj9
WBpz00X2/+3VgzzrB/fO3Euvr75eyr2nbmiVe+uRzhH4ub+mjnmDMklZ3G2t
+0nOC3s5vvdU7//UOVpdG6ufe+8NzQfhsxpz3ajohs7bAN4IjDIPG1kuyvOB
/vdNpzrmo4fCfTiweFOuVayFizXlGlYJMwe+YXqU7zV5M83jitEGr4a7UnPe
v9Mu3Ln3iPAZ4V9eF966gvv49RyTcx2rXb2nW6I5585ZpjPDtLo0ZZwz1UF5
R1jmHSwj5fvau/51jDvK+OR7eqtyzJD2qnqmG+b96XTD2HtflY48b1TH2l8Z
o71sK/oacw1zJvfgvJsbEhisy5vAgwKLNObvFxY1fI989m/s5Sp7ugcCh0ln
T3dEY777gzY00Lcp26+mKdetJnUvaj/Cz28mFpHXxn62qO1eZdvfFRhkPgfr
573h3a3y/pD5OEJd7NP4fQa/MWirbuY/fr/RaBj6QP2kye9B+hu3SX0PWtZO
1jf1vrI2dmztdzamff63wD6N+Y6tvbp5z0Z4SmPa9n+WB413btBuD/yqDsr5
h3ILArc15r3BrYb/lH+36RHvjsCBjflWcpDpon9v2+DQxnzbeL9+aNN0DxPd
LCPvJg8JHGz972gb4Gf80Y4H2ye6Krukeg/Rvc/4hKfqv9c4GzblXuF780x+
qb9mwwcE9mvMd5v7W27qdF+xj/XHnoK9EvsT9pHsH9doyj3FOk25V+hqmosL
+kjlnehi9p+91XmLutC5XlP60XWt/QO5m83f7eZt7abc05DWWk257yE8WN2L
Ga+daZBH9kXILeO60L0501rXvHe1Daizq9X9pbp4o7q4bUmd86aI+YBxz1zT
wbqjnnhztLSyuLw5oo2Xsa0rb5EOk0985qcRpkce2Xexj2UPW2PZKXcn/bQX
fY/2ZD/K/m9ddTGP0m/6BAqB5ZxbmWvRMcW88jZrCcvd1Xbi7RZz33Tzs4Tl
PcT880aru3Te5Fb635KW93Pzv2ZTrj/Moegb2qo+brOeyANvKdl7MS9u0JRl
qfRR9mk/NOZcxfywl+UcII09eH/D7MNZq3mjyr6NfWxZOntczlXMP+yJd5fG
npez1iLqGyC/Ub27G75WF9p1yuFvsg0YQ8wH9M1frN8pttftlnOK5UbnNebv
DvmV9rxTGv2CuZ154j9dwowBxsqPyv1qfHTRX9mzMw8zBz+sn37AHMra839N
nXe8lMX5t4Xd1bOw5xwQWLHE2Lsoih1LjBVF6UWaiCDYFRFQVOwldum9Y0FE
EQEbKCpiC8YkvyT2gqIgRewKvvf1zvV8zvnj+5m5y9zT6+48w/9YmYtYB5ws
j3XBSdLUA/9pPcm41lsHJ6vDf1+ztfI91hlzMvMZ/409RV1o1mMnqEtY1jJb
6qdx8GntY5v+TVtva/pZY9Hm2b+RbtrvAvMCfbFlcZE0/xk+1npmv8j+iH3S
NtrD7nj5WRwVlllb+VsbtiDNOETbWmudMQ72sOy716IZC+n3ja3j7H/zjWrJ
+A8ycsYk5gj+077AfFG3my2X06S3WD6Myfz3njD0+V7GU9ZOb/nQ5+pHzv/u
N1h3WR0eVarZA+N+a16Y29D93XTw2zb00aUUbo1lcHgp3RcoGw/6v9VP8wtr
E37j/kV3nrLN1jX5Ob2UXPJ3nulvaj7RYWxgXmX+ZW5lDuuv7Enp3/Vjv5+8
+cYzx7DM4ZusM/rbd9YVNHto+jv/NZ9jOh63HGZbFhdoN4vnV/PH+MVYyFqy
lfW0lWMrbZA+9pRpydL5mzZo34xbrHEYC1lnvm15zdU+6Kv++dLIOANiTc3Y
xRkk8wj/4WZNyX+HV7q+ZJ3J/4snhTu5mP5rin9ioH2gg/xM3jEwJTBVt5N8
/Px/k/90jg9MKKb/So8IjJRup9220uOlv5ImjtXyPjHcKPdw/3Jvd7zune7l
7tB/t/s8dMcGzg6Mk3+Pe8cT9cN7KHC66WO9fay27gvcGzhJPez9JTC6mO4v
kZ4zdLP0nal8aLFmL84+fLB+zgCulj5QHn7emdtfGbxm2uBc4xX9vMXI+4vP
FtMbgC8U05t/+xn+KoGMN/r+aXncJR+dJcZHPLwHN8b0tg6cZXmNEZ8pG2/5
tdEGYZeqC5//zq/Sj+5tluO7upTlP0wL/uO0T3juMlxq3hab1hMsa+rnr9ZB
a9NC+eZMa2sBr26tPIzRPds42ugvyM8Xa9rE2crH69Ief62I+cd6v08Xemvl
bczHseZlHd/2DffIwNHFdD4C3TLwXUXSg15fkeSkN2s7xxTT+cnR+nE3VCR/
S8uypXHdbnz4N/GN5YokO8b0/Rb0KeFupe1WxdQuW0k/UEx3xe8vpjvh9+kH
pyh/sJjulT+gzfvVO62Y+smDAv+H2h9hHP+1ru5TBxunqovOR9YpOpwB7WG9
U/+8UbmwmN6nPMV4Tzb8A/I2V6R0nCrg/V6Rwi/Sxqmm9UHjPL1W/utY9q3k
/6G9LRWJPk0+6b3Tsj6+Vvp2N728f0o/5I4h98G588Yajn0q++BX3K8yVrMG
ZK/6ksDPHRHuk3Pfj/uD3BFknQHNGuI5ZeBK5dh7zT3wcv3DjIs9fvYthFfl
cceQe5SckXO3jTUbd5D6K4PHnSXuH3HvhO8CsJ55wTSRp8u1ne3vX/EsYZn5
HKJ8sDT5Y+3zrDa4J7NE29k3F1g7ZzTrau6RcFeE+0HcW+OsZrI0/7PlXkJD
7xNtW073LDqow72M453L2ENwT4Q7JX+Tl91V+me9mntKd6rznu6dlgVlwz0p
vulAHNxVWa07yXK91nIn7YPMz4vWD/d6Hrc8fzZ92b0Q7ixwf623eeW+DP8z
/kr/RPltpcdJr1IGj/s3V9jueAeW9LJWnif6mQfGi5WOKS0dM24TtzpWcIZ7
k+PVjfo5Qx0uzTkrZ82cS/OeIuexzaXR4Tz8MO1x1puNd7cUa86Hj1aOvSOM
g7mKd2qZn/aWJk/PmS/8z+teabzEyVkw89eLhmVOZD7kncq3tU2879SK/xrD
c4Z8sH54y7VJ/rgDyZk+5/6vy+O3Bb4RQd9eJLg7fIl++Oyj6UMD7GPw+X1q
oXLaP787PWVf22zb6FOv5r4fLv3vV13qcIH2uLvWV94Txp/ddf5DHXSpizes
j8Mta3iHmo/rlK2Q5q7bM4aFbqGc/GOH3zz4HW6BeuBi40fWy7Ki31bYj2lr
3EOjHTCuM18zX56on/H+6WL6Lz3/j6dPZncKcem/3OvLR99+KtwCdwQD88Jf
x//gLyime4N8c4Y2ULSvcP+R+2gPF9NdQe49PVbLNnbp85tq0Y8Gfm8S5R/u
5iZpLcV9trzgDhR3pbgnxZySk4+72LbIbzINjJs00GbRwQ7jVZ16Kb3PaJv2
jd6ZyuqqC69NvZpvJ1UL7utWyYemDfNbD78hsZbk9yrWkdDZd3k66sLrJJ9y
Yr3HHeZKbVIWj1gWrGFZU7HOGyXNWps7ZBstT9YJzOvM6czPdc3DUtORxdPe
+uHO8bb2q4b6u5sX6G662e9drGErLMtG6tMX28mrMI4OxtPZPGb5YW1MGbHW
rpLPfctPzA/11toy/4954f7njGK6fzc9cE5gZjHxyPPsYmpTyLjbNk0ZdFf9
6K/X7RaYVUxlNsvwM/VzT66H9uCfX0z3OOZaD5uUnVdMdzrmFFMbr7BsWG9T
1tQj+xbywN1VdPtoZ7Zxdbd9Y7dXoLd259j+H7V/zDMNfeV9b5hzlT9qmnrK
X2KfI139iumuCjbo1/RN+ugA6fmCvty/mPoAOhfJR2eL7oXK6thXaF+dLW/2
lItsb/DpTwuKNXqXKKc87rVeL1b2jGm8wHQsVvdS/fR5+isufbNgH8Z/hTo5
+z86lytjTqJO0L1MGbrbGP4FMdA63Nq+j4x15A8VaW9Df+N+MO2T/Qn7p8+t
q6bW6+PS+Nl7sw9uZ5kOsCz7m8c/BXaWn8n/bPlepLuL/Ast+y6WM+XNfp29
fCfLvZN8UKku7X66/p62D9p1dTH1H+Qlw3SyLnaznrKzA/b0Rf0Zr16tuHHr
y8c/WT3yXWG9XqTtBbXy1996pizYn7N3pJzZq21jeDBBHrLs/GBX7WHn+4rE
O0476PH+MvMZc9kvFWle+7ki0ehAczbwkzJ49Mfuls+OxdRn6GvbF1P/7yNv
J9MMnpTXy/JtrP8R6b6G3SFQDmxXTP0b9zz989TDzqOGP9f4CMtY0UQeMtoc
d9c/M62NjIuxpJt5YBzl7IZ9Hvsi9nAfCvaJ7LO4d8y4yVhGW2ZfzXkAd3s5
A+JMh7bGWMo9aMZd7gdDM4Zyt3edNrHPXXn8fCvmA+Phm1zZ3hX3f6aftI/R
T9zch87OI7hPzP37j80HY/IG4/xSnfHGiQ738/k22H+1zzfF/md84AHTgv4I
w6w3PzP0Y5/7yhuKNXMCeaff0H+4A73GcuB8jXMy7jhDT1UXHjrZffTsjI0+
do5x4TaoVU+4DdUhrip1upnvba3j7sa9RpuTje9r62e6+dlg2o+xbvHTrrmb
vcryIwxndPTrI8zDt/K4O/6VOtxTX207mKh8gvSXxj8ly3OT9N9J7oG1985R
0Ttx/K+Se8wD68b4GnghsCRQzNXQzweuDFwdeCmwNPCc/K3Vu8pw8K9Q1jhk
K8J9I1A3/AvDXRSoyCW7hNsml3ShnzV8IZf8iwOXGeZS6WGB5YHXxKuBa+W9
Htg2l/jQDcPfKJf4K0w3aRykv14u0ZcYB+m7wfSuML5cLskuN23PinwuyZda
JvWD/lu4/w78K7BLLrnQbwXeDNyo/+3AdiH/R7jvBm4P3CQf+XuBfwZ2ziW6
nEvhkb8TaBr09rnk/7v8m+vW0Li3GGeTXMoPGC7v/cD/AvcH/hP4b2D30Pu/
cHfNpTSThjtNx59zyf2X+rupe69h/yPg3RPYK5fi+EA5ce2h3bvVg3+fsj1z
yX3fOIjrrsAdpuMf1gf1eL313iCX6n5SuBMD7QPjAl8ExgbO0h0TmKDOV/LO
VndkYESgVaCteuMDdwVOoD6l0W2jf5X0ePW/DHxuPGO1OSrwie7owKe0wcB1
gesDh+pCDw/cEDgssDwwrJZeC2WrTT95vdt0/cU4sd86cIbxZfGfqezf6hPu
M3mEo39cZ5lSBh8FHgrcG/hP4J5AVWBZyF8J7Bv+fdDTv1/gqkBl4OW6SQ/e
/oFBudQnBtdNspd0S9ZZdS7ZHKrtLI5r7M/L1B9CGwrdBwIPCvynBu4PnCL9
f+bvHvFX83GiNLKTDXOfQH6Sfvj/08Xe+4EPje8hdf5rGMr3Y9vNacozvdPl
U2crrEPa7k651M/BjuFfGe4PgUcDjwUeD/wUmBP4Ud4cXXTOlT5P3Ufkfx94
wH5G36FOGf8aWk/U14d1E/bOJT3C9jL8w9Kb9M8O9Aj0lA9vo/zvAhcGFgSe
DswPbA48FZgb+Nm09a6V9tmGnxXopjtTu98pJ63dcqk/dw36nMAM9WZIfxuY
Fphu3FuMnzDn5FJ7qrZtwWP+YF5qo8scQ/+u0M9cgw5jOGM5OsxByNqpgy5z
IPMD8wTjO+23ky7tvnMuzWFF9dvXClelDm25i354jPu9c2lMp66Yn3pYZ9Dd
9ZMPxrnG6jD+EebcXM2Yjou8q7Ypg17ymtjHqpVhm77eSNmb2uup/ca2Vcbb
P+Vq6niAZU69/xEYGxgX+MI6mRroHJgS6CQ9RXdNYHLg68Ak/bgd9KP3jTY/
D4zRj3tWYK12iKej+pmN1YGJgXa6E3TbK7+1bupnzIc75JK7UtxWN/VF+sOD
9o86ofNM3bQGAPgvDnxVyzb5Hh9YFTg9MCLwkHL4bQNf6p+gfhvp8wNP2Fce
Mk7iPqVu6sP3K58X+DXwpP5+8vtKz5X+xf5A2XSRT//rE/jd8E9Zb+SFP0Zf
IC+T9beOf9M2/A11U9+bZdiLDP9pYFRgtOkn7x/pJx+nmY9TpZGPDHxsOPxn
WLefaedM3VHqt1LvQesGe5/IQ+dsy3Ss4Vprj/7IfEEfYz59wzGYeZT59JDA
QYGhgWZiSODAXJqziIN5i3o9WN2rc4l3gDRhaPPYa67Ng/Vfq5+6h6ZtHqrO
dbrQg7V3oKDNY5fyOFAZ42XLcI8JHBu4PZfo26XvyKW1Avlrod7RuVRv660/
6KMCRwbWmRb6YAvzQlqvMXy2HrlZfcIdZzzEd5txtDQf5I8+wdxzvLrHqcs8
wnqZtRdrkjG60MyVjNunSzP2sg5jvmUeZ05nncK6i7XN8frvksb/o3Eyd0Lf
rexEbWXrPual07TJHDBOOes84mccw8+aaaTpx+6dudRPzlAXjDAMeMh8IGd9
xTqLuaOt8bTRz9pwtDqtBf66hq0jTbqZN1mv3BQ4wjpg3Dzcen4+cEXgysCl
gcsCi3UvDzyrjLl+oLrwWYPvrQwebY82TRtj3cYabYk2L8ml9f8gdZZq6wXD
E9ee2n1OF5tPBM4P9A3MyKV5iPmYObJjrmbO7CyP/efUxuk7I9XqdlVO3+2i
H3eadrHP+L2f6SPtzLPM0xXaJcxUbRGW+Y7yY/44wjAvmqc+ubR3wu6CwIWB
iwR+9m0DcmnPc6Fx7m+5PKPexdYzaZhgnREP6xTqjH71jX7SMVwXnRtzqZ3Q
HguW/yLrALu76d9Vmvj6B54KXKBsobI9rJtLlT0Z6JdLa8x+lh/uTsrn1eIN
MH9PWz6Uzb7GhWx+Lu0/B8jrrw3WBox3jAOMhaxbacf0Q9bTrJFpz3XyqbxI
61b5VNbQ/Ka2tiL9frnYvF+qbIH5JU+068Uil096oG4+2VxoWSyyLBZqg3C0
0UI+5WGzZTfAvM4XT5mnUui9FO7Lhs3aeGU+8ZYpQ4c+tFQ/73kstV28ZJk+
aRnPN64thiXcEHnkkTc/njeeK8wjcefzKT7mqVcCX+fSnm9y4B+5NCa/l0tt
iXY0XOB/M5fGSsbQf+XS+I4dxvs7DUf4g62/TL7MtF1rfb6mDPrVXJqXhpiH
a0wX4bI56Tbt/kP6eNNxp+mizTO2va3LPPOu4W6Xhk8fukWaOYg5jHnn1sA7
8m/RJvpv5VLfow9OND7ScZy2bzX8nabnn7nULtkP0l6XWJe8zTJIP7zHAz8F
5ogfA4/l0rob99FcGkPmqgv9SC6tu3/NpTGRNvCw/E3qYes8/YT9WT30+8o7
X5qwPQ3/vS7x/KBLOthzMr9l8xxzKOs+9rms56BPls++9iTz/4vry5PlnaTe
fdrtbVrnmpZfrP9m1jvzB+Mh60HaPe1/sGXHGMtY8pt5oz/0MD+zpRlD6Hu0
aeaIKYGZubQHnKXsd3XXBabn0tyC7Yp8mpPAQHnEW8wn/9b51KfoW9vkk5vN
YS/IX6894jxHd4bpI372X8wla0wbc8s0eVPlddL9xnx00J2kDvprdUn/t9re
YHyzLZPv9G9UPkP9robtIp3Fl82p7Eez80viZr/5ZeR3QuAr3wW+K5/e3P1f
4P7A+8qaF5Lu7r5XyzvCmwLHBv1dPuFhed8Hjisk/zHhbgh3Y6BlIbnoztaF
3sN3iYnzPl3oD4z/gXx663cX3wO+O5/eA/63gPc3Xd4MJh93mp/31EF/V98R
/o9vCWObN3iJ79HAD6adePdS/l/179XGPdIPBj5U93vz/Ujg58DcwC+Bw8PG
mnDXBg4L/zf5RH8dmJxP9LrAt4HpyuBNCcwIrFcOjiwkPXBEIdkE0+RNlV5j
OMr86NBbHe4hhVSHk4x7tYA3MfCXkP8Y7k+GnWn4EwuJ97MydOZYTvhPKCT/
Y9Lj86mNrNI+cR1aSOWD3vGFxCOPLWwLxDPLPBL3UYX0BvR71t8HlvPewfs8
3C8CzcK/b7hXBQYGbiZc4JbAW4EbAzcFlgeGBa4LvC0P3WsCBweu1cZ+gUHa
gn5RF96SwNX69w8s1Q/vSO3dZByHBq43He8oOywwPHCDQN7CuK4M7CN/hTLw
uvYO0R2mDnbeCNyaT29SE89LpmWw8sPN/3DdN00f/iPIdyHVz5eGOTAwRLws
77PAAbwFnU/YP/yfhDsyn9yPA2PyqT4+k/4oMCJwUCHV0SrrDf4+haSHrdGG
IeyBpgX9cfLGShP2IcPvW0gu8exXSC7peM06HGad4n9VGn/zwFBlr5A2/UPF
MvM9VLeZdkeZ1gMsD8qX9k/bfzyfxopz8zXt/jFl1OkL1itvkvP2Ou14ceDZ
QJ73vcPtFegp8DNuvO9ZDmcXc50/mesbFlI+acvQJ+bTOoM5lzXGD+qh/1d1
kD+ufI40+Es+8ZZbdsMsr2ulty0kGe2vVEhtK2sTL9vWrjEM5Vm/kPpDpjfE
Mu1l+Tyq3jLL+BXDVhdSeln3nGR8tPsVykkL76Vfp2y5NioLKZ7fDJutFX53
7cCaiXXPcfk0X25w3t7gPLnRuRO9Y0Pn6HyNHF62bkKnZT7pT3MeXuvcu0k5
smPyKWxGMyczDq0z3rWuB6bqxw598OR8Sv9vpp21C/uNE/KpPn+0Pp8wn6fk
a3TZG5yWT/rH51N6f9A28R6p7NR80l8vf4Z66D+q/nRl74bu7fnUXqmjqkIq
b8Ya3qOnXrYKd0G4zwQu0oVmrGSMLPIWfT7NfefbD7YJ3vOkJ/BUYH7gPPsQ
/aVvYF4+hUPeXx3kfbQFfpb3vH0L21dIP2caKgqJf6n9bZFYGLhEP/xcIfnr
FpLsOfvm5covky4UkvucNuoUUp4ph1aBP/Jpjlhi/FsXku7z0qRloG26USG1
436BCwJPWnZPBy7MpzGCsr8jn8b17Qs18wcuc9e76uyk7BZ13zAO5ofb1FuZ
T+P/m8pXqnur/h0KiV6pPm+/Ny2keN4xDGGbFJLLnFoupLQ/Zfp/td7m2RYu
tpzg/WK9zTePWywnxop6jiv4rzZv2GeOGqD+fOO/URlhBxlmu0LiEa6+a1vW
s7daJkdbxn+yPY323Jh9x+eel37meTDntl8I9inIOaPkPJZzePaWnM2s81x7
o+ekmz3/3uJ5+GbPzrd4fri5bs256kztf+758xfGe5DpGKNslfGyz8Y/Xjr7
TWu9efjEM+2P9XO+9ZH0vvo/9HydPden5p+93u+mlX3YJ9obYdjMxkjtsv/m
HOxb94S/mUfO9jnr5Cz0O8+cKRfOcDnL/U4/bvY74ffyOIflDJbf+NgbZmck
nAEh+8nz2R/UfcI95y+CM8+52ntUW5uk2b9/L4+zhGy/yj6Vs2X+c5E33aS/
lX7qjN+pOGutqy7h+F2DPHPeWkdZXf0Ltf2b+2HscM67xTKC/6TxoM/ZLX5+
D6lj2thT/2z5Us78HsO5wwbbGWew1CPns4C9KDz+C8EZH+eNnAFl57XU/UB1
PzA8MnT53wTng5wTcIbJuWhfXc78OM/7szb5nZHf996yPeynbc639tQm54fZ
/y/4D0lTw/E/F861OZ/kt3vOcOsrQ4dzjN0Nf6l+0pX9l2QPeXsZ1/va5n8p
2xsO/mXqXWJ4cLF55Qx8qmW6g/nlNzzyyW93nGnyewT9fLXgdz9+55gojYzf
DLH1jTJ+61hdi56snHg4V+Nc80vDtrQf0B/WWcfTDUsYznfxc96LLf4nlLN9
0UbPsh1yZsq5x04iO6NdaX7IH2et2X9tdrEe+S/MRdK7qgN/gHVztvFk/wfq
Y1zo9ddPfNnvujvLY876wzF6jv31R/slZ2PQ7DE75NP+dpIue74p+nnLmLmf
NXPvfNoLTlZ+q3PYSufshc4rrDd21b+L9IXS2XrkGMNigz0xe2H2xGu0PVV0
Vs6ZB3sg9qydlKHHPvxbddooH6fb1nCravHYq4yVnmie2fsuMI0XySdcO/1f
SbdXf6LhsXN2YPd8WsdcIvCzZmFNxDqINdR2ur0F6+1yPs3PFzj3sQ5voux8
w2+vf670Dvm0DoO3Y2CnfFqnPCGvr7wL5D+mvd7WY2/TAZpqk7XZ3vm0VttL
+nLzwfqKdRZtaIBl9JzyK9TZQ73Ldfc0P+jPt0yo+93k76zs2VrhiPt5bdIu
H7edUibsSx4RnNtwbsXe9ox82vu1kmY/y371U/kg2wdzNpadV6HDfph9LedF
98pnvca6mnXde7p3CtbunLWdpC5hWmtntCC+M/NpvzvCeDlf56z9VVGdT2fr
oCqf5lTOptg7s4fm7Az6A/2km/3EqfLhfaQ+cdCHWppu5KcpQ+99w4+Qd7pl
l53n3WG4Y81bdg7HGQ9nSpzz0L/oW130c87F2c9G5bPlob9euofxUG+0vx+s
O3jsobsaZrp89Dhz6m74WQKb3dQ9R5ryPiuf+h7nevdYF+yVOWf8W77mbPEu
eSeqR72dbJncK++v6qP3b+1jm7ON4yyPOyxnyupd9bF9guGww1kja9vsnJi9
Gue6nPHyuwW/X/B7Jt/oaVaq+WYP32g5SAxVNqyUvqdziHx0rglcJ+9Qeehc
K6+53+I52O/wNFePb+rwbZ3D/a7LEfpxbywl2fXqzgs8wTsOgV/1w+N7QDeo
u8ZvURwmWvitoCO1yXct+GbPoabrMOMbHrhJHXRv1j1KrPebF6eVar5X0byc
vh9xSLhHlNO3Vo7k22Xl9I2JFuEeX07fcTgh3KPK6RswR5fTd7f4VtNZpfS9
V74Ny7ccBpfSNz2z74QeKE25D5HfvXKrrbYN9KhM3+o4yrQeW07fyDiunL7r
U8fvQ40spW9SwBtRSmlv5bcpztDfSj7frWhtOL4pdVI5fafi5HL6dgX5P1X5
KMOfWU5l8xe+uRVp6hVoHLhCekA50W+UEr0s3KpwKyuT+0rQ1eF2qcXDLQVe
DlmDcM+pTDqgqzr1AsXAktCpr36nwGtBN6xM4TrLx17bwNaBbSqT/kulJDst
8GDg1MDpgYfkdQhMCrQPdAxMltdRt57xEcdU+dBTjIO4ni+lfHU2DZ1MT2fj
21xKcdEG+KZv/0A7w1cEXiglF/riKMfPgr7E91K+oP+Fe3/g5MAptgnaRqPK
VAbLSzU07utBryil+oDXUxf691JKE3Ye0D3VdLxYSmV9UmXqeyfrx+U9laXW
QT1R3/IoWn4V8jvIa2Bdvmr9ktZugcvLye6V5fRWCm+mXFBOctLf3XQR72/G
2cm4KD++OzzAsuT7w9C8iTS3lGzNddz4JTAmMLqU2nsfZY/L+9T2Pcq2Ptq2
PirrT7Z52n4b33xpW05vxvB2TOtwPzeOsbqfaYexkrE0GzuvlQdeUQaPMXKY
ftzX1IF+VZtnaZ+xkrGLMexmXcaEruVEn11O40cz7Xcsp7GgeznlZ4RjwHml
lH6+T9jUcoHHOMu420+6j2WFe75l11f/DvK3l35CNwvPWHdBKX03up98/seS
/e91QdAXBi6yLv8sPaiUvuN8dSmNC4yVQyyH1pYF/ecp7e9s+P4C3p90nzTu
Adp+Wh3o+cYNn29dH2g8xHeddcHcsVw/PL7de3Gp5nu+uxq2r+VBXvlu7yXq
8j1Qvle9r+Ab13xX8wDz+Kny/c03OtBXaYtv/uwkf6DhdzJPO1p3fKtye/Px
Z9NzkS7p4zvdO1sm0Hw/c7daZYQ9vp25o3nYwTrlW5pN9fep1VbOs563V3cX
4+Ub4FeblwNM65Wl9G1x5m3Go2yOv97yxG2hnLn5Df3M1TfKe72WLjza/FvK
0D1MP7I3bSP0vzMtS77lSprmlmra6RWl9F31va0vvqV9qTTfOyXtfFd1b/V2
tz6zbzPvIY82w/exm6nHt9ffV863VvfUNu5lgcv1o/uM9UR7muZc0cV5r9q5
8GvfEePtsGn+n62z/umN0zuV3yifEpjonSvCjA+s8r2xyfJ4e23bpolX1m2j
bhdtThNrjW+qd7mm+L5Xe+PpoL/oG1HIJhhPe+XtvP8FPdfv7fOt/Y7ay9Ld
yXhm+gZVN9+g6iaN3S9N5wTdLM6J8m60XdAGujgeMi4yBzCXneSagb6czZfL
bV+Nas2Zb9oOh9vmVpRqZDcoY15m3GdunuF7XaSTNkZ8zEHIx6rztn2JPjTB
NH+lO8m7cY/7HgPvIfTRD6+7Y3gP5xrmF8bCT23n0L19B4330Ho61vcqpzIa
bx1vY3m1FW18a+sQ3zP9qnHNu6e8AfqtbWCaOof6hiZuC98iPUw/bXC4NG+7
rfaeXxaOdozedO1j+wbDEoa6PbhJaq9fWdcT1DvCt+Km2A6/MV3Es0b91aZx
on54G2xPs+wH47V7ZNNEt2ya2tcs9QjT3LTQBljDUteH+A4psoOV4+9ivU+3
T3axrDrbnrN31Uh3R+VVtdoKbrV9oIM6oL7h6kkjqzR8Z+O+1rR0tt90Mg8z
tE0Z8x4u76xu0D9T/gzp9frh8/7qesuM8tiof7rpRK9n0xTn+U3TO6wb1Juu
HNvTa41hlB3rzRX2iSfshwXXzG1c27HmYJ5m/mN9uUSwFr1K/edKKUzBcGeL
sYGz9MMfpx9e3vVstr7GZlEe8xI81u2sMdgjMO+z3mLsZX3G+us1eUvVYR26
RLqedgea1lfVb2D+ntP+Nu4P0CWN7E/Gm8YxgdamfWtl7XS3ca0807kAzLBs
K1xvt3NN3V3dbuo10A9/li57htnuBXq4H6jSXhftFV27k7+rzfNE40E+KnBG
4MzAaF3SX1cXekKtfPwR4VtVpv0WYA+0pZT88EcYLmd5nKn9Osrxj9S/lTR1
Q7rZX7JeW2Yd4rLmfcXxmrGddcMptrPfBevGzYJ9DzzWhaR1iyCdyPO2ubNN
N7z56vxhPp7U7m/WP/E2NO9bmXb8C6Qpq0WllOczzSs89jq/amdhKfHqWDZZ
GectJ3jP2jfyAt7iUiqjrQxbR/8z2v3V/vaq5XSNcbFeXWTenjZ/z5jmbH3+
tPL5liHraNLwnOl4Xj9rK/bAWZ2wD37JOkL/cvXmW57YqmMaF0r/7pgALpC3
2DJbZFopD/QvNtwzlu8C/YvVY113mXEvNh8LrD/8F0ovVoey7Gfc87S/m2U0
tFTT7gbapxlLPqhMe2nOF4b69ihvkA4JXBP+G+RRx/eri0vb/NR+Ndo+xlkE
fW6Mdc0Y95lyeFd5LjConM4qvjbMNeV0JjOwnNJBG37I9jfSvgY+kg8+NM0j
pE/Xj/7Hlal/PGh6R9r/RunH/cR0jbItv18rf8wFrGsZWzgr+aYypXeKbkfT
PlkZYyJjx5fmH38784beavVaVCX6qHCPDKwL/y1ViT46cLN86CMC31Ymepxl
SV/mLGGqaRln3KvkdTbdU6TX6MJba3o6mO7VphXeV6Z5ovbaSre23kYb/+fS
xPuFvDaGgfetcVF+h1alOMjvAVWprdAW9qpKZU2727squdTlpsDDgUekH7K+
Gfd7KJut+11lmlvWV9bMKzOMF/cc5R9Yr9Qpc8kG+TeWE/8m3iIrpzivD7dr
rFm7BKoCnQKdfYOMd8V6Bc6V18W316br7yq/Urp55GtY4FpxTeBg/fBfq0r9
iv41uJzmuNmm8RHz2FMa/sbK1KYpjxH6ab/7VaU6GWt9jJSPfFf7P2MgPMp/
/9A/sCrVw+fWx6fWLzqjpMfUkmO3mfF8abugvRxSldzVpmufqpo++aFlP8vy
7maa9q1KurR16uKYqtR2vrQNr9JPWeE/qCrFv9o4JyrH31ydL2x7R9h3bqpK
dm+1T603PvoU5UUZDNKlXV5tmRxguexjGknrlVWpje6ju5ftFdlA+di8qirx
Pqys0T3Yej9IHeQfm/7mypENrUrlu9a+k/V5XMaHtfLI3+O+T3de4NZySs9t
4Q42/QdaT830N7P8iGdILd7+9kfCfGK7II18y5D7Rnybca7flv7/b2Xk0v8q
ufPAnWjuePSSzu589PH/FvyXkzsK2b0B0EDeJH/D6SD4HxO/+RSl2/sbfR//
O8Edg1mGPc/4ttOPDv/55N4Ed0AeNk34uaN9pHn5tiLZQY//K66zPBkrumu7
ofJGhic/ZeN7VLvwHlEOva1hsNHJtws7Vqcxlzo7vCr5D6tKY//LVamehtjm
DpBuWZXe4Oad72XKh4qDbEPNpJHdbP3wzUvGk1fVGaK9A7VJH2DcuFr+S1Vp
3DxWOekbXpXSt9b2dbjAf6N6t2mreVVNv7+uKrmM8dfrtjDsYeabcb9FLdk3
lgW4Qd4gy2Kp/qtshy/Y9+hjGypr+jHp32QeNkq3NF8PK5vhvLBOd6bj/lTr
ZY0gPcyTjAuZ7kZ1s3H3O3kbHas2VNb0W8aeQy0Hxqfb7I+3h/u3ckr/3eWU
h33N2y3llMaby4l+0TzubzkMclygrK/Vxf4wZUu0s4/hiKPk3EMbXFdZMwfO
cF46pzqNhcdYl5Ql9C3WMePlW8pWKvu78lvVGW7dXm/dk+8V0tTl6/KvN61Z
GyHsm4a/wbrH/05VWuvcIvBTD/WrU37Iy0vmDd5y7b2uTr3q1GZI+5GGr3L+
pQ81DrdRdUrjTcrfrkrzLrYaKnvdNJcMSzlSJ8VwK6pTP7jJfLQwD+gje8H6
e9E6WWKdvGj7Xa79bc3Ly8azRPsv2u7ryRtmHpfLX2Kd43/JfF+tf6nl+IZp
Wqb9IdpZbl7vK6e03F9O4wt1TH/B/650lWX2irYHawuaceVVUV2deK9J0z4p
s5eNv5PjH+kcavhl5p9yaGS9dahO+S8ZFhvZPmdxqeas+Vn3P+xddpe/pzL2
ZOzxB7tng8e5NGsn1k3sJbavTu3s79b9zba7xsp7Omb00L9DddKlD1xSqtmf
7WHcpOUq907Zbx2D5IEXlV0lf4lhFpmHvd1vXaGc9C91P3m5/Od1rxT7aHOw
+vw2Ud9ypixXWofvms937E+0726BBoIxIKu/ate3y62bhtbHEttiQ8O8ppx6
6+G6ttKwXXWr1UevuzRto4FjzkrT1d7+RDyMNeXqNC685fhwo3VE+ptWp/zs
aP4a2X7orw+Vk50R5dTHV9TqA29U1fT3t7X9lv7tjK9JddJ7w/4Dj3U9tpqY
5wbmYUw5pXtcOcnOdQ8wzbLI3lTGZaydaZnPEhvknaM7w3LknWDe/+VN457a
XF/LBvFQPr3V26i9ntYFaeXtZ9rrjurMsvwf1u4m7U23rrK9Cm8+T5Veq37P
6pr3lXHZ6/yg+5ggLXPEj/JmG563i1mX/qR8Ir+Lhzu2nGw8Yh53tF53sl53
NA/Q/ZRvaxl1F7MsU9r75Oo0dnSX11B/D9PSw7w8rDwre9BAXlEb1Gu1sq6G
bVSrPnpazujWM/7trJe3bE+0U9bhI8spDw+WE482zNgz2vZDOxqlDrq84729
eee3Eui52tte3hu21cbqwf+7vDftP2/bV7J00W6aSPeW11f7Oyh/zHrtGGvi
ToEpFak9sHZl/J5nmH6mp4957GMaztf2Y9p7Qh5hsLNGW1kY2gVz6jTl5xme
NE4qpzqdUk78OcoI/431Pdmyn2L76Gdc/w8uTsLs
                "]], PolygonBox[CompressedData["
1:eJwtlU1sVUUYhgeoyi233Pa29ztXo4iCVInQoqIg4A9SARUaEMVIBNsS0Kgt
YjQICoiYggrFvxpKFMNCYwIoqAsgLnUBJgRwYXSFCho3AhWRWtHnzeviSZ4z
c2bOfDPffOeq1o657QNTSmugAk5FStfUpPR9dUq/4CWYXZnSVgj8hyylBXUp
VcNRfJ3aqlIaNTSlV/Bf4RBjgznO4o9rDvoP5VNqww/CFvqbYD9+AMbja+Ew
/in8VnDbPvwD2F5w2278DTjCtzphMz5AY3Ip7YGB+EWwF/8MLg4jvwCD8X9L
KX2S85jEcx8xfFjnmM7gS+G7YkojalNagS+Bn3nugfn4P4zfnfMcF/A5tG0q
ekwbPp851xHry/AQPii8Nq2pAr8EduK7oI/x27V+YlsC7ym28F5oD0/ib8Ll
Bces2MfxjalFf/NevKmc0mTmOc36J+F94b1vgUT/IOio8Zn205fjeX+N29Q3
k7aJrPVWuAd/UedT5TN9Cb9OZzaEM6R/NP4EYxpqvSfamzvDY0/xzljtf+Zv
74QCvoM1HWN9G2AzPpR3Erk0AAr48LLXrjMo4c/SNpZvN8Bz+ChYzdxroB7f
wZxf8f2VsBXvDOdePWzAi3Afc8+C2nAOK5eVc8fxHrif/ZwH2/B5MJP1vw0P
4Oszz60YV+GLaHuHvm54FB9J27kan8EY/GrabmBtN8IIvDZz7HpnGP5IeG7N
sRBvypxLzdCITybmE8TeyP4sLDtmxb4SVuDN4VzSGemsNoVzfwq8qtyAE8R6
Eq4I74H2Yjm8hl+qmCv9zmX4xvDYXuZfj5fDd1vv6N0t8CX9g9mft/DXw3Op
rQu/Df4i1vNwu2KHM3iv9kDvwjTm7oLn8RfCrpxSbq2Gj/FFilH7AX8zth/u
xp+CH4n1J2hXvsHxvNueDL+jd6fzPB1fAN/kfed092ZBC94Ks8M1R7VH7ywO
t6lvFzwY/+dAwTXmffz6cK4HjMHvCMfaB1PDOaBc0JpalEswI+8cUi7NCa9N
bXO195xxO7m0D/bgX2T2Cs78MF6fORcqVHPwY5n7muH3zG3q050t4R9pvwqu
GaodS3UefOs8PIY/HI5Nba3hO6m7eRoawjEpNu3RDLwx3KczHKe5S65NqnH9
+M20/UHfWbgF7828th4okq8Twn1/wkQ8rxqb8x2vwq/UHaz0HRmOLy4711fB
Rnx52bWhE5bhUfbcuhMT8G3wbck1RLWkq+yxX2udeGW4tuubQ3RXwrmtHFur
2hRe2zmYhN8VPkvl3LRwjinXVHM6lK+Za7/OrDvzP0r/Ku35Xt2VcK1WTe7G
bwrnvvZoPP5MOLf1z3s6XLNUu1RDrw2fkc5Kd2QZXheuVfrH6l97IPO/VTXu
c9WH8Np156aEa4xqjWriyPCeae/0D2jDh4VrgfZce68aq1qrmlitWhS+26qB
7+L/AVUwF6c=
                "]]}]}}, {
            {RGBColor[0.15581639436236117`, 1., 0.], EdgeForm[None], 
             GraphicsGroupBox[{PolygonBox[CompressedData["
1:eJxNm3W4lkXTwM9nIXjiOcH9HMUusElFQSxAEd8XqZeyBQkLQUQMMLBIEYuX
ErsDsQOxEFRUkJASbBHR126++V37e65z/phrdmdnZ2f3np2djXu3M87vct4W
RUVFY7cuKtoy8OWVRUUjA94KOLekqOicgN0D9gg4ryTR3ioLvoCRQvOAUQHN
zFN2rvzPBsyP/GXS4Vsg322lRUX/Crg9oFPAfwOmCJ9Kh3ZiwNSAaeLOASeU
pvq3lia5yG8a8EUt3inW/0wM/XPlfmL9Keb/HXBp1G+irEvKUv4NMbQ3pb8e
MCKgsWWXCNAOCrg64KqAltJeC7g44MWACwKGBLwQMNj8+QF7maesUcDQgPX2
Dz2vVOY7ZSl9iPkrHNMWAQdbdoWw0LIrpL8dMDrgsIBrhPekHSpG93eVTXqR
eLS6ouPeAatCpxsDJgVMDlgTcFPAHQGzAr4JuNN0j4CygNfDFt4ImBnpGQHd
pJUGfk069TcEdDc9U/jaOvcE9A7oY9vH2u7KgInqhM1tEfiZkgT/F+mnA59d
kvBTJUn2f9RvbuRfCahnepj5eeKLtOXzA54z/Zy2vVEZ9PVb8V0BA6LsyYDZ
ATdH/viAW/ye4I6liU7644AvtdnpjidlawM6mJ4s0NfjxKsdg/Zi+r6uVjvI
6uq4AV9JQ6cnAvqr31/m73Fc7w3oIu80x/xux52+9TI/2z7+XZLymyzvKWYs
NkfZHMf8fO3n+YDz8BEBewQ0jLILAvYOWFWc8F7mVxen8rWB9wncCF2jTv+A
2cirxXtO5HdXLvBMWaLx3faUDz/2UXHKF/zaucpF/tCAAwKGB+yPzlnKnxd4
UMjaJWDXgGsDWgdcV5bqDilJejYSrylOsvfUXvYyvTLoZytjN2F5adJ7WWnK
7+q4QFtRmubbXs65PcuSrRf8xV7OR/j3dFwvCF1Poy9Zou2lj8kH7YyA04WH
ShLfB/aHvmBTDZV5gbihOtH3pVG+s+mBZSn9YWnKw4cfwH8tkW8n+3GOfd3J
OgMCPrI/ewjnyrun+tIX5t5+fgu+z74BFwJRNixgrviigFfKEv1l/Sf1n1Uu
/Xtfn3eh5fugT8jauSTN111MfxjfaLgy91f+fubniYcrE3mt7PsQx+w89X8u
YMeS1AZzjTZfku9VZbAu7Gsb6HWAtELZgWVpDUFOA75VcZK3pDjpOki9dw3Y
TR9Hum/A9gE7CO8Xp/rvFaf89tr/OdbbXbw8yldou7s79oz5Ouffx8UpP0w6
5WcGVCtze9OLipMey4qT3KXm0XWg40wam3y3ONVZbN8Kfe2n7uTPkpZZ53Rx
dS2bPs3yotLkb/D1L5ckn15XP3uLPpLvCWaN5RuvNyZYb/mt8pPeV7tu6PxY
q42vMQ0ftjRJn7xKjI+GZ0JpsvUVztuV8nzkmlXIr9SH36zMtaU1a+1q6+Mr
xlt3pfNnhf5juTyUMZ/W2v5k6+2mj6GfxDzEWMxn5u+YgIdjnH7RLzCmj5Qk
2sPSGGPm9Q3WWSIu+IMPlXe9ZYsF0sz7mVny3fcF/t51hbXmj5D7WMDjtok9
PVqSfA7y0HmseKnrUM616jF5+6on9X8VQ/9NudgPa9zv0h+zTz8HPBgwXd3Q
sV3Y4Y0BEwO+zMUaGDA9YKrpLwL+a/7zgKNDj6NKU7vtAre1T5R3tg48x/jt
jpEHu5hueZdcoqNfW+0CjLwpUfZpwO25ZB/QWPNPVAd0+STgNnn+JSZ/f0VR
0QMBPwb8WZLqUZ86yO0k77/Nrw+41bq3BHSslQefEHC8ZTeLoa+rlf/Y9OSA
DqbXml8dMCngJvNrTB8rLpQdZ/nv8T02Bd6YpbVzot9mXuSzoL8auH/gnQIG
UDfKJhen9Xd2LpVBn1ScYgvqQjsrYMeABVG/b+AVgXcI3C+X8sgh9qAetAbW
eVqfSVx5SZZsZ2SWbHOc82yMc+QI50Ib89eLl8hbsOvi0hRrvlqS5tANyhiv
jTCnKbu4JMXJ25XWxKdHKmOM+ChlE38Tm7In2GC+hWli6ZnKnqi/gM4+7mvn
5XelKaZjzvzpHFpaq53elvfSZ03UrsbbfsHeJ0h7KerXCfxi4G0Cv1CS0vhn
yoi7tg768yWp7ALLSRNnE29vaf0h1nnW70D8NqG0Zt58a9+JP6mHzK1Mn29+
uOPNGI73u6H3647xCNuGd7C0Er/DmCx9y/FZin+Jb/8pSemBJTXxLniQ/uU0
/Q3fYZb6ESNvUl9immGuVYzFhY7NUPvbSF3OVx9iyj3Nj1C/i9V5sOM32HJi
T2IUfO7/SlMsRf8vss6r5tknE2+wLgDEIoV9cmFtRG5DdZqnjOHqW4gLXhEX
yg6wnYukEzPsXUvHfaw/VHhJ+ew/2LOwN0I39u7srz9Tv8L+/nPL+2mn+PY7
tPmCvXM28ZXjfbf2zf78W2nspzf6LZDHOQL7e9JTzTN+9zqGpNlHI2eItkp/
vpR3mjzfOZ84V/jCvkBjv73J/s1QR84vvpSGf/5Mn0xsurO2NUCMrZWET3+1
PL59wIiA102/EVBWkfJvBuQqEo30/IDyyJdWJF54LpP+pgDvpZZdYv6lgBcD
hgS8YHqbkPGfgO4B25nuETCrIs015hxzdl7wDi9PukJjnnPeA/8d1gdmBnQL
aBXz6qjwu4cFLlYmvOzpOfdhP/+a8i4OeKU8tYEO5A8IONA29zd/Z5TdFfBt
wF8hd3DQtswnPsb5oPIEI6zLenugdVnvmwRuHLBfeVojkUvf0Ak/NMu+oCf6
1As817G6wPGqU5EwY7ltRcIvqzt9oa/kLyxPdYG60obKS52LrPOKAN8w9bvE
fqAbY825FmNazzE+JPp+RIztwYEPCmgV6QMDb12RvueJFUln0tDQs466bqV/
5vt1tayu9eDpHNDFNGVNQm7rkN84S9+mnmNTFbgyYEGkT61I+foBC8sTJn+i
dsJaURH5t8pTnbfLa3hPUQ78jF2JtlIp/wLHb67fY/d8ql+VT/p0V6cT1X1q
wHT70FVanVr5LvarffSnffSrXeDDA46OdOssjUNn5c2wDmPf1pjymCzp062W
fGROcyzQeWR5Wifxgdu63tVxHOZpI+g+X/4K7aOuutVTPvnO1qM+/JdbZzvH
C1s9KJ/Gc698snXsmlhyX20du/qOdY4Yz34TQ9GfCfQpoK1xWVvprJOsR5zr
dctSPNY18BfRTuPK8KnMwyzFZ5sCd8lSvNU58LG2wRhvcE59E/BDwP8C7jOW
/SmgTcjaGPjgysTzpd/vK/nhO7wyxcA/SgNaVyZZ+Bva+No2WlSmfLPKJAN6
88qEoffIJ93PCvxd4LsD7gk4uSK1gW6b9DN3m7834CTx9/LDi+0+IM//LL/P
MnTsLS9yLsmn/g7IJ1of+fFpPW3vS/vdtDKNM/km6v6V9ni3vL20OXjgfdwY
jz0L+c+dC9hzwW8dHLhFwDe5ZBf764d+tB8/2Y9WlamfyPrdtZg92KMlNXub
322LePEP2/5VPuLG3+QlfqSMGJQzSs6RiZWxr2bRdtOAr3LJ7zVxzVqnfvvq
d/cOaOi6BW4ksB/ZJ/Bv7i/YZzTWd36u/eOH4WGP0sj6+0r72PpDlcf4HBJw
ZXlaC/g22CbzGV2bl6c8688hlQljKy0rky1t8vt86zcif5hl3ysLGy3I/lba
PZYX+O71OwzQZvoFPrQyyYOnoWOy2jWNMbzM8WOv21Q/0VS9j3aOjy9OfdiQ
S3bwdS7lm2kXo+wj43CFtI25NCbQBhm3cOaDv8bfLbTeQn3158ZcBwmkLzFu
I34jPmKPwt0RefYzo6RxXrKvZ3qXy9tMILZqrswRnqnt75neeuvt5xncJ8a9
+3sW96kxMbHkwbbJXVAT2zjQc7oDPBfcz7rDa8nYxzO+C8WF86fGyrlUWU2M
/xobK5Ln3qTUfQn3E+z9uBvplE9rZ9N8mn/4E/LF8hCbL3A9GSW08Ns0Nz/S
9eBy0y0cS2Jmzsu4O2ANmmvbdd2nzHVvsiHmzD3xjb/J0tgeaGzO3hC9OaM5
NMqODNtpmaX6yKMu5b3sG3Tkd7Med0TUvaKWjRTut7jL4uyY83/OlDiT4qzq
YTHngYXzI3BffRCY/cFZ7hH6yQ/PI+YbWL6D+b4CPJxr9tcXnWUazNkkZ66c
cXIuwL5vkLQ52jz5nYzdqcd+9Rn5d5V3kPnCPVUjz4k5c+xvXe5bOMPjLP1s
7Yoz5UamG3nm97Tl8D1Vlu4tyA/0nI78rVkawylZKoO2q2ML35Ni6HPK0hnf
QMuB2X4Dvgl7J+4XOQ9nn9la+kb3VdAOK6vZMxXuGze5D2opzzXykWaPhZyr
lN/SOt8po6V09mtX1ypfqI2/rS9+2zx73BLXjyb6vEuFN4yb2TuwZyAOYo/B
NyK+v0j6PPnhZa140TVmiHHSha4PlLN3KuwlRih7hOsL5dsY37JfPz6+weiY
Ix2ytC53MY4ZrK+mDfYq5Ovm096nIG+w5S+4Hu9fXrPXGi7fEHnw/S+ZHyrs
o97EBOwJy4wpSmrlGR/2kMSQxJuF/SM86EKecvaOxJW0TRm8lcZH5eZPMhah
f12l97E+Y1ambMZzrrrtZ9+GudYOtQ854yTqwFfYJ/VwjZylHOqy72BP9C/3
bMwzvnGRPqinccU0dSM2+lpdiRM7yksd7nK51yT/t7EJc/Mux46xZH/OmdDf
8m3WN5xkfwvjcbJj8o/+YrP1wNz99nCckXtZec36jB/tYmx/pTbOOnuSMu8T
V7o29FDGndKh3a+uPR3zv22b++VCzNpHuKfWWPe2HvuXacaK7NeJFcYVpz0l
+75rA64PODygTXHig58Yk7h+Q0XNnn9mrbHubjlrAmdJrGdf+V3gaa3M64pT
u2OL0xqD/rwH4Hv01qb6GFf1Uu8b1IU98KmOQ5Vjy7jOdy283NgGuWPkv1S/
gZ23tx3aAwr38HNjDtePNfGVwIsi7novYPuqoqJ3AmeB3w58RWXCCwOurkx8
7wp5eetXpfK3pUO7yvyV5t+1bnXwvm9b1wQ0MP+B5aMtI39dwGJhx6pEWxKw
U1WiLbHs+oAbAj6Udq31kbtDVZJH+rXoZz76+3rgJQEnRfrDLNVfbHttlAWt
lbKusewD84zDoep6tXiRdeA73D6Mti51Wlv2fi1aeT7Nh20Cr8zS2f2qwB+7
32TfuVU+xaV/Rroq+rLAb7HE/u7s2EMf5VuokeYro+yUgJOFkwIqTEO/P6Bd
/dgjB0wMWB0wKeCmgAkBKwLGW96+Vhn4WOtQttL0R9Y7ImBMwA3iIwPGmgYv
Vd6f0f5fAX8EPF6V8rR3jHKWB4xTh6PF42yL8rbmkXlUwDLT49QLPVcFDK6O
bxJ4SOAfq1L6h6qU/sFxIP1TQJv6Cf9clfrxi+mHAiZHvkPAzQEPyF+o96B8
9BVMvRbOH77LUcr6NeBhMfnfq1J/fwv8mGMBjTx9/rVW/lHL//S7UfaIZb9b
xpj8Jc8TVek7kf+7Ks3Fwpy+ynl5pXPyjKo0nxfpA6rNn16VfEEh/67lzKu+
0smfGdBPegN9B/XwDROydLc6KUtA+qYs2Sd2il2fWpUw/G9EWXXY//wsyXhH
X3NF5H8KP3Z1lt5DbWeM1MB2mVsXZ+mO4aIs2Xql9j7LPSm+ujyX3vlVeK/G
fRnvSni387FvBxp4v8Y9G+/OwNt737Z9riaPnoss580G9bjrw6/yho03cHlp
vCWsClwZcHIutU8aGu/f6puHzrvFXC7p2kcMHZ/FmVZ77/vgKcult3+8+YMP
Wn3Hc6F+oMo5z5iUB8wPeuN8Ov9rF/jSfDrvGs0ZWz6dp+6RT+dHnLGcHXg2
510h+3ne7GTpncWpgV/KUh9ezpLcNwMu0xcV/NB887R/lXZ3iHZ4tetDS9NX
1fLp+DnqojNyT8nSNzo5S+8/37J8D3VuGLi753ic552ZpXcWA7NkE9jGsCyd
I7P2HxW4Z5bedfTI0jqz2DVmoXOX+XKWdk15syyt6U2z1H6l41qhj0XXa/T/
nItgf/dZdkSWzijaZGk92VG5tNdf+fj0AdJ2Fi/R1+8SMBDfkqXYoDlnulk6
zzwyS2vCLtbD7ngfiY221WceIxR86s/6rof0Rw/pn+jzwX6nB5yfD+pvCj7s
UX3PI+bPMI0/eM+1d4HrEeNYvzqNw67VaXwOc40d7XpKvjrKnmLeBl6cT2O5
Kp9s41Dt43TbQ1fonBcV6oML50utpPXVt6Ivvp7+4LfnBDzpeN4SY3FrwDrx
bQHrAzqav0XA9x9fP8l6TL8L/WPLkIn+my1/XL/8qGODn/xE+bcr+wTzDzjG
PzlXH1Df+7Wfk+0zPKcFTKpOMsZXJ54f5JtQndbeOwP/HGM3KGjf59N8a+n8
ahNlRcFzaOAzqpMOp1en2OU645VW1Ulmu8DT8mk+3hZ4Tj7NxRcCP5NPNjc7
n+ZjM7/3FHxK4DsD/5BPtv9HPvmFy52zpOHh7LepdGhnul6zbo9SXnPjqjb6
Bs5y20i7TJ+DrKeizmdR9/Hq1F9smLPHw+0T59XN1ZM9UxPr4fuW5tPceT+f
9lRN1a2g32Vi4vtm0qn3hbzN7MMgbQBbGCmdNjkHbanfQ5drtX+Ac1Bo4/2m
46pT/MCaRR/Yf7RQzihxC2VdaT8P1ldBZ44ebVyEjbP+z9Ym+2mX0I4zlptk
THasMR74OG29o7Y/2zrEE/9Yl/wA7Qc7gkZZB2OlybXkkGderHO+IPPT+mk+
0OdT9DMPKHuyuqwRT1aXE5w3xzvnkFtkWYG2Vv7N6vKPc7JInrHGpUfpB/Fj
x9jv9sZM+Mx2xpvjavEyn9sZf7bVn+IHiB2x20JMSPzYRiDNnHxKHTY7lk86
lsgjZmtvm+AbbfNIY8fN8s5RdiHePEKeMfqs2xxT/Nog+Qe6prAunKUNNNAO
+kk7Ux9OTPeEtP7CTtbHt/eVF7yD9fuKH6tVhs8jhl/m+M1Rf/r8p20/oV0O
kN7f/BPaWaEcvfD5+P479W9Tq9M8Z74/Vp18IvZTX/9ZiCvP1PciY4XrIHuV
pdoB+rEeUrZc27lZG51sfo3fg/0E+51dHFvG9VbHHbt+wn4xdqucV6utv1o7
flC9TrM/eXXLzJ+mny+U7+i4IHOluk/0+z7p2A1wnOAj/uttXHia44Hsv8vS
27W/OLuPWGFVpL/P0v3KKt+zrZdO+RrftXH/xPkI73Kv8eyPM8BOWcrzTne0
5ylji2vOV8ZLG2ea97qc6632LV1rz0Wu9cyCswvOPD4Uj7Gccxne23K+uMp3
eWM8RxkrLJWftpZJu1Z9W5lGFm+SZ0X9HgF3sscW35VLd2vguwOWZilGX8b4
ZOk93Zosvcef4B3yeO+byL/sHTh34d9417A8S2/12DN8lKVx5EyQvs/MpXup
GbkkBxkrfAfIG0DusCdKJ7a7I5f0/kaMzhvVl3TPXOLZoOz/yHeHAK17QC/7
R72b/A6rpWEz6H2DY058yRtJ7im5Q7zOs6zrjZWJmftkaQ+1uCy9a/ynLNkZ
Z/KkN5eld5Xgolx6jwmdN5Pw8faos+eDc+SnvI60Qtm23vEA06Xx3hOZ/yeQ
5j6Bvdz7nvFT/0TfFkDnv4HFtvOUOk2VB97T3dewv+nkuTdlvBdj30HZX94p
oP/b7tsWeq/wjjRgoXdA73lfgE7d7AP3SKMtWyR9hmXVxu0FOndovIHc3r0m
dbg7Yvx5uw4N/qtto7BnrWddZLzj/QR87ENHqd9I82+Zr3Kfyl6Su8PCPnm+
PJXuTRfY13fd374pb3mtfS973iXaCzZ1Tpbe853tW1TeM//kfTpvQXnPfZe2
3Et7vNt0H22zt3vhk6T10s9B520yb5h5n1xqWU/z0Ovk0jvkbcyfKJ6qPPp5
svOph3W3DeiqjO7Oo27Orx7OsT62n7NshnWAutKmK6OrdYtrtQEuyaV5gr89
zvlyvLQO0pgXW+TSm2neNvMOuvCGmrfRU6R1sm+8y+O9c0f54dtSnttq0Wao
40xpHZ1PneTdKmBrZXZyDhfJd6zzGP3+cn1pr76Ft9J93YOzF3/eM4SFWVpv
2stzvPLwN8v0vW9mqe+U3ez4M3b4M2yF98TYUHf1r5dLbyym2yd8JffI+ESA
u+SvpW9QDmn8KPcRs0xD4+0wb6JpgzfObcxzzk4byDlSm8V2uYfjLdKnymBd
4dx2k2nsmvo/afcAb2x/8U73N+fBxlzNujQ68z12lsp+8e74CPVB1gx1Keg0
0759qj18po2QRz/u3Nab/s13K0cLvCmmL8j60nEkP9Zx4K0J7wu5T5xqukCD
n7vKro49dfGR2AT/Kvzs90J37oW+VGfqTrM+a8xavzX6rddO12nH6+Uhz93l
OmncudHPwlvIz+33f00fZHnhHQxtbKctYTvn+d/cuVm6J+FuhLc8H3ieh0/9
wBiEO/ROrgm854WGj+POnLfLvPvn7T7vnYkVVhpzvG8M0sE7Of6b6WiaO7cO
3ruRL/wzyV3NaOOrRcYHxAMfSbtGucfJ+7f3YcjiP5p/vJeDdott0Sbr9Qeu
g/w3UPiXkfcuHxpLLTWGWmZctdS4bLx6LBd4S7DMsiX6+cX6/MJ/X0ssX648
YjTO5zhv5d8H/nFAJ+KHGx2/lZbxfhsd8Vv4KvzfCsdgD8f7I+OxW+3fCcIW
3qFep058B/7n3Fqfhm/n/zt8NP+6kWeNIN/VcuyE/+iKrYM/3DJX4xM7mYb2
nLJZX/CVrEusQaUC/2JDw98jr8T24Od/686moXURb2s7/INNWU/rlYqRw/95
25nGpunzbaU1749PcFx4X3u7Y8L72E7SGBfek2BL/5Y+xTJ4uYvmu/H+Y6k2
x7sTbJDvRmzMPKnneHU33c2x5DvyDXk3+Yq6Us6/5oV+rNEe+HegnvX4X7Lw
j9/u2ugkZfG/BG/suAtHDm+lGF/eN5FnTHhTwn+1xIQljhNl3b074A7hDesV
/qEnjoH2rGst9bGZF/y2b/gNqcP35rs/q4xS+0Qf59lP+oCNXahO0Hlvdb5y
kcHbosK/yMTNc4yB5xijbtb+5injaeln21bhX88njUlnKxf52CZyeTdAOwOV
+6QA7wD56Qf/g/aWl/dNyBhs/+faXj3tFdoF0us6l4bJA405NdT+v+z8gsb7
pEX6sCHyveh4P+uYvmU8eXlZzd1Gzu8BH/HJCeItnDcvKKfEscQ+Zvmdewik
uTMifnnKsewunf8wGJtBjm8d+4l+tPO09gSc63j9PyQLVFI=
                "]], PolygonBox[CompressedData["
1:eJwtlFmMzlcYh09kSJrM8H3fzHf+fxdiScoFYqhWLTODFgmTGCMNjbGVQam1
FVtSpCMxtgSxBTdiSV0QU+LC2tZSFY1gInZSLkgtEdUGF56f31w8yZOzn/c9
72n/zezqWc1CCLVQAC+SEKaXhNAWGvEZ8CgXQmlxCEvwn2IIr4pCKG8ZQh3+
I+wvctsy/ByMzYRQDMfxpXCGvkWwEN+ehlCfD2EV7MWL4UiJ9/yX9T+COdkQ
jkEOP0D/34zdCuvxy6yxnrVvwQN8EW3lea+5Dp8fm/aCH/A1qedugdX4LtZc
wl3OwWH8M8ZUFLIGfIrXJU13hW34ROZUMncYjE99Zp29EQ6lXlNra8w0fB6U
5X0mna2BNa6xVj3swKvhZ+I5HoYrvuzZhbN2hunRe2ivoDXwdrCP2LyEvvgC
xpwtckwV21Lox9n7Qjd8JGzEN0C1+mAgPkBj8BswmdjVwk28SvGkbzAMwWsh
Ye0Ik/EvYBB9X8LA6JwqtyVwAr+c+K3ojkfx17R1zDqH7/BjiWOdZcwV/E/a
BmecQ+WyPvotrYRV+EzoWuSYfId/DX+x9yUYrfjAffwejMNLWPMiey2HLP5t
9NknwFy8Bu4WOiZf4SOiY6M76+63Ep+tRjHG/6PtKWd7Bv/jA6JjuwIqo5HX
wVB8TPTZFDPF7p/oubvhsWoh+qw6g85yRXPoq4Gr+Mfsmc/5Dh3wWniV8xvR
WzlIzh/mXQOqhWfMaWDuL/Bc9ceY8mLPWZz4DektKUYT8euwJ+M9tXcVY7bn
XNOj9Dajz6KabVSuaavKeYzG9kj8VnXGbolrUrXZXG14p8SuOaWJa061pxzO
xt9Cr6xjqtj2gLJCv9nu+G/KF30J/K7cKEa8hTatQtikvyO6L4Wz+JbEtaQ7
6+7baJvK2EOwE/8DWmf8xi/gpyGf8R6/4gfhXSu/wYboHClXitETfF/0Whqj
sb1T16L+qBQ/Gf32teYp/A5MwafCXbxn9F+iO36i9xVdaxpzO3qMxiqH9zRW
NVboGi3D+0fXmtoqlI/o2vxQg/jw6LenmlBtDEr9N+jPmZQ6ZoqdYrIZXxtd
W4rpOrxP9F/QH3rj30fXiv7wxfjn0X36E3vhL6L/WtW0avtN4lrRn5RnvxaJ
a085LsDPR+dKOVAu3gNUteNS
                "]]}]}}, {
            {RGBColor[0.3448531247898359, 1., 0.], EdgeForm[None], 
             GraphicsGroupBox[{PolygonBox[CompressedData["
1:eJxNmFtQldcVx4/BxPaN7zuc7zvGahREbF460+klRgUBUXlojdT0MYooKFJN
7Ftn2oc0JoabgM50WjHpUxKVW8Rq22h6b9OZahCFE655qqk2U7WVi4qm6z/r
x8DDmvXtvdde98s+Z8WugxUHnkgkEpkFiUSW4ctBIpEOE4nY4L/ZicR7Bv8z
uAc+ZfDrnETigMFvgKyU7/0gx/EFg2mju29QGjgf3V1v33cN3zF4x6AocL4T
2b4vunW29y7f2isM5uTfjBKJ24Y/j/zOGYNJg6lsl1cSOO5C9pdMr0umy4cG
Lxt8YPBbQN9Pcn7R4BB7+n7K9h/Aozvb6WXnQYMfwk/3NgZO8wCahSmnKwt8
7yG6SccO1u8bzGS7rFeQdxofyMYnUu4/+fE7KV/Lv7ewXT7IQo7k7cj2+7Nx
yeLOPfZ0VphOJBaINu0+m2D/+cBjsTbwOwuQfZuzNYHrPYmvdxl0YotozxNr
8doJzSly5iWDdNpp1qSdx4bAZXcSL/mmB7/IX+Il+rocj/l78BNdceA85LtN
gd95FxrlimK5NeU+eYcz5c8Wo31k+DG5pRx8w+A17JOdi1Ieh0vkgOIvfuOR
x2ss8jxWrBXzJ5GjmK8mJw5x/xBr5dsqYqyYfDfl8dybdtxg+FXj9ZzBTwM/
X4gNr7En/XYQu8q0n/0cXq9Co3q9iBzJlp7SsTlwO3Qm+1QLi8j3itTcnnL5
y3x/D6z1IXgWUCfi9YJBjenxouHqtNeD+sBKgyaT1xh4DR7EfvlnQ9r5rU/7
3iv4eCF2ZMH3F9gu2u3oMhB5HK8bvhZ5XPsNV5Jryrmj2KuaqyRHlZ+jkefW
SOQ50GawOfBv5UJ54Ha8jbwy+DyAr3J6B/mzmRw6RV5r/wX0lW8ks4q8Vm4q
R3VHNlTgU/lvG7Zuw/86ewtbpcNJ9rRuwSbxm71zQjkSe+yfir0GNkG3jbvt
KZfdyt1j2Cx7/x65nh9FnjvPkWOq/8PUwlTk+w8NHzH8psE1g3q+1bO1X8j6
OljnH1NXh6kx0fUbDHDeYHCFvBXdP8hfzZqrhpcY7jP8dNrzMjZ8zuBzs6mX
ernMvVryUPkoWa8HXt/6vspaMR/FF63EUXvPhK639BoJ3Net+KoNf61H/zfw
Yyt0qqshg0+wcy2ytKdcHMaPh7FxVegypEd+6Ocj+HTWf5fxSxr7X8eGI9D1
A1fR56v0GPWesaRj1em92M8ysffaBvyuu1/Bxy3oqZwpxZ4m8FHs0DoTeD1r
fyNnx8zXv1Rupj3WV7BR8seTLrsVW2Xj4tBpPkaXYnheJgeu4Kc+aJ4OHffB
Q7EYwx990I6zp1hlsPd67HwHkaPzgtB53GW+ac7p7nGDT7k/hoxrxGFZ6Pbd
oi9kzKZc478ix/kOkjN5vHV0Nmw0+fTAlfRDnQ9iq/y439bL4VMHzqUXriJ2
Wn+S9Lv57Ktf/i7yfvOh4T9E3pt+H3n+KVZ5ocvN533SQR+aAncxa9eRq3d5
gzxk9n7KjNOsW4evRbcSO4aSzlP9tpJZq9oQrWzZjz2P6HkzzPJu+N9Hh270
qWI9RK2sDH3WFJDP/cRjqe3fpD++TV+roEe2gz/j/CQ9c3no8ZHvT0B3w+Bf
0Ih2nNgfJ5bXqZER9FF9SJ56i3JBtOXQb0eXt5jfmuONaZ/JW5lhray70h6T
kaTH8k/MrT9Gbqv2RpMexww1p+/c0NeCFaHb8pfIZ8yfI/e1cmkw6Tb+E7kn
wLOzop29YWpXdg3EfvdO7Lq9TM4c5H17gLfPInhM8GZTz1eetyTn7BGW/m1J
70GjgPZb2TuW9L4wzL5kNia9rqS/cks538y36JR3R/keAvKojQJ8NsY91UwG
fk3s7Qm9j2iWlNn6geGHBpuSjmdC12m2d07ausNgKnTfDKDbmdDPJkL3+SBy
ltBH1U83JP1cdDrX3QaDC7F/9xm+b2fdoeuhO9Xo1mtwzuCxQWXo8naG7jvp
uhlow5/yfRlnB3Lmfm99LfZ7X4+d/pF9b8HfLdwVjy3EYyN85GPdi5C/iX35
6MfG6wvDtbH7azNy18feVwsNbzU4bd8VhsvhL1u+FXtNfzt2eWPIL0e+6I6T
F1rvwv/SYbvdqTP8Yux0bfjgOLTicTL29QnD06H7txS95eMeYnw2dF9opmoO
VRnUGLxPDKrY323wfOxzel3ssdKe8mhf6G+FWoOLkb/9/mp4L2e94FpiuZ9v
9aFf8a29UuP7rOFVhm9H3iv/E7mM3eRrTCz0tunnrZuJfL+Ss/PYLh/E2Cb/
5cZ+nm+4WDPRvkti570Y/nvxSQ33rjCfi4xutXI5drrFzOBl2LYX0L2l5G41
/rnA20xvtM/oseq1N8Hqk9PUViexUoyUg/LXF+T/Y2LVS3xmqNlb9OB/p/xc
uTADve6Wk3NbyPtz+F1nXciT/Bv0SfXDb8Q+M78Ze54p39YaHo58Rg3p/Rv7
W21N7Pm0B5urqWH5Qr25jvi2M4tuMB9u4QPJLkm6/dO8q/W+1rqY3tNuMurt
+2zsfpF/VIeD9P/l0E7B6ydGV2T4Z7H3n6J5PUh02ruPj1UXvfj2LHWiPik+
1fi6h7MZ1npnLSFnRKd+Lb778K/4/QgdpEsDMkVTjz5a11I70j8XX83ao/0B
5vwy8qqCfrIn9tj3oI/ONaOfwdfL4XOGuuhAr1piL1+c5lx0GWaqcr6Keqki
PzqBDvY7yVWt9cbRfxCFvA80AzULc+m7deA85uaFeXui1T39B1PCO1vzXe8w
fZfAa5L/NUp4G+vN9iZ3i9hv5KyYt+0G3kY15OJ53mCSPRH7dzLttnSR/8qp
7nk+rSHmO/HTaWyeZK3+Mc47uYu7yqkg9v6UE7t/pOcRaHZDp3vqJ3pb97Cn
+rnDf0r6b2kpuvcHc7899PbZyFxqZo7Wz8utRvYGwY1ACTldymzT3QLkryZf
Zat6WDNvhCZmdT28LtHb1eOPMjeH0aVs3hxtYQ6OzpurzfPkj/K7Q7OkifdC
IzTipbeMfLsaP5Wi/zR31HP0Dv2I3+l/i/ydrHmaR50sw5YqfN41L6c7iZ3i
9ix3lPvy7b7Y6+P7zGe9C/Php9pSfXfxdu1OO0/Vl+bM/wFxgVeW
                "]], PolygonBox[CompressedData["
1:eJwlkktsjUEYhkfTSLpzbjN/rLQUtZG4t/S0WFkgoSxpj1SqFRZ2EpFYCgkh
EZeFFWKhVWnFQt0rEguJHvfbxkbRLjSI6/PmXTzJk5n5v/nm+9/6yt5Ne2pC
CGWohS8xhN8zQrgK7/GX0I9fgRd4IQuhrxjCMGR4Ywoh5kPohIX4M85c4uxF
qOKLkvcuw0a8O9mnoAc/BW2FEA7DOXws+tsL8BTv5o6OUgh10I6/je5tAN7g
O1nbUvIZnV1OjTnUboQVeIW1GvbWQw++krXd7DXAYnwpzM77m2V4O8zHm2A1
fiTztxvgKP6dtX28vQm+4c2ZZzGN/TL+PLr3SRjHuzLvqQf1UuabeXnf0YYn
1kaKrqnakzCr6BlP4b3wj7NDsAsf5Pw4tc7DCfw2d3Ry13a4hd+HCt4F9/Dm
5FnMhRa8NfMsdefMzDPQLDSDJfiq5LPqsRV/AtWCe6rixzLfrZn34muSZ7UA
1uIj0b1sg5v4B/iL/4EJ/Kd6yvFv4Af+NXpPmVP2NDPNbgI+4YPJ2VAP1/Eb
8A4/CcP4aPRdypyy9zo6G8rsK/waPX4ueWaanTKsLO+AR/iv6F4OQS31ivA4
50w34AdhXcH/4EByZpVdZXY/fjd61voHd/DpybVUI4efTe5VNVRrLDk7eoPe
MkBPZ+jtIwzh/XC65DXtKXPKntaO6y3Rs9EMNcuH0W/RP3+Ab6ZmX94Z78C3
JmdHa9r7D7jdlo4=
                "]]}]}}, {
            {RGBColor[0.533889855217268, 1., 0.], EdgeForm[None], 
             GraphicsGroupBox[{PolygonBox[CompressedData["
1:eJxNlblP1FEQx5+wiIpossvm/TQ2tiI2eF94dF54BcHSRBOIgqILUhijxqsz
GlC0EFArO004Frn9E4wtZwtYGLF0vpkPkeKb2fd+M/NmvnPs1itN5xsLQgif
DYWGfDqEm4ZBw0wmhNeGN4Z2Q4dhivMZQyffdX/KcCkbQq2hJ+v6J/lWk/Vv
3YarSQjrTF4zOc13+aiMIdywNw+YfG84Z3ddJsvLQthuaDHU4X+D4a6dKww7
DG+JpdqwrcxtcoZWbCuAfs8QZym+pKs4tuNnDl/riVmxK2fpyXejxdif9lhX
2X2vyT7DEfJSfrX4V5xN8CleZavzgOGo5XZbdtG5ls4twzdks+EDMdYB+duY
9dhKia8cbnJgxHDHUIJeDXK8zG2OJe6jKnH9O+T1vczv9cbHrL+tN39H11ky
uTt6DrtMzmac+wrsLqPfAs/ifhypWk0g2wxPzX6d2T+L7qONbzlyGTVcjM7t
heic5eGtBZ9j2LQSw/7oHO6LrleY8ToJBRmv0XHlYvIYOv3U5LmdS0znusnr
iedSb7Ihcf5emDwUvS4HTZ5mBl7TK7OcdV/IbBRwXp6LHvpfcaseqk/e/P4y
2Zt4757NeA920f+PTT4yrLXfT6J/X53xb7JXv4mrDfSDOP5IHZRDNbGkiPUU
MRXxVjXoRO/Mijw6mF/ZXKAWNdHPulfv99An84YTdg58O4HUDthL/faY3MmM
V1KH4bTPQH102wb8r8r8r1nBinM/dW2jX5Xvq8R5/ZJ4T42Yzmjae1BzPUMc
muFJfAXmVrqKI5d2TsVtsWFNxmMT7/IpfyX8XssbQ2nXKybXgO8UPCpO9WwR
d1NwOs07g8x6nl0rvUVm75NhAW51nsReczqFj3J22TS13Zz47B9KPKZvxLgl
ca420def8DnA2yl0B9k7f6Pz+yd6njn4HIGPYWKVvvJo5h35eBCdk4fR725T
42G4GsLPMLyn4Gl5Xk9T5xQ9Wg0nC8Q8DycLzFMtZ82AZmGE/THGDlGumq9F
9toEfTPKnsyxO2aY4fbEbV4mfu7k/6Aqep6H2dlD7Of70Xv9ncl7/NbdHLtR
Pn5yzmvnRK/lj+hzNkt/lrKfFV8f/y3q9TF26Hr2xvJOHSXHEvpe/f81cc5W
M9sT6GpH9vKu3i9GR/VaYrdHs+2Pvnu6Tf4DD4ITIg==
                "]], PolygonBox[CompressedData["
1:eJwlkj0vQ2EUgE9EgnaQ3Kt5X2KxdDCYfFOt2kwIHYwG0obWRw0GSRFfm5Au
BKnELyC3YrH4CYLNYpUYRIyekzM8yXPPPefc97zndi2UZooNIpKERrhyIlOh
yDRc4+1e5LlNZAv+eP515j3wjjvel/En6MAfiX1Sew4P+BKxeEIkBwV8jNh6
ILIGKXwXmsltgT08Iueb3Fuo4gPESuQWoR+fgzoewSxegabQeuzgaWpaE3bm
Tvwebnj+gjo+RM5qYD0H8UuoUvsBEb7vbHbtqb11Rp1VZ3rFL2AytBqtLYCE
FtvG+5yddQV68VFns+o3h/EXZ9/qpucbnoGNwO4kjY84q9UZdVbN0Vy94x/8
CGLUx+EYP/F2tzU4w1PedhHjOYMvenPdge4iD/MJu6MsfurtrjW2jGfpWQ7s
TON4ztld64x5PAmbgeVM4DVnu9Z/Rv+dA2e71DMe4nfezqY70F38A33BUYU=

                "]]}]}}, {
            {RGBColor[0.7229265856447427, 1., 0.], EdgeForm[None], 
             GraphicsGroupBox[{PolygonBox[CompressedData["
1:eJxNU8tKQlEUPdQPaPfKOVGTvqDUD4iieXDNJuakWRQ2V4Me9JpG0aB8EVhf
EBLYTPuDiLChps5MiKJJa7OX1GCxzj17n/1Ye9+Z9e0gM2aMWQbGgbozZhgx
pga+Bd8BH0DMN+bdM6YLxH3lHrBrjQnAh+BTIInzCTiMNxPAGrBHH/G9Al8D
HU/jybngqX8IaCJ2HtgBnnz9bgA5YMrp/Y9Vnxj9onwjPjXY2oj3YPU7zxhy
zgJzvtZUBVJAkTVVwCvgIpAAyp72sso7sZVYa0Af0WUQUZ3KtCfJPb7rss8C
Y/ZpF12H1LZDHcSvTW2kzpFG0l+BPgFjFhh/lE/qa1Iz0TJBu/i9oLdZ3H+C
D6za9tl3hzlL/BY9JIbMTuLkqH+WOsqMGtRcahvNQFj24tsqv1ntIer/zWE0
zzj9pY9Xq5q0rM4lTT3lrdTcZv8xxlhyWtsC+NKpjufgLafzPAN/Wa13EudF
pzVvgC+czv0efMx5H4EzTvNugqed9jfvVJsod6bMXah4Wl+Vux3mHoW472ne
P1r1vQE/U3+ZQ5G7Ib2n+X9JvBZ1qFO3LPvvcb595h38y51i/l/br5WB
                "]], PolygonBox[CompressedData["
1:eJwlkMFKAlEUhg/RA0Qzcm8oQk/QwgeQwieY0o20aScN0z5wYVHpVhQXCo6b
6AlERN1JbxAktGyRuwgkceN3OIsPvrnnnnP+O6c3d1FyICIeDmGC/GVE3qCH
75xIPRQpwBbveKtdQ4KfwD21JeTwPLyH1pPFz+E4Y2daK3q7e8TZBT6GV/wX
pnjNW60KMf7EzigQGUCKfznL8sP3Jz6DFB/BAn+Ay8B6GvgI+vg3TJz1aO8a
Vnjb2y7N0MU3nJ2F9qZ/Zzt1t84Y4k0o41fwgt96+xf6xhI+dzZbM2m2Z2d3
NdMjHkMlsBktfOosm+78wPf59j3x
                "]]}]}}, {
            {RGBColor[0.9119633160722174, 1., 0.], EdgeForm[None], 
             GraphicsGroupBox[{PolygonBox[CompressedData["
1:eJwtT0sOQUEQ7HCE92QmkfjcwWctJPYOQGIriAvgEMIZ3EDit+UIJFyArYUI
UZWuRaWmq6u7esr9cWeUMbMSkAUm0ayXMxuKu0AKLFWzv5bO+oj6Bd6BE/Ap
NTsDo+ieBbgIzKGVwfnongL4HcymeH/ALc0PNJcotx2dm+CVsjfgA2YeCXKD
g+998Gzu595Ue6jVgCc8dWXT04jeo3em+3jnF3sq0ti7qL4F/yf/uwVfpbNf
lb+iLO6h9gueeQ+u807eUVOf9UxvzvwBLJA53g==
                "]], 
               PolygonBox[{{6211, 5396, 5321, 6178}, {6108, 5173, 5172, 
                6106}, {6251, 5395, 5470, 6254}, {6297, 5545, 5471, 6294}, {
                6331, 5621, 5620, 6329}, {6253, 5471, 5396, 6215}, {6139, 
                5246, 5320, 6171}, {6328, 5545, 5620, 6333}, {6051, 5100, 
                5099, 6078}, {6209, 5320, 5395, 6212}, {6140, 5174, 5175, 
                6142}, {6292, 5470, 5545, 6295}, {6109, 5172, 5246, 6137}, {
                6329, 5620, 5545, 6297}, {6077, 5099, 5173, 6108}, {6173, 
                5247, 5248, 6175}, {6178, 5321, 5247, 6173}, {6141, 5248, 
                5174, 6140}}]}]}}, {
            {RGBColor[1., 0.8989999535003363, 0.], EdgeForm[None], 
             GraphicsGroupBox[{
               PolygonBox[{{6329, 5546, 6331}, {5324, 5249, 5250}, {6297, 
                5546, 6329}, {6216, 5324, 6218}, {6140, 5249, 6141}, {5323, 
                5397, 5322}, {5324, 5323, 5249}, {6178, 5322, 6211}, {6259, 
                5472, 6255}, {6338, 5622, 6334}, {6215, 5397, 6253}, {5472, 
                5547, 5546}, {6142, 5249, 6140}, {6175, 5322, 6173}, {6173, 
                5322, 6178}, {6300, 5547, 6296}, {6294, 5546, 6297}, {6218, 
                5324, 6180}}], 
               PolygonBox[{{6141, 5249, 5323, 6177}, {6211, 5322, 5397, 
                6215}, {6110, 5250, 5249, 6142}, {6296, 5547, 5472, 6259}, {
                6332, 5547, 5622, 6335}, {6214, 5323, 5324, 6216}, {6257, 
                5472, 5546, 6294}, {6180, 5324, 5250, 6143}, {6253, 5397, 
                5472, 6257}, {6177, 5323, 5322, 6175}, {6331, 5546, 5547, 
                6332}, {6334, 5622, 5547, 6300}, {6255, 5472, 5397, 6217}, {
                6217, 5397, 5323, 6214}}]}]}}, {
            {RGBColor[1., 0.7099632230728758, 0.], EdgeForm[None], 
             GraphicsGroupBox[{
               PolygonBox[{{6217, 5398, 6255}, {6214, 5398, 6217}, {5399, 
                5473, 5398}, {6143, 5325, 6180}, {6260, 5399, 6220}, {6300, 
                5548, 6334}, {6259, 5473, 6296}, {6339, 5623, 6336}, {6216, 
                5398, 6214}, {6302, 5548, 6298}}], 
               PolygonBox[{{6220, 5399, 5325, 6179}, {6261, 5473, 5399, 
                6260}, {6296, 5473, 5548, 6300}, {6336, 5623, 5548, 6302}, {
                6180, 5325, 5399, 6218}, {6218, 5399, 5398, 6216}, {6298, 
                5548, 5473, 6261}, {6255, 5398, 5473, 6259}, {6334, 5548, 
                5623, 6338}}]}]}}, {
            {RGBColor[1., 0.5209264926454011, 0.], EdgeForm[None], 
             GraphicsGroupBox[{
               PolygonBox[{{6261, 5474, 6298}, {6179, 5400, 6220}, {6260, 
                5474, 6261}, {6301, 5474, 6263}}], 
               PolygonBox[{{6220, 5400, 5474, 6260}, {6340, 6339, 6336, 
                6337}, {6263, 5474, 5400, 6219}, {6337, 6336, 6302, 6303}}], 
               PolygonBox[{{6303, 6302, 6298, 5474, 6301}}]}]}}, {
            {RGBColor[1., 0.33188976221794064`, 0.], EdgeForm[None], 
             GraphicsGroupBox[{
               PolygonBox[{{6304, 5624, 6341}, {6303, 5549, 6337}, {6301, 
                5549, 6303}, {6219, 5475, 6263}}], 
               PolygonBox[{{6305, 5549, 5475, 6262}, {6341, 5624, 5549, 
                6305}, {6263, 5475, 5549, 6301}, {6337, 5549, 5624, 
                6340}}]}]}}, {
            {RGBColor[1., 0., 0.], EdgeForm[None], 
             GraphicsGroupBox[{
               PolygonBox[{{6305, 5550, 6341}, {6262, 5550, 6305}}], 
               PolygonBox[{{6341, 5550, 5625, 6304}}]}]}}}}], {{{}}, {{
           {GrayLevel[0], Thickness[
            Tiny], {LineBox[{{0.0131578947, 0.9182577566861782}, {
              0.023018975316136076`, 0.9093201403758598}, {
              0.03491287528211247, 0.898608171767122}, {0.04554567425167101, 
              0.8889962856215989}, {0.055070090527182994`, 
              0.8803401288055086}, {0.06363884241101979, 0.872495348185068}, {
              0.07325617417498978, 0.8635303082138582}}], 
             {Arrowheads[{{0.01333333333333333, 1.}}], 
              ArrowBox[{{0.06363884241101979, 0.872495348185068}, {
               0.07325617417498978, 0.8635303082138582}}]}}, {
             LineBox[{{0.07474261230045492, 0.8621446871771119}, {
              0.07873907936130149, 0.858419278942955}, {0.09184927837334272, 
              0.8458564768780481}, {0.10370232482096324`, 
              0.8342544067895543}, {0.11469570727941157`, 
              0.823315298056044}, {0.12489151752536518`, 
              0.8129961446354513}, {0.13259752530775798`, 
              0.8050605332453362}}], 
             {Arrowheads[{{0.013333333333333332`, 1.}}], 
              ArrowBox[{{0.12489151752536518`, 0.8129961446354513}, {
               0.13259752530775798`, 0.8050605332453362}}]}}, {
             LineBox[{{0.13401319435657216`, 0.8036026837666383}, {
              0.13435184733550143`, 0.8032539404857104}, {
              0.14313878848649775`, 0.794045679564755}, {0.15131443275503154`,
               0.7853283558305196}, {0.15894087191778025`, 
              0.7770589632409379}, {0.16608019775142122`, 
              0.7691944957539443}, {0.1738662491584314, 0.7605244634542515}, {
              0.18130374503904362`, 0.7521841394404889}, {
              0.18885449804139356`, 0.7436166342205467}}], 
             {Arrowheads[{{0.013333333333333338`, 1.}}], 
              ArrowBox[{{0.18130374503904362`, 0.7521841394404889}, {
               0.18885449804139356`, 0.7436166342205467}}]}}, {
             LineBox[{{0.19019809987164235`, 0.7420921086943378}, {
              0.19513307022107385`, 0.7364926162707537}, {
              0.20783186001717968`, 0.7219399943328499}, {
              0.21966380114702863`, 0.7083463417148891}, {0.2307614759055983, 
              0.695620853010859}, {0.24125746658786645`, 
              0.6836727228147473}, {0.2437147252219139, 0.6809117966335426}}], 
             {Arrowheads[{{0.01333333333333333, 1.}}], 
              ArrowBox[{{0.24125746658786645`, 0.6836727228147473}, {
               0.2437147252219139, 0.6809117966335426}}]}}, {
             LineBox[{{0.24506573365822942`, 0.6793938308357348}, {
              0.2513245010002975, 0.672361606234972}, {0.261135306949356, 
              0.66154715837995}, {0.270689884435042, 0.6512293792496818}, {
              0.27998823345735535`, 0.6414082688441674}, {0.2890303540162962, 
              0.6320838271634062}, {0.2978162461118645, 0.6232560542073987}, {
              0.30084829384581263`, 0.6202945885746494}}], 
             {Arrowheads[{{0.013333333333333332`, 1.}}], 
              ArrowBox[{{0.2978162461118645, 0.6232560542073987}, {
               0.30084829384581263`, 0.6202945885746494}}]}}, {
             LineBox[{{0.30230202878794943`, 0.6188746946785005}, {
              0.30634590974406023`, 0.6149249499761447}, {
              0.31461934491288346`, 0.6070905144696443}, {
              0.32272853879259616`, 0.5996559646589139}, {
              0.33076547855746063`, 0.5925245175149694}, {
              0.34662259574264426`, 0.5791709312274387}, {0.3621906964684345, 
              0.5670297556070523}, {0.3638316198802928, 0.5658560421853709}}], 
             {Arrowheads[{{0.01333333333333333, 1.}}], 
              ArrowBox[{{0.3621906964684345, 0.5670297556070523}, {
               0.3638316198802928, 0.5658560421853709}}]}}, {
             LineBox[{{0.36548443574436723`, 0.5646738223759555}, {
              0.3774697807348312, 0.55610099065381}, {0.39256962947428187`, 
              0.5462218282734409}, {0.40760002361923364`, 
              0.5372294603716733}, {0.42256096316968683`, 
              0.5291238869485075}, {0.43513480335565297`, 
              0.5230286067897295}}], 
             {Arrowheads[{{0.013333333333333334`, 1.}}], 
              ArrowBox[{{0.42256096316968683`, 0.5291238869485075}, {
               0.43513480335565297`, 0.5230286067897295}}]}}, {
             LineBox[{{0.43696338294938014`, 0.5221421866705339}, {
              0.4374524481256412, 0.5219051080039432}, {0.4523053731389733, 
              0.5155098159032092}, {0.46715063286155944`, 
              0.5098747030115338}, {0.48199593410625785`, 
              0.5049781591738236}, {0.49684898368592645`, 
              0.5007985742349851}, {0.5000025505247127, 0.5000033868337852}, {
              0.5141617736393684, 0.4975138477066228}}], 
             {Arrowheads[{{0.01333333333333333, 1.}}], 
              ArrowBox[{{0.5000025505247127, 0.5000033868337852}, {
               0.5141617736393684, 0.4975138477066228}}]}}, {
             LineBox[{{0.5161703862510898, 0.49720933054125727`}, {
              0.5303225855990101, 0.4953881144676664}, {0.5455634751524617, 
              0.4941712852393123}, {0.5608582793834487, 
              0.49368166064742847`}, {0.5761427065167019, 
              0.4932245951150669}, {0.5914602941320231, 0.4935598523382203}, {
              0.5972553692721385, 0.4939855261009201}}], 
             {Arrowheads[{{0.013333333333333341`, 1.}}], 
              ArrowBox[{{0.5914602941320231, 0.4935598523382203}, {
               0.5972553692721385, 0.4939855261009201}}]}}, {
             LineBox[{{0.59928201253455, 0.4941343919641406}, {
              0.6068110422294125, 0.49468743231688866`}, {0.6221949508088697, 
              0.4966073350510718}, {0.6376402192606377, 0.499408266438162}, {
              0.6531750469749592, 0.5031789323755511}, {0.6687994339518342, 
              0.5079193328632392}, {0.6784056881088679, 0.5114100542651143}}], 
             {Arrowheads[{{0.013333333333333338`, 1.}}], 
              ArrowBox[{{0.6687994339518342, 0.5079193328632392}, {
               0.6784056881088679, 0.5114100542651143}}]}}, {
             LineBox[{{0.6803156026140184, 0.51210407915035}, {
              0.6845133801912625, 0.5136294679012262}, {0.700406862959144, 
              0.5205196351486119}, {0.7165698595213782, 0.528800132264496}, {
              0.733002369877965, 0.5384709592488781}, {0.7497043940289044, 
              0.5495321161017586}, {0.7515091149912635, 0.5508500599830168}}], 
             {Arrowheads[{{0.013333333333333338`, 1.}}], 
              ArrowBox[{{0.7497043940289044, 0.5495321161017586}, {
               0.7515091149912635, 0.5508500599830168}}]}}, {
             LineBox[{{0.7531502029183909, 0.5520485066333718}, {
              0.7610440572857308, 0.557813196732267}, {0.7727090543956187, 
              0.5670910255198562}, {0.7847512022895127, 0.5774667556716173}, {
              0.7972223178983562, 0.5890415403946401}, {0.810174218153094, 
              0.6019165328960154}, {0.813904066975113, 0.6058654099773213}}], 
             {Arrowheads[{{0.013333333333333341`, 1.}}], 
              ArrowBox[{{0.810174218153094, 0.6019165328960154}, {
               0.813904066975113, 0.6058654099773213}}]}}, {
             LineBox[{{0.8152994269019472, 0.6073427097549208}, {
              0.82365871998467, 0.6161928863828341}, {0.8377276403240282, 
              0.6319717540621862}, {0.8449974502250459, 0.6404562411012782}, {
              0.8524327961021131, 0.6493542891411627}, {0.8601021243090046, 
              0.6587878167286949}, {0.868109292192299, 0.6689411849227136}, {
              0.8681778866754053, 0.6690307946804298}}], 
             {Arrowheads[{{0.013333333333333327`, 1.}}], 
              ArrowBox[{{0.868109292192299, 0.6689411849227136}, {
               0.8681778866754053, 0.6690307946804298}}]}}, {
             LineBox[{{0.8694130761870965, 0.6706444088934678}, {
              0.8765138933575701, 0.6799207016420781}, {0.8853755214103913, 
              0.6918326748056488}, {0.8948095149105137, 0.7048706273094901}, {
              0.9049630666772182, 0.719277919179498}, {0.9159435517053728, 
              0.7352356140292791}, {0.9168775632693903, 0.736615175493465}}], 
             {Arrowheads[{{0.013333333333333345`, 1.}}], 
              ArrowBox[{{0.9159435517053728, 0.7352356140292791}, {
               0.9168775632693903, 0.736615175493465}}]}}, {
             LineBox[{{0.9180168214344475, 0.7382978919852308}, {
              0.9217774488783904, 0.7438524449508368}, {0.9278583449898461, 
              0.7529247754724401}, {0.9342359429967075, 0.7625417903294698}, {
              0.9409962269385507, 0.7728592260409856}, {0.9482109429960655, 
              0.7840116755772648}, {0.9559557400323606, 0.7961458642516428}, {
              0.9623958597100445, 0.8063922750830573}}], 
             {Arrowheads[{{0.013333333333333326`, 1.}}], 
              ArrowBox[{{0.9559557400323606, 0.7961458642516428}, {
               0.9623958597100445, 0.8063922750830573}}]}}, {
             LineBox[{{0.9634772293382865, 0.8081127644568769}, {
              0.9643476528477588, 0.8094976326459387}, {0.9735470535210072, 
              0.8243980027819862}, {0.9838070225025882, 0.8413967589232925}, {
              0.986842105, 0.8465302016295864}}], 
             {Arrowheads[{{0.007375898547175228, 1.}}], 
              ArrowBox[{{0.9838070225025882, 0.8413967589232925}, {
               0.986842105, 0.8465302016295864}}]}}}}, {
           {GrayLevel[0], Thickness[
            Tiny], {LineBox[{{0.0131578947, 0.8810342737271705}, {
              0.019045635805000124`, 0.8728722856331591}, {
              0.027734655462543868`, 0.8605750568232962}, {0.0354589863192307,
               0.8493910481142581}, {0.04241559628775889, 
              0.839069003623357}, {0.04874679876360071, 0.8294337393351855}, {
              0.05868234806373052, 0.8137167240195347}}], 
             {Arrowheads[{{0.013333333333333326`, 1.}}], 
              ArrowBox[{{0.04874679876360071, 0.8294337393351855}, {
               0.05868234806373052, 0.8137167240195347}}]}}, {
             LineBox[{{0.05976818107049783, 0.8119990480781171}, {
              0.05987342934448673, 0.8118325561525818}, {0.06737712134254291, 
              0.7995096293211086}, {0.07427317753223528, 
              0.7878638354966949}, {0.08056159791356382, 
              0.7768951746793413}, {0.08624238248652853, 
              0.7666036468690476}, {0.09145454595523898, 
              0.7568471134329982}, {0.09633710302380476, 
              0.7474834357383778}, {0.0995149372899706, 0.7411291437777591}}], 
             {Arrowheads[{{0.013333333333333338`, 1.}}], 
              ArrowBox[{{0.09633710302380476, 0.7474834357383778}, {
               0.0995149372899706, 0.7411291437777591}}]}}, {
             LineBox[{{0.10042387901865382`, 0.7393116540550457}, {
              0.10511339796050223`, 0.7299346475734241}, {
              0.11279278829254397`, 0.7137357921436223}, {
              0.11959679501585296`, 0.6986653792184085}, {
              0.12577765366285548`, 0.6844567537792918}, {
              0.13158759976597778`, 0.6708432608077809}, {
              0.13391662942574037`, 0.6652687138952038}}], 
             {Arrowheads[{{0.01333333333333334, 1.}}], 
              ArrowBox[{{0.13158759976597778`, 0.6708432608077809}, {
               0.13391662942574037`, 0.6652687138952038}}]}}, {
             LineBox[{{0.13470001335552556`, 0.6633936796083534}, {
              0.13702663332521986`, 0.6578249003038763}, {
              0.14209475434058172`, 0.6454016722675773}, {0.1467919628120634, 
              0.6335735766988846}, {0.15111825873966478`, 
              0.6223406135977978}, {0.15507364212338604`, 
              0.611702782964317}, {0.1586581129632271, 0.6016600847984421}, {
              0.16354739326060008`, 0.5874210386217071}}], 
             {Arrowheads[{{0.013333333333333332`, 1.}}], 
              ArrowBox[{{0.1586581129632271, 0.6016600847984421}, {
               0.16354739326060008`, 0.5874210386217071}}]}}, {
             LineBox[{{0.1642073380358772, 0.5854990821050569}, {
              0.16511811833004075`, 0.5828466175547173}, {
              0.17090207615887806`, 0.5653867435518305}, {0.1761196644224626, 
              0.5491232644323077}, {0.18088056109351794`, 
              0.5338989818386756}, {0.1852416829980042, 0.5196251798923104}, {
              0.18872303533528623`, 0.5080052297356964}}], 
             {Arrowheads[{{0.01333333333333334, 1.}}], 
              ArrowBox[{{0.1852416829980042, 0.5196251798923104}, {
               0.18872303533528623`, 0.5080052297356964}}]}}, {
             LineBox[{{0.18930584478827547`, 0.5060584952678259}, {
              0.19303334033855896`, 0.49349912775604793`}, {
              0.19665985048144477`, 0.4813193924672243}, {
              0.20013947739053914`, 0.4696739368481181}, {
              0.20347222106584206`, 0.45856276089872905`}, {
              0.20665808150735354`, 0.44798586461905754`}, {
              0.20969705871507358`, 0.4379432480091032}, {
              0.21266758010483564`, 0.4282041350603071}}], 
             {Arrowheads[{{0.013333333333333334`, 1.}}], 
              ArrowBox[{{0.20969705871507358`, 0.4379432480091032}, {
               0.21266758010483564`, 0.4282041350603071}}]}}, {
             LineBox[{{0.21326042744798576`, 0.4262604334407085}, {
              0.21533436342913925`, 0.41946085379834674`}, {
              0.22061603291123968`, 0.40264986821301113`}, {
              0.2257739648645754, 0.38704458119964774`}, {
              0.23080815928914644`, 0.3726449927582568}, {
              0.23571861618495277`, 0.35945110288883814`}, {
              0.2397282387712706, 0.34943778693770133`}}], 
             {Arrowheads[{{0.01333333333333333, 1.}}], 
              ArrowBox[{{0.23571861618495277`, 0.35945110288883814`}, {
               0.2397282387712706, 0.34943778693770133`}}]}}, {
             LineBox[{{0.24048364070410336`, 0.3475513055892161}, {
              0.24060382458529844`, 0.3472511678209516}, {
              0.24556227352348747`, 0.3358334437841569}, {
              0.25059396299951997`, 0.32519793077845416`}, {
              0.25569889301339577`, 0.3153446288038432}, {
              0.26630400363607126`, 0.2975953767952469}, {0.2776381458119419, 
              0.2820149533039419}, {0.2784577115733116, 0.2810038694265021}, {
              0.2816181453776797, 0.2779347746072755}}], 
             {Arrowheads[{{0.013333333333333334`, 1.}}], 
              ArrowBox[{{0.2784577115733116, 0.2810038694265021}, {
               0.2816181453776797, 0.2779347746072755}}]}}, {
             LineBox[{{0.2830759711414598, 0.2765190811373573}, {
              0.29345289693908777`, 0.2664420565336521}, {
              0.31004370023386835`, 0.25367614926254706`}, {
              0.3274628867138971, 0.24163009566694074`}, {0.3367937673428477, 
              0.2361469591257616}, {0.34653883956442233`, 
              0.23102374942233186`}, {0.34913524455149975`, 
              0.22978996196254725`}}], 
             {Arrowheads[{{0.013333333333333334`, 1.}}], 
              ArrowBox[{{0.34653883956442233`, 0.23102374942233186`}, {
               0.34913524455149975`, 0.22978996196254725`}}]}}, {
             LineBox[{{0.3509706621183906, 0.22891778863490034`}, {
              0.3566999128239158, 0.22619530207767186`}, {0.3672787965666227, 
              0.2215964526128021}, {0.37827549079254313`, 
              0.21722720102772247`}, {0.38968999550167704`, 
              0.21308754732243299`}, {0.4014868525071501, 
              0.20912131791592833`}, {0.4136306036220878, 
              0.20527233922720306`}, {0.4261212488464902, 
              0.20154061125625716`}, {0.4272856983177712, 
              0.20121275433469718`}}], 
             {Arrowheads[{{0.013333333333333338`, 1.}}], 
              ArrowBox[{{0.4261212488464902, 0.20154061125625716`}, {
               0.4272856983177712, 0.20121275433469718`}}]}}, {
             LineBox[{{0.42924174877777876`, 0.200662017958366}, {
              0.4389587881803574, 0.1979261340030907}, {0.4506975135483145, 
              0.1947210500843619}, {0.4625304069693174, 
              0.19149635839325588`}, {0.4744574684433661, 
              0.1882520589297726}, {0.4864786979704607, 
              0.18498815169391203`}, {0.49859409555060114`, 
              0.1817046366856742}, {0.507655466513473, 
              0.17925321279802067`}}], 
             {Arrowheads[{{0.013333333333333341`, 1.}}], 
              ArrowBox[{{0.49859409555060114`, 0.1817046366856742}, {
               0.507655466513473, 0.17925321279802067`}}]}}, {
             LineBox[{{0.5096170535064654, 0.17872253358490436`}, {
              0.5108036611837873, 0.17840151390505912`}, {0.5231073948700193, 
              0.17507878335206675`}, {0.5355052966092972, 
              0.1717364450266971}, {0.5478615619998278, 0.1683004844876444}, {
              0.5600403866398176, 0.16469688729360277`}, {0.5720417705292669, 
              0.16092565344457221`}, {0.5838657136681756, 
              0.15698678294055277`}, {0.5875449475090383, 
              0.15568950075201707`}}], 
             {Arrowheads[{{0.013333333333333327`, 1.}}], 
              ArrowBox[{{0.5838657136681756, 0.15698678294055277`}, {
               0.5875449475090383, 0.15568950075201707`}}]}}, {
             LineBox[{{0.5894614089884934, 0.15501376459339092`}, {
              0.5955122160565438, 0.1528802757815444}, {0.6069812776943713, 
              0.14860613196754713`}, {0.6182728985816582, 
              0.14416435149856094`}, {0.6293870787184046, 
              0.13955493437458583`}, {0.6402504474617483, 
              0.13467708653272842`}, {0.6507896341688267, 
              0.12943001391009537`}, {0.6610046388396401, 
              0.12381371650668666`}, {0.663677481293309, 
              0.12219622134047241`}}], 
             {Arrowheads[{{0.013333333333333332`, 1.}}], 
              ArrowBox[{{0.6610046388396401, 0.12381371650668666`}, {
               0.663677481293309, 0.12219622134047241`}}]}}, {
             LineBox[{{0.6654160259229653, 0.12114412508584395`}, {
              0.6708954614741887, 0.11782819432250224`}, {0.680462102072472, 
              0.11147344735754215`}, {0.6897045606344904, 
              0.10474947561180645`}, {0.6986228371602439, 
              0.09765627908529502}, {0.7072169316497321, 
              0.09019385777800792}, {0.7164192735863885, 
              0.08133894323537914}, {0.7252430738678595, 
              0.07174305179385404}, {0.7273694542112484, 
              0.0691142621527057}}], 
             {Arrowheads[{{0.01333333333333333, 1.}}], 
              ArrowBox[{{0.7252430738678595, 0.07174305179385404}, {
               0.7273694542112484, 0.0691142621527057}}]}}, {
             LineBox[{{0.7286474372530011, 0.06753432439972208}, {
              0.7336727264832281, 0.06132168783483519}, {0.7416926254215772, 
              0.049990355739725136`}, {0.7492871646719899, 
              0.03766455988992644}, {0.7564407382235488, 
              0.024259804666841647`}, {0.7615442828867715, 0.0131578947}}], 
             {Arrowheads[{{0.01045935486223309, 1.}}], 
              ArrowBox[{{0.7564407382235488, 0.024259804666841647`}, {
               0.7615442828867715, 0.0131578947}}]}}}}, {
           {GrayLevel[0], Thickness[
            Tiny], {LineBox[{{0.0131578947, 0.9517676975312404}, {
              0.015407441464750352`, 0.9505388145263762}, {
              0.02934446638441178, 0.9438613563875006}, {0.0414912068006587, 
              0.938387754404585}, {0.05240404653678821, 0.9336383994843294}, {
              0.07125645761288141, 0.925851729593101}, {0.08765943569759765, 
              0.9193489462581164}}], 
             {Arrowheads[{{0.013333333333333332`, 1.}}], 
              ArrowBox[{{0.07125645761288141, 0.925851729593101}, {
               0.08765943569759765, 0.9193489462581164}}]}}, {
             LineBox[{{0.08955164092445757, 0.918608002996327}, {
              0.10307379486699604`, 0.9133188041371683}, {
              0.11713934926721131`, 0.9078954172170934}, {
              0.13010554421280943`, 0.9029712177985075}, {
              0.14206941722624822`, 0.8984990586035811}, {
              0.15312800582998568`, 0.8944317923544856}, {
              0.16561152234540374`, 0.8899476730475477}}], 
             {Arrowheads[{{0.013333333333333334`, 1.}}], 
              ArrowBox[{{0.15312800582998568`, 0.8944317923544856}, {
               0.16561152234540374`, 0.8899476730475477}}]}}, {
             LineBox[{{0.1675239879516642, 0.8892607092470597}, {
              0.17291747989818892`, 0.8873233495824688}, {
              0.18450921972533627`, 0.8832249438308588}, {
              0.19556477812563294`, 0.8793185581430947}, {
              0.20608415509907885`, 0.8756041925191765}, {0.2160673506456741, 
              0.8720818469591042}, {0.2348418132958826, 0.8654380910645973}, {
              0.24414365450159392`, 0.8621217837238293}}], 
             {Arrowheads[{{0.013333333333333332`, 1.}}], 
              ArrowBox[{{0.2348418132958826, 0.8654380910645973}, {
               0.24414365450159392`, 0.8621217837238293}}]}}, {
             LineBox[{{0.24605774773886185`, 0.861439368133917}, {
              0.2523047819138289, 0.8592121654936751}, {0.2686499683088516, 
              0.8533175255987622}, {0.28407108429028993`, 
              0.8476676267322837}, {0.2988221559935238, 0.842208918814243}, {
              0.313157209553933, 0.8368878517646436}, {0.32237232826179757`, 
              0.8334561565257277}}], 
             {Arrowheads[{{0.013333333333333327`, 1.}}], 
              ArrowBox[{{0.313157209553933, 0.8368878517646436}, {
               0.32237232826179757`, 0.8334561565257277}}]}}, {
             LineBox[{{0.32427666978468567`, 0.8327469828357797}, {
              0.32707624497151766`, 0.8317044255834852}, {0.3405792622462778, 
              0.8266586402707681}, {0.3536662613782135, 0.8217504958264923}, {
              0.36633724236732446`, 0.8169799922506575}, {0.378592205213611, 
              0.812347129543264}, {0.39043114991707295`, 
              0.8078519077043118}, {0.4003484471501798, 0.8041083336238379}}], 
             {Arrowheads[{{0.013333333333333332`, 1.}}], 
              ArrowBox[{{0.39043114991707295`, 0.8078519077043118}, {
               0.4003484471501798, 0.8041083336238379}}]}}, {
             LineBox[{{0.40225010321661003`, 0.8033919995938654}, {
              0.4134867053106857, 0.7992208422949999}, {0.4248597461046272, 
              0.7950716126404576}, {0.4361296289633253, 0.7910332516859908}, {
              0.4472963538867802, 0.7871057594315999}, {0.4583599208749918, 
              0.7832891358772847}, {0.4693203299279599, 0.7795833810230448}, {
              0.4789178016834462, 0.7764056136531393}}], 
             {Arrowheads[{{0.01333333333333334, 1.}}], 
              ArrowBox[{{0.4693203299279599, 0.7795833810230448}, {
               0.4789178016834462, 0.7764056136531393}}]}}, {
             LineBox[{{0.4808490665538547, 0.7757734992136246}, {
              0.4915039213209218, 0.7723620369341914}, {0.5028508815421238, 
              0.7688959074544885}, {0.5142184617092911, 0.7655901064297729}, {
              0.5256066618224238, 0.7624446338600442}, {0.5370521287348187, 
              0.7594839621752287}, {0.5485915092997725, 0.7567325638052527}, {
              0.5592341067482416, 0.7544069273071435}}], 
             {Arrowheads[{{0.013333333333333334`, 1.}}], 
              ArrowBox[{{0.5485915092997725, 0.7567325638052527}, {
               0.5592341067482416, 0.7544069273071435}}]}}, {
             LineBox[{{0.5612232683820001, 0.753991817686766}, {
              0.571952011387357, 0.7518575870098183}, {0.5777750913559845, 
              0.7507883809960879}, {0.5781693853585568, 0.7507182662107806}, {
              0.5956091418009012, 0.748568044192514}, {0.6134160804988386, 
              0.7469800151253905}, {0.6318233159400635, 0.7461769828324373}, {
              0.641973296549167, 0.746127490657498}}], 
             {Arrowheads[{{0.013333333333333332`, 1.}}], 
              ArrowBox[{{0.6318233159400635, 0.7461769828324373}, {
               0.641973296549167, 0.746127490657498}}]}}, {
             LineBox[{{0.6440053757253096, 0.7461175820653588}, {
              0.6507531432953446, 0.7460846793726457}, {0.6698314513946606, 
              0.7461822609195999}, {0.6897293128961023, 0.7473703413132071}, {
              0.7104467277996702, 0.7496489205534678}, {0.7211127677772513, 
              0.751197147241093}, {0.7249633924301616, 0.7518421165643895}}], 
             {Arrowheads[{{0.01333333333333334, 1.}}], 
              ArrowBox[{{0.7211127677772513, 0.751197147241093}, {
               0.7249633924301616, 0.7518421165643895}}]}}, {
             LineBox[{{0.7269675761907344, 0.7521778119801558}, {
              0.7319836961053637, 0.7530179986403817}, {0.7432024206062405, 
              0.7552797675217318}, {0.7549118491021142, 0.7581507466555416}, {
              0.7671119815929848, 0.7616309360418113}, {0.7798028180788522, 
              0.7657203356805407}, {0.7929843585597166, 0.77041894557173}, {
              0.8048079018094412, 0.7750090654412943}}], 
             {Arrowheads[{{0.013333333333333327`, 1.}}], 
              ArrowBox[{{0.7929843585597166, 0.77041894557173}, {
               0.8048079018094412, 0.7750090654412943}}]}}, {
             LineBox[{{0.8067017946870542, 0.7757456459913317}, {
              0.8208195515064364, 0.7816437961114876}, {0.8354732039722914, 
              0.788170036760056}, {0.8509228428858375, 0.7957337166518544}, {
              0.8674737506997684, 0.804763064777653}, {0.8793446914841514, 
              0.8119695493306787}}], 
             {Arrowheads[{{0.013333333333333332`, 1.}}], 
              ArrowBox[{{0.8674737506997684, 0.804763064777653}, {
               0.8793446914841514, 0.8119695493306787}}]}}, {
             LineBox[{{0.8810817646689071, 0.8130240732560179}, {
              0.8854466053743378, 0.8156738343567964}, {0.895086517019457, 
              0.8219906596486266}, {0.9051620848697993, 0.8288817786086293}, {
              0.9159211336388391, 0.8367103396951862}, {0.9276114880400512, 
              0.8458394913666792}, {0.9402331480734353, 0.8562692336231084}, {
              0.9462324403813371, 0.8614617278211257}}], 
             {Arrowheads[{{0.013333333333333332`, 1.}}], 
              ArrowBox[{{0.9402331480734353, 0.8562692336231084}, {
               0.9462324403813371, 0.8614617278211257}}]}}, {
             LineBox[{{0.9477689520279745, 0.8627916059802283}, {
              0.9537861137389918, 0.8679995664644736}, {0.9687458575575506, 
              0.8818820893232304}, {0.9770367930832953, 0.8901544556456376}, {
              0.986008730505054, 0.8995871370291788}, {0.986842105, 
              0.9005215235973177}}], 
             {Arrowheads[{{0.008915050699823226, 1.}}], 
              ArrowBox[{{0.986008730505054, 0.8995871370291788}, {0.986842105,
                0.9005215235973177}}]}}}}, {
           {GrayLevel[0], Thickness[
            Tiny], {LineBox[{{0.12104175043684748`, 0.743197298709069}, {
              0.1296883646443553, 0.7285179174631148}, {0.13754282334556883`, 
              0.7147711419558168}, {0.14470434050623626`, 
              0.7018636900459797}, {0.15132041794551046`, 
              0.6896602546060474}, {0.15749992719982087`, 
              0.6780591484975517}, {0.16057564070046698`, 
              0.6721878385922705}}], 
             {Arrowheads[{{0.013333333333333326`, 1.}}], 
              ArrowBox[{{0.15749992719982087`, 0.6780591484975517}, {
               0.16057564070046698`, 0.6721878385922705}}]}}, {
             LineBox[{{0.16151861472321372`, 0.6703877708294529}, {
              0.16328413681083054`, 0.667017519562929}, {0.16871431532020256`,
               0.6564925156446154}, {0.1738494335627314, 
              0.6464246191641909}, {0.17873430053870626`, 
              0.6367676448799203}, {0.1878333838506195, 0.6185950482896917}, {
              0.19617738250164563`, 0.6017902094999246}, {
              0.19814365912898785`, 0.5978243400941092}}], 
             {Arrowheads[{{0.01333333333333334, 1.}}], 
              ArrowBox[{{0.19617738250164563`, 0.6017902094999246}, {
               0.19814365912898785`, 0.5978243400941092}}]}}, {
             LineBox[{{0.19904632042281775`, 0.5960037230154979}, {
              0.2039208918845829, 0.5861719864440241}, {0.21124610605096106`, 
              0.5715188893985724}, {0.21825757802903795`, 
              0.5576968725686167}, {0.22498221982379898`, 
              0.5446593340876712}, {0.2314469434402301, 0.5323596720892494}, {
              0.23611285356017586`, 0.5236680565501326}}], 
             {Arrowheads[{{0.01333333333333334, 1.}}], 
              ArrowBox[{{0.2314469434402301, 0.5323596720892494}, {
               0.23611285356017586`, 0.5236680565501326}}]}}, {
             LineBox[{{0.23707400648360485`, 0.5218776295016064}, {
              0.2376786608833169, 0.5207512847068649}, {0.24370428415804524`, 
              0.5097875700740314}, {0.24955072526940092`, 
              0.4994219263242624}, {0.25524489622236934`, 
              0.4896077515910719}, {0.2608390147188375, 
              0.48026059529884413`}, {0.2663673571240352, 
              0.4713270747829542}, {0.2772267136606187, 
              0.45470094108018877`}, {0.2789503560026303, 
              0.45225679332484126`}}], 
             {Arrowheads[{{0.01333333333333333, 1.}}], 
              ArrowBox[{{0.2772267136606187, 0.45470094108018877`}, {
               0.2789503560026303, 0.45225679332484126`}}]}}, {
             LineBox[{{0.2801214927189232, 0.45059610589186033`}, {
              0.28791909774774405`, 0.4395389982983926}, {
              0.29854064130103547`, 0.425650894253183}, {0.30916651354990454`,
               0.41293389081386}, {0.3198718837237633, 0.4012852498497235}, {
              0.3306868367567095, 0.3904944796031078}, {0.3325942970264984, 
              0.3887282737081246}}], 
             {Arrowheads[{{0.01333333333333333, 1.}}], 
              ArrowBox[{{0.3306868367567095, 0.3904944796031078}, {
               0.3325942970264984, 0.3887282737081246}}]}}, {
             LineBox[{{0.3340853593483726, 0.38734762997761435`}, {
              0.3416414575828411, 0.38035108831634684`}, {0.3527357462021582, 
              0.3708550759894409}, {0.36396970261466066`, 
              0.36200644262238973`}, {0.37534332682034877`, 
              0.35380518821519363`}, {0.3868566188192223, 
              0.34625131276785215`}, {0.39850957861128117`, 
              0.3393448162803656}, {0.39916710967961505`, 
              0.33899582160508895`}}], 
             {Arrowheads[{{0.01333333333333333, 1.}}], 
              ArrowBox[{{0.39850957861128117`, 0.3393448162803656}, {
               0.39916710967961505`, 0.33899582160508895`}}]}}, {
             LineBox[{{0.40096205240877136`, 0.3380431282875102}, {
              0.41030220619652563`, 0.33308569875273397`}, {
              0.4222002052637318, 0.32733005575109697`}, {0.434169279501676, 
              0.3219339828415944}, {0.4462094289103583, 
              0.31689748002422624`}, {0.4583206534897785, 
              0.3122205472989925}, {0.47050295323993685`, 
              0.30790318466589317`}, {0.4756462531422997, 
              0.30624191875989343`}}], 
             {Arrowheads[{{0.013333333333333338`, 1.}}], 
              ArrowBox[{{0.47050295323993685`, 0.30790318466589317`}, {
               0.4756462531422997, 0.30624191875989343`}}]}}, {
             LineBox[{{0.4775799885203145, 0.3056173297381166}, {
              0.48275632816083314`, 0.3039453921249282}, {0.4950807782524675, 
              0.30034716967609765`}, {0.50747630351484, 0.2971085173194016}, {
              0.5239464026064269, 0.29323807920197087`}, {0.5401491290678188, 
              0.2897980333944971}, {0.5560844828990159, 
              0.28678837989698025`}, {0.5565720703783155, 
              0.28670811330457346`}}], 
             {Arrowheads[{{0.013333333333333324`, 1.}}], 
              ArrowBox[{{0.5560844828990159, 0.28678837989698025`}, {
               0.5565720703783155, 0.28670811330457346`}}]}}, {
             LineBox[{{0.5585771863024294, 0.28637803136145146`}, {
              0.571752464100018, 0.2842091187094201}, {0.5871530726708254, 
              0.28206024983181693`}, {0.6022863086114377, 
              0.2803417732641706}, {0.6171521719218551, 0.2790536890064811}, {
              0.6317506626020776, 0.2781959970587485}, {0.6393525409573586, 
              0.2779456592413191}}], 
             {Arrowheads[{{0.013333333333333324`, 1.}}], 
              ArrowBox[{{0.6317506626020776, 0.2781959970587485}, {
               0.6393525409573586, 0.2779456592413191}}]}}, {
             LineBox[{{0.6413835433251248, 0.27787877620581414`}, {
              0.6436660136296322, 0.2778036120677323}, {0.6552358081681781, 
              0.27770031499189685`}, {0.6664600462177154, 
              0.2778861058312423}, {0.6773387277782441, 
              0.27836098458576836`}, {0.6980212336001829, 
              0.2802357607179545}, {0.7172451378019019, 0.2833823982660469}, {
              0.7221562359835089, 0.2846349991929235}}], 
             {Arrowheads[{{0.013333333333333338`, 1.}}], 
              ArrowBox[{{0.7172451378019019, 0.2833823982660469}, {
               0.7221562359835089, 0.2846349991929235}}]}}, {
             LineBox[{{0.724125301428988, 0.28513721949292187`}, {
              0.7350641716496444, 0.28792723477477766`}, {0.7515320664096539, 
              0.29399660778887887`}, {0.7667314953428327, 
              0.30173204618848043`}, {0.7808227578678045, 
              0.3114141770226973}, {0.7817243827629162, 
              0.31213315077574566`}, {0.7935316487005956, 
              0.3245569793176938}}], 
             {Arrowheads[{{0.013333333333333327`, 1.}}], 
              ArrowBox[{{0.7817243827629162, 0.31213315077574566`}, {
               0.7935316487005956, 0.3245569793176938}}]}}, {
             LineBox[{{0.7948690195787065, 0.32608235068601527`}, {
              0.8067886462801918, 0.34227630794885333`}, {0.8129308757836818, 
              0.35119862923577866`}, {0.8190522545981588, 
              0.3612476484567221}, {0.8251527827236228, 0.3724233656116837}, {
              0.8312324601600735, 0.38472578070066327`}, {0.8361967354445222, 
              0.3957852845750848}}], 
             {Arrowheads[{{0.013333333333333332`, 1.}}], 
              ArrowBox[{{0.8312324601600735, 0.38472578070066327`}, {
               0.8361967354445222, 0.3957852845750848}}]}}, {
             LineBox[{{0.8370288957879173, 0.39763918670874526`}, {
              0.8374654137523773, 0.3986116694665656}, {0.8440257703454005, 
              0.4145378076522953}, {0.8509135299391432, 
              0.43250419525785244`}, {0.8544801858612839, 
              0.4422524825930662}, {0.8581286925336048, 0.4525108322832369}, {
              0.86193021943113, 0.4634499224155042}, {0.8654533426642183, 
              0.4737684368927631}}], 
             {Arrowheads[{{0.013333333333333334`, 1.}}], 
              ArrowBox[{{0.86193021943113, 0.4634499224155042}, {
               0.8654533426642183, 0.4737684368927631}}]}}, {
             LineBox[{{0.8661080548355071, 0.47569217875163466`}, {
              0.8702416162605813, 0.48796762846863057`}, {0.874823034059933, 
              0.5017167847912534}, {0.8797706951719722, 0.5166462297354024}, {
              0.8851551053417314, 0.5329142929916035}, {0.8912084133344675, 
              0.5510212933672352}, {0.8918126724776926, 0.5528048113298808}}], 
             {Arrowheads[{{0.013333333333333327`, 1.}}], 
              ArrowBox[{{0.8912084133344675, 0.5510212933672352}, {
               0.8918126724776926, 0.5528048113298808}}]}}, {
             LineBox[{{0.8924647446191318, 0.5547294530837324}, {
              0.8945729598014235, 0.5609520145276043}, {0.8981627679154378, 
              0.5714675496696756}, {0.9019778376765106, 0.5825678987934491}, {
              0.9060181690846418, 0.5942530618989248}, {0.9102837621398319, 
              0.6065230389861028}, {0.9147746168420801, 0.6193778300549829}, {
              0.9190766514459042, 0.6315331767068937}}], 
             {Arrowheads[{{0.013333333333333334`, 1.}}], 
              ArrowBox[{{0.9147746168420801, 0.6193778300549829}, {
               0.9190766514459042, 0.6315331767068937}}]}}, {
             LineBox[{{0.9197569191491088, 0.6334480282491011}, {
              0.9249465426679707, 0.6478382722781947}, {0.9308470863657866, 
              0.6638715690604484}, {0.9374118368590079, 0.681344971080248}, {
              0.9448362996470474, 0.7006409501348578}, {0.9483270705845309, 
              0.7095421107643486}}], 
             {Arrowheads[{{0.013333333333333334`, 1.}}], 
              ArrowBox[{{0.9448362996470474, 0.7006409501348578}, {
               0.9483270705845309, 0.7095421107643486}}]}}, {
             LineBox[{{0.9490701761939231, 0.7114334674055051}, {
              0.9533159802293175, 0.7221419780215415}, {0.9572918039125584, 
              0.732054504851067}, {0.9615527137006766, 0.7425530546794987}, {
              0.9661458134372509, 0.7537369040362341}, {0.9711182069658606, 
              0.7657053294506709}, {0.9765491324797801, 0.7786318204139719}, {
              0.9799423997625647, 0.7866239697914114}}], 
             {Arrowheads[{{0.013333333333333327`, 1.}}], 
              ArrowBox[{{0.9765491324797801, 0.7786318204139719}, {
               0.9799423997625647, 0.7866239697914114}}]}}, {
             LineBox[{{0.9807365646634967, 0.7884944633274702}, {
              0.9825178281722845, 0.7926898664173004}, {0.9866662128932767, 
              0.8023869224819689}, {0.986842105, 0.8027959405973785}}], 
             {Arrowheads[{{0.0025507644071657456`, 1.}}], 
              ArrowBox[{{0.9866662128932767, 0.8023869224819689}, {
               0.986842105, 0.8027959405973785}}]}}}}, {
           {GrayLevel[0], Thickness[
            Tiny], {LineBox[{{0.15374021394661685`, 0.5573928117409086}, {
              0.15862192167757624`, 0.5370126806026023}, {0.1627962226806061, 
              0.5181952504595825}, {0.1662631169557063, 0.5009405213118485}, {
              0.1683264647587281, 0.4898475841036899}, {0.1702463195090686, 
              0.47916437830309233`}, {0.17046591003660908`, 
              0.4778673283114734}}], 
             {Arrowheads[{{0.01333333333333333, 1.}}], 
              ArrowBox[{{0.1702463195090686, 0.47916437830309233`}, {
               0.17046591003660908`, 0.4778673283114734}}]}}, {
             LineBox[{{0.17080511814519056`, 0.47586373608315374`}, {
              0.1736555498517058, 0.45902716092458035`}, {
              0.17649080798361796`, 0.4405288691763126}, {
              0.17875209390480506`, 0.4236695030582892}, {
              0.18009447654435204`, 0.412526475980867}, {0.18132154849381468`,
               0.40184619279153605`}, {0.18200484003504275`, 
              0.39537296880933653`}}], 
             {Arrowheads[{{0.01333333333333333, 1.}}], 
              ArrowBox[{{0.18132154849381468`, 0.40184619279153605`}, {
               0.18200484003504275`, 0.39537296880933653`}}]}}, {
             LineBox[{{0.18221815684527257`, 0.39335209278721556`}, {
              0.1834297603224868, 0.381873858077148}, {0.18507672939082148`, 
              0.3637524989151252}, {0.18626245569881864`, 
              0.3474821153054677}, {0.18732235140538037`, 
              0.3292204687708724}, {0.18812572117029486`, 
              0.3126138917886093}, {0.1881372042077218, 
              0.31229992880301477`}}], 
             {Arrowheads[{{0.013333333333333332`, 1.}}], 
              ArrowBox[{{0.18812572117029486`, 0.3126138917886093}, {
               0.1881372042077218, 0.31229992880301477`}}]}}, {
             LineBox[{{0.18821147769852611`, 0.31026918327319725`}, {
              0.18867256499356194`, 0.2976623843586788}, {
              0.18896288287518173`, 0.2843659464810805}, {0.1891329382937998, 
              0.26635435990212847`}, {0.1891475368762789, 
              0.25044979485767216`}, {0.189006678622619, 
              0.23665225134771173`}, {0.18881273607292406`, 
              0.2290006341427782}}], 
             {Arrowheads[{{0.013333333333333332`, 1.}}], 
              ArrowBox[{{0.189006678622619, 0.23665225134771173`}, {
               0.18881273607292406`, 0.2290006341427782}}]}}, {
             LineBox[{{0.18876124568159205`, 0.22696918325784135`}, {
              0.18871036353282014`, 0.22496172937224707`}, {
              0.18784335162336396`, 0.20595933391719995`}, {
              0.18673848992646871`, 0.19150019238492555`}, {
              0.18359002886159498`, 0.17227618028873135`}, {
              0.1811728291088328, 0.16560911780919815`}, {0.1779781877911667, 
              0.1606992458341641}, {0.17367984332415415`, 
              0.15711775113498172`}, {0.17317783201928233`, 
              0.15682192828692135`}, {0.17266032255048866`, 
              0.15653584761014128`}, {0.17201813144402048`, 
              0.15620508060313912`}, {0.1716693867114574, 
              0.1560357951190831}, {0.1713409346840411, 0.1558826768540693}, {
              0.17072860663749004`, 0.15561198658617095`}, {
              0.17009594814319648`, 0.1553512023010026}, {0.169442248184136, 
              0.15510008067741696`}, {0.16650917539723012`, 
              0.1543492915266008}}], 
             {Arrowheads[{{0.01333333333333333, 1.}}], 
              ArrowBox[{{0.169442248184136, 0.15510008067741696`}, {
               0.16650917539723012`, 0.1543492915266008}}]}}, {
             LineBox[{{0.16454054366635698`, 0.1538453738086054}, {
              0.16148976313100102`, 0.1530644545836575}, {0.1503765428185736, 
              0.15182123737600092`}, {0.13479940022525733`, 
              0.15130047845323308`}, {0.11637263458162003`, 
              0.15156007197180826`}, {0.10492033678864837`, 
              0.1519882496926869}, {0.091975429014908, 
              0.15261534805462618`}, {0.08347542636243142, 
              0.15316292455699126`}}], 
             {Arrowheads[{{0.013333333333333332`, 1.}}], 
              ArrowBox[{{0.091975429014908, 0.15261534805462618`}, {
               0.08347542636243142, 0.15316292455699126`}}]}}, {
             LineBox[{{0.08144752659697592, 0.1532935633704264}, {
              0.0806118889779746, 0.15334739576829326`}, {0.06772730262861798,
               0.15441818732681856`}, {0.05332166996683819, 
              0.15582772273020218`}, {0.03739499099263516, 
              0.157576001978444}, {0.024329890178760215`, 
              0.15924878213681182`}, {0.0131578947, 0.1609299954985914}}], 
             {Arrowheads[{{0.01127447352637201, 1.}}], 
              ArrowBox[{{0.024329890178760215`, 0.15924878213681182`}, {
               0.0131578947, 0.1609299954985914}}]}}}}, {
           {GrayLevel[0], Thickness[
            Tiny], {LineBox[{{0.2581271042925193, 0.44721950924680864`}, {
              0.2675182396954253, 0.43117258499334465`}, {
              0.27346883022228335`, 0.4216276413353715}, {0.279444624310217, 
              0.4125005917677914}, {0.29147182316931064`, 
              0.3955001749038102}, {0.30359983627270626`, 
              0.38017133440140094`}, {0.3037084873697443, 
              0.380049991881039}}], 
             {Arrowheads[{{0.01333333333333333, 1.}}], 
              ArrowBox[{{0.30359983627270626`, 0.38017133440140094`}, {
               0.3037084873697443, 0.380049991881039}}]}}, {
             LineBox[{{0.3050640478731005, 0.3785360897441586}, {
              0.3158286636204042, 0.3665140702605638}, {0.3253561768920875, 
              0.3569290969665188}, {0.33507076121365287`, 0.34787532688888}, {
              0.34497241658509986`, 0.339352760027648}, {0.35506114300642877`,
               0.33136139638282236`}, {0.36511040439993897`, 
              0.324065699635904}}], 
             {Arrowheads[{{0.013333333333333334`, 1.}}], 
              ArrowBox[{{0.35506114300642877`, 0.33136139638282236`}, {
               0.36511040439993897`, 0.324065699635904}}]}}, {
             LineBox[{{0.3667978038014294, 0.32293379003431616`}, {
              0.37579980899873205`, 0.31697227874239065`}, {
              0.3864497485697065, 0.31057452474678443`}, {0.3972867591905627, 
              0.30470797396758476`}, {0.4082775516454542, 
              0.29924910152512807`}, {0.41938883671853433`, 
              0.29407438253975104`}, {0.43062061440980315`, 
              0.28918381701145335`}, {0.43892399287311745`, 
              0.28581455414661133`}}], 
             {Arrowheads[{{0.013333333333333338`, 1.}}], 
              ArrowBox[{{0.43062061440980315`, 0.28918381701145335`}, {
               0.43892399287311745`, 0.28581455414661133`}}]}}, {
             LineBox[{{0.4408069836233559, 0.2850504927663371}, {
              0.44197288471926033`, 0.28457740494023537`}, {
              0.45344564764690626`, 0.28025514632609694`}, {
              0.4650389031927409, 0.276217041169038}, {0.476752651356764, 
              0.27246308946905873`}, {0.4885868921389756, 
              0.26899329122615895`}, {0.5042190946547036, 
              0.26472382721050153`}, {0.5184008986539926, 
              0.2610425087056491}}], 
             {Arrowheads[{{0.013333333333333327`, 1.}}], 
              ArrowBox[{{0.5042190946547036, 0.26472382721050153`}, {
               0.5184008986539926, 0.2610425087056491}}]}}, {
             LineBox[{{0.52037012866059, 0.2605410945568537}, {
              0.5349287145516305, 0.25696386193741394`}, {0.5500061319328297, 
              0.2534733606799838}, {0.5648986209358526, 0.2502425136752961}, {
              0.5796061815606991, 0.24727132092335077`}, {0.5941288138073695, 
              0.2445597824241479}, {0.599844961532905, 
              0.24358226658986712`}}], 
             {Arrowheads[{{0.01333333333333334, 1.}}], 
              ArrowBox[{{0.5941288138073695, 0.2445597824241479}, {
               0.599844961532905, 0.24358226658986712`}}]}}, {
             LineBox[{{0.6018479874117205, 0.24323973004129798`}, {
              0.6084665176758635, 0.2421078981776874}, {0.6224605676271956, 
              0.23985677894114943`}, {0.6359522381223804, 
              0.23774753547171396`}, {0.6489415291614173, 
              0.23578016776938093`}, {0.6614284407443068, 
              0.23395467583415053`}, {0.6734129728710488, 
              0.23227105966602252`}, {0.682214709439099, 
              0.23108922614965605`}}], 
             {Arrowheads[{{0.013333333333333332`, 1.}}], 
              ArrowBox[{{0.6734129728710488, 0.23227105966602252`}, {
               0.682214709439099, 0.23108922614965605`}}]}}, {
             LineBox[{{0.6842287382364245, 0.23081879693183024`}, {
              0.6848951255416436, 0.2307293192649971}, {0.6958748987560907, 
              0.22932945463107413`}, {0.7063522925143901, 
              0.22807146576425366`}, {0.7258304284139556, 
              0.22584640697186995`}, {0.7433600199917492, 
              0.22391943452779556`}, {0.7589410672477702, 
              0.2222905484320305}, {0.7649967919700953, 0.2216993908896481}}], 
             {Arrowheads[{{0.013333333333333334`, 1.}}], 
              ArrowBox[{{0.7589410672477702, 0.2222905484320305}, {
               0.7649967919700953, 0.2216993908896481}}]}}, {
             LineBox[{{0.7670192814058471, 0.221501956240757}, {
              0.7725735701820192, 0.22095974868457477`}, {0.7928214203654474, 
              0.21907547746273998`}, {0.8087388669703585, 
              0.21760757272656203`}, {0.8211001559634279, 
              0.21640330766445565`}, {0.8306795333113317, 
              0.2153099554648356}, {0.8436520728539758, 
              0.21306287834686571`}, {0.8475009692837511, 
              0.21149492737304934`}}], 
             {Arrowheads[{{0.013333333333333341`, 1.}}], 
              ArrowBox[{{0.8436520728539758, 0.21306287834686571`}, {
               0.8475009692837511, 0.21149492737304934`}}]}}, {
             LineBox[CompressedData["
1:eJxTTMoPSmViYGAQA2IQvSFiL5+q3mt7v1iL2yo/T9n/XGDFeNv2tf0S8QUC
3fdP2c96+PHhjYTX9k8rDM57G52yXxYSac9T/Nre5NObZ78/n7AXeRwT7Vr6
2p71J8u57Jkn7Ps/inyWKn9tv0dT6laX8Qn7lfMYWadWvLb3Ln7++8+B4/Y7
77CybAPya0Stz5/acty+QXayzjUgXz5uKWfJiuP2H1caN3wF8udxvXL8Mfu4
PYv77f/Cla/tRcM2C4b3H7f/eu/ISkMgPzzl+af+puP2uirJtaFA/k6rNaez
io7bJ7xy2V8M5M/eKXaTIeW4/ZH761bPAvIr1bY5tAQct+/wNP2xH8hvZd6S
vd3muH3k+mOmiVWv7W9I/GAvuXLMPkC1eu5NIP/4zT07/yQds7e88DZYu/q1
/cH+ptKJz4/a/6rdrmEB5H9SnJmn9PCwvUxN2bNNQPP+e639oWVx0P6i6a6r
uUD+vA3Z52d+O2APAMpIuoc=
              "]], 
             {Arrowheads[{{0.013333333333333332`, 1.}}], 
              ArrowBox[{{0.8586058140971349, 0.13452660696437843`}, {
               0.8585728811610186, 0.13252565982782455`}}]}}, {
             LineBox[{{0.858539439964322, 0.13049383167449224`}, {
              0.8583975947859515, 0.12187556871448813`}, {0.8580544156426062, 
              0.10718396260190509`}, {0.8575762766670991, 
              0.09045178862662935}, {0.8569631778594303, 
              0.07167904678866091}, {0.8565639354435911, 
              0.0614008673884721}, {0.8560467869198228, 
              0.050359354957220354`}, {0.8559844407499215, 
              0.04925332337534216}}], 
             {Arrowheads[{{0.013333333333333332`, 1.}}], 
              ArrowBox[{{0.8560467869198228, 0.050359354957220354`}, {
               0.8559844407499215, 0.04925332337534216}}]}}, {
             LineBox[{{0.8558700741659984, 0.04722444086450227}, {
              0.8553777447123572, 0.03849043322171526}, {0.8545228212454254, 
              0.025730025908766375`}, {0.8535233877407759, 0.0131578947}}], 
             {Arrowheads[{{0.005601532933916307, 1.}}], 
              ArrowBox[{{0.8545228212454254, 0.025730025908766375`}, {
               0.8535233877407759, 0.0131578947}}]}}}}, {
           {GrayLevel[0], Thickness[
            Tiny], {LineBox[{{0.13428216511419283`, 0.9228002857538801}, {
              0.1508724605374861, 0.9196071163354121}, {0.16612777104658188`, 
              0.9169377976553278}, {0.18029807264911263`, 
              0.9146848081676066}, {0.1935806273403744, 0.912762899243634}, {
              0.20949051652257122`, 0.9106735859771624}, {
              0.21454208794732646`, 0.910077717866007}}], 
             {Arrowheads[{{0.01333333333333333, 1.}}], 
              ArrowBox[{{0.20949051652257122`, 0.9106735859771624}, {
               0.21454208794732646`, 0.910077717866007}}]}}, {
             LineBox[{{0.21656019992827347`, 0.9098396674707787}, {
              0.2244490986510364, 0.9089091167993592}, {0.23855048510630428`, 
              0.907432019303172}, {0.25188878726890923`, 
              0.9062048210815494}, {0.26460054670813815`, 
              0.9051727810280231}, {0.27678836084227587`, 
              0.904294972995658}, {0.28849542482535395`, 0.903554647016702}, {
              0.29754570491241344`, 0.9030570655975352}}], 
             {Arrowheads[{{0.013333333333333332`, 1.}}], 
              ArrowBox[{{0.28849542482535395`, 0.903554647016702}, {
               0.29754570491241344`, 0.9030570655975352}}]}}, {
             LineBox[{{0.29957474390672156`, 0.9029455097017375}, {
              0.2997649338114036, 0.9029350531234026}, {0.3106555253462361, 
              0.9024130923076427}, {0.3212134830622387, 0.9019707447935972}, {
              0.34143015417333733`, 0.9012883651933913}, {0.3606036648458028, 
              0.9008247777075571}, {0.3789399259208635, 0.900497021042293}, {
              0.38081648946698143`, 0.900463949755599}}], 
             {Arrowheads[{{0.01333333333333333, 1.}}], 
              ArrowBox[{{0.3789399259208635, 0.900497021042293}, {
               0.38081648946698143`, 0.900463949755599}}]}}, {
             LineBox[{{0.38284827730715304`, 0.9004281429009349}, {
              0.396925187148093, 0.9001800609630339}, {0.41442284801045526`, 
              0.8998251372454351}, {0.4314329085079504, 0.8994322498894969}, {
              0.4479553686405785, 0.899001398895219}, {0.4641076124365472, 
              0.8984663401851049}}], 
             {Arrowheads[{{0.013333333333333338`, 1.}}], 
              ArrowBox[{{0.4479553686405785, 0.899001398895219}, {
               0.4641076124365472, 0.8984663401851049}}]}}, {
             LineBox[{{0.4661377535194917, 0.8983771371826004}, {
              0.4802360631800834, 0.8977532425346058}, {0.4961689414291728, 
              0.8968677963040105}, {0.5119635069978202, 0.8958081047065563}, {
              0.5277837593897035, 0.8945376097089766}, {0.5437936981084996, 
              0.8930197532780046}, {0.5472050781384594, 0.8926480268365576}}], 
             {Arrowheads[{{0.013333333333333334`, 1.}}], 
              ArrowBox[{{0.5437936981084996, 0.8930197532780046}, {
               0.5472050781384594, 0.8926480268365576}}]}}, {
             LineBox[{{0.5492252235458561, 0.8924278984847169}, {
              0.5599933231542096, 0.8912545354136411}, {0.5763826345268327, 
              0.8892419561158855}, {0.594187546210753, 0.8868408953676872}, {
              0.6125661962515367, 0.8841782060739476}, {0.6297767834449488, 
              0.8815957182041461}}], 
             {Arrowheads[{{0.013333333333333326`, 1.}}], 
              ArrowBox[{{0.6125661962515367, 0.8841782060739476}, {
               0.6297767834449488, 0.8815957182041461}}]}}, {
             LineBox[{{0.631786379642723, 0.8812941108530958}, {
              0.651770265976729, 0.8782809456322891}, {0.659120794228095, 
              0.8771793844396261}, {0.6596224061619042, 0.8771048554445787}, {
              0.6791329542483128, 0.8744271856350169}, {0.7000284924608156, 
              0.871954292626021}, {0.7107137115070972, 0.8707889201578081}, {
              0.7123580727380918, 0.8706381555881911}}], 
             {Arrowheads[{{0.013333333333333326`, 1.}}], 
              ArrowBox[{{0.7107137115070972, 0.8707889201578081}, {
               0.7123580727380918, 0.8706381555881911}}]}}, {
             LineBox[{{0.7143816883269181, 0.8704526187806035}, {
              0.7218738304334389, 0.8697656957621647}, {0.7335088492398414, 
              0.8688846194390915}, {0.7456187679263039, 0.8681456911885878}, {
              0.7583674563502856, 0.8676752151277591}, {0.7719187843692448, 
              0.8675994953737103}, {0.7862727519831818, 0.8679185319264415}, {
              0.7955558376406043, 0.8683557142169873}}], 
             {Arrowheads[{{0.013333333333333338`, 1.}}], 
              ArrowBox[{{0.7862727519831818, 0.8679185319264415}, {
               0.7955558376406043, 0.8683557142169873}}]}}, {
             LineBox[{{0.7975856912228366, 0.8684513091593697}, {
              0.8014293591920962, 0.8686323247859524}, {0.8178495113763959, 
              0.8701384691732404}, {0.8359941139164881, 0.8728345603093024}, {
              0.8558631668123728, 0.8767205981941384}, {0.8664443621437373, 
              0.8791098471673464}, {0.87745667006405, 0.8817965828277482}, {
              0.8776252357647485, 0.8818431943788705}}], 
             {Arrowheads[{{0.013333333333333332`, 1.}}], 
              ArrowBox[{{0.87745667006405, 0.8817965828277482}, {
               0.8776252357647485, 0.8818431943788705}}]}}, {
             LineBox[{{0.8795838383737795, 0.8823847844251297}, {
              0.8891342664473245, 0.8850256554003326}, {0.9017113271675744, 
              0.889041915110089}, {0.9153996686566523, 0.8940850528176052}, {
              0.9304111073464106, 0.9003947593834685}, {0.9473644388100239, 
              0.9087456647683323}, {0.954713426016656, 0.9128195989878057}}], 
             {Arrowheads[{{0.013333333333333327`, 1.}}], 
              ArrowBox[{{0.9473644388100239, 0.9087456647683323}, {
               0.954713426016656, 0.9128195989878057}}]}}, {
             LineBox[{{0.9564907104037175, 0.9138048421891616}, {
              0.9568013626719665, 0.9139770532531344}, {0.9668784586206662, 
              0.91991239893285}, {0.9810597094277209, 0.9291885448377054}, {
              0.986842105, 0.9334305189629122}}], 
             {Arrowheads[{{0.005932682381112514, 1.}}], 
              ArrowBox[{{0.9810597094277209, 0.9291885448377054}, {
               0.986842105, 0.9334305189629122}}]}}}}, {
           {GrayLevel[0], Thickness[
            Tiny], {LineBox[{{0.05159046580234183, 0.9115721549465493}, {
              0.062458880626899894`, 0.9046664964779255}, {
              0.07240102800448435, 0.8983688721610238}, {0.08157312246966916, 
              0.8925630611801578}, {0.09808446449228024, 
              0.8820668934052105}, {0.11272673140583532`, 
              0.872658721892646}, {0.1201176551499206, 0.8678566935957753}}], 
             {Arrowheads[{{0.013333333333333332`, 1.}}], 
              ArrowBox[{{0.11272673140583532`, 0.872658721892646}, {
               0.1201176551499206, 0.8678566935957753}}]}}, {
             LineBox[{{0.12182167748568594`, 0.8667495568212424}, {
              0.1261028772126765, 0.8639679772859352}, {0.13855934303348558`, 
              0.855783375667662}, {0.1500961288682624, 0.8481049170378272}, {
              0.16071323471700671`, 0.8409326013964301}, {
              0.17505560294973943`, 0.8310901630020282}, {
              0.18831628426726055`, 0.821840071402866}, {0.18916505676519402`,
               0.8212392934483992}}], 
             {Arrowheads[{{0.01333333333333333, 1.}}], 
              ArrowBox[{{0.18831628426726055`, 0.821840071402866}, {
               0.18916505676519402`, 0.8212392934483992}}]}}, {
             LineBox[{{0.19082370451994374`, 0.8200652697757359}, {
              0.20066604776309643`, 0.8130986646428198}, {0.2122756625307734, 
              0.8047822807657656}, {0.2232387629748324, 0.796847593707857}, {
              0.23364898349981408`, 0.7892512774052469}, {
              0.24363948655761544`, 0.7819386733473752}, {0.2533434346001333, 
              0.7748551230236816}, {0.25668206490666673`, 
              0.7724250842662882}}], 
             {Arrowheads[{{0.01333333333333334, 1.}}], 
              ArrowBox[{{0.2533434346001333, 0.7748551230236816}, {
               0.25668206490666673`, 0.7724250842662882}}]}}, {
             LineBox[{{0.258325045020381, 0.7712292329777705}, {
              0.26276082762736763`, 0.7680006264341662}, {
              0.27189166563931844`, 0.7613751835788287}, {0.2807359486359857, 
              0.7549787944576695}, {0.2892936766173694, 0.7488114590706882}, {
              0.30554946753428613`, 0.73716394949926}, {0.3158780482822189, 
              0.7298652584341762}, {0.3244342112784567, 0.7239391582814455}}], 
             {Arrowheads[{{0.013333333333333332`, 1.}}], 
              ArrowBox[{{0.3158780482822189, 0.7298652584341762}, {
               0.3244342112784567, 0.7239391582814455}}]}}, {
             LineBox[{{0.3261052793743847, 0.7227828894899389}, {
              0.3359974731126716, 0.7160752990624052}, {0.34578831719519143`, 
              0.7095840307557179}, {0.3553999157225737, 0.7033619033684962}, {
              0.3648322686948183, 0.6974089169007401}, {0.3740853761119252, 
              0.6917250713524495}, {0.38315923797389445`, 
              0.6863103667236244}, {0.3949516471943931, 0.679625416179244}}], 
             {Arrowheads[{{0.013333333333333334`, 1.}}], 
              ArrowBox[{{0.38315923797389445`, 0.6863103667236244}, {
               0.3949516471943931, 0.679625416179244}}]}}, {
             LineBox[{{0.3967194559143001, 0.6786232703374969}, {
              0.40102563277836323`, 0.6761821593793071}, {
              0.41868786085416754`, 0.6669180740227243}, {0.4361459222013076, 
              0.6585181106538761}, {0.4533998168197832, 0.6509822692727623}, {
              0.47033919699197424`, 0.6443588874828011}}], 
             {Arrowheads[{{0.013333333333333332`, 1.}}], 
              ArrowBox[{{0.4533998168197832, 0.6509822692727623}, {
               0.47033919699197424`, 0.6443588874828011}}]}}, {
             LineBox[{{0.47225743089105315`, 0.6436886842629673}, {
              0.48765017659695, 0.638384882446858}, {0.5047730508318282, 
              0.6332925992678651}, {0.521944576490416, 0.6290029626082025}, {
              0.5265530413303724, 0.6279906876322026}, {0.5429389907946254, 
              0.6256286513481719}, {0.5510655386878308, 0.6248234208350112}}], 
             {Arrowheads[{{0.01333333333333334, 1.}}], 
              ArrowBox[{{0.5429389907946254, 0.6256286513481719}, {
               0.5510655386878308, 0.6248234208350112}}]}}, {
             LineBox[{{0.553087739167384, 0.6246230482350754}, {
              0.5594614856858725, 0.6239914965298144}, {0.5762086732742702, 
              0.6231704467781962}, {0.5931511711364331, 0.6231350942262953}, {
              0.6101274085694495, 0.6231762323917782}, {0.6273664354179374, 
              0.6241560491917459}, {0.6342513953258773, 0.6249107573860591}}], 
             {Arrowheads[{{0.01333333333333334, 1.}}], 
              ArrowBox[{{0.6273664354179374, 0.6241560491917459}, {
               0.6342513953258773, 0.6249107573860591}}]}}, {
             LineBox[{{0.6362713988463209, 0.6251321839781968}, {
              0.6448682516818973, 0.6260745446261986}, {0.6626328573613292, 
              0.6289317186951361}, {0.6807871380914742, 0.6329257721995237}, {
              0.6994579795075736, 0.6382549059403262}, {0.715174920048875, 
              0.6437137509823669}}], 
             {Arrowheads[{{0.013333333333333324`, 1.}}], 
              ArrowBox[{{0.6994579795075736, 0.6382549059403262}, {
               0.715174920048875, 0.6437137509823669}}]}}, {
             LineBox[{{0.7170945349734245, 0.644380476187948}, {
              0.7186453816096278, 0.6449191199175439}, {0.7284327929178878, 
              0.6487518819948084}, {0.7383493443976366, 0.6529184141311768}, {
              0.7484938502782748, 0.6575671758106422}, {0.7589651247892035, 
              0.6628466265171981}, {0.7697631679304227, 0.6687567662508442}, {
              0.7808879797019321, 0.6752975950115807}, {0.7895956980196732, 
              0.680750777420993}}], 
             {Arrowheads[{{0.01333333333333334, 1.}}], 
              ArrowBox[{{0.7808879797019321, 0.6752975950115807}, {
               0.7895956980196732, 0.680750777420993}}]}}, {
             LineBox[{{0.7913179522773146, 0.6818293339704361}, {
              0.7923395601037322, 0.6824691127994076}, {0.8041179091358227, 
              0.690271319614325}, {0.8162230267982037, 0.6987042154563325}, {
              0.8286549130908752, 0.7077678003254307}, {0.8416044400592244, 
              0.7177728523357052}, {0.8552624797486386, 0.7290301496012421}, {
              0.85657692621181, 0.7301838147892508}}], 
             {Arrowheads[{{0.013333333333333332`, 1.}}], 
              ArrowBox[{{0.8552624797486386, 0.7290301496012421}, {
               0.85657692621181, 0.7301838147892508}}]}}, {
             LineBox[{{0.8581042085699923, 0.7315242820796743}, {
              0.8698000101860331, 0.7417894694024998}, {0.8774627011953167, 
              0.7488260542341958}, {0.885388009398324, 0.7563005890199364}, {
              0.8936775176897214, 0.7643735381770355}, {0.9024328089641754, 
              0.7732053661228073}, {0.9116538832216857, 0.7827960728572517}, {
              0.916514830288181, 0.7879895825930362}}], 
             {Arrowheads[{{0.013333333333333338`, 1.}}], 
              ArrowBox[{{0.9116538832216857, 0.7827960728572517}, {
               0.916514830288181, 0.7879895825930362}}]}}, {
             LineBox[{{0.91790345736516, 0.7894732128702249}, {
              0.9213407404622522, 0.7931456583803684}, {0.9286596176038049, 
              0.8011568623404601}, {0.9363745780051655, 0.8098206468576543}, {
              0.9445659413068748, 0.8192784796524898}, {0.953307780167517, 
              0.8296690987518818}, {0.9627244523454395, 0.8412335733317844}}], 
             {Arrowheads[{{0.011234059657067016`, 1.}}], 
              ArrowBox[{{0.953307780167517, 0.8296690987518818}, {
               0.9627244523454395, 0.8412335733317844}}]}}}}, {
           {GrayLevel[0], Thickness[
            Tiny], {LineBox[{{0.19147185050783874`, 0.0131578947}, {
              0.19226351227673533`, 0.022954199784028212`}, {
              0.19335147997161767`, 0.03416455138555068}, {
              0.19451418584998154`, 0.044047191234016375`}, {
              0.19646222788720744`, 0.057282075031035266`}, {
              0.1986534317717124, 0.06892556214694903}, {0.20376532508255954`,
               0.08743834633546123}, {0.20629429000911376`, 
              0.09267031369902627}}], 
             {Arrowheads[{{0.01333333333333333, 1.}}], 
              ArrowBox[{{0.20376532508255954`, 0.08743834633546123}, {
               0.20629429000911376`, 0.09267031369902627}}]}}, {
             LineBox[{{0.20717864891782525`, 0.09449989104882399}, {
              0.2103452310022309, 0.10105097206450012`}, {
              0.21888851475043444`, 0.1112288675990129}, {0.2302154943507591, 
              0.1187173021932832}, {0.2451208121641719, 
              0.12403363167213466`}, {0.264730367456983, 
              0.12756726156852663`}, {0.27606716165478146`, 
              0.12867367315873215`}}], 
             {Arrowheads[{{0.013333333333333332`, 1.}}], 
              ArrowBox[{{0.264730367456983, 0.12756726156852663`}, {
               0.27606716165478146`, 0.12867367315873215`}}]}}, {
             LineBox[{{0.2780941510698251, 0.12881296155105265`}, {
              0.2901959747407501, 0.12950536342897043`}, {
              0.29106225939169517`, 0.1295394970318673}, {0.3074375616481493, 
              0.12968763455798443`}, {0.3259239872152931, 
              0.12937466654695742`}, {0.34545111147165664`, 
              0.1287786907671481}, {0.35599519761675325`, 
              0.12826844705065674`}, {0.3593272946575598, 
              0.12807217076938834`}}], 
             {Arrowheads[{{0.013333333333333334`, 1.}}], 
              ArrowBox[{{0.35599519761675325`, 0.12826844705065674`}, {
               0.3593272946575598, 0.12807217076938834`}}]}}, {
             LineBox[{{0.3613558816761517, 0.12795267739588737`}, {
              0.3670596331064597, 0.12761669944977413`}, {
              0.37862372769208774`, 0.12679531078510614`}, {
              0.39066679112494884`, 0.12577614387725833`}, {
              0.40318882340504314`, 0.12455919872623078`}, {
              0.41618982453237047`, 0.12314447533202347`}, {
              0.4296025875364292, 0.12149018512326773`}, {
              0.44219652661037906`, 0.11971822616680286`}}], 
             {Arrowheads[{{0.013333333333333332`, 1.}}], 
              ArrowBox[{{0.4296025875364292, 0.12149018512326773`}, {
               0.44219652661037906`, 0.11971822616680286`}}]}}, {
             LineBox[{{0.44420676941039394`, 0.11942140130913098`}, {
              0.4574617782632356, 0.11733753854800483`}, {
              0.47190820598598304`, 0.11483918218149765`}, {
              0.4845012898364896, 0.11240423251160034`}, {
              0.49713488824345536`, 0.10963878930411039`}, {
              0.5098090012068801, 0.10654285255902779`}, {0.5225236287267641, 
              0.10311642227635258`}, {0.523704860210129, 
              0.10276850010735263`}}], 
             {Arrowheads[{{0.01333333333333334, 1.}}], 
              ArrowBox[{{0.5225236287267641, 0.10311642227635258`}, {
               0.523704860210129, 0.10276850010735263`}}]}}, {
             LineBox[{{0.5256541660247266, 0.10219434786318193`}, {
              0.5352787708031072, 0.09935949845608472}, {0.5480744274359095, 
              0.09527208109822422}, {0.5609105986251708, 
              0.09085417020277105}, {0.5737872843708913, 
              0.08610576576972527}, {0.5839474982459134, 
              0.08203031237708266}, {0.5939872873918389, 
              0.07759178371583957}, {0.6017229826471255, 
              0.07384721469135258}}], 
             {Arrowheads[{{0.013333333333333338`, 1.}}], 
              ArrowBox[{{0.5939872873918389, 0.07759178371583957}, {
               0.6017229826471255, 0.07384721469135258}}]}}, {
             LineBox[{{0.6035520610479489, 0.0729618242904832}, {
              0.6039066518086681, 0.07279017978599592}, {0.6137055914964009, 
              0.06762550058755183}, {0.6233841064550374, 
              0.062097746120507225`}, {0.6329421966845774, 
              0.056206916384862096`}, {0.642379862185021, 
              0.0499530113806165}, {0.6516971029563682, 
              0.043336031107770394`}, {0.6660051951490268, 
              0.03188978580782996}, {0.6706504953675079, 
              0.027534958882735064`}}], 
             {Arrowheads[{{0.013333333333333327`, 1.}}], 
              ArrowBox[{{0.6660051951490268, 0.03188978580782996}, {
               0.6706504953675079, 0.027534958882735064`}}]}}, {
             LineBox[{{0.6721330129686266, 0.02614514395955882}, {
              0.6798657584845913, 0.018895931466498393`}, {0.6851585191209946,
               0.0131578947}}], 
             {Arrowheads[{{0.0030191483129774683`, 1.}}], 
              ArrowBox[{{0.6798657584845913, 0.018895931466498393`}, {
               0.6851585191209946, 0.0131578947}}]}}}}, {
           {GrayLevel[0], Thickness[
            Tiny], {LineBox[{{0.05683186764161276, 0.8549300960056755}, {
              0.06587385368597866, 0.844389817038482}, {0.07427617677411863, 
              0.8344295036004377}, {0.08207981692653094, 
              0.8250138616718807}, {0.08932575416371386, 
              0.8161075972331497}, {0.10230843997438457`, 
              0.799682024746519}, {0.10818457062810327`, 
              0.7919412143064889}}], 
             {Arrowheads[{{0.013333333333333334`, 1.}}], 
              ArrowBox[{{0.10230843997438457`, 0.799682024746519}, {
               0.10818457062810327`, 0.7919412143064889}}]}}, {
             LineBox[{{0.10941324957590248`, 0.7903226371530775}, {
              0.11355207437011694`, 0.7848704339832526}, {
              0.12358469866870991`, 0.77121517791506}, {0.1327741932649122, 
              0.7583988454104487}, {0.14120815693813443`, 
              0.7463494381573241}, {0.1489741884677873, 0.7349949578435918}, {
              0.15618472470385505`, 0.7242440805957903}, {0.1563581653149934, 
              0.723981304896808}}], 
             {Arrowheads[{{0.013333333333333326`, 1.}}], 
              ArrowBox[{{0.15618472470385505`, 0.7242440805957903}, {
               0.1563581653149934, 0.723981304896808}}]}}, {
             LineBox[{{0.15747757249005434`, 0.7222853180057229}, {
              0.16293233203986307`, 0.7140209429895515}, {0.1692748035705337, 
              0.7042767373864217}, {0.17526993239058897`, 
              0.6949626561479467}, {0.18658479966822866`, 
              0.6773225537408337}, {0.19720381324007485`, 0.66081725713089}, {
              0.20159811086552512`, 0.6540183875537687}}], 
             {Arrowheads[{{0.013333333333333332`, 1.}}], 
              ArrowBox[{{0.19720381324007485`, 0.66081725713089}, {
               0.20159811086552512`, 0.6540183875537687}}]}}, {
             LineBox[{{0.20270117389914005`, 0.6523117253428486}, {
              0.20718292169244895`, 0.6453775526214149}, {
              0.21657807361167222`, 0.6309342265157076}, {
              0.22544521758406622`, 0.6174180651170671}, {
              0.23384030219595234`, 0.6047598547287923}, {
              0.24181927603365203`, 0.5928903816541824}, {
              0.24754070647725163`, 0.5845172044182079}}], 
             {Arrowheads[{{0.013333333333333332`, 1.}}], 
              ArrowBox[{{0.24181927603365203`, 0.5928903816541824}, {
               0.24754070647725163`, 0.5845172044182079}}]}}, {
             LineBox[{{0.24868716700861004`, 0.5828393867259816}, {
              0.24943808768348666`, 0.5817404321965364}, {
              0.25880279409968976`, 0.5683753863072779}, {0.2679209326219608, 
              0.5557955676647398}, {0.2767925032502999, 0.5440009762689222}, {
              0.28541750598470683`, 0.532991612119825}, {0.29386998229921013`,
               0.5226525219702485}, {0.2977649750027621, 
              0.5180909048061884}}], 
             {Arrowheads[{{0.013333333333333338`, 1.}}], 
              ArrowBox[{{0.29386998229921013`, 0.5226525219702485}, {
               0.2977649750027621, 0.5180909048061884}}]}}, {
             LineBox[{{0.2990845253501867, 0.5165455146163264}, {
              0.30222397366783826`, 0.5128687525729934}, {0.3104794800905911, 
              0.5036403039280593}, {0.31863650156746864`, 
              0.49496717603544627`}, {0.32673607625121204`, 
              0.48679147243322873`}, {0.33481924229456245`, 
              0.47905529665948066`}, {0.3428859996975199, 
              0.47175864871420214`}, {0.3509363484600843, 
              0.46490152859739314`}, {0.35721564918149423`, 
              0.4599258126274557}}], 
             {Arrowheads[{{0.013333333333333332`, 1.}}], 
              ArrowBox[{{0.3509363484600843, 0.46490152859739314`}, {
               0.35721564918149423`, 0.4599258126274557}}]}}, {
             LineBox[{{0.35880834298421244`, 0.4586637625456074}, {
              0.36703330401831824`, 0.45214630593933663`}, {
              0.3831555929235485, 0.4404300627754641}, {0.39930321517577494`, 
              0.4297527991057756}, {0.41547617077499766`, 
              0.4201145149302711}, {0.4266709962444542, 
              0.41417143567136366`}}], 
             {Arrowheads[{{0.013333333333333327`, 1.}}], 
              ArrowBox[{{0.41547617077499766`, 0.4201145149302711}, {
               0.4266709962444542, 0.41417143567136366`}}]}}, {
             LineBox[{{0.4284658556860526, 0.41321858545059686`}, {
              0.4316744597212167, 0.41151521024895055`}, {0.4478980820144321, 
              0.403954885061814}, {0.4641470376546437, 
              0.39743353936886144`}, {0.4804213266418516, 
              0.39195117317009287`}, {0.49448764081199015`, 
              0.3879406637127216}, {0.5046298405302727, 
              0.38544744826159333`}}], 
             {Arrowheads[{{0.013333333333333332`, 1.}}], 
              ArrowBox[{{0.49448764081199015`, 0.3879406637127216}, {
               0.5046298405302727, 0.38544744826159333`}}]}}, {
             LineBox[{{0.506603193203385, 0.38496234704964816`}, {
              0.5085329717339715, 0.38448795749083864`}, {0.5225573194077953, 
              0.38159305450444386`}, {0.5365606838334617, 
              0.3792559547535374}, {0.5505061278388219, 0.3774684268621492}, {
              0.564356714251727, 0.3762222394543093}, {0.5781124430721771, 
              0.3755173925300179}, {0.5871517820125826, 0.3754092010309437}}], 
             {Arrowheads[{{0.013333333333333338`, 1.}}], 
              ArrowBox[{{0.5781124430721771, 0.3755173925300179}, {
               0.5871517820125826, 0.3754092010309437}}]}}, {
             LineBox[{{0.5891837398062547, 0.3753848806064965}, {
              0.591773314300172, 0.3753538860892748}, {0.6053126255485722, 
              0.37575519182584954`}, {0.6187036744302379, 
              0.37674478143351153`}, {0.6319464609451692, 
              0.3783226549122611}, {0.6450409850933659, 0.3804888122620979}, {
              0.6579800542890653, 0.3832825068514971}, {0.6694424408829158, 
              0.38638708653732984`}}], 
             {Arrowheads[{{0.013333333333333341`, 1.}}], 
              ArrowBox[{{0.6579800542890653, 0.3832825068514971}, {
               0.6694424408829158, 0.38638708653732984`}}]}}, {
             LineBox[{{0.6713933565711688, 0.386953354074121}, {
              0.6833759107171108, 0.39091119838502564`}, {0.6958440192523138, 
              0.39582805639038976`}, {0.6978347630744577, 
              0.39668919738972946`}, {0.7144218120071296, 
              0.405630341424512}, {0.7309171489891416, 0.4164039334481322}, {
              0.7427205794227477, 0.4249080852632088}}], 
             {Arrowheads[{{0.013333333333333327`, 1.}}], 
              ArrowBox[{{0.7309171489891416, 0.4164039334481322}, {
               0.7427205794227477, 0.4249080852632088}}]}}, {
             LineBox[{{0.7443693246361232, 0.4260959754852755}, {
              0.7474128364295852, 0.42828876905390506`}, {0.7556609429936311, 
              0.43506461954340603`}, {0.7639092247868925, 
              0.44239609182398343`}, {0.7722052525039617, 0.45039723564061}, {
              0.78059659683943, 0.45918210073825855`}, {0.7890832577932975, 
              0.4687506871169293}, {0.7976652353655642, 0.479102994776622}, {
              0.8012793622641698, 0.4837813369070055}}], 
             {Arrowheads[{{0.013333333333333326`, 1.}}], 
              ArrowBox[{{0.7976652353655642, 0.479102994776622}, {
               0.8012793622641698, 0.4837813369070055}}]}}, {
             LineBox[{{0.8025216810766996, 0.48538946871949623`}, {
              0.8064464490634985, 0.49046992326349825`}, {0.8155308183943686, 
              0.5030823721237195}, {0.8249183433581746, 0.5169403413572858}, {
              0.8346090239549163, 0.532043830964197}, {0.8413795417181342, 
              0.5430675485826795}, {0.8473470108474105, 0.5531320432490502}}], 
             {Arrowheads[{{0.013333333333333326`, 1.}}], 
              ArrowBox[{{0.8413795417181342, 0.5430675485826795}, {
               0.8473470108474105, 0.5531320432490502}}]}}, {
             LineBox[{{0.8483834092281655, 0.5548799912902341}, {
              0.8485167189292397, 0.555104826098152}, {0.856079140418111, 
              0.5682740670779385}, {0.8641253910146245, 0.582693675089362}, {
              0.8727140555486579, 0.5984820536997462}, {0.8819037188500884, 
              0.6157576064764148}, {0.8867422327979142, 0.624990074291894}, {
              0.8873687909030545, 0.6261965739945233}}], 
             {Arrowheads[{{0.01333333333333332, 1.}}], 
              ArrowBox[{{0.8867422327979142, 0.624990074291894}, {
               0.8873687909030545, 0.6261965739945233}}]}}, {
             LineBox[{{0.8883053403427152, 0.6279999927216584}, {
              0.891752965748793, 0.6346387369866907}, {0.89694324080646, 
              0.64471839500672}, {0.9023203810746496, 0.6552438487978978}, {
              0.9079543138251928, 0.6663440193105902}, {0.913950740140262, 
              0.6782130392119936}, {0.9203706438391029, 0.690963526523267}, {
              0.9251401323568811, 0.7004581842952704}}], 
             {Arrowheads[{{0.013333333333333345`, 1.}}], 
              ArrowBox[{{0.9203706438391029, 0.690963526523267}, {
               0.9251401323568811, 0.7004581842952704}}]}}, {
             LineBox[{{0.9260523054689989, 0.7022740543819891}, {
              0.9272750087409614, 0.7047080992655694}}], 
             {Arrowheads[{{0.0004468096591606462, 1.}}], 
              ArrowBox[{{0.9260523054689989, 0.7022740543819891}, {
               0.9272750087409614, 0.7047080992655694}}]}}}}, {
           {GrayLevel[0], Thickness[
            Tiny], {LineBox[{{0.0823135601359794, 0.7349897919489227}, {
              0.0863503254666725, 0.7251576328070515}, {0.09349785716604964, 
              0.706721677652544}, {0.09955855149742747, 0.6897531924430639}, {
              0.10481098478118492`, 0.6739373760990663}, {0.1094527870794897, 
              0.6590477347464485}, {0.10962126764748416`, 
              0.6584691656643098}}], 
             {Arrowheads[{{0.013333333333333338`, 1.}}], 
              ArrowBox[{{0.1094527870794897, 0.6590477347464485}, {
               0.10962126764748416`, 0.6584691656643098}}]}}, {
             LineBox[{{0.11018942130448255`, 0.6565181030358046}, {
              0.11353993250264041`, 0.6450123121206324}, {
              0.11712839516093548`, 0.6317591519570397}, {
              0.12028447075263687`, 0.6192048507972195}, {0.1230661977056357, 
              0.6072751629378192}, {0.12551716422467415`, 
              0.5959118687469079}, {0.12768095851449437`, 
              0.5850567485925544}, {0.1290579067007735, 0.5774990478744652}}], 
             {Arrowheads[{{0.013333333333333326`, 1.}}], 
              ArrowBox[{{0.12768095851449437`, 0.5850567485925544}, {
               0.1290579067007735, 0.5774990478744652}}]}}, {
             LineBox[{{0.12942214266010407`, 0.5754998540058669}, {
              0.13142431894035367`, 0.5645104433208692}, {
              0.13454204890624566`, 0.5452981986122429}, {0.1370740469053921, 
              0.5273373830460114}, {0.13906021143101482`, 0.51054536520151}, {
              0.14052423806649048`, 0.49501143327513913`}}], 
             {Arrowheads[{{0.013333333333333327`, 1.}}], 
              ArrowBox[{{0.13906021143101482`, 0.51054536520151}, {
               0.14052423806649048`, 0.49501143327513913`}}]}}, {
             LineBox[{{0.14066840325098237`, 0.49298450009089195`}, {
              0.1415546340345763, 0.48013719699503987`}, {0.1421426890989587, 
              0.4663557837917419}, {0.1423445046627046, 
              0.45341264262751607`}, {0.14213598428411306`, 
              0.43581957379105374`}, {0.14144675220450081`, 
              0.4193739732150896}, {0.14086621155520712`, 
              0.4117828497658958}}], 
             {Arrowheads[{{0.013333333333333332`, 1.}}], 
              ArrowBox[{{0.14144675220450081`, 0.4193739732150896}, {
               0.14086621155520712`, 0.4117828497658958}}]}}, {
             LineBox[{{0.14071125639014365`, 0.4097566629889351}, {
              0.1402768084238679, 0.4040758408996239}, {0.13862615294221428`, 
              0.3899251768446564}, {0.1365595530427502, 0.3767360679290972}, {
              0.13414177600868582`, 0.3643226010318563}, {0.1313728218400212, 
              0.3526847761529337}, {0.1282526905367563, 
              0.34182259329232934`}, {0.1241068343682952, 
              0.33047713076961754`}}], 
             {Arrowheads[{{0.01333333333333333, 1.}}], 
              ArrowBox[{{0.1282526905367563, 0.34182259329232934`}, {
               0.1241068343682952, 0.33047713076961754`}}]}}, {
             LineBox[{{0.12340937164994735`, 0.328568469009424}, {
              0.12101814026839676`, 0.32202467566007953`}, {
              0.11249736894557821`, 0.3045283701691112}, {
              0.10266946612703118`, 0.2891399353438215}, {0.09147948629790267,
               0.27557413793630353`}, {0.09039494682711266, 
              0.2744287265803988}, {0.08039118301432938, 
              0.2658136592575975}, {0.07693338971020904, 
              0.2633729999490235}}], 
             {Arrowheads[{{0.013333333333333334`, 1.}}], 
              ArrowBox[{{0.08039118301432938, 0.2658136592575975}, {
               0.07693338971020904, 0.2633729999490235}}]}}, {
             LineBox[{{0.07527319583648547, 0.26220116367207996`}, {
              0.06939656653017406, 0.25805318582667314`}, {
              0.05787014767829669, 0.25072361806239635`}, {
              0.04528012409097519, 0.24425586163141466`}, {
              0.031524244129744944`, 0.2386520683615221}, {
              0.01650025615614135, 0.23391439008051274`}, {0.0131578947, 
              0.23313699975622415`}}], 
             {Arrowheads[{{0.011325717402083416`, 1.}}], 
              ArrowBox[{{0.01650025615614135, 0.23391439008051274`}, {
               0.0131578947, 0.23313699975622415`}}]}}}}, {
           {GrayLevel[0], Thickness[
            Tiny], {LineBox[{{0.986842105, 0.22547074412551818`}, {
              0.9834472498088833, 0.22541409630948642`}, {0.9685065519278168, 
              0.22563588030147355`}, {0.9557733992926396, 
              0.2263655902465146}, {0.9348953330660532, 0.2290545783240672}, {
              0.9187786544352239, 0.233186850870453}, {0.9076331277803209, 
              0.23885472150494405`}}], 
             {Arrowheads[{{0.013333333333333327`, 1.}}], 
              ArrowBox[{{0.9187786544352239, 0.233186850870453}, {
               0.9076331277803209, 0.23885472150494405`}}]}}, {
             LineBox[{{0.9058217840090138, 0.23977584999785767`}, {
              0.9034178272130914, 0.24099834190443797`}, {0.8926193425970892, 
              0.25231182406104935`}, {0.8853158192767071, 
              0.2687787300612862}, {0.8827943381467263, 0.2796011578477573}, {
              0.8809823961778889, 0.29273909458877695`}, {0.8809016721574989, 
              0.2935549696488259}, {0.8802542163279112, 0.3115274596216698}, {
              0.8802587272458486, 0.31328240175898936`}}], 
             {Arrowheads[{{0.013333333333333334`, 1.}}], 
              ArrowBox[{{0.8802542163279112, 0.3115274596216698}, {
               0.8802587272458486, 0.31328240175898936`}}]}}, {
             LineBox[{{0.8802639505639862, 0.3153144983795411}, {
              0.8802938900123607, 0.326962238429249}, {0.8809547681807884, 
              0.34537281400602277`}, {0.8820790956667032, 
              0.36578121631097693`}, {0.8829888463977758, 
              0.37748378750958933`}, {0.8841303217875918, 
              0.39018527207229187`}, {0.884793323072254, 
              0.39643421811866736`}}], 
             {Arrowheads[{{0.013333333333333338`, 1.}}], 
              ArrowBox[{{0.8841303217875918, 0.39018527207229187`}, {
               0.884793323072254, 0.39643421811866736`}}]}}, {
             LineBox[{{0.8850077220224072, 0.39845497962079557`}, {
              0.8856239475311894, 0.40426305276614805`}, {0.8875901493236066, 
              0.4200945123582211}, {0.8900289271648438, 0.4376796508485113}, {
              0.8929402810549004, 0.45701846823701836`}, {0.895418729435305, 
              0.47202900270973414`}, {0.8966603284816573, 
              0.47888389070267595`}}], 
             {Arrowheads[{{0.01333333333333333, 1.}}], 
              ArrowBox[{{0.895418729435305, 0.47202900270973414`}, {
               0.8966603284816573, 0.47888389070267595`}}]}}, {
             LineBox[{{0.8970225024909885, 0.4808834591424337}, {
              0.8984379702938387, 0.4886982792928355}, {0.9019980036305011, 
              0.5070262979863224}, {0.9060988294452929, 0.5270130587901948}, {
              0.9095540973608259, 0.5427829394774961}}], 
             {Arrowheads[{{0.010360306826029371`, 1.}}], 
              ArrowBox[{{0.9060988294452929, 0.5270130587901948}, {
               0.9095540973608259, 0.5427829394774961}}]}}}}, {
           {GrayLevel[0], Thickness[
            Tiny], {LineBox[{{0.26861349680703767`, 0.3934906935263161}, {
              0.2746041170842628, 0.3838279404625459}, {0.280674140755157, 
              0.3746118571496785}, {0.29305239827795276`, 
              0.3575196997766513}, {0.30574826937542493`, 
              0.3422142214072349}, {0.31815537742056516`, 
              0.3293253443233665}}], 
             {Arrowheads[{{0.013333333333333332`, 1.}}], 
              ArrowBox[{{0.30574826937542493`, 0.3422142214072349}, {
               0.31815537742056516`, 0.3293253443233665}}]}}, {
             LineBox[{{0.3196126362193217, 0.32791032119219105`}, {
              0.32737996817375503`, 0.320743478218846}, {0.3362200510886184, 
              0.31319586755482454`}, {0.3452820027921637, 
              0.30605259004936436`}, {0.354565823284391, 
              0.2993136457024655}, {0.36407151256530024`, 
              0.29297903451412793`}, {0.3737990706348915, 
              0.2870487564843516}, {0.3837484974931647, 0.2815228116131366}, {
              0.3854314837669741, 0.28067536773662727`}}], 
             {Arrowheads[{{0.013333333333333327`, 1.}}], 
              ArrowBox[{{0.3837484974931647, 0.2815228116131366}, {
               0.3854314837669741, 0.28067536773662727`}}]}}, {
             LineBox[{{0.3872464779940688, 0.2797614531268725}, {
              0.39391979314011993`, 0.2764011999004828}, {
              0.40427591357369685`, 0.2715858384614838}, {0.4147798147918353, 
              0.26697864441123337`}, {0.42543149679453507`, 
              0.26257961774973126`}, {0.43623095958179614`, 
              0.2583887584769775}, {0.4471782031536189, 0.2544060665929723}, {
              0.45827322751000277`, 0.2506315420977153}, {
              0.46250983422578756`, 0.24928763794933748`}}], 
             {Arrowheads[{{0.013333333333333332`, 1.}}], 
              ArrowBox[{{0.45827322751000277`, 0.2506315420977153}, {
               0.46250983422578756`, 0.24928763794933748`}}]}}, {
             LineBox[{{0.4644468196730806, 0.24867320216320093`}, {
              0.4695160326509483, 0.2470651849912069}, {0.4809066185764552, 
              0.2437069952734468}, {0.4955443955915448, 
              0.23959868030405534`}, {0.5100632539741079, 
              0.23561713703888076`}, {0.524463193724145, 
              0.23176236547792303`}, {0.5387442148416555, 
              0.22803436562118207`}, {0.5427815817229678, 
              0.22700771867448288`}}], 
             {Arrowheads[{{0.013333333333333324`, 1.}}], 
              ArrowBox[{{0.5387442148416555, 0.22803436562118207`}, {
               0.5427815817229678, 0.22700771867448288`}}]}}, {
             LineBox[{{0.5447510092895038, 0.2265069202934172}, {
              0.5529063173266399, 0.22443313746865806`}, {0.5669495011790978, 
              0.2209586810203508}, {0.5808737663990294, 
              0.21761099627626046`}, {0.5946791129864348, 
              0.21439008323638695`}, {0.6105960638746499, 
              0.2106679510987487}, {0.6237730535380825, 
              0.20747137871001092`}}], 
             {Arrowheads[{{0.013333333333333341`, 1.}}], 
              ArrowBox[{{0.6105960638746499, 0.2106679510987487}, {
               0.6237730535380825, 0.20747137871001092`}}]}}, {
             LineBox[{{0.6257478795539397, 0.20699231069249788`}, {
              0.6259441040789175, 0.20694470908434925`}, {0.6407232335992377, 
              0.20322035719318846`}, {0.6549334524356102, 
              0.1994948954252664}, {0.6685180806489157, 0.1957051652015057}, {
              0.6814204383000346, 0.19178800794282883`}, {0.6936405253889669, 
              0.18774342364923585`}, {0.7036947538663733, 
              0.1841078696421216}}], 
             {Arrowheads[{{0.013333333333333326`, 1.}}], 
              ArrowBox[{{0.6936405253889669, 0.18774342364923585`}, {
               0.7036947538663733, 0.1841078696421216}}]}}, {
             LineBox[{{0.7055999598595663, 0.1834016710209427}, {
              0.7160476807963303, 0.17919547022365925`}, {0.7262623349468786, 
              0.17453909362439118`}, {0.7447275890577681, 
              0.16438503691925352`}, {0.7607232739434845, 
              0.152861613118976}, {0.7736724056406128, 0.1403467677169958}}], 
             {Arrowheads[{{0.013333333333333332`, 1.}}], 
              ArrowBox[{{0.7607232739434845, 0.152861613118976}, {
               0.7736724056406128, 0.1403467677169958}}]}}, {
             LineBox[{{0.7750850545907761, 0.13888813661692126`}, {
              0.7751416031941898, 0.13882411552622181`}, {0.783840572494932, 
              0.1262128542559921}, {0.7915832885588335, 
              0.11180186254960697`}, {0.7988688485306763, 
              0.09631241874463115}, {0.8052400963184022, 
              0.07866607074247395}, {0.8087954254872806, 
              0.06549719040207291}}], 
             {Arrowheads[{{0.01333333333333333, 1.}}], 
              ArrowBox[{{0.8052400963184022, 0.07866607074247395}, {
               0.8087954254872806, 0.06549719040207291}}]}}, {
             LineBox[{{0.809325088148913, 0.06353532867830575}, {
              0.8107037253245026, 0.05842887941979858}, {0.813097692810378, 
              0.04717599034201532}, {0.81526642895147, 0.03516690565326831}, {
              0.8171681365085924, 0.022159582116756244`}, {0.8181745247988338,
               0.0131578947}}], 
             {Arrowheads[{{0.008398640409709468, 1.}}], 
              ArrowBox[{{0.8171681365085924, 0.022159582116756244`}, {
               0.8181745247988338, 0.0131578947}}]}}}}, {
           {GrayLevel[0], Thickness[
            Tiny], {LineBox[{{0.12838378981639997`, 0.0131578947}, {
              0.12833743902142491`, 0.013257434768803006`}, {
              0.11830305245845996`, 0.0312081996741968}, {
              0.10735419601195006`, 0.04655710528980775}, {
              0.09531678296353911, 0.059769170697747044`}, {
              0.08190651651170978, 0.07153096553996115}, {0.08108786332758619,
               0.07217206617536906}, {0.07695909184962643, 
              0.07500083177563967}}], 
             {Arrowheads[{{0.013333333333333332`, 1.}}], 
              ArrowBox[{{0.08108786332758619, 0.07217206617536906}, {
               0.07695909184962643, 0.07500083177563967}}]}}, {
             LineBox[{{0.07528270475236683, 0.07614938314952407}, {
              0.07079718487466911, 0.07922256954336908}, {
              0.059620893660127926`, 0.08605028604305454}, {
              0.04791825930211091, 0.09287012813908965}, {0.03516293865714225,
               0.09967422142782408}, {0.02114517919643977, 
              0.10663697972014793`}, {0.0131578947, 0.11039902695609455`}}], 
             {Arrowheads[{{0.011649055947907586`, 1.}}], 
              ArrowBox[{{0.02114517919643977, 0.10663697972014793`}, {
               0.0131578947, 0.11039902695609455`}}]}}}}, {
           {GrayLevel[0], Thickness[
            Tiny], {LineBox[{{0.986842105, 0.1467074767864468}, {
              0.9804380768907028, 0.14169035443293987`}, {0.9718289979942258, 
              0.13400232414135166`}, {0.9639796870282349, 
              0.12596612060438295`}, {0.9568901439927294, 
              0.11758174382203364`}, {0.9504225684121542, 
              0.1087997305127601}, {0.9444391598109543, 
              0.09957061739501871}, {0.9388597936379698, 
              0.08986550743368109}, {0.9359797000122305, 
              0.08427021559124731}}], 
             {Arrowheads[{{0.01333333333333333, 1.}}], 
              ArrowBox[{{0.9388597936379698, 0.08986550743368109}, {
               0.9359797000122305, 0.08427021559124731}}]}}, {
             LineBox[{{0.9350496794024142, 0.0824634212964735}, {
              0.9336043453420422, 0.07965550359361907}, {0.9330877889050712, 
              0.07858927631106258}, {0.9276668976604667, 
              0.06624412882959843}, {0.9223072574564315, 
              0.05313254442772827}, {0.9168454347563488, 
              0.039540690031621764`}, {0.9111792470641714, 
              0.024988295647042573`}, {0.9066147929538241, 0.0131578947}}], 
             {Arrowheads[{{0.012291970682037164`, 1.}}], 
              ArrowBox[{{0.9111792470641714, 0.024988295647042573`}, {
               0.9066147929538241, 0.0131578947}}]}}}}, {
           {GrayLevel[0], Thickness[
            Tiny], {
             LineBox[{{0.0131578947, 0.8429601823285083}, {
              0.01609595803678653, 0.8370669590482165}, {0.02453755455955179, 
              0.8192910011389758}, {0.02987549393611321, 
              0.8074865423260704}, {0.0347384013399648, 0.7963209864978821}, {
              0.03912627677110656, 0.7857943336544111}, {0.0430391202295385, 
              0.7759065837956574}, {0.045763276247470404`, 
              0.7685461422092392}}], 
             {Arrowheads[{{0.013333333333333332`, 1.}}], 
              ArrowBox[{{0.0430391202295385, 0.7759065837956574}, {
               0.045763276247470404`, 0.7685461422092392}}]}}, {
             LineBox[{{0.04646861466520395, 0.7666403768315552}, {
              0.049848187501186636`, 0.757509053852051}, {
              0.055574079427822866`, 0.7405896574868118}, {
              0.06038277843128802, 0.7249387436439705}, {0.06444026693342282, 
              0.7103466612675574}, {0.06795079054809364, 
              0.6965585011472377}, {0.06979818598840884, 
              0.6888377149793268}}], 
             {Arrowheads[{{0.013333333333333338`, 1.}}], 
              ArrowBox[{{0.06795079054809364, 0.6965585011472377}, {
               0.06979818598840884, 0.6888377149793268}}]}}, {
             LineBox[{{0.07027107008684066, 0.6868613990663816}, {
              0.07111859488916687, 0.6833193540726767}, {0.0739436799566425, 
              0.6706292200438744}, {0.07642604575052053, 
              0.6584880990608306}, {0.07856569227080097, 
              0.6468959911235458}, {0.0803626195174838, 0.6358528962320193}, {
              0.08292831619005665, 0.6154137455862427}, {0.08364791968074925, 
              0.6067704451759466}}], 
             {Arrowheads[{{0.013333333333333341`, 1.}}], 
              ArrowBox[{{0.08292831619005665, 0.6154137455862427}, {
               0.08364791968074925, 0.6067704451759466}}]}}, {
             LineBox[{{0.08381652042136024, 0.6047453482033115}, {
              0.08449229264003286, 0.596628513904331}, {0.08542370573920605, 
              0.578955067967114}, {0.08572255548757635, 0.5623934077745925}, {
              0.08538884188514363, 0.5469435333267657}, {0.08453898818841547, 
              0.5324056015684059}, {0.08374141786956865, 0.523580910979949}}], 
             {Arrowheads[{{0.013333333333333334`, 1.}}], 
              ArrowBox[{{0.08453898818841547, 0.5324056015684059}, {
               0.08374141786956865, 0.523580910979949}}]}}, {
             LineBox[{{0.08355850311600102, 0.5215570566988216}, {
              0.0832894176538993, 0.5185797694442846}, {0.0816401302815952, 
              0.5054660369544023}, {0.07959112607150308, 
              0.49306440409875835`}, {0.07718221752410145, 
              0.48129332527462887`}, {0.07445321713986877, 
              0.47007125487928975`}, {0.07141974789834772, 
              0.4593624462812295}, {0.06809743277908112, 
              0.4491311528489375}, {0.0668124681574196, 
              0.44551010962654347`}, {0.0655144870597405, 
              0.4425697370432893}}], 
             {Arrowheads[{{0.013333333333333332`, 1.}}], 
              ArrowBox[{{0.0668124681574196, 0.44551010962654347`}, {
               0.0655144870597405, 0.4425697370432893}}]}}, {
             LineBox[{{0.06469384736293707, 0.44071070653080685`}, {
              0.06215665060313401, 0.4349630852409545}, {0.05713433515597021, 
              0.42492694248926943`}, {0.05175456835896545, 
              0.415340283452836}, {0.04601433469777399, 0.4062235741045385}, {
              0.04028377511035268, 0.39709272627538006`}, {
              0.03421209680628497, 0.3884035511726353}, {
              0.027799299785570858`, 0.38015604879630455`}, {
              0.021135306992082395`, 0.3724541474760825}}], 
             {Arrowheads[{{0.013333333333333334`, 1.}}], 
              ArrowBox[{{0.027799299785570858`, 0.38015604879630455`}, {
               0.021135306992082395`, 0.3724541474760825}}]}}, {
             LineBox[{{0.019697407768411633`, 0.3710187748787552}, {
              0.0131578947, 0.36455946448989257`}}], 
             {Arrowheads[{{0.001507753242091642, 1.}}], 
              ArrowBox[{{0.019697407768411633`, 0.3710187748787552}, {
               0.0131578947, 0.36455946448989257`}}]}}}}, {
           {GrayLevel[0], Thickness[
            Tiny], {LineBox[{{0.20684556346398691`, 0.32604137629149066`}, {
              0.20938440810485062`, 0.3124946609537487}, {
              0.21193808434042832`, 0.29996938253343164`}, {
              0.21450659217072016`, 0.2884655410305397}, {
              0.21708993159572593`, 0.27798313644507255`}, {
              0.2225761241130585, 0.25939828210479626`}, {
              0.22715102932258002`, 0.2474889898774562}}], 
             {Arrowheads[{{0.013333333333333332`, 1.}}], 
              ArrowBox[{{0.2225761241130585, 0.25939828210479626`}, {
               0.22715102932258002`, 0.2474889898774562}}]}}, {
             LineBox[{{0.22787973594252509`, 0.24559203689428596`}, {
              0.22867168077560485`, 0.2435304635909857}, {
              0.23558628960124997`, 0.22996342853929164`}, {
              0.24352963860787882`, 0.2182809245853649}, {0.2526378209716467, 
              0.20825932802905897`}, {0.2631419824791085, 
              0.19955408273554515`}, {0.2637619373708071, 
              0.19911065395846472`}, {0.27687384562890655`, 
              0.191993405560934}, {0.2831961051412043, 
              0.18934382083743362`}}], 
             {Arrowheads[{{0.013333333333333338`, 1.}}], 
              ArrowBox[{{0.27687384562890655`, 0.191993405560934}, {
               0.2831961051412043, 0.18934382083743362`}}]}}, {
             LineBox[{{0.28507027755319886`, 0.18855837718673127`}, {
              0.2920277228424289, 0.18564259356268417`}, {0.308271206507477, 
              0.17956839937944197`}, {0.3266939030755769, 
              0.1740474408262151}, {0.3367401076363604, 
              0.17144779146581812`}, {0.34736641829908543`, 
              0.16889318412284643`}, {0.3585728350637518, 
              0.16638361879730001`}, {0.3628562252584384, 
              0.16548797594384318`}}], 
             {Arrowheads[{{0.013333333333333332`, 1.}}], 
              ArrowBox[{{0.3585728350637518, 0.16638361879730001`}, {
               0.3628562252584384, 0.16548797594384318`}}]}}, {
             LineBox[{{0.3648453109163816, 0.16507206465080707`}, {
              0.3703593579303596, 0.16391909548917885`}, {
              0.38269780934596453`, 0.16144685698971686`}, {
              0.3955600117576222, 0.15891414609014787`}, {0.4089459651653325, 
              0.15632096279047183`}, {0.4228556695690957, 
              0.15366730709068888`}, {0.4359472704316671, 
              0.15110651006543088`}, {0.4445856405060846, 
              0.1493117029319764}}], 
             {Arrowheads[{{0.013333333333333338`, 1.}}], 
              ArrowBox[{{0.4359472704316671, 0.15110651006543088`}, {
               0.4445856405060846, 0.1493117029319764}}]}}, {
             LineBox[{{0.44657525278500393`, 0.148898318198485}, {
              0.44923524106074714`, 0.1483456484365877}, {
              0.46271958145633574`, 0.14538472220415932`}, {
              0.4764002916184331, 0.14222373136814578`}, {
              0.49027737154703915`, 0.13886267592854704`}, {
              0.5043508212421538, 0.13530155588536313`}, {0.518620640703777, 
              0.13154037123859402`}, {0.5255342328277242, 
              0.12964723537631848`}}], 
             {Arrowheads[{{0.01333333333333334, 1.}}], 
              ArrowBox[{{0.518620640703777, 0.13154037123859402`}, {
               0.5255342328277242, 0.12964723537631848`}}]}}, {
             LineBox[{{0.5274941838813866, 0.12911054568426375`}, {
              0.533086829931909, 0.1275791219882397}, {0.5440606111081443, 
              0.12438043068531683`}, {0.5549366586946306, 
              0.12093169637638447`}, {0.565714972691368, 
              0.11723291906144262`}, {0.5763955530983561, 
              0.1132840987404913}, {0.5869783999155953, 
              0.10908523541353052`}, {0.5974635131430855, 
              0.10463632908056025`}, {0.6039211006759294, 
              0.10171510373527587`}}], 
             {Arrowheads[{{0.013333333333333341`, 1.}}], 
              ArrowBox[{{0.5974635131430855, 0.10463632908056025`}, {
               0.6039211006759294, 0.10171510373527587`}}]}}, {
             LineBox[{{0.6057725730411586, 0.10087755132551098`}, {
              0.6078508927808267, 0.0999373797415805}, {0.6181405388288188, 
              0.0949883873965913}, {0.6282759779266968, 
              0.08968813364506968}, {0.6382007367140954, 
              0.08393540008649272}, {0.6479148151910148, 
              0.07773018672086039}, {0.6574182133574549, 
              0.07107249354817276}, {0.6667109312134155, 
              0.06396232056842979}, {0.674276335985193, 
              0.05766257459248352}}], 
             {Arrowheads[{{0.013333333333333338`, 1.}}], 
              ArrowBox[{{0.6667109312134155, 0.06396232056842979}, {
               0.674276335985193, 0.05766257459248352}}]}}, {
             LineBox[{{0.6758363764688088, 0.056360449594231025`}, {
              0.684664325993899, 0.04838453518777777}, {0.6933250029184218, 
              0.03991692278686879}, {0.7017460599844999, 
              0.03086901617567686}, {0.709898557644168, 
              0.021113000950974396`}, {0.7158670112208092, 0.0131578947}}], 
             {Arrowheads[{{0.009682760828483286, 1.}}], 
              ArrowBox[{{0.709898557644168, 0.021113000950974396`}, {
               0.7158670112208092, 0.0131578947}}]}}}}, {
           {GrayLevel[0], Thickness[
            Tiny], {LineBox[{{0.36294860495345194`, 0.9193225343266805}, {
              0.3742680019773035, 0.9204160349292867}, {0.38528730807953115`, 
              0.9215875006728755}, {0.3960065232601352, 0.9228369315574472}, {
              0.4165446808564714, 0.925569688749538}, {0.4362343700146304, 
              0.92846922391809}, {0.443567565542982, 0.9295853509136877}}], 
             {Arrowheads[{{0.013333333333333332`, 1.}}], 
              ArrowBox[{{0.4362343700146304, 0.92846922391809}, {
               0.443567565542982, 0.9295853509136877}}]}}, {
             LineBox[{{0.4455765327862511, 0.9298911197377719}, {
              0.4554274859829301, 0.9313904544756328}, {0.47412402876137055`, 
              0.934333380422167}, {0.49232399834995194`, 
              0.9372980017576923}, {0.5102772485019906, 0.9401447928218581}, {
              0.5258913259784661, 0.9423964510467467}}], 
             {Arrowheads[{{0.013333333333333326`, 1.}}], 
              ArrowBox[{{0.5102772485019906, 0.9401447928218581}, {
               0.5258913259784661, 0.9423964510467467}}]}}, {
             LineBox[{{0.5279026238090608, 0.9426864941382955}, {
              0.5282336329708035, 0.9427342279543134}, {0.5461931517563905, 
              0.9450663071550587}, {0.5641558048587514, 0.9471410304240935}, {
              0.582694422795043, 0.9488739390667043}, {0.6016933779764105, 
              0.9501059944373529}, {0.608788978281204, 0.9503267098168537}}], 
             {Arrowheads[{{0.013333333333333327`, 1.}}], 
              ArrowBox[{{0.6016933779764105, 0.9501059944373529}, {
               0.608788978281204, 0.9503267098168537}}]}}, {
             LineBox[{{0.6108200992163086, 0.950389889760586}, {
              0.6213939977786718, 0.9507188009074582}, {0.642037609577645, 
              0.9505939628484387}, {0.6528200860955813, 0.9502214984512931}, {
              0.6640524078520613, 0.9495977655834378}, {0.6757345748470848, 
              0.9487227642448733}, {0.6878665870806517, 0.9475964944355992}, {
              0.6919656744777819, 0.94714819885917}}], 
             {Arrowheads[{{0.013333333333333332`, 1.}}], 
              ArrowBox[{{0.6878665870806517, 0.9475964944355992}, {
               0.6919656744777819, 0.94714819885917}}]}}, {
             LineBox[{{0.6939857331191033, 0.9469272756962079}, {
              0.7005852640314023, 0.9462055197959647}, {0.7140274251779766, 
              0.9445364039663187}, {0.7283518680205132, 0.9426008489080073}, {
              0.7437173900591499, 0.9404105565823764}, {0.7539037668223751, 
              0.9389238263650288}, {0.7542565470982948, 0.9388723169540091}, {
              0.7546099763546332, 0.938820727494373}, {0.7652226459373606, 
              0.9373436817548129}, {0.7745392249250656, 0.9360833839754821}}], 
             {Arrowheads[{{0.013333333333333326`, 1.}}], 
              ArrowBox[{{0.7652226459373606, 0.9373436817548129}, {
               0.7745392249250656, 0.9360833839754821}}]}}, {
             LineBox[{{0.7765532447988964, 0.9358130052415582}, {
              0.7885744719708014, 0.934384732085877}, {0.8015465829210081, 
              0.9329770105169702}, {0.8148292242923643, 0.931722761996193}, {
              0.8295582327117612, 0.9308109313553034}, {0.8457336081791994, 
              0.9302415185943019}, {0.857578382500503, 0.9300889398617209}}], 
             {Arrowheads[{{0.013333333333333327`, 1.}}], 
              ArrowBox[{{0.8457336081791994, 0.9302415185943019}, {
               0.857578382500503, 0.9300889398617209}}]}}, {
             LineBox[{{0.8596103172579074, 0.930062765447455}, {
              0.8633553506946783, 0.9300145237131884}, {0.8830777921901973, 
              0.9305293569949122}, {0.8941018165797836, 0.931310206109013}, {
              0.9060739327970043, 0.932567300946699}, {0.9192891681311133, 
              0.9345329107123603}, {0.9340425498713646, 0.9374393046103875}, {
              0.9401757645081844, 0.938974781573288}}], 
             {Arrowheads[{{0.013333333333333334`, 1.}}], 
              ArrowBox[{{0.9340425498713646, 0.9374393046103875}, {
               0.9401757645081844, 0.938974781573288}}]}}, {
             LineBox[{{0.9421470298500718, 0.9394682964263409}, {
              0.9493875673150894, 0.9412809964759706}, {0.9673311435165904, 
              0.9471299753445388}, {0.9778532949140064, 0.9514488654723923}, {
              0.986842105, 0.9557932084754074}}], 
             {Arrowheads[{{0.007823488233989968, 1.}}], 
              ArrowBox[{{0.9778532949140064, 0.9514488654723923}, {
               0.986842105, 0.9557932084754074}}]}}}}, {
           {GrayLevel[0], Thickness[
            Tiny], {LineBox[{{0.25476976953768254`, 0.0131578947}, {
              0.2588582186200967, 0.019030831840070365`}, {
              0.27080510760257226`, 0.032119322117699495`}, {
              0.28396773795999114`, 0.04312203195488534}, {0.2984241327143167,
               0.052232097579059285`}, {0.31429903427209677`, 
              0.05972218180593686}, {0.31550711834432643`, 
              0.06020551618540124}, {0.3186725684235288, 
              0.061172198237027874`}}], 
             {Arrowheads[{{0.013333333333333327`, 1.}}], 
              ArrowBox[{{0.31550711834432643`, 0.06020551618540124}, {
               0.3186725684235288, 0.061172198237027874`}}]}}, {
             LineBox[{{0.3206160660654303, 0.06176571392699201}, {
              0.3297220050094691, 0.06454653419588352}, {0.34498038215235827`,
               0.06802672762696213}, {0.3607319784219839, 
              0.07107833270586217}, {0.3774700129450823, 
              0.07327276108040502}, {0.39515607321866386`, 
              0.0746030867193555}, {0.4006054588690539, 
              0.07473768177886647}}], 
             {Arrowheads[{{0.013333333333333327`, 1.}}], 
              ArrowBox[{{0.39515607321866386`, 0.0746030867193555}, {
               0.4006054588690539, 0.07473768177886647}}]}}, {
             LineBox[{{0.40263694264701566`, 0.0747878576514386}, {
              0.4137517467397387, 0.0750623835914784}, {0.4331737001159788, 
              0.07461512042321426}, {0.45333859995505604`, 
              0.07322576594100363}, {0.46689526206884646`, 
              0.07174019974133483}, {0.48057268515092555`, 
              0.06972877072679375}, {0.48358594492504386`, 
              0.06917467466771367}}], 
             {Arrowheads[{{0.013333333333333332`, 1.}}], 
              ArrowBox[{{0.48057268515092555`, 0.06972877072679375}, {
               0.48358594492504386`, 0.06917467466771367}}]}}, {
             LineBox[{{0.48558453891341696`, 0.06880716136462227}, {
              0.49437086920129336`, 0.0671914788973804}, {0.5082898142199499, 
              0.06412832425309478}, {0.5223295202068952, 
              0.060539306793936896`}, {0.5364899871621291, 
              0.05642442651990673}, {0.5507712150856517, 
              0.0517836834310043}, {0.5638027741065115, 
              0.047108709003628936`}}], 
             {Arrowheads[{{0.013333333333333332`, 1.}}], 
              ArrowBox[{{0.5507712150856517, 0.0517836834310043}, {
               0.5638027741065115, 0.047108709003628936`}}]}}, {
             LineBox[{{0.5657075135910546, 0.04640150805059131}, {
              0.5795708185164673, 0.040808298961277155`}, {0.5938389233815682,
               0.03424103788584155}, {0.6079584985616423, 
              0.026858258286051644`}, {0.621910524045566, 
              0.018602924147036334`}, {0.6300337169815344, 0.0131578947}}], 
             {Arrowheads[{{0.011905553948155172`, 1.}}], 
              ArrowBox[{{0.621910524045566, 0.018602924147036334`}, {
               0.6300337169815344, 0.0131578947}}]}}}}, {
           {GrayLevel[0], Thickness[
            Tiny], {LineBox[{{0.26888678956520984`, 0.8853620947285015}, {
              0.28071765965969464`, 0.8830439569069198}, {0.2920545075249636, 
              0.8808489476252065}, {0.3028973331610167, 0.8787770668833613}, {
              0.31324613656785383`, 0.8768283146813841}, {0.3330503976723888, 
              0.8730981504286394}, {0.34872398290622175`, 
              0.870094872660308}}], 
             {Arrowheads[{{0.01333333333333333, 1.}}], 
              ArrowBox[{{0.3330503976723888, 0.8730981504286394}, {
               0.34872398290622175`, 0.870094872660308}}]}}, {
             LineBox[{{0.35071977779667224`, 0.8697124504936361}, {
              0.3520560118170769, 0.8694564093985773}, {0.3702629790019182, 
              0.865903091591198}, {0.38767129922691257`, 
              0.8624381970065014}, {0.4044692262526411, 0.8590129893084962}, {
              0.42084501383968476`, 0.8555787321611912}, {0.4303741095217718, 
              0.8535257859157884}}], 
             {Arrowheads[{{0.01333333333333333, 1.}}], 
              ArrowBox[{{0.42084501383968476`, 0.8555787321611912}, {
               0.4303741095217718, 0.8535257859157884}}]}}, {
             LineBox[{{0.4323606341600506, 0.8530978094914127}, {
              0.436881733737667, 0.8521237848082093}, {0.4526624576962112, 
              0.8486365064931736}, {0.4692967246942875, 0.8448989325503699}, {
              0.4858802178554015, 0.8411438460501668}, {0.5024129371795532, 
              0.8373712469925647}, {0.5116594565128475, 0.8352449603627069}}], 
             {Arrowheads[{{0.013333333333333332`, 1.}}], 
              ArrowBox[{{0.5024129371795532, 0.8373712469925647}, {
               0.5116594565128475, 0.8352449603627069}}]}}, {
             LineBox[{{0.5136398726687151, 0.8347895530638098}, {
              0.5188948826667422, 0.8335811353775632}, {0.535480946229959, 
              0.8298332616798885}, {0.5523260197821935, 0.826187376374267}, {
              0.5694301033234459, 0.8226434794606986}, {0.5867931968537153, 
              0.8192015709391833}, {0.5931515308468757, 0.8179891202973656}, {
              0.5931627415159363, 0.8179870189350957}}], 
             {Arrowheads[{{0.013333333333333327`, 1.}}], 
              ArrowBox[{{0.5931515308468757, 0.8179891202973656}, {
               0.5931627415159363, 0.8179870189350957}}]}}, {
             LineBox[{{0.5951686509732667, 0.8176628589256812}, {
              0.6108169750588952, 0.8152411680666913}, {0.6285561827872672, 
              0.8128512783350478}, {0.6471415617635197, 0.8110108340425726}, {
              0.6664594103027196, 0.8096290926427093}, {0.6759500755812878, 
              0.8090793160827705}}], 
             {Arrowheads[{{0.01333333333333333, 1.}}], 
              ArrowBox[{{0.6664594103027196, 0.8096290926427093}, {
               0.6759500755812878, 0.8090793160827705}}]}}, {
             LineBox[{{0.6779787779387262, 0.8089617971343643}, {
              0.6860284846757279, 0.8084954926184545}, {0.7068324802793005, 
              0.8083168782380288}, {0.7176975735425484, 0.8085856906642519}, {
              0.7288713971134373, 0.8090932495014322}, {0.7403539509919673, 
              0.8098395547495698}, {0.7521452351781382, 0.8108246064086645}, {
              0.7591268139510687, 0.8115886921826093}}], 
             {Arrowheads[{{0.013333333333333334`, 1.}}], 
              ArrowBox[{{0.7521452351781382, 0.8108246064086645}, {
               0.7591268139510687, 0.8115886921826093}}]}}, {
             LineBox[{{0.7611468554721339, 0.8118097718322451}, {
              0.764348180786536, 0.8121601348676073}, {0.7770657189317461, 
              0.8139578705152889}, {0.7903656129443029, 0.8162923439946924}, {
              0.8043156261547402, 0.8192380859488011}, {0.8190342104998409, 
              0.8229285546093121}, {0.8346398179163879, 0.8274972082079228}, {
              0.8403213178934885, 0.82949963837111}}], 
             {Arrowheads[{{0.013333333333333338`, 1.}}], 
              ArrowBox[{{0.8346398179163879, 0.8274972082079228}, {
               0.8403213178934885, 0.82949963837111}}]}}, {
             LineBox[{{0.842237868488307, 0.8301751217356804}, {
              0.8516135430304812, 0.8334795542938332}, {0.8704364804682212, 
              0.8414111004162435}, {0.8805414038084587, 0.8461078234911359}, {
              0.891108630229608, 0.8512918465751533}, {0.9021381597316688, 
              0.8569631696682957}, {0.9136299923146414, 0.863121792770563}, {
              0.915849291973175, 0.8644053244042861}}], 
             {Arrowheads[{{0.01333333333333333, 1.}}], 
              ArrowBox[{{0.9136299923146414, 0.863121792770563}, {
               0.915849291973175, 0.8644053244042861}}]}}, {
             LineBox[{{0.9176083831963746, 0.8654226945565769}, {
              0.9259065757411551, 0.8702219530041669}, {0.9392903577738392, 
              0.8787178874913192}, {0.9541895556047078, 0.8892305074731646}}], 
             {Arrowheads[{{0.007163898380114197, 1.}}], 
              ArrowBox[{{0.9392903577738392, 0.8787178874913192}, {
               0.9541895556047078, 0.8892305074731646}}]}}}}, {
           {GrayLevel[0], Thickness[
            Tiny], {LineBox[{{0.09155634633754878, 0.8673374565474545}, {
              0.10528812980439335`, 0.8564006416289172}, {
              0.11766501463302984`, 0.8463586317560192}, {
              0.12898162960401288`, 0.8370094364059026}, {0.1394279739464917, 
              0.8282276637526729}, {0.1491557197111091, 0.8199166749183814}, {
              0.15419500776965403`, 0.8155467695601776}}], 
             {Arrowheads[{{0.013333333333333327`, 1.}}], 
              ArrowBox[{{0.1491557197111091, 0.8199166749183814}, {
               0.15419500776965403`, 0.8155467695601776}}]}}, {
             LineBox[{{0.15573026568169454`, 0.8142154442423731}, {
              0.15992279832634762`, 0.8105798174126569}, {0.1700116649596804, 
              0.8017060722942743}, {0.17948894999805043`, 
              0.7932579423964997}, {0.18842128382840115`, 
              0.7851979305525991}, {0.19690424638514303`, 
              0.7774718271293781}, {0.20501025796471253`, 
              0.7700387924668111}, {0.21609882883018944`, 
              0.7597902103579971}}], 
             {Arrowheads[{{0.013333333333333334`, 1.}}], 
              ArrowBox[{{0.20501025796471253`, 0.7700387924668111}, {
               0.21609882883018944`, 0.7597902103579971}}]}}, {
             LineBox[{{0.2175911545314673, 0.7584109323006005}, {
              0.22021899191226377`, 0.7559821605957137}, {
              0.23434200868159283`, 0.7428673933260306}, {0.2475950401418769, 
              0.7305760569593422}, {0.26010268102823775`, 
              0.7190425066347308}, {0.2720142180611856, 0.7081799356459888}, {
              0.2773923840552037, 0.7033587747276174}}], 
             {Arrowheads[{{0.013333333333333332`, 1.}}], 
              ArrowBox[{{0.2720142180611856, 0.7081799356459888}, {
               0.2773923840552037, 0.7033587747276174}}]}}, {
             LineBox[{{0.27890551602144603`, 0.7020023545821441}, {
              0.2821487624683403, 0.6990950041887563}, {0.2920712286895821, 
              0.6903763384646529}, {0.30178161672491083`, 
              0.6820239384736781}, {0.31127992657432657`, 
              0.6740378042158326}, {0.32056615823782936`, 
              0.6664179356911162}, {0.3296403117154191, 0.6591643328995287}, {
              0.33850238700709584`, 0.6522769958410701}, {0.341416016002866, 
              0.6500804653376895}}], 
             {Arrowheads[{{0.013333333333333332`, 1.}}], 
              ArrowBox[{{0.33850238700709584`, 0.6522769958410701}, {
               0.341416016002866, 0.6500804653376895}}]}}, {
             LineBox[{{0.34303867060465587`, 0.6488571763278475}, {
              0.34715238411285965`, 0.6457559245157407}, {
              0.36411160169647416`, 0.6335885499723899}, {0.3808134223960884, 
              0.6224381801773975}, {0.39725784621170246`, 
              0.6123048151307633}, {0.4110788339950669, 0.6045209827541613}}], 
             {Arrowheads[{{0.013333333333333334`, 1.}}], 
              ArrowBox[{{0.39725784621170246`, 0.6123048151307633}, {
               0.4110788339950669, 0.6045209827541613}}]}}, {
             LineBox[{{0.4128494437987422, 0.6035237942657404}, {
              0.4134448731433163, 0.6031884548324872}, {0.42947718768563414`, 
              0.5949956696893032}, {0.44545747433336025`, 
              0.5876330301079445}, {0.46138573308649455`, 
              0.5811005360884115}, {0.47726196394503706`, 
              0.575398187630704}, {0.48769191069777446`, 
              0.5721752223427988}}], 
             {Arrowheads[{{0.013333333333333332`, 1.}}], 
              ArrowBox[{{0.47726196394503706`, 0.575398187630704}, {
               0.48769191069777446`, 0.5721752223427988}}]}}, {
             LineBox[{{0.48963343151324606`, 0.571575271610321}, {
              0.4931224402061688, 0.5704971305446882}, {0.5090034351670708, 
              0.56636851064023}, {0.5249202104216307, 0.5630107042729975}, {
              0.5408880275637359, 0.5604220877986592}, {0.5447695537953217, 
              0.5599103163246616}, {0.5598919194599601, 0.5590603301333872}, {
              0.5696100991948726, 0.5589577821976609}}], 
             {Arrowheads[{{0.013333333333333334`, 1.}}], 
              ArrowBox[{{0.5598919194599601, 0.5590603301333872}, {
               0.5696100991948726, 0.5589577821976609}}]}}, {
             LineBox[{{0.5716420894021608, 0.5589363402808764}, {
              0.5751172734709522, 0.5588996695295376}, {0.5904940126188185, 
              0.5595129800274418}, {0.6060060046400525, 0.5608720464556568}, {
              0.6215326848288795, 0.5622964336150137}, {0.6372239942262597, 
              0.564597218166965}, {0.6523212934810053, 0.5676223854431318}}], 
             {Arrowheads[{{0.01333333333333334, 1.}}], 
              ArrowBox[{{0.6372239942262597, 0.564597218166965}, {
               0.6523212934810053, 0.5676223854431318}}]}}, {
             LineBox[{{0.6542998715076989, 0.5680830732038049}, {
              0.6691005006466811, 0.5718279794486512}, {0.6853719951522182, 
              0.5769230242049899}, {0.7019807138313016, 0.583224602407131}, {
              0.7189266566839311, 0.5907327140550744}, {0.7302378905677978, 
              0.5964361472696559}}], 
             {Arrowheads[{{0.013333333333333334`, 1.}}], 
              ArrowBox[{{0.7189266566839311, 0.5907327140550744}, {
               0.7302378905677978, 0.5964361472696559}}]}}, {
             LineBox[{{0.7320523805094912, 0.5973510626809391}, {
              0.7362098237101067, 0.5994473591488202}, {0.7540835708321657, 
              0.609804604062548}, {0.763336920400028, 0.6157627263422227}, {
              0.7728012539724454, 0.6222405151704378}, {0.7824765715494181, 
              0.6292379705471933}, {0.7923628731309461, 0.6367550924724893}, {
              0.7995108053207963, 0.6424443857528864}}], 
             {Arrowheads[{{0.01333333333333332, 1.}}], 
              ArrowBox[{{0.7923628731309461, 0.6367550924724893}, {
               0.7995108053207963, 0.6424443857528864}}]}}, {
             LineBox[{{0.8011007588803637, 0.6437098863007841}, {
              0.8024601587170291, 0.6447918809463258}, {0.8127684283076674, 
              0.6533483359687027}, {0.8233932191296343, 0.6626088993947495}, {
              0.8344400684097034, 0.672758013079596}, {0.8459880591506354, 
              0.6839175428130939}, {0.8581162743551908, 0.6962093543850953}, {
              0.8606704529776792, 0.6989243737146746}}], 
             {Arrowheads[{{0.013333333333333334`, 1.}}], 
              ArrowBox[{{0.8581162743551908, 0.6962093543850953}, {
               0.8606704529776792, 0.6989243737146746}}]}}, {
             LineBox[{{0.8620628571086555, 0.7004044597575622}, {
              0.8709775345887493, 0.7098805087160484}, {0.8847246604166906, 
              0.7251780667264013}, {0.8917690875786841, 0.7332735792067816}, {
              0.8991143893167376, 0.7419058592269695}}], 
             {Arrowheads[{{0.009127319338088372, 1.}}], 
              ArrowBox[{{0.8917690875786841, 0.7332735792067816}, {
               0.8991143893167376, 0.7419058592269695}}]}}}}, {
           {GrayLevel[0], Thickness[
            Tiny], {LineBox[{{0.1469901175340397, 0.8758752417566649}, {
              0.1590898578074131, 0.8698025519878838}, {0.17053060620183802`, 
              0.8640199153246373}, {0.1813123627173145, 0.8585273317669252}, {
              0.19143512735384252`, 0.8533248013147477}, {0.2010396829013003, 
              0.8483479106151944}, {0.21026681214956627`, 
              0.8435322463153545}, {0.21930371733555015`, 
              0.8387599026097732}}], 
             {Arrowheads[{{0.013333333333333327`, 1.}}], 
              ArrowBox[{{0.21026681214956627`, 0.8435322463153545}, {
               0.21930371733555015`, 0.8387599026097732}}]}}, {
             LineBox[{{0.22110064324237602`, 0.8378109551698756}, {
              0.2275887917485224, 0.8343845969148161}, {0.24364147915090328`, 
              0.8257742089146214}, {0.25866528735690136`, 
              0.8175934381162598}, {0.2729534974238321, 0.8097624483550302}, {
              0.2867993904090109, 0.8022014034662314}, {0.29255726846598523`, 
              0.7990693090835138}}], 
             {Arrowheads[{{0.013333333333333332`, 1.}}], 
              ArrowBox[{{0.2867993904090109, 0.8022014034662314}, {
               0.29255726846598523`, 0.7990693090835138}}]}}, {
             LineBox[{{0.29434235826132027`, 0.7980982795366406}, {
              0.30020296631243787`, 0.7949103034498631}, {
              0.31316422513411285`, 0.7878891483059256}, {0.325683166874036, 
              0.7811379380344189}, {0.3377597915322073, 0.774656672635343}, {
              0.3493940991086267, 0.7684453521086979}, {0.3605860896032942, 
              0.7625039764544835}, {0.36597612584473027`, 
              0.7596848454550768}}], 
             {Arrowheads[{{0.01333333333333333, 1.}}], 
              ArrowBox[{{0.3605860896032942, 0.7625039764544835}, {
               0.36597612584473027`, 0.7596848454550768}}]}}, {
             LineBox[{{0.36777680637418697`, 0.7587430420843322}, {
              0.3714948095291416, 0.7567984284527117}, {0.3822793053991008, 
              0.7512945908833947}, {0.39293957721317174`, 
              0.7459924637465318}, {0.40347562497135436`, 
              0.7408920470421234}, {0.4138874486736489, 0.7359933407701698}, {
              0.4241750483200551, 0.7312963449306705}, {0.43433842391057303`, 
              0.7268010595236257}, {0.44117896854699623`, 
              0.7238754745115655}}], 
             {Arrowheads[{{0.01333333333333333, 1.}}], 
              ArrowBox[{{0.43433842391057303`, 0.7268010595236257}, {
               0.44117896854699623`, 0.7238754745115655}}]}}, {
             LineBox[{{0.4430473666766424, 0.7230763922958675}, {
              0.44437757544520273`, 0.7225074845490355}, {
              0.45434218191082515`, 0.7184152790748146}, {
              0.46428192229432097`, 0.714524102168878}, {0.4840868048149335, 
              0.7073448340618579}, {0.5038760304530516, 0.7009926641685089}, {
              0.5198166849384196, 0.696575822854366}}], 
             {Arrowheads[{{0.013333333333333338`, 1.}}], 
              ArrowBox[{{0.5038760304530516, 0.7009926641685089}, {
               0.5198166849384196, 0.696575822854366}}]}}, {
             LineBox[{{0.5217750047181609, 0.6960332110238792}, {
              0.5237334066546865, 0.6954905764293658}, {0.5287590274838386, 
              0.6942374423297506}, {0.5290986669352629, 0.6941548176180513}, {
              0.5472677723147248, 0.6909376965021945}, {0.5656456495034246, 
              0.6884645863769919}, {0.5844046341824667, 0.6868869778279105}, {
              0.6022938895476015, 0.6862001896102435}}], 
             {Arrowheads[{{0.013333333333333338`, 1.}}], 
              ArrowBox[{{0.5844046341824667, 0.6868869778279105}, {
               0.6022938895476015, 0.6862001896102435}}]}}, {
             LineBox[{{0.6043247000457845, 0.6861280480188049}, {
              0.6226550246074725, 0.6855517968240215}, {0.6423166234340492, 
              0.6860542777005664}, {0.6624720776045464, 0.6876618166227627}, {
              0.6831213871189642, 0.6903744135906104}, {0.6853180657886169, 
              0.6907617025752538}}], 
             {Arrowheads[{{0.013333333333333326`, 1.}}], 
              ArrowBox[{{0.6831213871189642, 0.6903744135906104}, {
               0.6853180657886169, 0.6907617025752538}}]}}, {
             LineBox[{{0.6873193038751965, 0.6911145340918924}, {
              0.6937022524269829, 0.6922398901568483}, {0.704548611164661, 
              0.6945711938648884}, {0.7156604633319983, 0.6973683247147309}, {
              0.727037808928995, 0.7006312827063756}, {0.7386806479556512, 
              0.7043600678398229}, {0.7505889804119666, 0.7085546801150723}, {
              0.7627628062979415, 0.713215119532124}, {0.765100026017527, 
              0.71417829211297}}], 
             {Arrowheads[{{0.01333333333333333, 1.}}], 
              ArrowBox[{{0.7627628062979415, 0.713215119532124}, {
               0.765100026017527, 0.71417829211297}}]}}, {
             LineBox[{{0.7669788443696388, 0.7149525566401687}, {
              0.7752021256135757, 0.7183413860909783}, {0.7880165589705201, 
              0.7240975834270078}, {0.8013157269804255, 0.7306478151755857}, {
              0.8151812474866249, 0.7381007908948811}, {0.8296947383324511, 
              0.7465652201430631}, {0.8389671784608272, 0.7524350795603544}}], 
             {Arrowheads[{{0.013333333333333332`, 1.}}], 
              ArrowBox[{{0.8296947383324511, 0.7465652201430631}, {
               0.8389671784608272, 0.7524350795603544}}]}}, {
             LineBox[{{0.840684162905237, 0.7535220056737426}, {
              0.845010766415712, 0.7562609345866538}, {0.8612838986342157, 
              0.7674077658921749}, {0.8698295200083852, 0.7735981221302517}, {
              0.8787146998447685, 0.7802968011079957}, {0.8879941142174016, 
              0.787586764938387}, {0.8977224392003206, 0.7955509757344054}}], 
             {Arrowheads[{{0.011629659275392125`, 1.}}], 
              ArrowBox[{{0.8879941142174016, 0.787586764938387}, {
               0.8977224392003206, 0.7955509757344054}}]}}}}, {
           {GrayLevel[0], Thickness[
            Tiny], {LineBox[{{0.986842105, 0.28139630859417014`}, {
              0.9787740562188285, 0.28564112551487086`}, {0.9660308095965284, 
              0.29474095014981316`}, {0.9549176753674286, 
              0.3054165254984419}, {0.9452518479234131, 0.3178861349556007}, {
              0.9444648188560658, 0.3190798525448397}, {0.9369020138909976, 
              0.33495131807303263`}, {0.9348994830200893, 
              0.34093567412152465`}}], 
             {Arrowheads[{{0.013333333333333332`, 1.}}], 
              ArrowBox[{{0.9369020138909976, 0.33495131807303263`}, {
               0.9348994830200893, 0.34093567412152465`}}]}}, {
             LineBox[{{0.934254631177677, 0.34286274704688263`}, {
              0.9306048879812981, 0.3537696264812988}, {0.9276456272112641, 
              0.36365816088561875`}, {0.9250649708108614, 
              0.37450545569031235`}, {0.92286291878009, 
              0.38631151089537985`}, {0.9210394711189498, 
              0.3990763265008209}, {0.9196829799522137, 0.4131298033384701}, {
              0.919208776836421, 0.42240575387014945`}}], 
             {Arrowheads[{{0.013333333333333334`, 1.}}], 
              ArrowBox[{{0.9196829799522137, 0.4131298033384701}, {
               0.919208776836421, 0.42240575387014945`}}]}}, {
             LineBox[{{0.919105027576517, 0.4244352070106234}, {
              0.9188817974046543, 0.4288018422401617}, {0.9186359234762717, 
              0.4460924432058957}, {0.9189453581670655, 0.465001606235672}, {
              0.9196894173667279, 0.4806257326233222}, {0.9210422980128933, 
              0.4979653360629288}, {0.9218281361624526, 0.5055986098658983}}], 
             {Arrowheads[{{0.013333333333333341`, 1.}}], 
              ArrowBox[{{0.9210422980128933, 0.4979653360629288}, {
               0.9218281361624526, 0.5055986098658983}}]}}, {
             LineBox[{{0.9220362393491706, 0.507620029422049}, {
              0.9230040001055614, 0.5170204165544918}, {0.9255745236447324, 
              0.5377909740980114}, {0.9279056574233662, 0.553713721997451}, {
              0.9308830303178046, 0.5712691523835425}, {0.9340388608350713, 
              0.5879802218913689}}], 
             {Arrowheads[{{0.01333333333333333, 1.}}], 
              ArrowBox[{{0.9308830303178046, 0.5712691523835425}, {
               0.9340388608350713, 0.5879802218913689}}]}}, {
             LineBox[{{0.9344159516610908, 0.589977030962673}, {
              0.9345066423280474, 0.5904572652562861}, {0.9365607880015954, 
              0.6006635776251523}, {0.9387764934540945, 0.6112780606156816}, {
              0.9412176520002966, 0.6224305220500013}, {0.9439481569549536, 
              0.6342507697502383}, {0.9470041392890738, 0.6468143980795542}, {
              0.9504217299736656, 0.66019700140111}, {0.9528190013801774, 
              0.6691320751996}}], 
             {Arrowheads[{{0.013333333333333326`, 1.}}], 
              ArrowBox[{{0.9504217299736656, 0.66019700140111}, {
               0.9528190013801774, 0.6691320751996}}]}}, {
             LineBox[{{0.9533455889775573, 0.671094764543484}, {
              0.9542696050180106, 0.6745387431810352}, {0.9586164404313902, 
              0.6899797868854589}}], 
             {Arrowheads[{{0.003216208365504831, 1.}}], 
              ArrowBox[{{0.9542696050180106, 0.6745387431810352}, {
               0.9586164404313902, 0.6899797868854589}}]}}}}, {
           {GrayLevel[0], Thickness[
            Tiny], {LineBox[{{0.1672677029665916, 0.36337660808555144`}, {
              0.16669280788209412`, 0.34905576299862867`}, {
              0.16582548386315749`, 0.33571224965645646`}, {
              0.16466573090978176`, 0.32334606805903504`}, {
              0.16321354902196683`, 0.3119572182063642}, {
              0.15955080372766278`, 0.2915147761061408}, {
              0.15731509832031146`, 0.28288921594951577`}}], 
             {Arrowheads[{{0.013333333333333332`, 1.}}], 
              ArrowBox[{{0.15955080372766278`, 0.2915147761061408}, {
               0.15731509832031146`, 0.28288921594951577`}}]}}, {
             LineBox[{{0.15680523501068652`, 0.2809221157070755}, {
              0.1549561532648886, 0.27378818572665253`}, {
              0.14941287814047421`, 0.2584227369669936}, {
              0.14290425886124977`, 0.2450637197262582}, {0.1353738886477667, 
              0.23352523418141602`}, {0.12670864172860138`, 
              0.22352818383516806`}, {0.12606646419599377`, 
              0.22289148889382354`}, {0.11526295216976888`, 
              0.21493525469222813`}, {0.11404132634507397`, 
              0.21427220584589224`}}], 
             {Arrowheads[{{0.01333333333333333, 1.}}], 
              ArrowBox[{{0.11526295216976888`, 0.21493525469222813`}, {
               0.11404132634507397`, 0.21427220584589224`}}]}}, {
             LineBox[{{0.11225533213392935`, 0.21330284077737155`}, {
              0.10274457707251293`, 0.20814078948164816`}, {
              0.08923589667991846, 0.20193443893406682`}, {
              0.07374660569664704, 0.19690431771248282`}, {
              0.055946249943641814`, 0.19309026030594206`}, {
              0.035504375241846034`, 0.1905321012034906}, {
              0.03500014326261097, 0.19049878314368532`}}], 
             {Arrowheads[{{0.013333333333333332`, 1.}}], 
              ArrowBox[{{0.035504375241846034`, 0.1905321012034906}, {
               0.03500014326261097, 0.19049878314368532`}}]}}, {
             LineBox[{{0.032972461688560877`, 0.1903648003366989}, {
              0.02415191442185588, 0.18978196637643902`}, {0.0131578947, 
              0.18949564697366458`}}], 
             {Arrowheads[{{0.003254022455061625, 1.}}], 
              ArrowBox[{{0.02415191442185588, 0.18978196637643902`}, {
               0.0131578947, 0.18949564697366458`}}]}}}}, {
           {GrayLevel[0], Thickness[
            Tiny], {LineBox[{{0.19459918119288594`, 0.7012156251769387}, {
              0.2015279277467753, 0.6918691155436282}, {0.2082455737583637, 
              0.682843994703503}, {0.2147521192276513, 0.6741402626565629}, {
              0.22104756415463817`, 0.6657579194028079}, {0.2330051523817095, 
              0.6499573992748534}, {0.24348168467112516`, 
              0.6362739696767886}}], 
             {Arrowheads[{{0.01333333333333333, 1.}}], 
              ArrowBox[{{0.2330051523817095, 0.6499573992748534}, {
               0.24348168467112516`, 0.6362739696767886}}]}}, {
             LineBox[{{0.24472302185979103`, 0.6346650989265203}, {
              0.25172622984996135`, 0.6256623029937096}, {0.2591801222150315, 
              0.6162651129767965}, {0.26648001553478806`, 
              0.6072508642689008}, {0.2736259098092312, 0.5986195568700221}, {
              0.28061780503836076`, 0.5903711907801605}, {
              0.28745570122217673`, 0.582505765999316}, {0.2967515153919797, 
              0.5722474111404644}}], 
             {Arrowheads[{{0.013333333333333332`, 1.}}], 
              ArrowBox[{{0.28745570122217673`, 0.582505765999316}, {
               0.2967515153919797, 0.5722474111404644}}]}}, {
             LineBox[{{0.29811604616934173`, 0.5707415892001467}, {
              0.3006694964538683, 0.5679237403646784}, {0.3105194903188889, 
              0.5575926748484236}, {0.32028236056334125`, 
              0.5477823279382619}, {0.329958107187225, 0.5384926996341932}, {
              0.3395467301905405, 0.5297237899362177}, {0.34904822957328774`, 
              0.5214755988443357}, {0.3570697356926648, 0.5148914163772307}}], 
             {Arrowheads[{{0.013333333333333327`, 1.}}], 
              ArrowBox[{{0.34904822957328774`, 0.5214755988443357}, {
               0.3570697356926648, 0.5148914163772307}}]}}, {
             LineBox[{{0.3586446903008903, 0.5136074373848725}, {
              0.36778985747707693`, 0.5065413724788507}, {
              0.37702998599811893`, 0.4998553372052479}, {
              0.39201216714511483`, 0.4898428941303586}, {
              0.40697974488996946`, 0.4807519817103916}, {
              0.42193271923268266`, 0.4725825999453468}, {
              0.42710666212385184`, 0.470072288220149}}], 
             {Arrowheads[{{0.013333333333333334`, 1.}}], 
              ArrowBox[{{0.42193271923268266`, 0.4725825999453468}, {
               0.42710666212385184`, 0.470072288220149}}]}}, {
             LineBox[{{0.4289349368568168, 0.4691852394846715}, {
              0.4368710901732545, 0.4653347488352243}, {0.4518073968009375, 
              0.45892101147973535`}, {0.466754178204984, 0.453253970978591}, {
              0.4817114343853942, 0.4483336273317915}, {0.496679165342168, 
              0.4441599805393367}, {0.5053884062460967, 0.4421484369330059}}], 
             {Arrowheads[{{0.013333333333333326`, 1.}}], 
              ArrowBox[{{0.496679165342168, 0.4441599805393367}, {
               0.5053884062460967, 0.4421484369330059}}]}}, {
             LineBox[{{0.5073683841941662, 0.4416911281932374}, {
              0.5116439783780329, 0.4407036088171294}, {0.5265924807957163, 
              0.43793509038107226`}, {0.5415246725952185, 
              0.4358544252311656}, {0.5564405537765392, 0.434461613367409}, {
              0.5713270089732955, 0.43376284654699754`}, {0.5861709228191043, 
              0.43376431652712594`}, {0.5880579734802659, 
              0.4338561352213915}}], 
             {Arrowheads[{{0.013333333333333327`, 1.}}], 
              ArrowBox[{{0.5861709228191043, 0.43376431652712594`}, {
               0.5880579734802659, 0.4338561352213915}}]}}, {
             LineBox[{{0.5900876755461296, 0.4339548949406038}, {
              0.6009667909237397, 0.4344842427685639}, {0.6157091088969754, 
              0.43594084473208106`}, {0.6183257553833179, 
              0.43627759076257544`}, {0.6361753530563359, 
              0.4398470225350754}, {0.6539980922256396, 0.4446917358314521}, {
              0.6695259752349038, 0.4495406255218706}}], 
             {Arrowheads[{{0.013333333333333334`, 1.}}], 
              ArrowBox[{{0.6539980922256396, 0.4446917358314521}, {
               0.6695259752349038, 0.4495406255218706}}]}}, {
             LineBox[{{0.6714657042348467, 0.4501463444047613}, {
              0.6718077135041047, 0.45025314358780144`}, {0.6895910990008931, 
              0.4572479402640962}, {0.7074039317284252, 
              0.46584133761715724`}, {0.7253018946991223, 
              0.47619854740380585`}, {0.7343111297544351, 
              0.4821076532083409}, {0.7429264822215403, 0.4882589740831322}}], 
             {Arrowheads[{{0.01333333333333334, 1.}}], 
              ArrowBox[{{0.7343111297544351, 0.4821076532083409}, {
               0.7429264822215403, 0.4882589740831322}}]}}, {
             LineBox[{{0.7445484348145855, 0.4894827275554633}, {
              0.7525634259200983, 0.4956631516342941}, {0.761806487030449, 
              0.5033095442557123}, {0.7707691949427097, 0.5112582686705804}, {
              0.7799148629578623, 0.5199628586244623}, {0.7892757383774758, 
              0.5294926444502045}, {0.7988840685031189, 0.5399169564806533}, {
              0.8034906821416321, 0.5452224502266415}}], 
             {Arrowheads[{{0.013333333333333327`, 1.}}], 
              ArrowBox[{{0.7988840685031189, 0.5399169564806533}, {
               0.8034906821416321, 0.5452224502266415}}]}}, {
             LineBox[{{0.8048229751190699, 0.5467568684814144}, {
              0.8087721006363607, 0.5513051250486553}, {0.8189720820787698, 
              0.5637264804870566}, {0.8295162601319152, 0.5772503531287038}, {
              0.8404368820973657, 0.5919460733064433}, {0.8518856486935634, 
              0.6080998205001122}, {0.854104914120464, 0.6113442617478158}}], 
             {Arrowheads[{{0.013333333333333326`, 1.}}], 
              ArrowBox[{{0.8518856486935634, 0.6080998205001122}, {
               0.854104914120464, 0.6113442617478158}}]}}, {
             LineBox[{{0.8552521934738071, 0.6130215196420297}, {
              0.8578965548147559, 0.6168874272096474}, {0.8641337140558237, 
              0.626214623336538}, {0.8706323178484093, 0.6361433794976558}}], 
             {Arrowheads[{{0.0045553254639239685`, 1.}}], 
              ArrowBox[{{0.8641337140558237, 0.626214623336538}, {
               0.8706323178484093, 0.6361433794976558}}]}}}}, {
           {GrayLevel[0], Thickness[
            Tiny], {LineBox[{{0.10980745025830244`, 0.5780796886905479}, {
              0.11174719003504242`, 0.5612455857271142}, {
              0.11312125244750791`, 0.5454625965461661}, {
              0.11397333544157986`, 0.5306503320778904}, {0.1143471369631391, 
              0.5167284032524738}, {0.11428635495806658`, 
              0.5036164210001035}, {0.11404529450896189`, 
              0.49700067826160266`}}], 
             {Arrowheads[{{0.013333333333333332`, 1.}}], 
              ArrowBox[{{0.11428635495806658`, 0.5036164210001035}, {
               0.11404529450896189`, 0.49700067826160266`}}]}}, {
             LineBox[{{0.11397129905666536`, 0.4949699225817264}, {
              0.11364820708934392`, 0.4861028797108877}, {0.1124803693366025, 
              0.4696413930824388}, {0.11078284169984234`, 
              0.45423196111475656`}, {0.10855562417906346`, 
              0.43987458380784117`}, {0.10586671759907351`, 
              0.4264040650724161}, {0.1030134834313467, 0.4146037882110995}}], 
             {Arrowheads[{{0.013333333333333338`, 1.}}], 
              ArrowBox[{{0.10586671759907351`, 0.4264040650724161}, {
               0.1030134834313467, 0.4146037882110995}}]}}, {
             LineBox[{{0.10249085143933091`, 0.41264055286383955`}, {
              0.09930783973588353, 0.4016280150482076}, {0.0954378684526835, 
              0.39032248375942424`}, {0.0911942352923924, 
              0.37965173011068737`}, {0.08659696661232255, 
              0.36952886925982953`}, {0.08164606241247394, 
              0.3599539012068508}, {0.07634152269284655, 
              0.3509268259517511}, {0.06826811464223516, 
              0.3394643136559743}}], 
             {Arrowheads[{{0.01333333333333333, 1.}}], 
              ArrowBox[{{0.07634152269284655, 0.3509268259517511}, {
               0.06826811464223516, 0.3394643136559743}}]}}, {
             LineBox[{{0.06709795514771288, 0.33780293750480034`}, {
              0.06467018020195726, 0.33435601645328783`}, {
              0.05155961994616007, 0.3195834340079137}, {
              0.049897833642450394`, 0.31793605258997915`}, {
              0.039937478659729166`, 0.309570981777757}, {0.02923907470387032,
               0.3018850266651194}, {0.018155642983423387`, 
              0.2945449551008903}, {0.0131578947, 0.29174185154663945`}}], 
             {Arrowheads[{{0.011730251494305694`, 1.}}], 
              ArrowBox[{{0.018155642983423387`, 0.2945449551008903}, {
               0.0131578947, 0.29174185154663945`}}]}}}}, {
           {GrayLevel[0], Thickness[
            Tiny], {LineBox[{{0.16855853018607708`, 0.0131578947}, {
              0.16732836110959723`, 0.022430642697675952`}, {
              0.16561480864264597`, 0.033484471018595294`}, {
              0.1617527317013489, 0.05248321274365808}, {0.15712609563003177`,
               0.06819487411436495}, {0.15157871061962236`, 
              0.08112816952730327}, {0.1458401196878521, 
              0.09040167126277092}}], 
             {Arrowheads[{{0.013333333333333332`, 1.}}], 
              ArrowBox[{{0.15157871061962236`, 0.08112816952730327}, {
               0.1458401196878521, 0.09040167126277092}}]}}, {
             LineBox[{{0.14476090427254143`, 0.09212293677148072}, {
              0.14449209984969022`, 0.09248279988281856}, {0.1353309624225231,
               0.10108527082821028`}, {0.12407272981493213`, 
              0.10859967015088581`}, {0.11152815166676763`, 
              0.1157241493013389}, {0.09641088243745612, 
              0.12206878810734713`}, {0.07818552845114662, 
              0.1280219856186714}, {0.07362761582338996, 
              0.12931618365891764`}}], 
             {Arrowheads[{{0.013333333333333332`, 1.}}], 
              ArrowBox[{{0.07818552845114662, 0.1280219856186714}, {
               0.07362761582338996, 0.12931618365891764`}}]}}, {
             LineBox[{{0.07167278898901534, 0.12987124762452806`}, {
              0.06770654704567348, 0.13099744353248735`}, {
              0.056316696031988106`, 0.13397214088507256`}, {
              0.043750495001479726`, 0.1371279933990296}}], 
             {Arrowheads[{{0.004732591928799389, 1.}}], 
              ArrowBox[{{0.056316696031988106`, 0.13397214088507256`}, {
               0.043750495001479726`, 0.1371279933990296}}]}}}}, {
           {GrayLevel[0], Thickness[
            Tiny], {LineBox[{{0.986842105, 0.19704007427099582`}, {
              0.984727162504041, 0.196500879607028}, {0.9716651394877511, 
              0.192721465572949}, {0.9603235633096837, 
              0.18893135882040474`}, {0.9415279342827293, 
              0.1807983995153098}, {0.92654803644016, 0.17131785512822853`}, {
              0.9260127898047587, 0.1709015314639871}, {0.9164508457389283, 
              0.1597893196856197}}], 
             {Arrowheads[{{0.013333333333333338`, 1.}}], 
              ArrowBox[{{0.9260127898047587, 0.1709015314639871}, {
               0.9164508457389283, 0.1597893196856197}}]}}, {
             LineBox[{{0.9151254009894277, 0.15824898200370327`}, {
              0.9150981030077607, 0.15821725822961322`}, {0.906085542423968, 
              0.14253114890834925`}, {0.8977664958220075, 
              0.12504019948239892`}, {0.8941271080074018, 
              0.11494109469090896`}, {0.8908344771837118, 
              0.10393956984707581`}, {0.8877308975167397, 
              0.09184491039905346}, {0.8856991549326071, 
              0.08299738036211886}}], 
             {Arrowheads[{{0.013333333333333332`, 1.}}], 
              ArrowBox[{{0.8877308975167397, 0.09184491039905346}, {
               0.8856991549326071, 0.08299738036211886}}]}}, {
             LineBox[{{0.8852443417574757, 0.08101682767813463}, {
              0.8846586631722869, 0.07846640179499587}, {0.8816177741503534, 
              0.06380404403490304}, {0.878608230450939, 
              0.047857837118775004`}, {0.8762070713048574, 
              0.03479291333673376}, {0.8734909627227633, 
              0.02046129197265906}, {0.8720717699918544, 0.0131578947}}], 
             {Arrowheads[{{0.011339543984083112`, 1.}}], 
              ArrowBox[{{0.8734909627227633, 0.02046129197265906}, {
               0.8720717699918544, 0.0131578947}}]}}}}, {
           {GrayLevel[0], Thickness[
            Tiny], {LineBox[{{0.25239423118048165`, 0.5326769002626256}, {
              0.2635264280697458, 0.5154184143982736}, {0.27417034997412837`, 
              0.4998033824146056}, {0.2814350569221393, 
              0.48967076888880795`}, {0.2886630201005374, 
              0.47999274375388523`}, {0.29585423950932266`, 
              0.47076930700983777`}, {0.29939860028747545`, 
              0.4664251784195628}}], 
             {Arrowheads[{{0.01333333333333333, 1.}}], 
              ArrowBox[{{0.29585423950932266`, 0.47076930700983777`}, {
               0.29939860028747545`, 0.4664251784195628}}]}}, {
             LineBox[{{0.30068324861323353`, 0.46485065543229426`}, {
              0.3030087151484949, 0.4620004586566654}, {0.3101264470180545, 
              0.45368619869436827`}, {0.31720743511800087`, 
              0.4458265271229462}, {0.33125918000905524`, 
              0.4314709491527275}, {0.3408178608657155, 0.4225460054011578}, {
              0.35043553135898575`, 0.4141043977016032}, {
              0.35825110768184215`, 0.40767671721840537`}}], 
             {Arrowheads[{{0.013333333333333334`, 1.}}], 
              ArrowBox[{{0.35043553135898575`, 0.4141043977016032}, {
               0.35825110768184215`, 0.40767671721840537`}}]}}, {
             LineBox[{{0.3598206043679335, 0.4063859329178119}, {
              0.36011219148886586`, 0.4061461260540637}, {0.3698478412553559, 
              0.3986711904585395}, {0.37964248065845585`, 
              0.39167959091503035`}, {0.38949610969816584`, 
              0.3851713274235364}, {0.39940872837448566`, 
              0.3791463999840576}, {0.4093803366874153, 0.3736048085965939}, {
              0.4242085575463871, 0.3660686883903461}, {0.42887662865797604`, 
              0.3638981705357544}}], 
             {Arrowheads[{{0.013333333333333332`, 1.}}], 
              ArrowBox[{{0.4242085575463871, 0.3660686883903461}, {
               0.42887662865797604`, 0.3638981705357544}}]}}, {
             LineBox[{{0.43071928198049597`, 0.3630413901138746}, {
              0.4390719635666415, 0.35915763511463306`}, {0.4539705547481785, 
              0.3528716487694544}, {0.46890433109099816`, 
              0.34721072935481045`}, {0.4838732925951005, 
              0.342174876870701}, {0.49887743926048556`, 
              0.33776409131712615`}, {0.5071195230378187, 
              0.335689384115495}}], 
             {Arrowheads[{{0.013333333333333327`, 1.}}], 
              ArrowBox[{{0.49887743926048556`, 0.33776409131712615`}, {
               0.5071195230378187, 0.335689384115495}}]}}, {
             LineBox[{{0.5090901521811024, 0.3351933349869289}, {
              0.5139167710871531, 0.3339783726940859}, {0.5289912880751034, 
              0.3308177210015802}, {0.5433156807453502, 0.3283306100984227}, {
              0.5574998103478439, 0.32630222320369684`}, {0.5715436768825845, 
              0.3247325603174025}, {0.5854472803495718, 
              0.32362162143953976`}, {0.5894011363673005, 
              0.32343443585154585`}}], 
             {Arrowheads[{{0.01333333333333333, 1.}}], 
              ArrowBox[{{0.5854472803495718, 0.32362162143953976`}, {
               0.5894011363673005, 0.32343443585154585`}}]}}, {
             LineBox[{{0.5914309662288507, 0.3233383385494544}, {
              0.5991579809063384, 0.32297252204542454`}, {0.6126231387104164, 
              0.3227883776103727}, {0.6258427537618061, 0.3230691881343843}, {
              0.6388168260605072, 0.32381495361745927`}, {0.6515193759643942, 
              0.32505703112913636`}, {0.663924423831342, 
              0.3268267777389544}, {0.6723443618381745, 
              0.32842446715582974`}}], 
             {Arrowheads[{{0.01333333333333333, 1.}}], 
              ArrowBox[{{0.663924423831342, 0.3268267777389544}, {
               0.6723443618381745, 0.32842446715582974`}}]}}, {
             LineBox[{{0.674340841043538, 0.3288033005504263}, {
              0.6760319696613502, 0.3291241934469133}, {0.687842013454419, 
              0.331949278253013}, {0.699354900179251, 0.33534491708123204`}, {
              0.7105709748045486, 0.3393539948555487}, {0.72150249064524, 
              0.34401822337472043`}, {0.7321617010162528, 
              0.3493793144375044}, {0.7336115814973604, 0.3501744883384809}, {
              0.7484278752971788, 0.36045786368955995`}}], 
             {Arrowheads[{{0.013333333333333334`, 1.}}], 
              ArrowBox[{{0.7336115814973604, 0.3501744883384809}, {
               0.7484278752971788, 0.36045786368955995`}}]}}, {
             LineBox[{{0.7500104715147461, 0.3617288366583118}, {
              0.7639874988345126, 0.3737284911441448}, {0.778932649136773, 
              0.388044775754532}, {0.786344424276559, 0.39626482245969546`}, {
              0.7937156660754487, 0.40519280543150527`}, {0.8011223162207888, 
              0.4150151673703494}, {0.8052203480696396, 
              0.42095844917504305`}}], 
             {Arrowheads[{{0.013333333333333334`, 1.}}], 
              ArrowBox[{{0.8011223162207888, 0.4150151673703494}, {
               0.8052203480696396, 0.42095844917504305`}}]}}, {
             LineBox[{{0.8063738906976414, 0.4226314056489816}, {
              0.8086403163999254, 0.4259183509766154}, {0.8162696666128587, 
              0.4379023562503034}, {0.8240103668595884, 0.4509671831914132}, {
              0.8320445035585027, 0.4655395647413988}, {0.8405541631279894, 
              0.48204623384171397`}, {0.84611163156364, 
              0.49345223869390753`}}], 
             {Arrowheads[{{0.013333333333333338`, 1.}}], 
              ArrowBox[{{0.8405541631279894, 0.48204623384171397`}, {
               0.84611163156364, 0.49345223869390753`}}]}}, {
             LineBox[{{0.8470017208862196, 0.49527903505807624`}, {
              0.8495393455680484, 0.5004871904923586}, {0.8542102578645426, 
              0.5104330266490547}, {0.8590000508786798, 0.5208624346933329}, {
              0.8645640877032659, 0.5332416380528329}, {0.8704618619741643, 
              0.5466222680532087}}], 
             {Arrowheads[{{0.009260212849169551, 1.}}], 
              ArrowBox[{{0.8645640877032659, 0.5332416380528329}, {
               0.8704618619741643, 0.5466222680532087}}]}}}}, {
           {GrayLevel[0], Thickness[
            Tiny], {LineBox[{{0.7331583983097744, 0.2437286400851072}, {
              0.7445818335078455, 0.24419637537651273`}, {0.7552282693006481, 
              0.24502299505656605`}, {0.7741901426704494, 
              0.24775288758261646`}, {0.7904160248687204, 
              0.25214473602943716`}, {0.8042779223450042, 
              0.25842495876320704`}, {0.8107732062624711, 
              0.2630734863415942}}], 
             {Arrowheads[{{0.01333333333333333, 1.}}], 
              ArrowBox[{{0.8042779223450042, 0.25842495876320704`}, {
               0.8107732062624711, 0.2630734863415942}}]}}, {
             LineBox[{{0.8124257083742487, 0.26425614467301584`}, {
              0.8160689167909627, 0.26686350641641327`}, {0.8262794150182242, 
              0.2780102880768518}, {0.8266876436758458, 0.2785570200230591}, {
              0.8269749168665729, 0.27894853762793637`}, {0.8272611228015005, 
              0.2793432894639393}, {0.8276887170175415, 0.2799407178194108}, {
              0.8279725607677635, 0.2803428375799912}, {0.828255372203236, 
              0.28074827245276923`}, {0.8310302713635201, 
              0.2849936013293364}, {0.8337150914666743, 
              0.28960275274386477`}, {0.8363220521610579, 
              0.2946071248099557}, {0.8409575660135873, 
              0.30505340629106725`}, {0.8455801923494233, 
              0.3175791952763416}, {0.8501899311685659, 0.3321844917657789}, {
              0.8507654416606127, 0.33427337372525084`}}], 
             {Arrowheads[{{0.01333333333333333, 1.}}], 
              ArrowBox[{{0.8501899311685659, 0.3321844917657789}, {
               0.8507654416606127, 0.33427337372525084`}}]}}, {
             LineBox[{{0.851305198157811, 0.3362324824210721}, {
              0.8547867824710151, 0.34886929575937903`}, {0.8596318976236994, 
              0.36839818228416654`}, {0.8622733592021086, 
              0.3796077677070485}, {0.8650979211760699, 0.3919033086718011}, {
              0.8681643880602606, 0.4054550073463239}, {0.8703640422179942, 
              0.4152396297553405}}], 
             {Arrowheads[{{0.013333333333333332`, 1.}}], 
              ArrowBox[{{0.8681643880602606, 0.4054550073463239}, {
               0.8703640422179942, 0.4152396297553405}}]}}, {
             LineBox[{{0.8708097499573861, 0.41722225139583485`}, {
              0.8715315643693584, 0.4204330658985167}, {0.8753852957623276, 
              0.43734048217048216`}, {0.8799114278981335, 
              0.4566802540043232}}], 
             {Arrowheads[{{0.0066424345572671396`, 1.}}], 
              ArrowBox[{{0.8753852957623276, 0.43734048217048216`}, {
               0.8799114278981335, 0.4566802540043232}}]}}}}, {
           {GrayLevel[0], Thickness[
            Tiny], {LineBox[{{0.07098457393915097, 0.946271977970595}, {
              0.08445179736202615, 0.9436123246042072}, {0.09671982746675772, 
              0.9414892672874867}, {0.10801103085502925`, 
              0.9397965041942767}, {0.11854777412852437`, 
              0.9384277334984206}, {0.137769135763285, 0.9364999451764561}, {
              0.15148309356077427`, 0.9355625284832216}}], 
             {Arrowheads[{{0.01333333333333333, 1.}}], 
              ArrowBox[{{0.137769135763285, 0.9364999451764561}, {
               0.15148309356077427`, 0.9355625284832216}}]}}, {
             LineBox[{{0.15351046606923086`, 0.9354239475672749}, {
              0.1552973266672235, 0.9353018068273239}, {0.1716345057044244, 
              0.9345914470790672}, {0.18678067287488764`, 
              0.9343688659316862}, {0.2007358281786133, 0.9346340633851811}, {
              0.2172029805509227, 0.9354919045523744}, {0.23274829165006405`, 
              0.9367752957309379}, {0.23468245956367262`, 
              0.9370013282153721}}], 
             {Arrowheads[{{0.01333333333333333, 1.}}], 
              ArrowBox[{{0.23274829165006405`, 0.9367752957309379}, {
               0.23468245956367262`, 0.9370013282153721}}]}}, {
             LineBox[{{0.2367008272725561, 0.9372372005326258}, {
              0.24737176147603754`, 0.9384842369208717}, {0.261073390028843, 
              0.9406187281221754}, {0.2740108193538647, 0.9431343605885263}, {
              0.2863416914964868, 0.9459867255736016}, {0.29811902905716303`, 
              0.9491651899118436}, {0.3093958546363461, 0.9526591204376949}, {
              0.315850448349689, 0.9549017149552732}}], 
             {Arrowheads[{{0.013333333333333338`, 1.}}], 
              ArrowBox[{{0.3093958546363461, 0.9526591204376949}, {
               0.315850448349689, 0.9549017149552732}}]}}, {
             LineBox[{{0.31776922753665293`, 0.9555707920926207}, {
              0.31817715756367654`, 0.9557196056942954}, {
              0.33174534304117703`, 0.9615760751751707}, {0.3446194442309397, 
              0.968081740216411}, {0.3571633406889695, 0.9749217458617042}, {
              0.36904682768353375`, 0.9824304327151037}, {
              0.37506109585517944`, 0.986842105}}], 
             {Arrowheads[{{0.010734402401700783`, 1.}}], 
              ArrowBox[{{0.36904682768353375`, 0.9824304327151037}, {
               0.37506109585517944`, 0.986842105}}]}}}}, {
           {GrayLevel[0], Thickness[
            Tiny], {LineBox[{{0.06995972597936706, 0.0131578947}, {
              0.06744463795700989, 0.015682442649550685`}, {
              0.05958796292412695, 0.02314995147675416}, {0.05005105909357227,
               0.03158340162667843}, {0.04046418463824025, 
              0.03977547806011079}, {0.03950142936655386, 
              0.040555633329221}, {0.031151903575946237`, 
              0.04724092789427181}, {0.022613972272961597`, 
              0.05403108420996544}, {0.013472083882107303`, 
              0.06128237502316057}, {0.0131578947, 0.061530711312036926`}}], 
             {Arrowheads[{{0.012246297717943284`, 1.}}], 
              ArrowBox[{{0.013472083882107303`, 0.06128237502316057}, {
               0.0131578947, 0.061530711312036926`}}]}}}}, {
           {GrayLevel[0], Thickness[
            Tiny], {LineBox[{{0.0131578947, 0.800100459824333}, {
              0.01620226350343591, 0.7904956429949278}, {
              0.019258305157662463`, 0.7804445005775715}, {
              0.024610216879475913`, 0.7615120203136253}, {
              0.028948566485769805`, 0.7441392794773671}, {
              0.03227335397654414, 0.7283262780687974}, {0.03348068949442314, 
              0.7214682060426063}}], 
             {Arrowheads[{{0.013333333333333327`, 1.}}], 
              ArrowBox[{{0.03227335397654414, 0.7283262780687974}, {
               0.03348068949442314, 0.7214682060426063}}]}}, {
             LineBox[{{0.03383301496581044, 0.7194668788028672}, {
              0.034853430801003234`, 0.7136705734753207}, {0.0369576484083514,
               0.6997697230843427}, {0.03858600679858863, 
              0.686623726895863}, {0.03973850597171493, 0.6742325849098818}, {
              0.04050722442785971, 0.6624573359206237}, {0.04098424066715236, 
              0.6511590187223135}, {0.041030999947807845`, 
              0.6386194048603123}}], 
             {Arrowheads[{{0.013333333333333324`, 1.}}], 
              ArrowBox[{{0.04098424066715236, 0.6511590187223135}, {
               0.041030999947807845`, 0.6386194048603123}}]}}, {
             LineBox[{{0.04103857745621673, 0.6365873156546729}, {
              0.0410631664951813, 0.6299931796985369}, {0.040117358300675456`,
               0.6105097640972494}, {0.038349715524096786`, 
              0.5923843604729772}, {0.037469965968430136`, 
              0.5857291598503962}, {0.03740693314081375, 
              0.5852857892224834}, {0.03490439334468785, 
              0.5728005386074697}, {0.03200891131084728, 
              0.5609022735009769}, {0.03069523744216898, 
              0.5562520881129002}}], 
             {Arrowheads[{{0.013333333333333326`, 1.}}],
[truncated: 3,661,134 more chars]
