# Supplementary material for: Coupled constitutive relations: a second law based higher-order closure for hydrodynamics
Source: Proc Math Phys Eng Sci. 2018 Oct 17;474(2218):20180323. doi: 10.1098/rspa.2018.0323 (PMC6237507; doi:10.1098/rspa.2018.0323)
Supplement: CCRNonLinear75B75Kn0.070711vWall0.20982.txt [file rspa20180323supp3.txt]

0.0131578947	0.0263157895	0.0394736842	0.0526315789	0.0657894737	0.0789473684	0.0921052632	0.105263158	0.118421053	0.131578947	0.144736842	0.157894737	0.171052632	0.184210526	0.197368421	0.210526316	0.223684211	0.236842105	0.25	0.263157895	0.276315789	0.289473684	0.302631579	0.315789474	0.328947368	0.342105263	0.355263158	0.368421053	0.381578947	0.394736842	0.407894737	0.421052632	0.434210526	0.447368421	0.460526316	0.473684211	0.486842105	0.5	0.513157895	0.526315789	0.539473684	0.552631579	0.565789474	0.578947368	0.592105263	0.605263158	0.618421053	0.631578947	0.644736842	0.657894737
0.0131578947	0.0263157895	0.0394736842	0.0526315789	0.0657894737	0.0789473684	0.0921052632	0.105263158	0.118421053	0.131578947	0.144736842	0.157894737	0.171052632	0.184210526	0.197368421	0.210526316	0.223684211	0.236842105	0.25	0.263157895	0.276315789	0.289473684	0.302631579	0.315789474	0.328947368	0.342105263	0.355263158	0.368421053	0.381578947	0.394736842	0.407894737	0.421052632	0.434210526	0.447368421	0.460526316	0.473684211	0.486842105	0.5	0.513157895	0.526315789	0.539473684	0.552631579	0.565789474	0.578947368	0.592105263	0.605263158	0.618421053	0.631578947	0.644736842	0.657894737
0.0131578947	0.0263157895	0.0394736842	0.0526315789	0.0657894737	0.0789473684	0.0921052632	0.105263158	0.118421053	0.131578947	0.144736842	0.157894737	0.171052632	0.184210526	0.197368421	0.210526316	0.223684211	0.236842105	0.25	0.263157895	0.276315789	0.289473684	0.302631579	0.315789474	0.328947368	0.342105263	0.355263158	0.368421053	0.381578947	0.394736842	0.407894737	0.421052632	0.434210526	0.447368421	0.460526316	0.473684211	0.486842105	0.5	0.513157895	0.526315789	0.539473684	0.552631579	0.565789474	0.578947368	0.592105263	0.605263158	0.618421053	0.631578947	0.644736842	0.657894737
0.0131578947	0.0263157895	0.0394736842	0.0526315789	0.0657894737	0.0789473684	0.0921052632	0.105263158	0.118421053	0.131578947	0.144736842	0.157894737	0.171052632	0.184210526	0.197368421	0.210526316	0.223684211	0.236842105	0.25	0.263157895	0.276315789	0.289473684	0.302631579	0.315789474	0.328947368	0.342105263	0.355263158	0.368421053	0.381578947	0.394736842	0.407894737	0.421052632	0.434210526	0.447368421	0.460526316	0.473684211	0.486842105	0.5	0.513157895	0.526315789	0.539473684	0.552631579	0.565789474	0.578947368	0.592105263	0.605263158	0.618421053	0.631578947	0.644736842	0.657894737
0.0131578947	0.0263157895	0.0394736842	0.0526315789	0.0657894737	0.0789473684	0.0921052632	0.105263158	0.118421053	0.131578947	0.144736842	0.157894737	0.171052632	0.184210526	0.197368421	0.210526316	0.223684211	0.236842105	0.25	0.263157895	0.276315789	0.289473684	0.302631579	0.315789474	0.328947368	0.342105263	0.355263158	0.368421053	0.381578947	0.394736842	0.407894737	0.421052632	0.434210526	0.447368421	0.460526316	0.473684211	0.486842105	0.5	0.513157895	0.526315789	0.539473684	0.552631579	0.565789474	0.578947368	0.592105263	0.605263158	0.618421053	0.631578947	0.644736842	0.657894737
0.0131578947	0.0263157895	0.0394736842	0.0526315789	0.0657894737	0.0789473684	0.0921052632	0.105263158	0.118421053	0.131578947	0.144736842	0.157894737	0.171052632	0.184210526	0.197368421	0.210526316	0.223684211	0.236842105	0.25	0.263157895	0.276315789	0.289473684	0.302631579	0.315789474	0.328947368	0.342105263	0.355263158	0.368421053	0.381578947	0.394736842	0.407894737	0.421052632	0.434210526	0.447368421	0.460526316	0.473684211	0.486842105	0.5	0.513157895	0.526315789	0.539473684	0.552631579	0.565789474	0.578947368	0.592105263	0.605263158	0.618421053	0.631578947	0.644736842	0.657894737
0.0131578947	0.0263157895	0.0394736842	0.0526315789	0.0657894737	0.0789473684	0.0921052632	0.105263158	0.118421053	0.131578947	0.144736842	0.157894737	0.171052632	0.184210526	0.197368421	0.210526316	0.223684211	0.236842105	0.25	0.263157895	0.276315789	0.289473684	0.302631579	0.315789474	0.328947368	0.342105263	0.355263158	0.368421053	0.381578947	0.394736842	0.407894737	0.421052632	0.434210526	0.447368421	0.460526316	0.473684211	0.486842105	0.5	0.513157895	0.526315789	0.539473684	0.552631579	0.565789474	0.578947368	0.592105263	0.605263158	0.618421053	0.631578947	0.644736842	0.657894737
0.0131578947	0.0263157895	0.0394736842	0.0526315789	0.0657894737	0.0789473684	0.0921052632	0.105263158	0.118421053	0.131578947	0.144736842	0.157894737	0.171052632	0.184210526	0.197368421	0.210526316	0.223684211	0.236842105	0.25	0.263157895	0.276315789	0.289473684	0.302631579	0.315789474	0.328947368	0.342105263	0.355263158	0.368421053	0.381578947	0.394736842	0.407894737	0.421052632	0.434210526	0.447368421	0.460526316	0.473684211	0.486842105	0.5	0.513157895	0.526315789	0.539473684	0.552631579	0.565789474	0.578947368	0.592105263	0.605263158	0.618421053	0.631578947	0.644736842	0.657894737
0.0131578947	0.0263157895	0.0394736842	0.0526315789	0.0657894737	0.0789473684	0.0921052632	0.105263158	0.118421053	0.131578947	0.144736842	0.157894737	0.171052632	0.184210526	0.197368421	0.210526316	0.223684211	0.236842105	0.25	0.263157895	0.276315789	0.289473684	0.302631579	0.315789474	0.328947368	0.342105263	0.355263158	0.368421053	0.381578947	0.394736842	0.407894737	0.421052632	0.434210526	0.447368421	0.460526316	0.473684211	0.486842105	0.5	0.513157895	0.526315789	0.539473684	0.552631579	0.565789474	0.578947368	0.592105263	0.605263158	0.618421053	0.631578947	0.644736842	0.657894737
0.0131578947	0.0263157895	0.0394736842	0.0526315789	0.0657894737	0.0789473684	0.0921052632	0.105263158	0.118421053	0.131578947	0.144736842	0.157894737	0.171052632	0.184210526	0.197368421	0.210526316	0.223684211	0.236842105	0.25	0.263157895	0.276315789	0.289473684	0.302631579	0.315789474	0.328947368	0.342105263	0.355263158	0.368421053	0.381578947	0.394736842	0.407894737	0.421052632	0.434210526	0.447368421	0.460526316	0.473684211	0.486842105	0.5	0.513157895	0.526315789	0.539473684	0.552631579	0.565789474	0.578947368	0.592105263	0.605263158	0.618421053	0.631578947	0.644736842	0.657894737
0.0131578947	0.0263157895	0.0394736842	0.0526315789	0.0657894737	0.0789473684	0.0921052632	0.105263158	0.118421053	0.131578947	0.144736842	0.157894737	0.171052632	0.184210526	0.197368421	0.210526316	0.223684211	0.236842105	0.25	0.263157895	0.276315789	0.289473684	0.302631579	0.315789474	0.328947368	0.342105263	0.355263158	0.368421053	0.381578947	0.394736842	0.407894737	0.421052632	0.434210526	0.447368421	0.460526316	0.473684211	0.486842105	0.5	0.513157895	0.526315789	0.539473684	0.552631579	0.565789474	0.578947368	0.592105263	0.605263158	0.618421053	0.631578947	0.644736842	0.657894737
0.0131578947	0.0263157895	0.0394736842	0.0526315789	0.0657894737	0.0789473684	0.0921052632	0.105263158	0.118421053	0.131578947	0.144736842	0.157894737	0.171052632	0.184210526	0.197368421	0.210526316	0.223684211	0.236842105	0.25	0.263157895	0.276315789	0.289473684	0.302631579	0.315789474	0.328947368	0.342105263	0.355263158	0.368421053	0.381578947	0.394736842	0.407894737	0.421052632	0.434210526	0.447368421	0.460526316	0.473684211	0.486842105	0.5	0.513157895	0.526315789	0.539473684	0.552631579	0.565789474	0.578947368	0.592105263	0.605263158	0.618421053	0.631578947	0.644736842	0.657894737
0.0131578947	0.0263157895	0.0394736842	0.0526315789	0.0657894737	0.0789473684	0.0921052632	0.105263158	0.118421053	0.131578947	0.144736842	0.157894737	0.171052632	0.184210526	0.197368421	0.210526316	0.223684211	0.236842105	0.25	0.263157895	0.276315789	0.289473684	0.302631579	0.315789474	0.328947368	0.342105263	0.355263158	0.368421053	0.381578947	0.394736842	0.407894737	0.421052632	0.434210526	0.447368421	0.460526316	0.473684211	0.486842105	0.5	0.513157895	0.526315789	0.539473684	0.552631579	0.565789474	0.578947368	0.592105263	0.605263158	0.618421053	0.631578947	0.644736842	0.657894737
0.0131578947	0.0263157895	0.0394736842	0.0526315789	0.0657894737	0.0789473684	0.0921052632	0.105263158	0.118421053	0.131578947	0.144736842	0.157894737	0.171052632	0.184210526	0.197368421	0.210526316	0.223684211	0.236842105	0.25	0.263157895	0.276315789	0.289473684	0.302631579	0.315789474	0.328947368	0.342105263	0.355263158	0.368421053	0.381578947	0.394736842	0.407894737	0.421052632	0.434210526	0.447368421	0.460526316	0.473684211	0.486842105	0.5	0.513157895	0.526315789	0.539473684	0.552631579	0.565789474	0.578947368	0.592105263	0.605263158	0.618421053	0.631578947	0.644736842	0.657894737
0.0131578947	0.0263157895	0.0394736842	0.0526315789	0.0657894737	0.0789473684	0.0921052632	0.105263158	0.118421053	0.131578947	0.144736842	0.157894737	0.171052632	0.184210526	0.197368421	0.210526316	0.223684211	0.236842105	0.25	0.263157895	0.276315789	0.289473684	0.302631579	0.315789474	0.328947368	0.342105263	0.355263158	0.368421053	0.381578947	0.394736842	0.407894737	0.421052632	0.434210526	0.447368421	0.460526316	0.473684211	0.486842105	0.5	0.513157895	0.526315789	0.539473684	0.552631579	0.565789474	0.578947368	0.592105263	0.605263158	0.618421053	0.631578947	0.644736842	0.657894737
0.0131578947	0.0263157895	0.0394736842	0.0526315789	0.0657894737	0.0789473684	0.0921052632	0.105263158	0.118421053	0.131578947	0.144736842	0.157894737	0.171052632	0.184210526	0.197368421	0.210526316	0.223684211	0.236842105	0.25	0.263157895	0.276315789	0.289473684	0.302631579	0.315789474	0.328947368	0.342105263	0.355263158	0.368421053	0.381578947	0.394736842	0.407894737	0.421052632	0.434210526	0.447368421	0.460526316	0.473684211	0.486842105	0.5	0.513157895	0.526315789	0.539473684	0.552631579	0.565789474	0.578947368	0.592105263	0.605263158	0.618421053	0.631578947	0.644736842	0.657894737
0.0131578947	0.0263157895	0.0394736842	0.0526315789	0.0657894737	0.0789473684	0.0921052632	0.105263158	0.118421053	0.131578947	0.144736842	0.157894737	0.171052632	0.184210526	0.197368421	0.210526316	0.223684211	0.236842105	0.25	0.263157895	0.276315789	0.289473684	0.302631579	0.315789474	0.328947368	0.342105263	0.355263158	0.368421053	0.381578947	0.394736842	0.407894737	0.421052632	0.434210526	0.447368421	0.460526316	0.473684211	0.486842105	0.5	0.513157895	0.526315789	0.539473684	0.552631579	0.565789474	0.578947368	0.592105263	0.605263158	0.618421053	0.631578947	0.644736842	0.657894737
0.0131578947	0.0263157895	0.0394736842	0.0526315789	0.0657894737	0.0789473684	0.0921052632	0.105263158	0.118421053	0.131578947	0.144736842	0.157894737	0.171052632	0.184210526	0.197368421	0.210526316	0.223684211	0.236842105	0.25	0.263157895	0.276315789	0.289473684	0.302631579	0.315789474	0.328947368	0.342105263	0.355263158	0.368421053	0.381578947	0.394736842	0.407894737	0.421052632	0.434210526	0.447368421	0.460526316	0.473684211	0.486842105	0.5	0.513157895	0.526315789	0.539473684	0.552631579	0.565789474	0.578947368	0.592105263	0.605263158	0.618421053	0.631578947	0.644736842	0.657894737
0.0131578947	0.0263157895	0.0394736842	0.0526315789	0.0657894737	0.0789473684	0.0921052632	0.105263158	0.118421053	0.131578947	0.144736842	0.157894737	0.171052632	0.184210526	0.197368421	0.210526316	0.223684211	0.236842105	0.25	0.263157895	0.276315789	0.289473684	0.302631579	0.315789474	0.328947368	0.342105263	0.355263158	0.368421053	0.381578947	0.394736842	0.407894737	0.421052632	0.434210526	0.447368421	0.460526316	0.473684211	0.486842105	0.5	0.513157895	0.526315789	0.539473684	0.552631579	0.565789474	0.578947368	0.592105263	0.605263158	0.618421053	0.631578947	0.644736842	0.657894737
0.0131578947	0.0263157895	0.0394736842	0.0526315789	0.0657894737	0.0789473684	0.0921052632	0.105263158	0.118421053	0.131578947	0.144736842	0.157894737	0.171052632	0.184210526	0.197368421	0.210526316	0.223684211	0.236842105	0.25	0.263157895	0.276315789	0.289473684	0.302631579	0.315789474	0.328947368	0.342105263	0.355263158	0.368421053	0.381578947	0.394736842	0.407894737	0.421052632	0.434210526	0.447368421	0.460526316	0.473684211	0.486842105	0.5	0.513157895	0.526315789	0.539473684	0.552631579	0.565789474	0.578947368	0.592105263	0.605263158	0.618421053	0.631578947	0.644736842	0.657894737
0.0131578947	0.0263157895	0.0394736842	0.0526315789	0.0657894737	0.0789473684	0.0921052632	0.105263158	0.118421053	0.131578947	0.144736842	0.157894737	0.171052632	0.184210526	0.197368421	0.210526316	0.223684211	0.236842105	0.25	0.263157895	0.276315789	0.289473684	0.302631579	0.315789474	0.328947368	0.342105263	0.355263158	0.368421053	0.381578947	0.394736842	0.407894737	0.421052632	0.434210526	0.447368421	0.460526316	0.473684211	0.486842105	0.5	0.513157895	0.526315789	0.539473684	0.552631579	0.565789474	0.578947368	0.592105263	0.605263158	0.618421053	0.631578947	0.644736842	0.657894737
0.0131578947	0.0263157895	0.0394736842	0.0526315789	0.0657894737	0.0789473684	0.0921052632	0.105263158	0.118421053	0.131578947	0.144736842	0.157894737	0.171052632	0.184210526	0.197368421	0.210526316	0.223684211	0.236842105	0.25	0.263157895	0.276315789	0.289473684	0.302631579	0.315789474	0.328947368	0.342105263	0.355263158	0.368421053	0.381578947	0.394736842	0.407894737	0.421052632	0.434210526	0.447368421	0.460526316	0.473684211	0.486842105	0.5	0.513157895	0.526315789	0.539473684	0.552631579	0.565789474	0.578947368	0.592105263	0.605263158	0.618421053	0.631578947	0.644736842	0.657894737
0.0131578947	0.0263157895	0.0394736842	0.0526315789	0.0657894737	0.0789473684	0.0921052632	0.105263158	0.118421053	0.131578947	0.144736842	0.157894737	0.171052632	0.184210526	0.197368421	0.210526316	0.223684211	0.236842105	0.25	0.263157895	0.276315789	0.289473684	0.302631579	0.315789474	0.328947368	0.342105263	0.355263158	0.368421053	0.381578947	0.394736842	0.407894737	0.421052632	0.434210526	0.447368421	0.460526316	0.473684211	0.486842105	0.5	0.513157895	0.526315789	0.539473684	0.552631579	0.565789474	0.578947368	0.592105263	0.605263158	0.618421053	0.631578947	0.644736842	0.657894737
0.0131578947	0.0263157895	0.0394736842	0.0526315789	0.0657894737	0.0789473684	0.0921052632	0.105263158	0.118421053	0.131578947	0.144736842	0.157894737	0.171052632	0.184210526	0.197368421	0.210526316	0.223684211	0.236842105	0.25	0.263157895	0.276315789	0.289473684	0.302631579	0.315789474	0.328947368	0.342105263	0.355263158	0.368421053	0.381578947	0.394736842	0.407894737	0.421052632	0.434210526	0.447368421	0.460526316	0.473684211	0.486842105	0.5	0.513157895	0.526315789	0.539473684	0.552631579	0.565789474	0.578947368	0.592105263	0.605263158	0.618421053	0.631578947	0.644736842	0.657894737
0.0131578947	0.0263157895	0.0394736842	0.0526315789	0.0657894737	0.0789473684	0.0921052632	0.105263158	0.118421053	0.131578947	0.144736842	0.157894737	0.171052632	0.184210526	0.197368421	0.210526316	0.223684211	0.236842105	0.25	0.263157895	0.276315789	0.289473684	0.302631579	0.315789474	0.328947368	0.342105263	0.355263158	0.368421053	0.381578947	0.394736842	0.407894737	0.421052632	0.434210526	0.447368421	0.460526316	0.473684211	0.486842105	0.5	0.513157895	0.526315789	0.539473684	0.552631579	0.565789474	0.578947368	0.592105263	0.605263158	0.618421053	0.631578947	0.644736842	0.657894737
0.0131578947	0.0263157895	0.0394736842	0.0526315789	0.0657894737	0.0789473684	0.0921052632	0.105263158	0.118421053	0.131578947	0.144736842	0.157894737	0.171052632	0.184210526	0.197368421	0.210526316	0.223684211	0.236842105	0.25	0.263157895	0.276315789	0.289473684	0.302631579	0.315789474	0.328947368	0.342105263	0.355263158	0.368421053	0.381578947	0.394736842	0.407894737	0.421052632	0.434210526	0.447368421	0.460526316	0.473684211	0.486842105	0.5	0.513157895	0.526315789	0.539473684	0.552631579	0.565789474	0.578947368	0.592105263	0.605263158	0.618421053	0.631578947	0.644736842	0.657894737
0.0131578947	0.0263157895	0.0394736842	0.0526315789	0.0657894737	0.0789473684	0.0921052632	0.105263158	0.118421053	0.131578947	0.144736842	0.157894737	0.171052632	0.184210526	0.197368421	0.210526316	0.223684211	0.236842105	0.25	0.263157895	0.276315789	0.289473684	0.302631579	0.315789474	0.328947368	0.342105263	0.355263158	0.368421053	0.381578947	0.394736842	0.407894737	0.421052632	0.434210526	0.447368421	0.460526316	0.473684211	0.486842105	0.5	0.513157895	0.526315789	0.539473684	0.552631579	0.565789474	0.578947368	0.592105263	0.605263158	0.618421053	0.631578947	0.644736842	0.657894737
0.0131578947	0.0263157895	0.0394736842	0.0526315789	0.0657894737	0.0789473684	0.0921052632	0.105263158	0.118421053	0.131578947	0.144736842	0.157894737	0.171052632	0.184210526	0.197368421	0.210526316	0.223684211	0.236842105	0.25	0.263157895	0.276315789	0.289473684	0.302631579	0.315789474	0.328947368	0.342105263	0.355263158	0.368421053	0.381578947	0.394736842	0.407894737	0.421052632	0.434210526	0.447368421	0.460526316	0.473684211	0.486842105	0.5	0.513157895	0.526315789	0.539473684	0.552631579	0.565789474	0.578947368	0.592105263	0.605263158	0.618421053	0.631578947	0.644736842	0.657894737
0.0131578947	0.0263157895	0.0394736842	0.0526315789	0.0657894737	0.0789473684	0.0921052632	0.105263158	0.118421053	0.131578947	0.144736842	0.157894737	0.171052632	0.184210526	0.197368421	0.210526316	0.223684211	0.236842105	0.25	0.263157895	0.276315789	0.289473684	0.302631579	0.315789474	0.328947368	0.342105263	0.355263158	0.368421053	0.381578947	0.394736842	0.407894737	0.421052632	0.434210526	0.447368421	0.460526316	0.473684211	0.486842105	0.5	0.513157895	0.526315789	0.539473684	0.552631579	0.565789474	0.578947368	0.592105263	0.605263158	0.618421053	0.631578947	0.644736842	0.657894737
0.0131578947	0.0263157895	0.0394736842	0.0526315789	0.0657894737	0.0789473684	0.0921052632	0.105263158	0.118421053	0.131578947	0.144736842	0.157894737	0.171052632	0.184210526	0.197368421	0.210526316	0.223684211	0.236842105	0.25	0.263157895	0.276315789	0.289473684	0.302631579	0.315789474	0.328947368	0.342105263	0.355263158	0.368421053	0.381578947	0.394736842	0.407894737	0.421052632	0.434210526	0.447368421	0.460526316	0.473684211	0.486842105	0.5	0.513157895	0.526315789	0.539473684	0.552631579	0.565789474	0.578947368	0.592105263	0.605263158	0.618421053	0.631578947	0.644736842	0.657894737
0.0131578947	0.0263157895	0.0394736842	0.0526315789	0.0657894737	0.0789473684	0.0921052632	0.105263158	0.118421053	0.131578947	0.144736842	0.157894737	0.171052632	0.184210526	0.197368421	0.210526316	0.223684211	0.236842105	0.25	0.263157895	0.276315789	0.289473684	0.302631579	0.315789474	0.328947368	0.342105263	0.355263158	0.368421053	0.381578947	0.394736842	0.407894737	0.421052632	0.434210526	0.447368421	0.460526316	0.473684211	0.486842105	0.5	0.513157895	0.526315789	0.539473684	0.552631579	0.565789474	0.578947368	0.592105263	0.605263158	0.618421053	0.631578947	0.644736842	0.657894737
0.0131578947	0.0263157895	0.0394736842	0.0526315789	0.0657894737	0.0789473684	0.0921052632	0.105263158	0.118421053	0.131578947	0.144736842	0.157894737	0.171052632	0.184210526	0.197368421	0.210526316	0.223684211	0.236842105	0.25	0.263157895	0.276315789	0.289473684	0.302631579	0.315789474	0.328947368	0.342105263	0.355263158	0.368421053	0.381578947	0.394736842	0.407894737	0.421052632	0.434210526	0.447368421	0.460526316	0.473684211	0.486842105	0.5	0.513157895	0.526315789	0.539473684	0.552631579	0.565789474	0.578947368	0.592105263	0.605263158	0.618421053	0.631578947	0.644736842	0.657894737
0.0131578947	0.0263157895	0.0394736842	0.0526315789	0.0657894737	0.0789473684	0.0921052632	0.105263158	0.118421053	0.131578947	0.144736842	0.157894737	0.171052632	0.184210526	0.197368421	0.210526316	0.223684211	0.236842105	0.25	0.263157895	0.276315789	0.289473684	0.302631579	0.315789474	0.328947368	0.342105263	0.355263158	0.368421053	0.381578947	0.394736842	0.407894737	0.421052632	0.434210526	0.447368421	0.460526316	0.473684211	0.486842105	0.5	0.513157895	0.526315789	0.539473684	0.552631579	0.565789474	0.578947368	0.592105263	0.605263158	0.618421053	0.631578947	0.644736842	0.657894737
0.0131578947	0.0263157895	0.0394736842	0.0526315789	0.0657894737	0.0789473684	0.0921052632	0.105263158	0.118421053	0.131578947	0.144736842	0.157894737	0.171052632	0.184210526	0.197368421	0.210526316	0.223684211	0.236842105	0.25	0.263157895	0.276315789	0.289473684	0.302631579	0.315789474	0.328947368	0.342105263	0.355263158	0.368421053	0.381578947	0.394736842	0.407894737	0.421052632	0.434210526	0.447368421	0.460526316	0.473684211	0.486842105	0.5	0.513157895	0.526315789	0.539473684	0.552631579	0.565789474	0.578947368	0.592105263	0.605263158	0.618421053	0.631578947	0.644736842	0.657894737
0.0131578947	0.0263157895	0.0394736842	0.0526315789	0.0657894737	0.0789473684	0.0921052632	0.105263158	0.118421053	0.131578947	0.144736842	0.157894737	0.171052632	0.184210526	0.197368421	0.210526316	0.223684211	0.236842105	0.25	0.263157895	0.276315789	0.289473684	0.302631579	0.315789474	0.328947368	0.342105263	0.355263158	0.368421053	0.381578947	0.394736842	0.407894737	0.421052632	0.434210526	0.447368421	0.460526316	0.473684211	0.486842105	0.5	0.513157895	0.526315789	0.539473684	0.552631579	0.565789474	0.578947368	0.592105263	0.605263158	0.618421053	0.631578947	0.644736842	0.657894737
0.0131578947	0.0263157895	0.0394736842	0.0526315789	0.0657894737	0.0789473684	0.0921052632	0.105263158	0.118421053	0.131578947	0.144736842	0.157894737	0.171052632	0.184210526	0.197368421	0.210526316	0.223684211	0.236842105	0.25	0.263157895	0.276315789	0.289473684	0.302631579	0.315789474	0.328947368	0.342105263	0.355263158	0.368421053	0.381578947	0.394736842	0.407894737	0.421052632	0.434210526	0.447368421	0.460526316	0.473684211	0.486842105	0.5	0.513157895	0.526315789	0.539473684	0.552631579	0.565789474	0.578947368	0.592105263	0.605263158	0.618421053	0.631578947	0.644736842	0.657894737
0.0131578947	0.0263157895	0.0394736842	0.0526315789	0.0657894737	0.0789473684	0.0921052632	0.105263158	0.118421053	0.131578947	0.144736842	0.157894737	0.171052632	0.184210526	0.197368421	0.210526316	0.223684211	0.236842105	0.25	0.263157895	0.276315789	0.289473684	0.302631579	0.315789474	0.328947368	0.342105263	0.355263158	0.368421053	0.381578947	0.394736842	0.407894737	0.421052632	0.434210526	0.447368421	0.460526316	0.473684211	0.486842105	0.5	0.513157895	0.526315789	0.539473684	0.552631579	0.565789474	0.578947368	0.592105263	0.605263158	0.618421053	0.631578947	0.644736842	0.657894737
0.0131578947	0.0263157895	0.0394736842	0.0526315789	0.0657894737	0.0789473684	0.0921052632	0.105263158	0.118421053	0.131578947	0.144736842	0.157894737	0.171052632	0.184210526	0.197368421	0.210526316	0.223684211	0.236842105	0.25	0.263157895	0.276315789	0.289473684	0.302631579	0.315789474	0.328947368	0.342105263	0.355263158	0.368421053	0.381578947	0.394736842	0.407894737	0.421052632	0.434210526	0.447368421	0.460526316	0.473684211	0.486842105	0.5	0.513157895	0.526315789	0.539473684	0.552631579	0.565789474	0.578947368	0.592105263	0.605263158	0.618421053	0.631578947	0.644736842	0.657894737
0.0131578947	0.0263157895	0.0394736842	0.0526315789	0.0657894737	0.0789473684	0.0921052632	0.105263158	0.118421053	0.131578947	0.144736842	0.157894737	0.171052632	0.184210526	0.197368421	0.210526316	0.223684211	0.236842105	0.25	0.263157895	0.276315789	0.289473684	0.302631579	0.315789474	0.328947368	0.342105263	0.355263158	0.368421053	0.381578947	0.394736842	0.407894737	0.421052632	0.434210526	0.447368421	0.460526316	0.473684211	0.486842105	0.5	0.513157895	0.526315789	0.539473684	0.552631579	0.565789474	0.578947368	0.592105263	0.605263158	0.618421053	0.631578947	0.644736842	0.657894737
0.0131578947	0.0263157895	0.0394736842	0.0526315789	0.0657894737	0.0789473684	0.0921052632	0.105263158	0.118421053	0.131578947	0.144736842	0.157894737	0.171052632	0.184210526	0.197368421	0.210526316	0.223684211	0.236842105	0.25	0.263157895	0.276315789	0.289473684	0.302631579	0.315789474	0.328947368	0.342105263	0.355263158	0.368421053	0.381578947	0.394736842	0.407894737	0.421052632	0.434210526	0.447368421	0.460526316	0.473684211	0.486842105	0.5	0.513157895	0.526315789	0.539473684	0.552631579	0.565789474	0.578947368	0.592105263	0.605263158	0.618421053	0.631578947	0.644736842	0.657894737
0.0131578947	0.0263157895	0.0394736842	0.0526315789	0.0657894737	0.0789473684	0.0921052632	0.105263158	0.118421053	0.131578947	0.144736842	0.157894737	0.171052632	0.184210526	0.197368421	0.210526316	0.223684211	0.236842105	0.25	0.263157895	0.276315789	0.289473684	0.302631579	0.315789474	0.328947368	0.342105263	0.355263158	0.368421053	0.381578947	0.394736842	0.407894737	0.421052632	0.434210526	0.447368421	0.460526316	0.473684211	0.486842105	0.5	0.513157895	0.526315789	0.539473684	0.552631579	0.565789474	0.578947368	0.592105263	0.605263158	0.618421053	0.631578947	0.644736842	0.657894737
0.0131578947	0.0263157895	0.0394736842	0.0526315789	0.0657894737	0.0789473684	0.0921052632	0.105263158	0.118421053	0.131578947	0.144736842	0.157894737	0.171052632	0.184210526	0.197368421	0.210526316	0.223684211	0.236842105	0.25	0.263157895	0.276315789	0.289473684	0.302631579	0.315789474	0.328947368	0.342105263	0.355263158	0.368421053	0.381578947	0.394736842	0.407894737	0.421052632	0.434210526	0.447368421	0.460526316	0.473684211	0.486842105	0.5	0.513157895	0.526315789	0.539473684	0.552631579	0.565789474	0.578947368	0.592105263	0.605263158	0.618421053	0.631578947	0.644736842	0.657894737
0.0131578947	0.0263157895	0.0394736842	0.0526315789	0.0657894737	0.0789473684	0.0921052632	0.105263158	0.118421053	0.131578947	0.144736842	0.157894737	0.171052632	0.184210526	0.197368421	0.210526316	0.223684211	0.236842105	0.25	0.263157895	0.276315789	0.289473684	0.302631579	0.315789474	0.328947368	0.342105263	0.355263158	0.368421053	0.381578947	0.394736842	0.407894737	0.421052632	0.434210526	0.447368421	0.460526316	0.473684211	0.486842105	0.5	0.513157895	0.526315789	0.539473684	0.552631579	0.565789474	0.578947368	0.592105263	0.605263158	0.618421053	0.631578947	0.644736842	0.657894737
0.0131578947	0.0263157895	0.0394736842	0.0526315789	0.0657894737	0.0789473684	0.0921052632	0.105263158	0.118421053	0.131578947	0.144736842	0.157894737	0.171052632	0.184210526	0.197368421	0.210526316	0.223684211	0.236842105	0.25	0.263157895	0.276315789	0.289473684	0.302631579	0.315789474	0.328947368	0.342105263	0.355263158	0.368421053	0.381578947	0.394736842	0.407894737	0.421052632	0.434210526	0.447368421	0.460526316	0.473684211	0.486842105	0.5	0.513157895	0.526315789	0.539473684	0.552631579	0.565789474	0.578947368	0.592105263	0.605263158	0.618421053	0.631578947	0.644736842	0.657894737
0.0131578947	0.0263157895	0.0394736842	0.0526315789	0.0657894737	0.0789473684	0.0921052632	0.105263158	0.118421053	0.131578947	0.144736842	0.157894737	0.171052632	0.184210526	0.197368421	0.210526316	0.223684211	0.236842105	0.25	0.263157895	0.276315789	0.289473684	0.302631579	0.315789474	0.328947368	0.342105263	0.355263158	0.368421053	0.381578947	0.394736842	0.407894737	0.421052632	0.434210526	0.447368421	0.460526316	0.473684211	0.486842105	0.5	0.513157895	0.526315789	0.539473684	0.552631579	0.565789474	0.578947368	0.592105263	0.605263158	0.618421053	0.631578947	0.644736842	0.657894737
0.0131578947	0.0263157895	0.0394736842	0.0526315789	0.0657894737	0.0789473684	0.0921052632	0.105263158	0.118421053	0.131578947	0.144736842	0.157894737	0.171052632	0.184210526	0.197368421	0.210526316	0.223684211	0.236842105	0.25	0.263157895	0.276315789	0.289473684	0.302631579	0.315789474	0.328947368	0.342105263	0.355263158	0.368421053	0.381578947	0.394736842	0.407894737	0.421052632	0.434210526	0.447368421	0.460526316	0.473684211	0.486842105	0.5	0.513157895	0.526315789	0.539473684	0.552631579	0.565789474	0.578947368	0.592105263	0.605263158	0.618421053	0.631578947	0.644736842	0.657894737
0.0131578947	0.0263157895	0.0394736842	0.0526315789	0.0657894737	0.0789473684	0.0921052632	0.105263158	0.118421053	0.131578947	0.144736842	0.157894737	0.171052632	0.184210526	0.197368421	0.210526316	0.223684211	0.236842105	0.25	0.263157895	0.276315789	0.289473684	0.302631579	0.315789474	0.328947368	0.342105263	0.355263158	0.368421053	0.381578947	0.394736842	0.407894737	0.421052632	0.434210526	0.447368421	0.460526316	0.473684211	0.486842105	0.5	0.513157895	0.526315789	0.539473684	0.552631579	0.565789474	0.578947368	0.592105263	0.605263158	0.618421053	0.631578947	0.644736842	0.657894737
0.0131578947	0.0263157895	0.0394736842	0.0526315789	0.0657894737	0.0789473684	0.0921052632	0.105263158	0.118421053	0.131578947	0.144736842	0.157894737	0.171052632	0.184210526	0.197368421	0.210526316	0.223684211	0.236842105	0.25	0.263157895	0.276315789	0.289473684	0.302631579	0.315789474	0.328947368	0.342105263	0.355263158	0.368421053	0.381578947	0.394736842	0.407894737	0.421052632	0.434210526	0.447368421	0.460526316	0.473684211	0.486842105	0.5	0.513157895	0.526315789	0.539473684	0.552631579	0.565789474	0.578947368	0.592105263	0.605263158	0.618421053	0.631578947	0.644736842	0.657894737
0.0131578947	0.0263157895	0.0394736842	0.0526315789	0.0657894737	0.0789473684	0.0921052632	0.105263158	0.118421053	0.131578947	0.144736842	0.157894737	0.171052632	0.184210526	0.197368421	0.210526316	0.223684211	0.236842105	0.25	0.263157895	0.276315789	0.289473684	0.302631579	0.315789474	0.328947368	0.342105263	0.355263158	0.368421053	0.381578947	0.394736842	0.407894737	0.421052632	0.434210526	0.447368421	0.460526316	0.473684211	0.486842105	0.5	0.513157895	0.526315789	0.539473684	0.552631579	0.565789474	0.578947368	0.592105263	0.605263158	0.618421053	0.631578947	0.644736842	0.657894737
0.0131578947	0.0263157895	0.0394736842	0.0526315789	0.0657894737	0.0789473684	0.0921052632	0.105263158	0.118421053	0.131578947	0.144736842	0.157894737	0.171052632	0.184210526	0.197368421	0.210526316	0.223684211	0.236842105	0.25	0.263157895	0.276315789	0.289473684	0.302631579	0.315789474	0.328947368	0.342105263	0.355263158	0.368421053	0.381578947	0.394736842	0.407894737	0.421052632	0.434210526	0.447368421	0.460526316	0.473684211	0.486842105	0.5	0.513157895	0.526315789	0.539473684	0.552631579	0.565789474	0.578947368	0.592105263	0.605263158	0.618421053	0.631578947	0.644736842	0.657894737
0.0131578947	0.0263157895	0.0394736842	0.0526315789	0.0657894737	0.0789473684	0.0921052632	0.105263158	0.118421053	0.131578947	0.144736842	0.157894737	0.171052632	0.184210526	0.197368421	0.210526316	0.223684211	0.236842105	0.25	0.263157895	0.276315789	0.289473684	0.302631579	0.315789474	0.328947368	0.342105263	0.355263158	0.368421053	0.381578947	0.394736842	0.407894737	0.421052632	0.434210526	0.447368421	0.460526316	0.473684211	0.486842105	0.5	0.513157895	0.526315789	0.539473684	0.552631579	0.565789474	0.578947368	0.592105263	0.605263158	0.618421053	0.631578947	0.644736842	0.657894737
0.0131578947	0.0263157895	0.0394736842	0.0526315789	0.0657894737	0.0789473684	0.0921052632	0.105263158	0.118421053	0.131578947	0.144736842	0.157894737	0.171052632	0.184210526	0.197368421	0.210526316	0.223684211	0.236842105	0.25	0.263157895	0.276315789	0.289473684	0.302631579	0.315789474	0.328947368	0.342105263	0.355263158	0.368421053	0.381578947	0.394736842	0.407894737	0.421052632	0.434210526	0.447368421	0.460526316	0.473684211	0.486842105	0.5	0.513157895	0.526315789	0.539473684	0.552631579	0.565789474	0.578947368	0.592105263	0.605263158	0.618421053	0.631578947	0.644736842	0.657894737
0.0131578947	0.0263157895	0.0394736842	0.0526315789	0.0657894737	0.0789473684	0.0921052632	0.105263158	0.118421053	0.131578947	0.144736842	0.157894737	0.171052632	0.184210526	0.197368421	0.210526316	0.223684211	0.236842105	0.25	0.263157895	0.276315789	0.289473684	0.302631579	0.315789474	0.328947368	0.342105263	0.355263158	0.368421053	0.381578947	0.394736842	0.407894737	0.421052632	0.434210526	0.447368421	0.460526316	0.473684211	0.486842105	0.5	0.513157895	0.526315789	0.539473684	0.552631579	0.565789474	0.578947368	0.592105263	0.605263158	0.618421053	0.631578947	0.644736842	0.657894737
0.0131578947	0.0263157895	0.0394736842	0.0526315789	0.0657894737	0.0789473684	0.0921052632	0.105263158	0.118421053	0.131578947	0.144736842	0.157894737	0.171052632	0.184210526	0.197368421	0.210526316	0.223684211	0.236842105	0.25	0.263157895	0.276315789	0.289473684	0.302631579	0.315789474	0.328947368	0.342105263	0.355263158	0.368421053	0.381578947	0.394736842	0.407894737	0.421052632	0.434210526	0.447368421	0.460526316	0.473684211	0.486842105	0.5	0.513157895	0.526315789	0.539473684	0.552631579	0.565789474	0.578947368	0.592105263	0.605263158	0.618421053	0.631578947	0.644736842	0.657894737
0.0131578947	0.0263157895	0.0394736842	0.0526315789	0.0657894737	0.0789473684	0.0921052632	0.105263158	0.118421053	0.131578947	0.144736842	0.157894737	0.171052632	0.184210526	0.197368421	0.210526316	0.223684211	0.236842105	0.25	0.263157895	0.276315789	0.289473684	0.302631579	0.315789474	0.328947368	0.342105263	0.355263158	0.368421053	0.381578947	0.394736842	0.407894737	0.421052632	0.434210526	0.447368421	0.460526316	0.473684211	0.486842105	0.5	0.513157895	0.526315789	0.539473684	0.552631579	0.565789474	0.578947368	0.592105263	0.605263158	0.618421053	0.631578947	0.644736842	0.657894737
0.0131578947	0.0263157895	0.0394736842	0.0526315789	0.0657894737	0.0789473684	0.0921052632	0.105263158	0.118421053	0.131578947	0.144736842	0.157894737	0.171052632	0.184210526	0.197368421	0.210526316	0.223684211	0.236842105	0.25	0.263157895	0.276315789	0.289473684	0.302631579	0.315789474	0.328947368	0.342105263	0.355263158	0.368421053	0.381578947	0.394736842	0.407894737	0.421052632	0.434210526	0.447368421	0.460526316	0.473684211	0.486842105	0.5	0.513157895	0.526315789	0.539473684	0.552631579	0.565789474	0.578947368	0.592105263	0.605263158	0.618421053	0.631578947	0.644736842	0.657894737
0.0131578947	0.0263157895	0.0394736842	0.0526315789	0.0657894737	0.0789473684	0.0921052632	0.105263158	0.118421053	0.131578947	0.144736842	0.157894737	0.171052632	0.184210526	0.197368421	0.210526316	0.223684211	0.236842105	0.25	0.263157895	0.276315789	0.289473684	0.302631579	0.315789474	0.328947368	0.342105263	0.355263158	0.368421053	0.381578947	0.394736842	0.407894737	0.421052632	0.434210526	0.447368421	0.460526316	0.473684211	0.486842105	0.5	0.513157895	0.526315789	0.539473684	0.552631579	0.565789474	0.578947368	0.592105263	0.605263158	0.618421053	0.631578947	0.644736842	0.657894737
0.0131578947	0.0263157895	0.0394736842	0.0526315789	0.0657894737	0.0789473684	0.0921052632	0.105263158	0.118421053	0.131578947	0.144736842	0.157894737	0.171052632	0.184210526	0.197368421	0.210526316	0.223684211	0.236842105	0.25	0.263157895	0.276315789	0.289473684	0.302631579	0.315789474	0.328947368	0.342105263	0.355263158	0.368421053	0.381578947	0.394736842	0.407894737	0.421052632	0.434210526	0.447368421	0.460526316	0.473684211	0.486842105	0.5	0.513157895	0.526315789	0.539473684	0.552631579	0.565789474	0.578947368	0.592105263	0.605263158	0.618421053	0.631578947	0.644736842	0.657894737
0.0131578947	0.0263157895	0.0394736842	0.0526315789	0.0657894737	0.0789473684	0.0921052632	0.105263158	0.118421053	0.131578947	0.144736842	0.157894737	0.171052632	0.184210526	0.197368421	0.210526316	0.223684211	0.236842105	0.25	0.263157895	0.276315789	0.289473684	0.302631579	0.315789474	0.328947368	0.342105263	0.355263158	0.368421053	0.381578947	0.394736842	0.407894737	0.421052632	0.434210526	0.447368421	0.460526316	0.473684211	0.486842105	0.5	0.513157895	0.526315789	0.539473684	0.552631579	0.565789474	0.578947368	0.592105263	0.605263158	0.618421053	0.631578947	0.644736842	0.657894737
0.0131578947	0.0263157895	0.0394736842	0.0526315789	0.0657894737	0.0789473684	0.0921052632	0.105263158	0.118421053	0.131578947	0.144736842	0.157894737	0.171052632	0.184210526	0.197368421	0.210526316	0.223684211	0.236842105	0.25	0.263157895	0.276315789	0.289473684	0.302631579	0.315789474	0.328947368	0.342105263	0.355263158	0.368421053	0.381578947	0.394736842	0.407894737	0.421052632	0.434210526	0.447368421	0.460526316	0.473684211	0.486842105	0.5	0.513157895	0.526315789	0.539473684	0.552631579	0.565789474	0.578947368	0.592105263	0.605263158	0.618421053	0.631578947	0.644736842	0.657894737
0.0131578947	0.0263157895	0.0394736842	0.0526315789	0.0657894737	0.0789473684	0.0921052632	0.105263158	0.118421053	0.131578947	0.144736842	0.157894737	0.171052632	0.184210526	0.197368421	0.210526316	0.223684211	0.236842105	0.25	0.263157895	0.276315789	0.289473684	0.302631579	0.315789474	0.328947368	0.342105263	0.355263158	0.368421053	0.381578947	0.394736842	0.407894737	0.421052632	0.434210526	0.447368421	0.460526316	0.473684211	0.486842105	0.5	0.513157895	0.526315789	0.539473684	0.552631579	0.565789474	0.578947368	0.592105263	0.605263158	0.618421053	0.631578947	0.644736842	0.657894737
0.0131578947	0.0263157895	0.0394736842	0.0526315789	0.0657894737	0.0789473684	0.0921052632	0.105263158	0.118421053	0.131578947	0.144736842	0.157894737	0.171052632	0.184210526	0.197368421	0.210526316	0.223684211	0.236842105	0.25	0.263157895	0.276315789	0.289473684	0.302631579	0.315789474	0.328947368	0.342105263	0.355263158	0.368421053	0.381578947	0.394736842	0.407894737	0.421052632	0.434210526	0.447368421	0.460526316	0.473684211	0.486842105	0.5	0.513157895	0.526315789	0.539473684	0.552631579	0.565789474	0.578947368	0.592105263	0.605263158	0.618421053	0.631578947	0.644736842	0.657894737
0.0131578947	0.0263157895	0.0394736842	0.0526315789	0.0657894737	0.0789473684	0.0921052632	0.105263158	0.118421053	0.131578947	0.144736842	0.157894737	0.171052632	0.184210526	0.197368421	0.210526316	0.223684211	0.236842105	0.25	0.263157895	0.276315789	0.289473684	0.302631579	0.315789474	0.328947368	0.342105263	0.355263158	0.368421053	0.381578947	0.394736842	0.407894737	0.421052632	0.434210526	0.447368421	0.460526316	0.473684211	0.486842105	0.5	0.513157895	0.526315789	0.539473684	0.552631579	0.565789474	0.578947368	0.592105263	0.605263158	0.618421053	0.631578947	0.644736842	0.657894737
0.0131578947	0.0263157895	0.0394736842	0.0526315789	0.0657894737	0.0789473684	0.0921052632	0.105263158	0.118421053	0.131578947	0.144736842	0.157894737	0.171052632	0.184210526	0.197368421	0.210526316	0.223684211	0.236842105	0.25	0.263157895	0.276315789	0.289473684	0.302631579	0.315789474	0.328947368	0.342105263	0.355263158	0.368421053	0.381578947	0.394736842	0.407894737	0.421052632	0.434210526	0.447368421	0.460526316	0.473684211	0.486842105	0.5	0.513157895	0.526315789	0.539473684	0.552631579	0.565789474	0.578947368	0.592105263	0.605263158	0.618421053	0.631578947	0.644736842	0.657894737
0.0131578947	0.0263157895	0.0394736842	0.0526315789	0.0657894737	0.0789473684	0.0921052632	0.105263158	0.118421053	0.131578947	0.144736842	0.157894737	0.171052632	0.184210526	0.197368421	0.210526316	0.223684211	0.236842105	0.25	0.263157895	0.276315789	0.289473684	0.302631579	0.315789474	0.328947368	0.342105263	0.355263158	0.368421053	0.381578947	0.394736842	0.407894737	0.421052632	0.434210526	0.447368421	0.460526316	0.473684211	0.486842105	0.5	0.513157895	0.526315789	0.539473684	0.552631579	0.565789474	0.578947368	0.592105263	0.605263158	0.618421053	0.631578947	0.644736842	0.657894737
0.0131578947	0.0263157895	0.0394736842	0.0526315789	0.0657894737	0.0789473684	0.0921052632	0.105263158	0.118421053	0.131578947	0.144736842	0.157894737	0.171052632	0.184210526	0.197368421	0.210526316	0.223684211	0.236842105	0.25	0.263157895	0.276315789	0.289473684	0.302631579	0.315789474	0.328947368	0.342105263	0.355263158	0.368421053	0.381578947	0.394736842	0.407894737	0.421052632	0.434210526	0.447368421	0.460526316	0.473684211	0.486842105	0.5	0.513157895	0.526315789	0.539473684	0.552631579	0.565789474	0.578947368	0.592105263	0.605263158	0.618421053	0.631578947	0.644736842	0.657894737
0.0131578947	0.0263157895	0.0394736842	0.0526315789	0.0657894737	0.0789473684	0.0921052632	0.105263158	0.118421053	0.131578947	0.144736842	0.157894737	0.171052632	0.184210526	0.197368421	0.210526316	0.223684211	0.236842105	0.25	0.263157895	0.276315789	0.289473684	0.302631579	0.315789474	0.328947368	0.342105263	0.355263158	0.368421053	0.381578947	0.394736842	0.407894737	0.421052632	0.434210526	0.447368421	0.460526316	0.473684211	0.486842105	0.5	0.513157895	0.526315789	0.539473684	0.552631579	0.565789474	0.578947368	0.592105263	0.605263158	0.618421053	0.631578947	0.644736842	0.657894737
0.0131578947	0.0263157895	0.0394736842	0.0526315789	0.0657894737	0.0789473684	0.0921052632	0.105263158	0.118421053	0.131578947	0.144736842	0.157894737	0.171052632	0.184210526	0.197368421	0.210526316	0.223684211	0.236842105	0.25	0.263157895	0.276315789	0.289473684	0.302631579	0.315789474	0.328947368	0.342105263	0.355263158	0.368421053	0.381578947	0.394736842	0.407894737	0.421052632	0.434210526	0.447368421	0.460526316	0.473684211	0.486842105	0.5	0.513157895	0.526315789	0.539473684	0.552631579	0.565789474	0.578947368	0.592105263	0.605263158	0.618421053	0.631578947	0.644736842	0.657894737
0.0131578947	0.0263157895	0.0394736842	0.0526315789	0.0657894737	0.0789473684	0.0921052632	0.105263158	0.118421053	0.131578947	0.144736842	0.157894737	0.171052632	0.184210526	0.197368421	0.210526316	0.223684211	0.236842105	0.25	0.263157895	0.276315789	0.289473684	0.302631579	0.315789474	0.328947368	0.342105263	0.355263158	0.368421053	0.381578947	0.394736842	0.407894737	0.421052632	0.434210526	0.447368421	0.460526316	0.473684211	0.486842105	0.5	0.513157895	0.526315789	0.539473684	0.552631579	0.565789474	0.578947368	0.592105263	0.605263158	0.618421053	0.631578947	0.644736842	0.657894737
0.0131578947	0.0263157895	0.0394736842	0.0526315789	0.0657894737	0.0789473684	0.0921052632	0.105263158	0.118421053	0.131578947	0.144736842	0.157894737	0.171052632	0.184210526	0.197368421	0.210526316	0.223684211	0.236842105	0.25	0.263157895	0.276315789	0.289473684	0.302631579	0.315789474	0.328947368	0.342105263	0.355263158	0.368421053	0.381578947	0.394736842	0.407894737	0.421052632	0.434210526	0.447368421	0.460526316	0.473684211	0.486842105	0.5	0.513157895	0.526315789	0.539473684	0.552631579	0.565789474	0.578947368	0.592105263	0.605263158	0.618421053	0.631578947	0.644736842	0.657894737
0.0131578947	0.0263157895	0.0394736842	0.0526315789	0.0657894737	0.0789473684	0.0921052632	0.105263158	0.118421053	0.131578947	0.144736842	0.157894737	0.171052632	0.184210526	0.197368421	0.210526316	0.223684211	0.236842105	0.25	0.263157895	0.276315789	0.289473684	0.302631579	0.315789474	0.328947368	0.342105263	0.355263158	0.368421053	0.381578947	0.394736842	0.407894737	0.421052632	0.434210526	0.447368421	0.460526316	0.473684211	0.486842105	0.5	0.513157895	0.526315789	0.539473684	0.552631579	0.565789474	0.578947368	0.592105263	0.605263158	0.618421053	0.631578947	0.644736842	0.657894737
0.0131578947	0.0263157895	0.0394736842	0.0526315789	0.0657894737	0.0789473684	0.0921052632	0.105263158	0.118421053	0.131578947	0.144736842	0.157894737	0.171052632	0.184210526	0.197368421	0.210526316	0.223684211	0.236842105	0.25	0.263157895	0.276315789	0.289473684	0.302631579	0.315789474	0.328947368	0.342105263	0.355263158	0.368421053	0.381578947	0.394736842	0.407894737	0.421052632	0.434210526	0.447368421	0.460526316	0.473684211	0.486842105	0.5	0.513157895	0.526315789	0.539473684	0.552631579	0.565789474	0.578947368	0.592105263	0.605263158	0.618421053	0.631578947	0.644736842	0.657894737
0.0131578947	0.0263157895	0.0394736842	0.0526315789	0.0657894737	0.0789473684	0.0921052632	0.105263158	0.118421053	0.131578947	0.144736842	0.157894737	0.171052632	0.184210526	0.197368421	0.210526316	0.223684211	0.236842105	0.25	0.263157895	0.276315789	0.289473684	0.302631579	0.315789474	0.328947368	0.342105263	0.355263158	0.368421053	0.381578947	0.394736842	0.407894737	0.421052632	0.434210526	0.447368421	0.460526316	0.473684211	0.486842105	0.5	0.513157895	0.526315789	0.539473684	0.552631579	0.565789474	0.578947368	0.592105263	0.605263158	0.618421053	0.631578947	0.644736842	0.657894737
0.0131578947	0.0263157895	0.0394736842	0.0526315789	0.0657894737	0.0789473684	0.0921052632	0.105263158	0.118421053	0.131578947	0.144736842	0.157894737	0.171052632	0.184210526	0.197368421	0.210526316	0.223684211	0.236842105	0.25	0.263157895	0.276315789	0.289473684	0.302631579	0.315789474	0.328947368	0.342105263	0.355263158	0.368421053	0.381578947	0.394736842	0.407894737	0.421052632	0.434210526	0.447368421	0.460526316	0.473684211	0.486842105	0.5	0.513157895	0.526315789	0.539473684	0.552631579	0.565789474	0.578947368	0.592105263	0.605263158	0.618421053	0.631578947	0.644736842	0.657894737
0.0131578947	0.0263157895	0.0394736842	0.0526315789	0.0657894737	0.0789473684	0.0921052632	0.105263158	0.118421053	0.131578947	0.144736842	0.157894737	0.171052632	0.184210526	0.197368421	0.210526316	0.223684211	0.236842105	0.25	0.263157895	0.276315789	0.289473684	0.302631579	0.315789474	0.328947368	0.342105263	0.355263158	0.368421053	0.381578947	0.394736842	0.407894737	0.421052632	0.434210526	0.447368421	0.460526316	0.473684211	0.486842105	0.5	0.513157895	0.526315789	0.539473684	0.552631579	0.565789474	0.578947368	0.592105263	0.605263158	0.618421053	0.631578947	0.644736842	0.657894737
0.0131578947	0.0131578947	0.0131578947	0.0131578947	0.0131578947	0.0131578947	0.0131578947	0.0131578947	0.0131578947	0.0131578947	0.0131578947	0.0131578947	0.0131578947	0.0131578947	0.0131578947	0.0131578947	0.0131578947	0.0131578947	0.0131578947	0.0131578947	0.0131578947	0.0131578947	0.0131578947	0.0131578947	0.0131578947	0.0131578947	0.0131578947	0.0131578947	0.0131578947	0.0131578947	0.0131578947	0.0131578947	0.0131578947	0.0131578947	0.0131578947	0.0131578947	0.0131578947	0.0131578947	0.0131578947	0.0131578947	0.0131578947	0.0131578947	0.0131578947	0.0131578947	0.0131578947	0.0131578947	0.0131578947	0.0131578947	0.0131578947	0.0131578947
0.0263157895	0.0263157895	0.0263157895	0.0263157895	0.0263157895	0.0263157895	0.0263157895	0.0263157895	0.0263157895	0.0263157895	0.0263157895	0.0263157895	0.0263157895	0.0263157895	0.0263157895	0.0263157895	0.0263157895	0.0263157895	0.0263157895	0.0263157895	0.0263157895	0.0263157895	0.0263157895	0.0263157895	0.0263157895	0.0263157895	0.0263157895	0.0263157895	0.0263157895	0.0263157895	0.0263157895	0.0263157895	0.0263157895	0.0263157895	0.0263157895	0.0263157895	0.0263157895	0.0263157895	0.0263157895	0.0263157895	0.0263157895	0.0263157895	0.0263157895	0.0263157895	0.0263157895	0.0263157895	0.0263157895	0.0263157895	0.0263157895	0.0263157895
0.0394736842	0.0394736842	0.0394736842	0.0394736842	0.0394736842	0.0394736842	0.0394736842	0.0394736842	0.0394736842	0.0394736842	0.0394736842	0.0394736842	0.0394736842	0.0394736842	0.0394736842	0.0394736842	0.0394736842	0.0394736842	0.0394736842	0.0394736842	0.0394736842	0.0394736842	0.0394736842	0.0394736842	0.0394736842	0.0394736842	0.0394736842	0.0394736842	0.0394736842	0.0394736842	0.0394736842	0.0394736842	0.0394736842	0.0394736842	0.0394736842	0.0394736842	0.0394736842	0.0394736842	0.0394736842	0.0394736842	0.0394736842	0.0394736842	0.0394736842	0.0394736842	0.0394736842	0.0394736842	0.0394736842	0.0394736842	0.0394736842	0.0394736842
0.0526315789	0.0526315789	0.0526315789	0.0526315789	0.0526315789	0.0526315789	0.0526315789	0.0526315789	0.0526315789	0.0526315789	0.0526315789	0.0526315789	0.0526315789	0.0526315789	0.0526315789	0.0526315789	0.0526315789	0.0526315789	0.0526315789	0.0526315789	0.0526315789	0.0526315789	0.0526315789	0.0526315789	0.0526315789	0.0526315789	0.0526315789	0.0526315789	0.0526315789	0.0526315789	0.0526315789	0.0526315789	0.0526315789	0.0526315789	0.0526315789	0.0526315789	0.0526315789	0.0526315789	0.0526315789	0.0526315789	0.0526315789	0.0526315789	0.0526315789	0.0526315789	0.0526315789	0.0526315789	0.0526315789	0.0526315789	0.0526315789	0.0526315789
0.0657894737	0.0657894737	0.0657894737	0.0657894737	0.0657894737	0.0657894737	0.0657894737	0.0657894737	0.0657894737	0.0657894737	0.0657894737	0.0657894737	0.0657894737	0.0657894737	0.0657894737	0.0657894737	0.0657894737	0.0657894737	0.0657894737	0.0657894737	0.0657894737	0.0657894737	0.0657894737	0.0657894737	0.0657894737	0.0657894737	0.0657894737	0.0657894737	0.0657894737	0.0657894737	0.0657894737	0.0657894737	0.0657894737	0.0657894737	0.0657894737	0.0657894737	0.0657894737	0.0657894737	0.0657894737	0.0657894737	0.0657894737	0.0657894737	0.0657894737	0.0657894737	0.0657894737	0.0657894737	0.0657894737	0.0657894737	0.0657894737	0.0657894737
0.0789473684	0.0789473684	0.0789473684	0.0789473684	0.0789473684	0.0789473684	0.0789473684	0.0789473684	0.0789473684	0.0789473684	0.0789473684	0.0789473684	0.0789473684	0.0789473684	0.0789473684	0.0789473684	0.0789473684	0.0789473684	0.0789473684	0.0789473684	0.0789473684	0.0789473684	0.0789473684	0.0789473684	0.0789473684	0.0789473684	0.0789473684	0.0789473684	0.0789473684	0.0789473684	0.0789473684	0.0789473684	0.0789473684	0.0789473684	0.0789473684	0.0789473684	0.0789473684	0.0789473684	0.0789473684	0.0789473684	0.0789473684	0.0789473684	0.0789473684	0.0789473684	0.0789473684	0.0789473684	0.0789473684	0.0789473684	0.0789473684	0.0789473684
0.0921052632	0.0921052632	0.0921052632	0.0921052632	0.0921052632	0.0921052632	0.0921052632	0.0921052632	0.0921052632	0.0921052632	0.0921052632	0.0921052632	0.0921052632	0.0921052632	0.0921052632	0.0921052632	0.0921052632	0.0921052632	0.0921052632	0.0921052632	0.0921052632	0.0921052632	0.0921052632	0.0921052632	0.0921052632	0.0921052632	0.0921052632	0.0921052632	0.0921052632	0.0921052632	0.0921052632	0.0921052632	0.0921052632	0.0921052632	0.0921052632	0.0921052632	0.0921052632	0.0921052632	0.0921052632	0.0921052632	0.0921052632	0.0921052632	0.0921052632	0.0921052632	0.0921052632	0.0921052632	0.0921052632	0.0921052632	0.0921052632	0.0921052632
0.105263158	0.105263158	0.105263158	0.105263158	0.105263158	0.105263158	0.105263158	0.105263158	0.105263158	0.105263158	0.105263158	0.105263158	0.105263158	0.105263158	0.105263158	0.105263158	0.105263158	0.105263158	0.105263158	0.105263158	0.105263158	0.105263158	0.105263158	0.105263158	0.105263158	0.105263158	0.105263158	0.105263158	0.105263158	0.105263158	0.105263158	0.105263158	0.105263158	0.105263158	0.105263158	0.105263158	0.105263158	0.105263158	0.105263158	0.105263158	0.105263158	0.105263158	0.105263158	0.105263158	0.105263158	0.105263158	0.105263158	0.105263158	0.105263158	0.105263158
0.118421053	0.118421053	0.118421053	0.118421053	0.118421053	0.118421053	0.118421053	0.118421053	0.118421053	0.118421053	0.118421053	0.118421053	0.118421053	0.118421053	0.118421053	0.118421053	0.118421053	0.118421053	0.118421053	0.118421053	0.118421053	0.118421053	0.118421053	0.118421053	0.118421053	0.118421053	0.118421053	0.118421053	0.118421053	0.118421053	0.118421053	0.118421053	0.118421053	0.118421053	0.118421053	0.118421053	0.118421053	0.118421053	0.118421053	0.118421053	0.118421053	0.118421053	0.118421053	0.118421053	0.118421053	0.118421053	0.118421053	0.118421053	0.118421053	0.118421053
0.131578947	0.131578947	0.131578947	0.131578947	0.131578947	0.131578947	0.131578947	0.131578947	0.131578947	0.131578947	0.131578947	0.131578947	0.131578947	0.131578947	0.131578947	0.131578947	0.131578947	0.131578947	0.131578947	0.131578947	0.131578947	0.131578947	0.131578947	0.131578947	0.131578947	0.131578947	0.131578947	0.131578947	0.131578947	0.131578947	0.131578947	0.131578947	0.131578947	0.131578947	0.131578947	0.131578947	0.131578947	0.131578947	0.131578947	0.131578947	0.131578947	0.131578947	0.131578947	0.131578947	0.131578947	0.131578947	0.131578947	0.131578947	0.131578947	0.131578947
0.144736842	0.144736842	0.144736842	0.144736842	0.144736842	0.144736842	0.144736842	0.144736842	0.144736842	0.144736842	0.144736842	0.144736842	0.144736842	0.144736842	0.144736842	0.144736842	0.144736842	0.144736842	0.144736842	0.144736842	0.144736842	0.144736842	0.144736842	0.144736842	0.144736842	0.144736842	0.144736842	0.144736842	0.144736842	0.144736842	0.144736842	0.144736842	0.144736842	0.144736842	0.144736842	0.144736842	0.144736842	0.144736842	0.144736842	0.144736842	0.144736842	0.144736842	0.144736842	0.144736842	0.144736842	0.144736842	0.144736842	0.144736842	0.144736842	0.144736842
0.157894737	0.157894737	0.157894737	0.157894737	0.157894737	0.157894737	0.157894737	0.157894737	0.157894737	0.157894737	0.157894737	0.157894737	0.157894737	0.157894737	0.157894737	0.157894737	0.157894737	0.157894737	0.157894737	0.157894737	0.157894737	0.157894737	0.157894737	0.157894737	0.157894737	0.157894737	0.157894737	0.157894737	0.157894737	0.157894737	0.157894737	0.157894737	0.157894737	0.157894737	0.157894737	0.157894737	0.157894737	0.157894737	0.157894737	0.157894737	0.157894737	0.157894737	0.157894737	0.157894737	0.157894737	0.157894737	0.157894737	0.157894737	0.157894737	0.157894737
0.171052632	0.171052632	0.171052632	0.171052632	0.171052632	0.171052632	0.171052632	0.171052632	0.171052632	0.171052632	0.171052632	0.171052632	0.171052632	0.171052632	0.171052632	0.171052632	0.171052632	0.171052632	0.171052632	0.171052632	0.171052632	0.171052632	0.171052632	0.171052632	0.171052632	0.171052632	0.171052632	0.171052632	0.171052632	0.171052632	0.171052632	0.171052632	0.171052632	0.171052632	0.171052632	0.171052632	0.171052632	0.171052632	0.171052632	0.171052632	0.171052632	0.171052632	0.171052632	0.171052632	0.171052632	0.171052632	0.171052632	0.171052632	0.171052632	0.171052632
0.184210526	0.184210526	0.184210526	0.184210526	0.184210526	0.184210526	0.184210526	0.184210526	0.184210526	0.184210526	0.184210526	0.184210526	0.184210526	0.184210526	0.184210526	0.184210526	0.184210526	0.184210526	0.184210526	0.184210526	0.184210526	0.184210526	0.184210526	0.184210526	0.184210526	0.184210526	0.184210526	0.184210526	0.184210526	0.184210526	0.184210526	0.184210526	0.184210526	0.184210526	0.184210526	0.184210526	0.184210526	0.184210526	0.184210526	0.184210526	0.184210526	0.184210526	0.184210526	0.184210526	0.184210526	0.184210526	0.184210526	0.184210526	0.184210526	0.184210526
0.197368421	0.197368421	0.197368421	0.197368421	0.197368421	0.197368421	0.197368421	0.197368421	0.197368421	0.197368421	0.197368421	0.197368421	0.197368421	0.197368421	0.197368421	0.197368421	0.197368421	0.197368421	0.197368421	0.197368421	0.197368421	0.197368421	0.197368421	0.197368421	0.197368421	0.197368421	0.197368421	0.197368421	0.197368421	0.197368421	0.197368421	0.197368421	0.197368421	0.197368421	0.197368421	0.197368421	0.197368421	0.197368421	0.197368421	0.197368421	0.197368421	0.197368421	0.197368421	0.197368421	0.197368421	0.197368421	0.197368421	0.197368421	0.197368421	0.197368421
0.210526316	0.210526316	0.210526316	0.210526316	0.210526316	0.210526316	0.210526316	0.210526316	0.210526316	0.210526316	0.210526316	0.210526316	0.210526316	0.210526316	0.210526316	0.210526316	0.210526316	0.210526316	0.210526316	0.210526316	0.210526316	0.210526316	0.210526316	0.210526316	0.210526316	0.210526316	0.210526316	0.210526316	0.210526316	0.210526316	0.210526316	0.210526316	0.210526316	0.210526316	0.210526316	0.210526316	0.210526316	0.210526316	0.210526316	0.210526316	0.210526316	0.210526316	0.210526316	0.210526316	0.210526316	0.210526316	0.210526316	0.210526316	0.210526316	0.210526316
0.223684211	0.223684211	0.223684211	0.223684211	0.223684211	0.223684211	0.223684211	0.223684211	0.223684211	0.223684211	0.223684211	0.223684211	0.223684211	0.223684211	0.223684211	0.223684211	0.223684211	0.223684211	0.223684211	0.223684211	0.223684211	0.223684211	0.223684211	0.223684211	0.223684211	0.223684211	0.223684211	0.223684211	0.223684211	0.223684211	0.223684211	0.223684211	0.223684211	0.223684211	0.223684211	0.223684211	0.223684211	0.223684211	0.223684211	0.223684211	0.223684211	0.223684211	0.223684211	0.223684211	0.223684211	0.223684211	0.223684211	0.223684211	0.223684211	0.223684211
0.236842105	0.236842105	0.236842105	0.236842105	0.236842105	0.236842105	0.236842105	0.236842105	0.236842105	0.236842105	0.236842105	0.236842105	0.236842105	0.236842105	0.236842105	0.236842105	0.236842105	0.236842105	0.236842105	0.236842105	0.236842105	0.236842105	0.236842105	0.236842105	0.236842105	0.236842105	0.236842105	0.236842105	0.236842105	0.236842105	0.236842105	0.236842105	0.236842105	0.236842105	0.236842105	0.236842105	0.236842105	0.236842105	0.236842105	0.236842105	0.236842105	0.236842105	0.236842105	0.236842105	0.236842105	0.236842105	0.236842105	0.236842105	0.236842105	0.236842105
0.25	0.25	0.25	0.25	0.25	0.25	0.25	0.25	0.25	0.25	0.25	0.25	0.25	0.25	0.25	0.25	0.25	0.25	0.25	0.25	0.25	0.25	0.25	0.25	0.25	0.25	0.25	0.25	0.25	0.25	0.25	0.25	0.25	0.25	0.25	0.25	0.25	0.25	0.25	0.25	0.25	0.25	0.25	0.25	0.25	0.25	0.25	0.25	0.25	0.25
0.263157895	0.263157895	0.263157895	0.263157895	0.263157895	0.263157895	0.263157895	0.263157895	0.263157895	0.263157895	0.263157895	0.263157895	0.263157895	0.263157895	0.263157895	0.263157895	0.263157895	0.263157895	0.263157895	0.263157895	0.263157895	0.263157895	0.263157895	0.263157895	0.263157895	0.263157895	0.263157895	0.263157895	0.263157895	0.263157895	0.263157895	0.263157895	0.263157895	0.263157895	0.263157895	0.263157895	0.263157895	0.263157895	0.263157895	0.263157895	0.263157895	0.263157895	0.263157895	0.263157895	0.263157895	0.263157895	0.263157895	0.263157895	0.263157895	0.263157895
0.276315789	0.276315789	0.276315789	0.276315789	0.276315789	0.276315789	0.276315789	0.276315789	0.276315789	0.276315789	0.276315789	0.276315789	0.276315789	0.276315789	0.276315789	0.276315789	0.276315789	0.276315789	0.276315789	0.276315789	0.276315789	0.276315789	0.276315789	0.276315789	0.276315789	0.276315789	0.276315789	0.276315789	0.276315789	0.276315789	0.276315789	0.276315789	0.276315789	0.276315789	0.276315789	0.276315789	0.276315789	0.276315789	0.276315789	0.276315789	0.276315789	0.276315789	0.276315789	0.276315789	0.276315789	0.276315789	0.276315789	0.276315789	0.276315789	0.276315789
0.289473684	0.289473684	0.289473684	0.289473684	0.289473684	0.289473684	0.289473684	0.289473684	0.289473684	0.289473684	0.289473684	0.289473684	0.289473684	0.289473684	0.289473684	0.289473684	0.289473684	0.289473684	0.289473684	0.289473684	0.289473684	0.289473684	0.289473684	0.289473684	0.289473684	0.289473684	0.289473684	0.289473684	0.289473684	0.289473684	0.289473684	0.289473684	0.289473684	0.289473684	0.289473684	0.289473684	0.289473684	0.289473684	0.289473684	0.289473684	0.289473684	0.289473684	0.289473684	0.289473684	0.289473684	0.289473684	0.289473684	0.289473684	0.289473684	0.289473684
0.302631579	0.302631579	0.302631579	0.302631579	0.302631579	0.302631579	0.302631579	0.302631579	0.302631579	0.302631579	0.302631579	0.302631579	0.302631579	0.302631579	0.302631579	0.302631579	0.302631579	0.302631579	0.302631579	0.302631579	0.302631579	0.302631579	0.302631579	0.302631579	0.302631579	0.302631579	0.302631579	0.302631579	0.302631579	0.302631579	0.302631579	0.302631579	0.302631579	0.302631579	0.302631579	0.302631579	0.302631579	0.302631579	0.302631579	0.302631579	0.302631579	0.302631579	0.302631579	0.302631579	0.302631579	0.302631579	0.302631579	0.302631579	0.302631579	0.302631579
0.315789474	0.315789474	0.315789474	0.315789474	0.315789474	0.315789474	0.315789474	0.315789474	0.315789474	0.315789474	0.315789474	0.315789474	0.315789474	0.315789474	0.315789474	0.315789474	0.315789474	0.315789474	0.315789474	0.315789474	0.315789474	0.315789474	0.315789474	0.315789474	0.315789474	0.315789474	0.315789474	0.315789474	0.315789474	0.315789474	0.315789474	0.315789474	0.315789474	0.315789474	0.315789474	0.315789474	0.315789474	0.315789474	0.315789474	0.315789474	0.315789474	0.315789474	0.315789474	0.315789474	0.315789474	0.315789474	0.315789474	0.315789474	0.315789474	0.315789474
0.328947368	0.328947368	0.328947368	0.328947368	0.328947368	0.328947368	0.328947368	0.328947368	0.328947368	0.328947368	0.328947368	0.328947368	0.328947368	0.328947368	0.328947368	0.328947368	0.328947368	0.328947368	0.328947368	0.328947368	0.328947368	0.328947368	0.328947368	0.328947368	0.328947368	0.328947368	0.328947368	0.328947368	0.328947368	0.328947368	0.328947368	0.328947368	0.328947368	0.328947368	0.328947368	0.328947368	0.328947368	0.328947368	0.328947368	0.328947368	0.328947368	0.328947368	0.328947368	0.328947368	0.328947368	0.328947368	0.328947368	0.328947368	0.328947368	0.328947368
0.342105263	0.342105263	0.342105263	0.342105263	0.342105263	0.342105263	0.342105263	0.342105263	0.342105263	0.342105263	0.342105263	0.342105263	0.342105263	0.342105263	0.342105263	0.342105263	0.342105263	0.342105263	0.342105263	0.342105263	0.342105263	0.342105263	0.342105263	0.342105263	0.342105263	0.342105263	0.342105263	0.342105263	0.342105263	0.342105263	0.342105263	0.342105263	0.342105263	0.342105263	0.342105263	0.342105263	0.342105263	0.342105263	0.342105263	0.342105263	0.342105263	0.342105263	0.342105263	0.342105263	0.342105263	0.342105263	0.342105263	0.342105263	0.342105263	0.342105263
0.355263158	0.355263158	0.355263158	0.355263158	0.355263158	0.355263158	0.355263158	0.355263158	0.355263158	0.355263158	0.355263158	0.355263158	0.355263158	0.355263158	0.355263158	0.355263158	0.355263158	0.355263158	0.355263158	0.355263158	0.355263158	0.355263158	0.355263158	0.355263158	0.355263158	0.355263158	0.355263158	0.355263158	0.355263158	0.355263158	0.355263158	0.355263158	0.355263158	0.355263158	0.355263158	0.355263158	0.355263158	0.355263158	0.355263158	0.355263158	0.355263158	0.355263158	0.355263158	0.355263158	0.355263158	0.355263158	0.355263158	0.355263158	0.355263158	0.355263158
0.368421053	0.368421053	0.368421053	0.368421053	0.368421053	0.368421053	0.368421053	0.368421053	0.368421053	0.368421053	0.368421053	0.368421053	0.368421053	0.368421053	0.368421053	0.368421053	0.368421053	0.368421053	0.368421053	0.368421053	0.368421053	0.368421053	0.368421053	0.368421053	0.368421053	0.368421053	0.368421053	0.368421053	0.368421053	0.368421053	0.368421053	0.368421053	0.368421053	0.368421053	0.368421053	0.368421053	0.368421053	0.368421053	0.368421053	0.368421053	0.368421053	0.368421053	0.368421053	0.368421053	0.368421053	0.368421053	0.368421053	0.368421053	0.368421053	0.368421053
0.381578947	0.381578947	0.381578947	0.381578947	0.381578947	0.381578947	0.381578947	0.381578947	0.381578947	0.381578947	0.381578947	0.381578947	0.381578947	0.381578947	0.381578947	0.381578947	0.381578947	0.381578947	0.381578947	0.381578947	0.381578947	0.381578947	0.381578947	0.381578947	0.381578947	0.381578947	0.381578947	0.381578947	0.381578947	0.381578947	0.381578947	0.381578947	0.381578947	0.381578947	0.381578947	0.381578947	0.381578947	0.381578947	0.381578947	0.381578947	0.381578947	0.381578947	0.381578947	0.381578947	0.381578947	0.381578947	0.381578947	0.381578947	0.381578947	0.381578947
0.394736842	0.394736842	0.394736842	0.394736842	0.394736842	0.394736842	0.394736842	0.394736842	0.394736842	0.394736842	0.394736842	0.394736842	0.394736842	0.394736842	0.394736842	0.394736842	0.394736842	0.394736842	0.394736842	0.394736842	0.394736842	0.394736842	0.394736842	0.394736842	0.394736842	0.394736842	0.394736842	0.394736842	0.394736842	0.394736842	0.394736842	0.394736842	0.394736842	0.394736842	0.394736842	0.394736842	0.394736842	0.394736842	0.394736842	0.394736842	0.394736842	0.394736842	0.394736842	0.394736842	0.394736842	0.394736842	0.394736842	0.394736842	0.394736842	0.394736842
0.407894737	0.407894737	0.407894737	0.407894737	0.407894737	0.407894737	0.407894737	0.407894737	0.407894737	0.407894737	0.407894737	0.407894737	0.407894737	0.407894737	0.407894737	0.407894737	0.407894737	0.407894737	0.407894737	0.407894737	0.407894737	0.407894737	0.407894737	0.407894737	0.407894737	0.407894737	0.407894737	0.407894737	0.407894737	0.407894737	0.407894737	0.407894737	0.407894737	0.407894737	0.407894737	0.407894737	0.407894737	0.407894737	0.407894737	0.407894737	0.407894737	0.407894737	0.407894737	0.407894737	0.407894737	0.407894737	0.407894737	0.407894737	0.407894737	0.407894737
0.421052632	0.421052632	0.421052632	0.421052632	0.421052632	0.421052632	0.421052632	0.421052632	0.421052632	0.421052632	0.421052632	0.421052632	0.421052632	0.421052632	0.421052632	0.421052632	0.421052632	0.421052632	0.421052632	0.421052632	0.421052632	0.421052632	0.421052632	0.421052632	0.421052632	0.421052632	0.421052632	0.421052632	0.421052632	0.421052632	0.421052632	0.421052632	0.421052632	0.421052632	0.421052632	0.421052632	0.421052632	0.421052632	0.421052632	0.421052632	0.421052632	0.421052632	0.421052632	0.421052632	0.421052632	0.421052632	0.421052632	0.421052632	0.421052632	0.421052632
0.434210526	0.434210526	0.434210526	0.434210526	0.434210526	0.434210526	0.434210526	0.434210526	0.434210526	0.434210526	0.434210526	0.434210526	0.434210526	0.434210526	0.434210526	0.434210526	0.434210526	0.434210526	0.434210526	0.434210526	0.434210526	0.434210526	0.434210526	0.434210526	0.434210526	0.434210526	0.434210526	0.434210526	0.434210526	0.434210526	0.434210526	0.434210526	0.434210526	0.434210526	0.434210526	0.434210526	0.434210526	0.434210526	0.434210526	0.434210526	0.434210526	0.434210526	0.434210526	0.434210526	0.434210526	0.434210526	0.434210526	0.434210526	0.434210526	0.434210526
0.447368421	0.447368421	0.447368421	0.447368421	0.447368421	0.447368421	0.447368421	0.447368421	0.447368421	0.447368421	0.447368421	0.447368421	0.447368421	0.447368421	0.447368421	0.447368421	0.447368421	0.447368421	0.447368421	0.447368421	0.447368421	0.447368421	0.447368421	0.447368421	0.447368421	0.447368421	0.447368421	0.447368421	0.447368421	0.447368421	0.447368421	0.447368421	0.447368421	0.447368421	0.447368421	0.447368421	0.447368421	0.447368421	0.447368421	0.447368421	0.447368421	0.447368421	0.447368421	0.447368421	0.447368421	0.447368421	0.447368421	0.447368421	0.447368421	0.447368421
0.460526316	0.460526316	0.460526316	0.460526316	0.460526316	0.460526316	0.460526316	0.460526316	0.460526316	0.460526316	0.460526316	0.460526316	0.460526316	0.460526316	0.460526316	0.460526316	0.460526316	0.460526316	0.460526316	0.460526316	0.460526316	0.460526316	0.460526316	0.460526316	0.460526316	0.460526316	0.460526316	0.460526316	0.460526316	0.460526316	0.460526316	0.460526316	0.460526316	0.460526316	0.460526316	0.460526316	0.460526316	0.460526316	0.460526316	0.460526316	0.460526316	0.460526316	0.460526316	0.460526316	0.460526316	0.460526316	0.460526316	0.460526316	0.460526316	0.460526316
0.473684211	0.473684211	0.473684211	0.473684211	0.473684211	0.473684211	0.473684211	0.473684211	0.473684211	0.473684211	0.473684211	0.473684211	0.473684211	0.473684211	0.473684211	0.473684211	0.473684211	0.473684211	0.473684211	0.473684211	0.473684211	0.473684211	0.473684211	0.473684211	0.473684211	0.473684211	0.473684211	0.473684211	0.473684211	0.473684211	0.473684211	0.473684211	0.473684211	0.473684211	0.473684211	0.473684211	0.473684211	0.473684211	0.473684211	0.473684211	0.473684211	0.473684211	0.473684211	0.473684211	0.473684211	0.473684211	0.473684211	0.473684211	0.473684211	0.473684211
0.486842105	0.486842105	0.486842105	0.486842105	0.486842105	0.486842105	0.486842105	0.486842105	0.486842105	0.486842105	0.486842105	0.486842105	0.486842105	0.486842105	0.486842105	0.486842105	0.486842105	0.486842105	0.486842105	0.486842105	0.486842105	0.486842105	0.486842105	0.486842105	0.486842105	0.486842105	0.486842105	0.486842105	0.486842105	0.486842105	0.486842105	0.486842105	0.486842105	0.486842105	0.486842105	0.486842105	0.486842105	0.486842105	0.486842105	0.486842105	0.486842105	0.486842105	0.486842105	0.486842105	0.486842105	0.486842105	0.486842105	0.486842105	0.486842105	0.486842105
0.5	0.5	0.5	0.5	0.5	0.5	0.5	0.5	0.5	0.5	0.5	0.5	0.5	0.5	0.5	0.5	0.5	0.5	0.5	0.5	0.5	0.5	0.5	0.5	0.5	0.5	0.5	0.5	0.5	0.5	0.5	0.5	0.5	0.5	0.5	0.5	0.5	0.5	0.5	0.5	0.5	0.5	0.5	0.5	0.5	0.5	0.5	0.5	0.5	0.5
0.513157895	0.513157895	0.513157895	0.513157895	0.513157895	0.513157895	0.513157895	0.513157895	0.513157895	0.513157895	0.513157895	0.513157895	0.513157895	0.513157895	0.513157895	0.513157895	0.513157895	0.513157895	0.513157895	0.513157895	0.513157895	0.513157895	0.513157895	0.513157895	0.513157895	0.513157895	0.513157895	0.513157895	0.513157895	0.513157895	0.513157895	0.513157895	0.513157895	0.513157895	0.513157895	0.513157895	0.513157895	0.513157895	0.513157895	0.513157895	0.513157895	0.513157895	0.513157895	0.513157895	0.513157895	0.513157895	0.513157895	0.513157895	0.513157895	0.513157895
0.526315789	0.526315789	0.526315789	0.526315789	0.526315789	0.526315789	0.526315789	0.526315789	0.526315789	0.526315789	0.526315789	0.526315789	0.526315789	0.526315789	0.526315789	0.526315789	0.526315789	0.526315789	0.526315789	0.526315789	0.526315789	0.526315789	0.526315789	0.526315789	0.526315789	0.526315789	0.526315789	0.526315789	0.526315789	0.526315789	0.526315789	0.526315789	0.526315789	0.526315789	0.526315789	0.526315789	0.526315789	0.526315789	0.526315789	0.526315789	0.526315789	0.526315789	0.526315789	0.526315789	0.526315789	0.526315789	0.526315789	0.526315789	0.526315789	0.526315789
0.539473684	0.539473684	0.539473684	0.539473684	0.539473684	0.539473684	0.539473684	0.539473684	0.539473684	0.539473684	0.539473684	0.539473684	0.539473684	0.539473684	0.539473684	0.539473684	0.539473684	0.539473684	0.539473684	0.539473684	0.539473684	0.539473684	0.539473684	0.539473684	0.539473684	0.539473684	0.539473684	0.539473684	0.539473684	0.539473684	0.539473684	0.539473684	0.539473684	0.539473684	0.539473684	0.539473684	0.539473684	0.539473684	0.539473684	0.539473684	0.539473684	0.539473684	0.539473684	0.539473684	0.539473684	0.539473684	0.539473684	0.539473684	0.539473684	0.539473684
0.552631579	0.552631579	0.552631579	0.552631579	0.552631579	0.552631579	0.552631579	0.552631579	0.552631579	0.552631579	0.552631579	0.552631579	0.552631579	0.552631579	0.552631579	0.552631579	0.552631579	0.552631579	0.552631579	0.552631579	0.552631579	0.552631579	0.552631579	0.552631579	0.552631579	0.552631579	0.552631579	0.552631579	0.552631579	0.552631579	0.552631579	0.552631579	0.552631579	0.552631579	0.552631579	0.552631579	0.552631579	0.552631579	0.552631579	0.552631579	0.552631579	0.552631579	0.552631579	0.552631579	0.552631579	0.552631579	0.552631579	0.552631579	0.552631579	0.552631579
0.565789474	0.565789474	0.565789474	0.565789474	0.565789474	0.565789474	0.565789474	0.565789474	0.565789474	0.565789474	0.565789474	0.565789474	0.565789474	0.565789474	0.565789474	0.565789474	0.565789474	0.565789474	0.565789474	0.565789474	0.565789474	0.565789474	0.565789474	0.565789474	0.565789474	0.565789474	0.565789474	0.565789474	0.565789474	0.565789474	0.565789474	0.565789474	0.565789474	0.565789474	0.565789474	0.565789474	0.565789474	0.565789474	0.565789474	0.565789474	0.565789474	0.565789474	0.565789474	0.565789474	0.565789474	0.565789474	0.565789474	0.565789474	0.565789474	0.565789474
0.578947368	0.578947368	0.578947368	0.578947368	0.578947368	0.578947368	0.578947368	0.578947368	0.578947368	0.578947368	0.578947368	0.578947368	0.578947368	0.578947368	0.578947368	0.578947368	0.578947368	0.578947368	0.578947368	0.578947368	0.578947368	0.578947368	0.578947368	0.578947368	0.578947368	0.578947368	0.578947368	0.578947368	0.578947368	0.578947368	0.578947368	0.578947368	0.578947368	0.578947368	0.578947368	0.578947368	0.578947368	0.578947368	0.578947368	0.578947368	0.578947368	0.578947368	0.578947368	0.578947368	0.578947368	0.578947368	0.578947368	0.578947368	0.578947368	0.578947368
0.592105263	0.592105263	0.592105263	0.592105263	0.592105263	0.592105263	0.592105263	0.592105263	0.592105263	0.592105263	0.592105263	0.592105263	0.592105263	0.592105263	0.592105263	0.592105263	0.592105263	0.592105263	0.592105263	0.592105263	0.592105263	0.592105263	0.592105263	0.592105263	0.592105263	0.592105263	0.592105263	0.592105263	0.592105263	0.592105263	0.592105263	0.592105263	0.592105263	0.592105263	0.592105263	0.592105263	0.592105263	0.592105263	0.592105263	0.592105263	0.592105263	0.592105263	0.592105263	0.592105263	0.592105263	0.592105263	0.592105263	0.592105263	0.592105263	0.592105263
0.605263158	0.605263158	0.605263158	0.605263158	0.605263158	0.605263158	0.605263158	0.605263158	0.605263158	0.605263158	0.605263158	0.605263158	0.605263158	0.605263158	0.605263158	0.605263158	0.605263158	0.605263158	0.605263158	0.605263158	0.605263158	0.605263158	0.605263158	0.605263158	0.605263158	0.605263158	0.605263158	0.605263158	0.605263158	0.605263158	0.605263158	0.605263158	0.605263158	0.605263158	0.605263158	0.605263158	0.605263158	0.605263158	0.605263158	0.605263158	0.605263158	0.605263158	0.605263158	0.605263158	0.605263158	0.605263158	0.605263158	0.605263158	0.605263158	0.605263158
0.618421053	0.618421053	0.618421053	0.618421053	0.618421053	0.618421053	0.618421053	0.618421053	0.618421053	0.618421053	0.618421053	0.618421053	0.618421053	0.618421053	0.618421053	0.618421053	0.618421053	0.618421053	0.618421053	0.618421053	0.618421053	0.618421053	0.618421053	0.618421053	0.618421053	0.618421053	0.618421053	0.618421053	0.618421053	0.618421053	0.618421053	0.618421053	0.618421053	0.618421053	0.618421053	0.618421053	0.618421053	0.618421053	0.618421053	0.618421053	0.618421053	0.618421053	0.618421053	0.618421053	0.618421053	0.618421053	0.618421053	0.618421053	0.618421053	0.618421053
0.631578947	0.631578947	0.631578947	0.631578947	0.631578947	0.631578947	0.631578947	0.631578947	0.631578947	0.631578947	0.631578947	0.631578947	0.631578947	0.631578947	0.631578947	0.631578947	0.631578947	0.631578947	0.631578947	0.631578947	0.631578947	0.631578947	0.631578947	0.631578947	0.631578947	0.631578947	0.631578947	0.631578947	0.631578947	0.631578947	0.631578947	0.631578947	0.631578947	0.631578947	0.631578947	0.631578947	0.631578947	0.631578947	0.631578947	0.631578947	0.631578947	0.631578947	0.631578947	0.631578947	0.631578947	0.631578947	0.631578947	0.631578947	0.631578947	0.631578947
0.644736842	0.644736842	0.644736842	0.644736842	0.644736842	0.644736842	0.644736842	0.644736842	0.644736842	0.644736842	0.644736842	0.644736842	0.644736842	0.644736842	0.644736842	0.644736842	0.644736842	0.644736842	0.644736842	0.644736842	0.644736842	0.644736842	0.644736842	0.644736842	0.644736842	0.644736842	0.644736842	0.644736842	0.644736842	0.644736842	0.644736842	0.644736842	0.644736842	0.644736842	0.644736842	0.644736842	0.644736842	0.644736842	0.644736842	0.644736842	0.644736842	0.644736842	0.644736842	0.644736842	0.644736842	0.644736842	0.644736842	0.644736842	0.644736842	0.644736842
0.657894737	0.657894737	0.657894737	0.657894737	0.657894737	0.657894737	0.657894737	0.657894737	0.657894737	0.657894737	0.657894737	0.657894737	0.657894737	0.657894737	0.657894737	0.657894737	0.657894737	0.657894737	0.657894737	0.657894737	0.657894737	0.657894737	0.657894737	0.657894737	0.657894737	0.657894737	0.657894737	0.657894737	0.657894737	0.657894737	0.657894737	0.657894737	0.657894737	0.657894737	0.657894737	0.657894737	0.657894737	0.657894737	0.657894737	0.657894737	0.657894737	0.657894737	0.657894737	0.657894737	0.657894737	0.657894737	0.657894737	0.657894737	0.657894737	0.657894737
0.671052632	0.671052632	0.671052632	0.671052632	0.671052632	0.671052632	0.671052632	0.671052632	0.671052632	0.671052632	0.671052632	0.671052632	0.671052632	0.671052632	0.671052632	0.671052632	0.671052632	0.671052632	0.671052632	0.671052632	0.671052632	0.671052632	0.671052632	0.671052632	0.671052632	0.671052632	0.671052632	0.671052632	0.671052632	0.671052632	0.671052632	0.671052632	0.671052632	0.671052632	0.671052632	0.671052632	0.671052632	0.671052632	0.671052632	0.671052632	0.671052632	0.671052632	0.671052632	0.671052632	0.671052632	0.671052632	0.671052632	0.671052632	0.671052632	0.671052632
0.684210526	0.684210526	0.684210526	0.684210526	0.684210526	0.684210526	0.684210526	0.684210526	0.684210526	0.684210526	0.684210526	0.684210526	0.684210526	0.684210526	0.684210526	0.684210526	0.684210526	0.684210526	0.684210526	0.684210526	0.684210526	0.684210526	0.684210526	0.684210526	0.684210526	0.684210526	0.684210526	0.684210526	0.684210526	0.684210526	0.684210526	0.684210526	0.684210526	0.684210526	0.684210526	0.684210526	0.684210526	0.684210526	0.684210526	0.684210526	0.684210526	0.684210526	0.684210526	0.684210526	0.684210526	0.684210526	0.684210526	0.684210526	0.684210526	0.684210526
0.697368421	0.697368421	0.697368421	0.697368421	0.697368421	0.697368421	0.697368421	0.697368421	0.697368421	0.697368421	0.697368421	0.697368421	0.697368421	0.697368421	0.697368421	0.697368421	0.697368421	0.697368421	0.697368421	0.697368421	0.697368421	0.697368421	0.697368421	0.697368421	0.697368421	0.697368421	0.697368421	0.697368421	0.697368421	0.697368421	0.697368421	0.697368421	0.697368421	0.697368421	0.697368421	0.697368421	0.697368421	0.697368421	0.697368421	0.697368421	0.697368421	0.697368421	0.697368421	0.697368421	0.697368421	0.697368421	0.697368421	0.697368421	0.697368421	0.697368421
0.710526316	0.710526316	0.710526316	0.710526316	0.710526316	0.710526316	0.710526316	0.710526316	0.710526316	0.710526316	0.710526316	0.710526316	0.710526316	0.710526316	0.710526316	0.710526316	0.710526316	0.710526316	0.710526316	0.710526316	0.710526316	0.710526316	0.710526316	0.710526316	0.710526316	0.710526316	0.710526316	0.710526316	0.710526316	0.710526316	0.710526316	0.710526316	0.710526316	0.710526316	0.710526316	0.710526316	0.710526316	0.710526316	0.710526316	0.710526316	0.710526316	0.710526316	0.710526316	0.710526316	0.710526316	0.710526316	0.710526316	0.710526316	0.710526316	0.710526316
0.723684211	0.723684211	0.723684211	0.723684211	0.723684211	0.723684211	0.723684211	0.723684211	0.723684211	0.723684211	0.723684211	0.723684211	0.723684211	0.723684211	0.723684211	0.723684211	0.723684211	0.723684211	0.723684211	0.723684211	0.723684211	0.723684211	0.723684211	0.723684211	0.723684211	0.723684211	0.723684211	0.723684211	0.723684211	0.723684211	0.723684211	0.723684211	0.723684211	0.723684211	0.723684211	0.723684211	0.723684211	0.723684211	0.723684211	0.723684211	0.723684211	0.723684211	0.723684211	0.723684211	0.723684211	0.723684211	0.723684211	0.723684211	0.723684211	0.723684211
0.736842105	0.736842105	0.736842105	0.736842105	0.736842105	0.736842105	0.736842105	0.736842105	0.736842105	0.736842105	0.736842105	0.736842105	0.736842105	0.736842105	0.736842105	0.736842105	0.736842105	0.736842105	0.736842105	0.736842105	0.736842105	0.736842105	0.736842105	0.736842105	0.736842105	0.736842105	0.736842105	0.736842105	0.736842105	0.736842105	0.736842105	0.736842105	0.736842105	0.736842105	0.736842105	0.736842105	0.736842105	0.736842105	0.736842105	0.736842105	0.736842105	0.736842105	0.736842105	0.736842105	0.736842105	0.736842105	0.736842105	0.736842105	0.736842105	0.736842105
0.75	0.75	0.75	0.75	0.75	0.75	0.75	0.75	0.75	0.75	0.75	0.75	0.75	0.75	0.75	0.75	0.75	0.75	0.75	0.75	0.75	0.75	0.75	0.75	0.75	0.75	0.75	0.75	0.75	0.75	0.75	0.75	0.75	0.75	0.75	0.75	0.75	0.75	0.75	0.75	0.75	0.75	0.75	0.75	0.75	0.75	0.75	0.75	0.75	0.75
0.763157895	0.763157895	0.763157895	0.763157895	0.763157895	0.763157895	0.763157895	0.763157895	0.763157895	0.763157895	0.763157895	0.763157895	0.763157895	0.763157895	0.763157895	0.763157895	0.763157895	0.763157895	0.763157895	0.763157895	0.763157895	0.763157895	0.763157895	0.763157895	0.763157895	0.763157895	0.763157895	0.763157895	0.763157895	0.763157895	0.763157895	0.763157895	0.763157895	0.763157895	0.763157895	0.763157895	0.763157895	0.763157895	0.763157895	0.763157895	0.763157895	0.763157895	0.763157895	0.763157895	0.763157895	0.763157895	0.763157895	0.763157895	0.763157895	0.763157895
0.776315789	0.776315789	0.776315789	0.776315789	0.776315789	0.776315789	0.776315789	0.776315789	0.776315789	0.776315789	0.776315789	0.776315789	0.776315789	0.776315789	0.776315789	0.776315789	0.776315789	0.776315789	0.776315789	0.776315789	0.776315789	0.776315789	0.776315789	0.776315789	0.776315789	0.776315789	0.776315789	0.776315789	0.776315789	0.776315789	0.776315789	0.776315789	0.776315789	0.776315789	0.776315789	0.776315789	0.776315789	0.776315789	0.776315789	0.776315789	0.776315789	0.776315789	0.776315789	0.776315789	0.776315789	0.776315789	0.776315789	0.776315789	0.776315789	0.776315789
0.789473684	0.789473684	0.789473684	0.789473684	0.789473684	0.789473684	0.789473684	0.789473684	0.789473684	0.789473684	0.789473684	0.789473684	0.789473684	0.789473684	0.789473684	0.789473684	0.789473684	0.789473684	0.789473684	0.789473684	0.789473684	0.789473684	0.789473684	0.789473684	0.789473684	0.789473684	0.789473684	0.789473684	0.789473684	0.789473684	0.789473684	0.789473684	0.789473684	0.789473684	0.789473684	0.789473684	0.789473684	0.789473684	0.789473684	0.789473684	0.789473684	0.789473684	0.789473684	0.789473684	0.789473684	0.789473684	0.789473684	0.789473684	0.789473684	0.789473684
0.802631579	0.802631579	0.802631579	0.802631579	0.802631579	0.802631579	0.802631579	0.802631579	0.802631579	0.802631579	0.802631579	0.802631579	0.802631579	0.802631579	0.802631579	0.802631579	0.802631579	0.802631579	0.802631579	0.802631579	0.802631579	0.802631579	0.802631579	0.802631579	0.802631579	0.802631579	0.802631579	0.802631579	0.802631579	0.802631579	0.802631579	0.802631579	0.802631579	0.802631579	0.802631579	0.802631579	0.802631579	0.802631579	0.802631579	0.802631579	0.802631579	0.802631579	0.802631579	0.802631579	0.802631579	0.802631579	0.802631579	0.802631579	0.802631579	0.802631579
0.815789474	0.815789474	0.815789474	0.815789474	0.815789474	0.815789474	0.815789474	0.815789474	0.815789474	0.815789474	0.815789474	0.815789474	0.815789474	0.815789474	0.815789474	0.815789474	0.815789474	0.815789474	0.815789474	0.815789474	0.815789474	0.815789474	0.815789474	0.815789474	0.815789474	0.815789474	0.815789474	0.815789474	0.815789474	0.815789474	0.815789474	0.815789474	0.815789474	0.815789474	0.815789474	0.815789474	0.815789474	0.815789474	0.815789474	0.815789474	0.815789474	0.815789474	0.815789474	0.815789474	0.815789474	0.815789474	0.815789474	0.815789474	0.815789474	0.815789474
0.828947368	0.828947368	0.828947368	0.828947368	0.828947368	0.828947368	0.828947368	0.828947368	0.828947368	0.828947368	0.828947368	0.828947368	0.828947368	0.828947368	0.828947368	0.828947368	0.828947368	0.828947368	0.828947368	0.828947368	0.828947368	0.828947368	0.828947368	0.828947368	0.828947368	0.828947368	0.828947368	0.828947368	0.828947368	0.828947368	0.828947368	0.828947368	0.828947368	0.828947368	0.828947368	0.828947368	0.828947368	0.828947368	0.828947368	0.828947368	0.828947368	0.828947368	0.828947368	0.828947368	0.828947368	0.828947368	0.828947368	0.828947368	0.828947368	0.828947368
0.842105263	0.842105263	0.842105263	0.842105263	0.842105263	0.842105263	0.842105263	0.842105263	0.842105263	0.842105263	0.842105263	0.842105263	0.842105263	0.842105263	0.842105263	0.842105263	0.842105263	0.842105263	0.842105263	0.842105263	0.842105263	0.842105263	0.842105263	0.842105263	0.842105263	0.842105263	0.842105263	0.842105263	0.842105263	0.842105263	0.842105263	0.842105263	0.842105263	0.842105263	0.842105263	0.842105263	0.842105263	0.842105263	0.842105263	0.842105263	0.842105263	0.842105263	0.842105263	0.842105263	0.842105263	0.842105263	0.842105263	0.842105263	0.842105263	0.842105263
0.855263158	0.855263158	0.855263158	0.855263158	0.855263158	0.855263158	0.855263158	0.855263158	0.855263158	0.855263158	0.855263158	0.855263158	0.855263158	0.855263158	0.855263158	0.855263158	0.855263158	0.855263158	0.855263158	0.855263158	0.855263158	0.855263158	0.855263158	0.855263158	0.855263158	0.855263158	0.855263158	0.855263158	0.855263158	0.855263158	0.855263158	0.855263158	0.855263158	0.855263158	0.855263158	0.855263158	0.855263158	0.855263158	0.855263158	0.855263158	0.855263158	0.855263158	0.855263158	0.855263158	0.855263158	0.855263158	0.855263158	0.855263158	0.855263158	0.855263158
0.868421053	0.868421053	0.868421053	0.868421053	0.868421053	0.868421053	0.868421053	0.868421053	0.868421053	0.868421053	0.868421053	0.868421053	0.868421053	0.868421053	0.868421053	0.868421053	0.868421053	0.868421053	0.868421053	0.868421053	0.868421053	0.868421053	0.868421053	0.868421053	0.868421053	0.868421053	0.868421053	0.868421053	0.868421053	0.868421053	0.868421053	0.868421053	0.868421053	0.868421053	0.868421053	0.868421053	0.868421053	0.868421053	0.868421053	0.868421053	0.868421053	0.868421053	0.868421053	0.868421053	0.868421053	0.868421053	0.868421053	0.868421053	0.868421053	0.868421053
0.881578947	0.881578947	0.881578947	0.881578947	0.881578947	0.881578947	0.881578947	0.881578947	0.881578947	0.881578947	0.881578947	0.881578947	0.881578947	0.881578947	0.881578947	0.881578947	0.881578947	0.881578947	0.881578947	0.881578947	0.881578947	0.881578947	0.881578947	0.881578947	0.881578947	0.881578947	0.881578947	0.881578947	0.881578947	0.881578947	0.881578947	0.881578947	0.881578947	0.881578947	0.881578947	0.881578947	0.881578947	0.881578947	0.881578947	0.881578947	0.881578947	0.881578947	0.881578947	0.881578947	0.881578947	0.881578947	0.881578947	0.881578947	0.881578947	0.881578947
0.894736842	0.894736842	0.894736842	0.894736842	0.894736842	0.894736842	0.894736842	0.894736842	0.894736842	0.894736842	0.894736842	0.894736842	0.894736842	0.894736842	0.894736842	0.894736842	0.894736842	0.894736842	0.894736842	0.894736842	0.894736842	0.894736842	0.894736842	0.894736842	0.894736842	0.894736842	0.894736842	0.894736842	0.894736842	0.894736842	0.894736842	0.894736842	0.894736842	0.894736842	0.894736842	0.894736842	0.894736842	0.894736842	0.894736842	0.894736842	0.894736842	0.894736842	0.894736842	0.894736842	0.894736842	0.894736842	0.894736842	0.894736842	0.894736842	0.894736842
0.907894737	0.907894737	0.907894737	0.907894737	0.907894737	0.907894737	0.907894737	0.907894737	0.907894737	0.907894737	0.907894737	0.907894737	0.907894737	0.907894737	0.907894737	0.907894737	0.907894737	0.907894737	0.907894737	0.907894737	0.907894737	0.907894737	0.907894737	0.907894737	0.907894737	0.907894737	0.907894737	0.907894737	0.907894737	0.907894737	0.907894737	0.907894737	0.907894737	0.907894737	0.907894737	0.907894737	0.907894737	0.907894737	0.907894737	0.907894737	0.907894737	0.907894737	0.907894737	0.907894737	0.907894737	0.907894737	0.907894737	0.907894737	0.907894737	0.907894737
0.921052632	0.921052632	0.921052632	0.921052632	0.921052632	0.921052632	0.921052632	0.921052632	0.921052632	0.921052632	0.921052632	0.921052632	0.921052632	0.921052632	0.921052632	0.921052632	0.921052632	0.921052632	0.921052632	0.921052632	0.921052632	0.921052632	0.921052632	0.921052632	0.921052632	0.921052632	0.921052632	0.921052632	0.921052632	0.921052632	0.921052632	0.921052632	0.921052632	0.921052632	0.921052632	0.921052632	0.921052632	0.921052632	0.921052632	0.921052632	0.921052632	0.921052632	0.921052632	0.921052632	0.921052632	0.921052632	0.921052632	0.921052632	0.921052632	0.921052632
0.934210526	0.934210526	0.934210526	0.934210526	0.934210526	0.934210526	0.934210526	0.934210526	0.934210526	0.934210526	0.934210526	0.934210526	0.934210526	0.934210526	0.934210526	0.934210526	0.934210526	0.934210526	0.934210526	0.934210526	0.934210526	0.934210526	0.934210526	0.934210526	0.934210526	0.934210526	0.934210526	0.934210526	0.934210526	0.934210526	0.934210526	0.934210526	0.934210526	0.934210526	0.934210526	0.934210526	0.934210526	0.934210526	0.934210526	0.934210526	0.934210526	0.934210526	0.934210526	0.934210526	0.934210526	0.934210526	0.934210526	0.934210526	0.934210526	0.934210526
0.947368421	0.947368421	0.947368421	0.947368421	0.947368421	0.947368421	0.947368421	0.947368421	0.947368421	0.947368421	0.947368421	0.947368421	0.947368421	0.947368421	0.947368421	0.947368421	0.947368421	0.947368421	0.947368421	0.947368421	0.947368421	0.947368421	0.947368421	0.947368421	0.947368421	0.947368421	0.947368421	0.947368421	0.947368421	0.947368421	0.947368421	0.947368421	0.947368421	0.947368421	0.947368421	0.947368421	0.947368421	0.947368421	0.947368421	0.947368421	0.947368421	0.947368421	0.947368421	0.947368421	0.947368421	0.947368421	0.947368421	0.947368421	0.947368421	0.947368421
0.960526316	0.960526316	0.960526316	0.960526316	0.960526316	0.960526316	0.960526316	0.960526316	0.960526316	0.960526316	0.960526316	0.960526316	0.960526316	0.960526316	0.960526316	0.960526316	0.960526316	0.960526316	0.960526316	0.960526316	0.960526316	0.960526316	0.960526316	0.960526316	0.960526316	0.960526316	0.960526316	0.960526316	0.960526316	0.960526316	0.960526316	0.960526316	0.960526316	0.960526316	0.960526316	0.960526316	0.960526316	0.960526316	0.960526316	0.960526316	0.960526316	0.960526316	0.960526316	0.960526316	0.960526316	0.960526316	0.960526316	0.960526316	0.960526316	0.960526316
0.973684211	0.973684211	0.973684211	0.973684211	0.973684211	0.973684211	0.973684211	0.973684211	0.973684211	0.973684211	0.973684211	0.973684211	0.973684211	0.973684211	0.973684211	0.973684211	0.973684211	0.973684211	0.973684211	0.973684211	0.973684211	0.973684211	0.973684211	0.973684211	0.973684211	0.973684211	0.973684211	0.973684211	0.973684211	0.973684211	0.973684211	0.973684211	0.973684211	0.973684211	0.973684211	0.973684211	0.973684211	0.973684211	0.973684211	0.973684211	0.973684211	0.973684211	0.973684211	0.973684211	0.973684211	0.973684211	0.973684211	0.973684211	0.973684211	0.973684211
0.986842105	0.986842105	0.986842105	0.986842105	0.986842105	0.986842105	0.986842105	0.986842105	0.986842105	0.986842105	0.986842105	0.986842105	0.986842105	0.986842105	0.986842105	0.986842105	0.986842105	0.986842105	0.986842105	0.986842105	0.986842105	0.986842105	0.986842105	0.986842105	0.986842105	0.986842105	0.986842105	0.986842105	0.986842105	0.986842105	0.986842105	0.986842105	0.986842105	0.986842105	0.986842105	0.986842105	0.986842105	0.986842105	0.986842105	0.986842105	0.986842105	0.986842105	0.986842105	0.986842105	0.986842105	0.986842105	0.986842105	0.986842105	0.986842105	0.986842105
0.99647703	0.996388918	0.996280907	0.996169518	0.996054836	0.99594606	0.995843611	0.995752833	0.995674394	0.99561126	0.99556434	0.995534992	0.995524364	0.995532646	0.995561178	0.995609132	0.995678049	0.995766287	0.995875597	0.996003609	0.99615225	0.996318491	0.996504426	0.996706531	0.996927033	0.997161942	0.997413621	0.997677663	0.99795655	0.998245572	0.998547293	0.998856731	0.99917653	0.999501501	0.999834349	1.00016973	1.00051038	1.00085086	1.00119392	1.0015341	1.00187416	1.00220862	1.00254026	1.00286363	1.00318153	1.00348861	1.00378764	1.00407342	1.00434874	1.00460855
0.996581899	0.996488379	0.996382619	0.996275307	0.996166653	0.996064083	0.995968028	0.995883211	0.995810282	0.995751988	0.995709206	0.995683217	0.995675123	0.995685094	0.995714433	0.995762351	0.995830341	0.995916822	0.996023488	0.99614807	0.996292444	0.9964537	0.996633869	0.996829549	0.997042898	0.997270085	0.997513401	0.997768597	0.998038083	0.998317299	0.998608748	0.998907625	0.999216499	0.99953034	0.999851789	1.00017567	1.00050466	1.00083349	1.00116485	1.00149343	1.00182194	1.00214506	1.00246551	1.00277803	1.00308533	1.00338222	1.00367143	1.00394792	1.00421441	1.00446601
0.996704896	0.996600193	0.996490122	0.996381502	0.996274455	0.996174456	0.996081924	0.996000688	0.995931386	0.995876385	0.995836538	0.995812953	0.995806687	0.995817832	0.995847659	0.995895381	0.995962451	0.996047314	0.996151594	0.996273116	0.996413689	0.996570527	0.996745603	0.9969356	0.997142633	0.997362993	0.997598909	0.997846274	0.998107429	0.998377967	0.998660318	0.998949838	0.999249022	0.999552992	0.999864324	1.00017802	1.00049667	1.00081517	1.00113615	1.00145445	1.00177272	1.00208582	1.00239639	1.00269931	1.00299725	1.00328519	1.00356577	1.00383411	1.00409286	1.00433728
0.996829281	0.996712561	0.996596122	0.996483927	0.996376086	0.996276456	0.996185452	0.996106071	0.996038932	0.995985996	0.995948088	0.995926095	0.99592104	0.995932908	0.995962933	0.996010307	0.996076443	0.996159788	0.996261917	0.996380712	0.996517924	0.996670866	0.996841449	0.997026444	0.997227913	0.99744226	0.997671659	0.99791213	0.998165951	0.998428836	0.998703159	0.998984425	0.999275056	0.999570328	0.999872738	1.00017744	1.00048697	1.00079637	1.0011082	1.00141744	1.00172671	1.00203099	1.00233288	1.00262739	1.00291714	1.00319723	1.00347027	1.00373151	1.00398352	1.00422172
0.996954588	0.996825155	0.996700218	0.996582184	0.996471155	0.996369706	0.996278247	0.996198999	0.996132567	0.996080476	0.996043525	0.996022323	0.996017868	0.996030016	0.996059958	0.996106844	0.99617204	0.996253976	0.996354193	0.996470606	0.996604911	0.996754484	0.996921176	0.99710185	0.997298519	0.997507685	0.99773146	0.997965974	0.998213444	0.998469717	0.998737102	0.999011222	0.999294437	0.999582175	0.99987686	1.00017379	1.00047541	1.00077693	1.00108084	1.00138228	1.00168377	1.00198046	1.00227486	1.00256214	1.00284485	1.00311824	1.00338484	1.00364001	1.0038863	1.00411924
0.997072609	0.996930745	0.996796772	0.996672035	0.996556629	0.996452172	0.996359066	0.996278867	0.996212165	0.99616006	0.996123327	0.996102319	0.996098012	0.996110112	0.996139781	0.996186087	0.996250362	0.996331016	0.996429561	0.996543913	0.996675733	0.996822427	0.996985805	0.997162809	0.997355393	0.997560143	0.997779117	0.998008542	0.99825058	0.998501198	0.998762641	0.999030642	0.999307509	0.999588795	0.999876861	1.00016713	1.000462	1.00075679	1.00105394	1.00134872	1.0016436	1.00193383	1.00222187	1.00250303	1.00277981	1.00304755	1.00330872	1.00355881	1.00380033	1.00402889
0.997182655	0.997028681	0.996885165	0.996752891	0.996631947	0.996523314	0.996427382	0.996345167	0.996277241	0.996224285	0.996187048	0.996165656	0.996161061	0.996172805	0.996202032	0.99624769	0.99631108	0.996390599	0.996487727	0.99660036	0.996730136	0.996874465	0.997035123	0.997209118	0.997398345	0.997599455	0.99781446	0.998039681	0.998277228	0.998523158	0.998779664	0.999042583	0.999314176	0.999590106	0.999872675	1.00015741	1.00044667	1.00073589	1.00102746	1.00131676	1.00160617	1.00189109	1.00217392	1.0024501	1.00272202	1.00298517	1.00324195	1.00348796	1.00372565	1.00395074
0.997280638	0.997114943	0.996961848	0.996821773	0.996694798	0.996581415	0.996482003	0.996397131	0.996327365	0.996273016	0.996234824	0.996212684	0.996207528	0.996218733	0.996247426	0.996292445	0.99635507	0.996433644	0.996529624	0.99664088	0.996769026	0.996911477	0.997069981	0.997241577	0.997428129	0.997626335	0.99783816	0.998060002	0.998293933	0.99853609	0.998788616	0.999047438	0.999314766	0.999586364	0.999864486	1.00014476	1.00042949	1.00071422	1.00100129	1.00128618	1.00157121	1.0018519	1.00213058	1.00240281	1.00267091	1.00293047	1.00318384	1.00342672	1.00366149	1.00388395
0.997365575	0.997188579	0.997025907	0.996877796	0.996744315	0.996625635	0.996522125	0.996433993	0.996361802	0.996305549	0.996265972	0.996242751	0.996236797	0.996247319	0.996275417	0.996319831	0.996381825	0.996459679	0.99655481	0.996665061	0.996792004	0.996933085	0.997090026	0.997259866	0.997444452	0.997640506	0.997849956	0.998069277	0.998300495	0.998539811	0.998789326	0.999045054	0.999309147	0.999577466	0.9998522	1.00012909	1.00041038	1.00069172	1.00097539	1.00125695	1.0015387	1.00181624	1.00209187	1.0023612	1.00262652	1.0028835	1.00313445	1.00337516	1.00360793	1.00382865
0.997435274	0.997247304	0.997075181	0.996919027	0.996778903	0.99665471	0.996546812	0.996455125	0.996380208	0.996321792	0.996280612	0.996256142	0.996249284	0.996259082	0.996286617	0.996330526	0.996392057	0.996469421	0.996564021	0.996673644	0.996799845	0.996940067	0.997096005	0.997264707	0.997447994	0.99764261	0.997850461	0.998068068	0.998297416	0.998534762	0.998782178	0.999035745	0.99929757	0.999563586	0.999835939	1.00011045	1.00038934	1.00066832	1.00094962	1.0012289	1.00150841	1.00178383	1.00205741	1.00232485	1.00258837	1.00284375	1.00309323	1.00333268	1.00356432	1.00378415
0.997488444	0.997289859	0.997108448	0.996944277	0.996797408	0.996667522	0.996554988	0.996459493	0.996381589	0.996320795	0.996277839	0.996251997	0.996244168	0.996253243	0.996280282	0.996323824	0.996385097	0.996462244	0.99655666	0.996666075	0.996792024	0.996931931	0.997087452	0.997255664	0.997438349	0.99763228	0.997839333	0.998056059	0.998284401	0.998520683	0.998766938	0.999019301	0.99927984	0.999544556	0.999815554	1.00008874	1.00036626	1.00064394	1.00092392	1.00120199	1.00148031	1.00175467	1.00202724	1.00229381	1.00255654	1.0028113	1.00306028	1.00329939	1.0035308	1.00375058
0.99752396	0.997315048	0.997124548	0.996952465	0.996798865	0.996663259	0.996546015	0.996446643	0.996365688	0.996302463	0.996257694	0.996230481	0.996221721	0.996230171	0.996256878	0.996300256	0.996361527	0.996438773	0.996533376	0.996643007	0.996769194	0.996909308	0.997065001	0.997233357	0.997416124	0.997610082	0.99781709	0.998033717	0.998261885	0.99849796	0.998743942	0.998995999	0.999256183	0.999520547	0.999791166	1.00006399	1.00034116	1.00061852	1.00089821	1.00117606	1.00145422	1.00172851	1.00200106	1.00226773	1.00253066	1.00278576	1.00303516	1.00327483	1.00350689	1.00372746
0.997540206	0.99732129	0.997121932	0.996942086	0.996781817	0.996640515	0.996518542	0.996415271	0.996331247	0.996265594	0.996219028	0.996190501	0.9961809	0.996188867	0.996215452	0.996258926	0.996320509	0.996398219	0.996493417	0.996603734	0.996730685	0.996871588	0.997028085	0.997197257	0.997380817	0.997575556	0.997783307	0.998000659	0.998229514	0.998466273	0.998712893	0.998965583	0.999226366	0.999491357	0.999762594	1.00003608	1.0003139	1.00059198	1.0008724	1.00115108	1.0014301	1.00170535	1.0019789	1.00224669	1.00251079	1.00276721	1.00301798	1.00325915	1.00349275	1.00371499
0.99753675	0.997308088	0.997100076	0.996912635	0.99674583	0.996598945	0.996472341	0.99636525	0.996278219	0.996210226	0.996161986	0.996132296	0.996122039	0.996129738	0.996156441	0.996200313	0.996262568	0.996341132	0.996437363	0.996548844	0.99667708	0.996819336	0.996977251	0.997147877	0.997332916	0.997529157	0.997738415	0.997957277	0.998187644	0.998425927	0.998674065	0.998928285	0.999190598	0.999457147	0.999729956	1.00000506	1.00028452	1.00056428	1.00084642	1.0011269	1.00140778	1.00168496	1.0019605	1.00223037	1.00249662	1.00275528	1.00300835	1.00325192	1.00348796	1.00371272
0.997511625	0.997273526	0.997057115	0.9968623	0.996689148	0.996536849	0.996405768	0.996294998	0.99620509	0.996134907	0.99608517	0.996054527	0.996043857	0.996051569	0.996078699	0.99612333	0.996186667	0.996266544	0.996364309	0.996477495	0.996607581	0.996751805	0.996911794	0.997084568	0.997271828	0.997470343	0.997681907	0.997903117	0.998135857	0.998376549	0.998627115	0.998883806	0.999148604	0.999417683	0.999693043	0.999970754	1.00025284	1.0005353	1.00082019	1.00110348	1.00138721	1.00166734	1.00194587	1.00221883	1.00248822	1.0027501	1.00300641	1.00325332	1.00349272	1.0037209
0.997464882	0.997217589	0.996993015	0.996791043	0.996611744	0.996454226	0.99631887	0.996204628	0.996112054	0.996039905	0.995988898	0.995957563	0.995946777	0.995954818	0.995982726	0.9960285	0.996093343	0.996174991	0.996274792	0.996390209	0.996522726	0.996669536	0.996832254	0.997007849	0.997198033	0.997399555	0.997614208	0.997838567	0.998074508	0.998318443	0.998572302	0.998832348	0.99910055	0.999373071	0.999651922	0.999933177	1.00021886	1.00050499	1.0007936	1.00108068	1.00136825	1.0016523	1.00193482	1.00221184	1.00248532	1.00275136	1.00301186	1.00326301	1.00350668	1.00373915
0.997394209	0.997138016	0.996905566	0.99669672	0.996511554	0.996349094	0.996209729	0.99609229	0.995997325	0.995923509	0.99587155	0.995839858	0.995829314	0.995838077	0.995867186	0.995914567	0.995981406	0.996065349	0.996167748	0.996286003	0.996421601	0.996571675	0.99673782	0.996916973	0.997110838	0.997316168	0.997534738	0.997763095	0.998003102	0.998251174	0.99850923	0.998773556	0.999046105	0.999323031	0.999606343	0.999892134	1.00018241	1.00047322	1.00076656	1.00105845	1.00135087	1.00163985	1.00192736	1.00220944	1.00248802	1.00275921	1.00302487	1.00328122	1.00353008	1.00376775
0.997300072	0.997035214	0.996795142	0.996579674	0.996388898	0.996221758	0.996078645	0.995958295	0.995861256	0.995786092	0.995733521	0.995701831	0.995691913	0.995701817	0.99573259	0.995782047	0.995851382	0.995938155	0.996043725	0.996165414	0.996304718	0.996458701	0.996628967	0.996812397	0.997010701	0.997220595	0.997443867	0.997677027	0.997921945	0.998175007	0.998438147	0.998707635	0.998985436	0.999267689	0.999556405	0.999847672	1.00014351	1.00043995	1.000739	1.00103666	1.00133492	1.00162981	1.0019233	1.00221141	1.00249606	1.00277335	1.00304514	1.00330763	1.00356262	1.00380641
0.997179773	0.996906561	0.9966592	0.996437441	0.996241378	0.996069903	0.995923402	0.995800515	0.995701798	0.995625698	0.995572938	0.995541705	0.995532892	0.995544438	0.995577404	0.995629497	0.995701923	0.995792151	0.995901529	0.996027319	0.99617102	0.996329643	0.9965048	0.996693293	0.996896837	0.997112123	0.997340938	0.997579773	0.997830495	0.998089461	0.998358604	0.998634198	0.998918196	0.999206746	0.999501844	0.99979958	1.00010196	1.00040504	1.0007108	1.00101525	1.00132036	1.00162219	1.00192266	1.00221782	1.00250953	1.00279394	1.00307285	1.0033425	1.00360458	1.00385544
0.997034123	0.996752792	0.996498391	0.996270625	0.996069591	0.99589411	0.995744576	0.995619515	0.9955195	0.995442873	0.995390367	0.995360046	0.995352816	0.995366506	0.995402196	0.995457482	0.99553359	0.995627872	0.995741698	0.995872256	0.99602105	0.996185009	0.996365776	0.996560076	0.996769648	0.996991123	0.997226305	0.997471634	0.997729013	0.997994756	0.998270808	0.998553404	0.998844521	0.999140288	0.999442717	0.999747875	1.00005777	1.00036844	1.00068188	1.00099409	1.00130706	1.0016168	1.00192524	1.00222842	1.0025282	1.00282072	1.00310775	1.00338551	1.00365566	1.00391455
0.99686002	0.996570895	0.99630981	0.996076415	0.995870805	0.995691738	0.995539623	0.995412862	0.995312042	0.995235393	0.995183662	0.995154814	0.995149766	0.995166213	0.995205247	0.995264376	0.995344836	0.995443884	0.995562907	0.995698981	0.995853622	0.996023704	0.996210875	0.996411813	0.99662827	0.9968568	0.997099227	0.997351965	0.997616914	0.997890361	0.998174262	0.998464825	0.99876403	0.999068001	0.999378743	0.999692311	1.00001072	1.00033	1.00065213	1.00097313	1.00129497	1.00161365	1.00193109	1.00224333	1.00255221	1.00285386	1.00315004	1.00343693	1.00371616	1.00398409
0.996658551	0.996361884	0.996094414	0.995855716	0.995645886	0.995463618	0.995309338	0.995181325	0.995080177	0.995004002	0.994953571	0.994926739	0.994924443	0.994944233	0.994987234	0.995050846	0.995136329	0.995240823	0.99536574	0.995508038	0.995669276	0.995846248	0.996040621	0.996248985	0.996473134	0.996709546	0.996960078	0.997221081	0.997494482	0.997776506	0.998069152	0.99836859	0.998676818	0.998989915	0.99930992	0.999632848	0.999960741	1.00028961	1.00062143	1.00095221	1.00128392	1.00161256	1.00194001	1.00226233	1.00258134	1.00289314	1.00319946	1.00349649	1.00378583	1.00406381
0.99642622	0.996122346	0.995848881	0.995605319	0.995391759	0.995206795	0.995050856	0.994922147	0.99482127	0.9947462	0.99469772	0.994673563	0.994674689	0.994698541	0.994746261	0.994815113	0.994906374	0.995017092	0.995148699	0.995298055	0.995466746	0.995651466	0.995853904	0.996070589	0.996303324	0.996548528	0.996808078	0.997078271	0.997361055	0.997652619	0.99795497	0.998264244	0.998582462	0.998905677	0.999235942	0.999569252	0.999907647	1.00024712	1.00058966	1.00093127	1.0012739	1.00161353	1.00195205	1.00228551	1.0026157	1.00293874	1.00325627	1.00356449	1.003865	1.0041541
0.996164364	0.995853561	0.995574435	0.995326382	0.995109509	0.994922301	0.994765191	0.994636305	0.994536264	0.994462876	0.994416957	0.99439611	0.994401331	0.99442993	0.994483075	0.994557877	0.994655658	0.994773359	0.994912447	0.995069642	0.995246584	0.995439867	0.995651217	0.995877066	0.996119253	0.9963741	0.996643545	0.996923822	0.997216903	0.997518904	0.997831889	0.998151925	0.998481084	0.998815372	0.999156862	0.999501505	0.999851387	1.00020245	1.00055672	1.00091014	1.0012647	1.00161634	1.00196698	1.00231262	1.00265505	1.00299034	1.00332015	1.00364066	1.00395341	1.0042547
0.995869048	0.995551711	0.995267363	0.995015315	0.994795676	0.994606813	0.994449164	0.994320759	0.994222235	0.994151257	0.99410866	0.994091908	0.994102008	0.994136168	0.994195569	0.99427718	0.994382365	0.994507934	0.994655376	0.994821325	0.995007436	0.995210208	0.995431401	0.995667351	0.995919929	0.996185387	0.99646569	0.996757006	0.997061347	0.997374779	0.997699381	0.998031183	0.998372275	0.998718634	0.99907235	0.999429358	0.999791746	1.00015543	1.00052246	1.00088876	1.0012563	1.00162103	1.00198486	1.00234376	1.00269951	1.00304817	1.00339138	1.0037253	1.00405142	1.00436601
0.995541827	0.995218271	0.994929069	0.994673457	0.994451541	0.994261554	0.994103946	0.993976628	0.993880268	0.993812382	0.993773827	0.993761898	0.993777632	0.993818125	0.993884588	0.99397382	0.994087237	0.994221505	0.994378169	0.994553744	0.994749919	0.99496304	0.99519495	0.995441892	0.995705782	0.995982759	0.996274848	0.996578111	0.996894639	0.997220445	0.99755763	0.997902134	0.99825612	0.998615502	0.998982425	0.999352777	0.999728674	1.00010596	1.00048676	1.00086694	1.00124852	1.00162738	1.00200546	1.00237867	1.00274882	1.00311194	1.00346966	1.00381809	1.0041587	1.00448771
0.995178273	0.994848955	0.994555422	0.994296816	0.994073245	0.993882821	0.993726009	0.993600561	0.993507164	0.993443203	0.993409549	0.993403346	0.993425655	0.993473417	0.993547868	0.993645685	0.993768307	0.993912267	0.994079154	0.994265345	0.99447256	0.994697039	0.994940662	0.995199594	0.995475792	0.995765295	0.996070172	0.996386408	0.996716133	0.997055309	0.997406073	0.997764304	0.998132202	0.998505635	0.998886784	0.9992715	0.999661929	1.00005389	1.00044951	1.00084465	1.00124133	1.00163541	1.00202882	1.00241747	1.00280315	1.00318186	1.00355524	1.00391934	1.00427561	1.00462023
0.994780163	0.994445451	0.994148037	0.99388694	0.993662279	0.993472038	0.993316697	0.993193829	0.993104143	0.993044887	0.993016967	0.993017334	0.993047088	0.993102991	0.993186335	0.99329366	0.993426436	0.99358101	0.993759046	0.993956783	0.994176002	0.994412797	0.994669107	0.994940966	0.995230419	0.995533405	0.995852045	0.996182199	0.996526087	0.996879574	0.997244875	0.997617791	0.99800058	0.998389021	0.998785387	0.999185453	0.999591421	0.999999059	1.00041055	1.00082166	1.0012345	1.00164486	1.00205469	1.00245986	1.0028622	1.00325762	1.0036478	1.00402872	1.00440183	1.00476327
0.994342587	0.994002992	0.993702304	0.993439397	0.993214396	0.993025138	0.992872102	0.992752718	0.992667701	0.992614134	0.99259295	0.992600914	0.992639157	0.992704279	0.992797605	0.992915521	0.993059523	0.993225808	0.993416078	0.993626448	0.993858748	0.994108945	0.994379023	0.994664899	0.994968666	0.995286178	0.995619605	0.995964727	0.996323818	0.996692656	0.997073516	0.997462136	0.997860831	0.998265328	0.998677949	0.999094407	0.999516957	0.999941328	1.00036974	1.00079792	1.001228	1.00165574	1.00208311	1.00250594	1.00292609	1.00333941	1.00374758	1.00414654	1.00453774	1.00491727
0.993867514	0.993523481	0.993220051	0.992955931	0.992731252	0.992543696	0.99239376	0.992278692	0.992199233	0.992152255	0.992138733	0.992155261	0.992203012	0.99227836	0.992382684	0.992512192	0.992668452	0.992847485	0.993051056	0.993275077	0.993521474	0.993786094	0.994070977	0.994371876	0.994690979	0.995023998	0.995373205	0.995734292	0.996109594	0.996494747	0.996892151	0.997297452	0.997713051	0.998134593	0.998564466	0.998998288	0.999438426	0.999880543	1.00032691	1.0007732	1.00122158	1.00166775	1.00211377	1.00255539	1.00299449	1.00342687	1.00385422	1.00427242	1.00468297	1.00508185
0.993349493	0.993001645	0.992696176	0.992431636	0.992208159	0.992023249	0.991877419	0.991767716	0.991694903	0.991655653	0.991650965	0.991677244	0.991735688	0.991822473	0.991939019	0.992081348	0.992251084	0.99244408	0.992662139	0.992901023	0.993162705	0.993442906	0.99374372	0.994060779	0.994396333	0.994745987	0.995112075	0.995490196	0.995882748	0.996285288	0.99670029	0.997123331	0.997556871	0.997996484	0.998444625	0.99889687	0.999355649	0.999816572	1.00028196	1.00074742	1.00121519	1.00168093	1.00214673	1.0026083	1.00306753	1.00352018	1.00396795	1.00440669	1.00483787	1.00525743
0.992790673	0.992439539	0.992132661	0.991868418	0.991646955	0.991465551	0.991324741	0.991221372	0.991156245	0.991125783	0.991131028	0.991168152	0.991238414	0.991337777	0.991467722	0.991624013	0.991808368	0.992016462	0.992250169	0.992505046	0.992783154	0.993080016	0.99339785	0.99373215	0.994085242	0.994452567	0.994836582	0.995232747	0.995643572	0.996064512	0.99649813	0.996939878	0.997392346	0.997851009	0.998318422	0.998790088	0.999268531	0.999749247	1.00023468	1.00072035	1.00120859	1.00169498	1.00218168	1.00266431	1.00314483	1.00361893	1.00408836	1.00454889	1.00500201	1.00544356
0.992184984	0.99183131	0.991523887	0.991260884	0.991042464	0.990865682	0.990731093	0.990635301	0.990579127	0.990558765	0.99057529	0.990624635	0.990708112	0.990821432	0.990966127	0.991137767	0.991338118	0.991562663	0.991813341	0.992085515	0.992381318	0.992696124	0.993032216	0.993384957	0.993756748	0.994142914	0.994545989	0.994961328	0.995391516	0.995831926	0.996285205	0.996746725	0.997219162	0.997697923	0.998185639	0.998677762	0.999176888	0.999678454	1.00018498	1.00069195	1.00120175	1.00170991	1.00221864	1.00272351	1.00322652	1.00372332	1.00421568	1.00469931	1.00517569	1.00564063
0.991534797	0.991179237	0.99087202	0.99061111	0.990396691	0.990225561	0.990098303	0.990011224	0.989965186	0.989956155	0.989985258	0.990048104	0.99014609	0.990274653	0.990435418	0.990623717	0.990841391	0.991083637	0.991352527	0.991643231	0.99195798	0.992291922	0.992647455	0.99301976	0.993411369	0.993817479	0.994240719	0.994676264	0.995126855	0.995587744	0.996061701	0.996543993	0.997037405	0.997537223	0.998046235	0.998559793	0.9990806	0.999604015	1.00013267	1.00066195	1.00119437	1.00172537	1.00225723	1.00278546	1.00331216	1.00383286	1.00434942	1.00485744	1.00535843	1.00584814
0.990833364	0.990476814	0.990170841	0.989913169	0.989703988	0.989539827	0.989421284	0.989344384	0.989310022	0.989313864	0.989357086	0.989435015	0.989549101	0.989694505	0.989872928	0.990079432	0.990315933	0.990577398	0.990865978	0.991176645	0.991511717	0.991866158	0.992242459	0.992635641	0.993048321	0.99347557	0.99392011	0.99437702	0.994849138	0.99533161	0.995827301	0.996331402	0.996846798	0.997368718	0.997900054	0.99843607	0.998979564	0.99952585	1.00007766	1.00063031	1.00118643	1.00174135	1.00229748	1.00285025	1.00340184	1.00394771	1.00448975	1.00502351	1.00555053	1.00606648
0.99008324	0.989726503	0.989422724	0.989169326	0.988966506	0.988810526	0.988702022	0.988636669	0.988615412	0.988633558	0.988692364	0.988786868	0.988918597	0.989082332	0.989279894	0.989506056	0.989762851	0.990044963	0.990354656	0.990686621	0.991043329	0.991419559	0.991817913	0.992233171	0.992668115	0.99311763	0.993584583	0.994063947	0.99455867	0.995063732	0.995582173	0.996109066	0.996647439	0.997192436	0.997747072	0.998306478	0.998873633	0.999443756	1.00001971	1.00059675	1.00117759	1.00175748	1.00233898	1.00291742	1.00349508	1.00406732	1.00463612	1.00519694	1.00575139	1.00629502
0.989276951	0.988921115	0.98862076	0.988373008	0.988178072	0.988031864	0.987935048	0.987882961	0.987876585	0.987910868	0.987987114	0.988100028	0.988251198	0.988435092	0.988653606	0.988901199	0.989179996	0.98948443	0.989816849	0.990171718	0.990551603	0.99095108	0.991372856	0.991811558	0.992270071	0.992743131	0.993233716	0.993736689	0.994255108	0.994783868	0.995326127	0.995876863	0.996439221	0.997008282	0.997587164	0.998170953	0.998762754	0.999357716	0.999958813	1.00056124	1.00116782	1.00177378	1.00238175	1.00298702	1.00359192	1.00419178	1.00478864	1.0053779	1.00596122	1.00653405
0.988417235	0.98806328	0.987767487	0.987526653	0.987341014	0.987206049	0.987122466	0.987085264	0.987095483	0.987147613	0.987243045	0.987376084	0.987548434	0.987754214	0.987995421	0.988266092	0.988568511	0.988896851	0.989253579	0.98963285	0.990037382	0.990461473	0.990908007	0.99137145	0.991854803	0.992352583	0.992867958	0.993395624	0.993938813	0.994492305	0.995059396	0.995634923	0.996222227	0.996816269	0.997420334	0.998029429	0.998646817	0.999267526	0.999894722	1.00052349	1.00115681	1.00178985	1.00242537	1.00305855	1.00369186	1.00432052	1.00494673	1.00556576	1.00617936	1.00678286
0.987495745	0.987145021	0.986855313	0.986623059	0.986448504	0.986326706	0.986258401	0.986238158	0.986267057	0.986339176	0.986455962	0.986611297	0.986806971	0.987036725	0.987302634	0.987598408	0.987926422	0.988280545	0.988663362	0.989068768	0.98949959	0.989949909	0.990422723	0.990912329	0.99142185	0.991945666	0.992487077	0.993040639	0.993609712	0.994189004	0.994781935	0.99538327	0.995996491	0.996616468	0.99724663	0.99788195	0.998525818	0.99917321	0.999827432	1.0004835	1.00114455	1.00180568	1.00246979	1.00313197	1.00379485	1.00445357	1.00511042	1.00576057	1.00640589	1.00704161
0.986515453	0.986169189	0.98588695	0.985664817	0.985503049	0.985396221	0.985345109	0.985343756	0.985393323	0.98548746	0.985627695	0.985807359	0.986028374	0.986284073	0.986576663	0.986899455	0.987254961	0.987636628	0.988047232	0.988480418	0.98893915	0.989417196	0.989917748	0.990434855	0.990971837	0.991522926	0.992091575	0.992672133	0.993268173	0.993874262	0.994494012	0.99512209	0.995762156	0.996408932	0.997066078	0.997728468	0.99839968	0.999074609	0.999756742	1.00044099	1.0011307	1.00182087	1.00251456	1.00320679	1.00390036	1.00459029	1.00527904	1.00596166	1.00664012	1.00730954
0.985466974	0.985126834	0.984853972	0.984644012	0.984497223	0.984407679	0.984376183	0.984396233	0.984469043	0.984587748	0.98475394	0.984960472	0.985209342	0.985493433	0.985815062	0.986167147	0.986552308	0.986963645	0.987404053	0.987866914	0.988355318	0.988862804	0.989392704	0.989938853	0.990504713	0.991084398	0.991681495	0.992290239	0.992914364	0.993548312	0.994195852	0.994851606	0.99551938	0.996193849	0.996878849	0.997569157	0.998268525	0.998971811	0.999682669	1.00039598	1.00111525	1.00183538	1.00255961	1.00328291	1.00400825	1.00473057	1.00545248	1.0061689	1.00688195	1.00758664
0.984353474	0.984020994	0.98375929	0.983563411	0.983433647	0.983363567	0.983354018	0.983397839	0.98349632	0.983641995	0.983836574	0.984072389	0.98435155	0.984666337	0.985019246	0.98540279	0.985819739	0.986262756	0.986734921	0.987229242	0.987749025	0.988287581	0.9888484	0.989425017	0.990021134	0.990630654	0.991257381	0.991895424	0.992548698	0.99321147	0.993887761	0.994572061	0.995268395	0.995971366	0.996685013	0.997403989	0.998132299	0.998864694	0.999605063	1.00034821	1.00109787	1.0018488	1.00260452	1.00335985	1.004118	1.0048738	1.00563005	1.00638154	1.00713061	1.00787207
0.983164471	0.982841691	0.982593441	0.982414182	0.982304217	0.982256461	0.982271794	0.982342402	0.982469623	0.982645356	0.982871393	0.983139474	0.983451799	0.98380013	0.984187074	0.984604692	0.985055882	0.985532935	0.986039066	0.986566964	0.987120087	0.987691524	0.988284902	0.988893573	0.989521403	0.990162127	0.990819714	0.991488202	0.992171655	0.992864268	0.99357024	0.994283967	0.995009658	0.995741895	0.996484889	0.997233262	0.99799122	0.998753444	0.999524041	1.00029776	1.00107852	1.00186107	1.00264912	1.00343742	1.00422938	1.00501972	1.00581147	1.00659932	1.0073858	1.00816558
0.981903314	0.981592134	0.981359526	0.981199282	0.981111725	0.981088983	0.981132	0.981232271	0.981391219	0.981599935	0.981860338	0.982163513	0.982511813	0.982896405	0.983320053	0.983774214	0.984262004	0.984775343	0.985317618	0.985881108	0.986469488	0.987075515	0.987703061	0.988345293	0.989006267	0.989679474	0.99036914	0.99106913	0.991783765	0.992507145	0.993243674	0.993987618	0.994743451	0.995505641	0.996278664	0.997057079	0.997845328	0.99863801	0.999439502	1.00024443	1.001057	1.00187187	1.00269304	1.00351512	1.00434182	1.0051677	1.00599605	1.00682145	1.00764667	1.00846621
0.980558083	0.980261112	0.980047066	0.979908988	0.9798472	0.979853024	0.979927437	0.980061078	0.980255439	0.980500837	0.980799278	0.981141117	0.981528829	0.98195297	0.98241642	0.982910132	0.983437363	0.983989623	0.984570454	0.985171819	0.985797543	0.986440127	0.987103611	0.987781022	0.98847657	0.989183624	0.989906587	0.990639207	0.991385994	0.992141031	0.992908893	0.993683817	0.994470485	0.99526328	0.996066908	0.996875925	0.997694986	0.998518679	0.9993516	1.0001883	1.00103327	1.0018811	1.00273606	1.00359269	1.00445495	1.0053173	1.00618331	1.00704742	1.00791267	1.00877342
0.979132386	0.978852047	0.978659297	0.978546373	0.978513621	0.978551388	0.978660705	0.978831233	0.979064582	0.97935021	0.979690254	0.980074153	0.980504571	0.980971404	0.981477721	0.982013867	0.982583312	0.983177005	0.983798738	0.984440155	0.985105281	0.985786289	0.986487469	0.987201592	0.987933123	0.988675302	0.989432749	0.990199049	0.990978972	0.991766486	0.992566437	0.993373004	0.994191127	0.995015094	0.995849898	0.996689999	0.997540361	0.998395496	0.999260308	1.00012927	1.00100717	1.0018885	1.00277786	1.00366968	1.00456824	1.0054679	1.00637254	1.00727644	1.00818294	1.00908624
0.977612532	0.977352116	0.977184434	0.977100679	0.977101218	0.977175338	0.977324116	0.977536136	0.977813089	0.978143428	0.978529398	0.9789596	0.979436822	0.979950216	0.980503009	0.981084984	0.981699762	0.982337844	0.983003183	0.983687122	0.984393849	0.985115332	0.985856029	0.986608536	0.987377497	0.988156101	0.988949134	0.989750143	0.990564089	0.991384876	0.992217566	0.993056361	0.993906408	0.994762014	0.995628404	0.996499981	0.997381975	0.99826888	0.999165876	1.00006744	1.00097864	1.00189391	1.00281813	1.00374566	1.00468114	1.00561883	1.00656294	1.00750762	1.00845652	1.00940372
0.976002371	0.975764988	0.975625908	0.97557512	0.975613023	0.975727724	0.975920379	0.976178285	0.976503254	0.976882598	0.977318744	0.977799338	0.978327359	0.97889102	0.979493805	0.980124882	0.980788089	0.981473404	0.98218503	0.982913857	0.983664361	0.984428275	0.985210274	0.986002743	0.986810591	0.987626846	0.98845657	0.989293238	0.990142054	0.990996833	0.99186293	0.992734476	0.993616912	0.994504521	0.995402815	0.996306145	0.997220073	0.998138998	0.999068453	1.00000285	1.00094763	1.00189713	1.00285661	1.00382031	1.00479325	1.00576957	1.0067539	1.00774021	1.00873258	1.0097249
0.974286161	0.974076031	0.973970294	0.973957626	0.974038427	0.974199318	0.97444151	0.974750996	0.975129665	0.975563542	0.976055188	0.976591216	0.977174747	0.977793191	0.978450189	0.979134248	0.979849382	0.980585168	0.981345972	0.982122368	0.982919002	0.98372744	0.984552525	0.98538659	0.986234716	0.987089867	0.98795729	0.988830485	0.989714852	0.990604248	0.991504241	0.99240895	0.993324055	0.994243886	0.995174209	0.99610942	0.997055352	0.998006383	0.998968369	0.999935681	1.00091412	1.00189797	1.00289288	1.003893	1.00490377	1.00591919	1.00694432	1.007973	1.00900977	1.01004834
0.972467902	0.97228905	0.972221239	0.972251604	0.972380563	0.97259302	0.972890285	0.973256837	0.973694715	0.974188423	0.974740732	0.975337061	0.975980765	0.976658352	0.9773737	0.978114484	0.978885019	0.979674414	0.980487274	0.981313823	0.982158962	0.983013955	0.983883944	0.98476116	0.985650923	0.986546123	0.987452266	0.988362793	0.989283396	0.990207942	0.991142265	0.992080462	0.993028524	0.993980732	0.994943209	0.995910336	0.996888277	0.99787139	0.99886591	0.999866113	1.00087824	1.00189646	1.00292688	1.00396355	1.0050124	1.00606724	1.00713365	1.00820532	1.00928728	1.01037306
0.970529179	0.970387191	0.970363553	0.970443609	0.970627785	0.970899033	0.971258721	0.971689497	0.972193511	0.972753792	0.973373243	0.97403595	0.974745454	0.975487388	0.976265787	0.977067687	0.977897572	0.978744111	0.979612093	0.980491562	0.98138758	0.982291276	0.983207965	0.984129873	0.985062494	0.98599881	0.986944505	0.987893076	0.988850408	0.989810467	0.9907793	0.991751113	0.992732142	0.993716708	0.994711212	0.99571008	0.996719788	0.997734741	0.998761511	0.999794366	1.00083992	1.00189231	1.00295809	1.00403124	1.00511813	1.00621251	1.00732045	1.00843552	1.00956328	1.01069705
0.968474242	0.968374448	0.968401016	0.968537179	0.968783403	0.96912038	0.969549575	0.970051489	0.970628469	0.971261841	0.971954735	0.972689689	0.973470547	0.974281884	0.975128013	0.975995282	0.976888439	0.977795572	0.978721777	0.979656857	0.980606118	0.981560575	0.982525799	0.983493908	0.984470677	0.985449115	0.986435171	0.987422402	0.988416963	0.989412845	0.990416387	0.991421855	0.992435799	0.993452593	0.994478966	0.995509319	0.996550532	0.997596972	0.998655646	0.999720794	1.00079946	1.00188571	1.00298661	1.004096	1.00522083	1.00635471	1.00750432	1.00866303	1.00983702	1.01101937
0.966281141	0.966231012	0.966316251	0.966517379	0.966834878	0.967246908	0.967754998	0.968337172	0.968995925	0.969710654	0.970484653	0.971299072	0.972157936	0.973044712	0.973963928	0.974901381	0.975861998	0.976833518	0.977821198	0.978814707	0.979819528	0.980826767	0.981842146	0.982857859	0.983879836	0.984901232	0.985928182	0.986954471	0.987986438	0.989018226	0.990056385	0.991095324	0.992141834	0.993190456	0.994248186	0.995309511	0.996381639	0.997458974	0.998548898	0.999645686	1.0007568	1.00187631	1.00301174	1.00415688	1.00531923	1.0064923	1.00768337	1.00888565	1.01010599	1.01133729
0.963954424	0.963961107	0.964113094	0.964387734	0.964785543	0.965281651	0.96587773	0.966548976	0.967298111	0.968102246	0.968964979	0.969865895	0.970809312	0.971777424	0.97277512	0.973787489	0.974819758	0.975859345	0.976911779	0.97796649	0.979029263	0.98009124	0.981158388	0.982223011	0.983291287	0.984356449	0.985424907	0.986490596	0.987560135	0.988627813	0.989700476	0.990772631	0.991851385	0.992931362	0.994019897	0.995111559	0.996213947	0.997321468	0.998441953	0.999569626	1.00071248	1.0018645	1.0030338	1.00421405	1.00541337	1.00662514	1.00785735	1.00910299	1.01036968	1.0116501
0.961467656	0.961541351	0.961771512	0.962131659	0.962622297	0.96321478	0.963910868	0.964682741	0.965533271	0.966437041	0.967397893	0.968393787	0.969429262	0.970485535	0.971567689	0.972660229	0.973768593	0.974880099	0.976000451	0.977119124	0.978242047	0.979360559	0.980480785	0.981595362	0.982710617	0.983820053	0.984930232	0.986035359	0.987142242	0.988245477	0.989352125	0.990456919	0.991567199	0.992677748	0.993796187	0.994917243	0.996048844	0.997185516	0.998335475	0.999492977	1.00066648	1.00184995	1.00305204	1.00426638	1.00550173	1.00675135	1.00802393	1.00931232	1.01062494	1.01195428
0.958825503	0.958976073	0.959295489	0.959752715	0.96034828	0.961049083	0.961857071	0.962740828	0.963703512	0.964716891	0.965785168	0.966884393	0.968019474	0.969170607	0.970343199	0.97152111	0.972710128	0.97389738	0.975088874	0.976274181	0.977459499	0.978636316	0.979811032	0.980976552	0.982139464	0.983293571	0.984445675	0.985590218	0.986734275	0.987872677	0.989012782	0.990149529	0.991290574	0.992430816	0.993578251	0.994727689	0.99588745	0.997052136	0.998230414	0.999416541	1.00061952	1.00183325	1.003067	1.0043143	1.00558462	1.00687106	1.00818313	1.00951349	1.01087147	1.01224931
0.955995489	0.956237397	0.956662105	0.957232892	0.957950297	0.958775871	0.959711698	0.960722126	0.961810521	0.96294593	0.964132767	0.965345248	0.966588538	0.967842003	0.96911128	0.970380022	0.971654177	0.972920949	0.974186526	0.975440866	0.976690319	0.977926838	0.979156945	0.980374001	0.981584748	0.98278349	0.983977177	0.985160682	0.986341239	0.987514024	0.988686591	0.989854211	0.991024777	0.992193455	0.993368523	0.994544958	0.995731414	0.996922612	0.998127623	0.999340799	1.00057162	1.00181402	1.00307782	1.00435652	1.00566026	1.00698205	1.00833221	1.00970326	1.01110548	1.01253087
0.952982416	0.953329674	0.953875374	0.954575779	0.955431477	0.956397792	0.957477033	0.958628618	0.959856297	0.961125941	0.962442366	0.963777878	0.965138068	0.966501329	0.967873678	0.96923863	0.970602455	0.9719525	0.973295253	0.974621023	0.97593644	0.977233964	0.978520374	0.979789512	0.981048362	0.982291659	0.983526614	0.984748515	0.98596485	0.987171133	0.988375184	0.989572536	0.990771389	0.991967148	0.993168431	0.994370349	0.995581973	0.996798081	0.998028218	0.999266779	1.00052377	1.0017931	1.00308526	1.00439364	1.00572916	1.0070847	1.00847145	1.00988174	1.01132691	1.01279869
0.94974543	0.9502192	0.950909284	0.951762703	0.952780015	0.953909147	0.955152548	0.956464196	0.957848135	0.959266928	0.96072571	0.962195385	0.963681766	0.965162746	0.966644547	0.968110964	0.969568459	0.971005053	0.972427344	0.973826345	0.97520882	0.976568023	0.977910872	0.979231985	0.980538456	0.981825644	0.9831009	0.984360092	0.985610865	0.986849243	0.98808322	0.989308712	0.99053413	0.991755194	0.992980772	0.994206243	0.995441004	0.996680004	0.997933183	0.999195026	1.00047602	1.00177012	1.00308841	1.00442429	1.00578939	1.0071765	1.00859771	1.01004517	1.01153132	1.01304762
0.946289643	0.946910434	0.947767513	0.948796739	0.949998704	0.951312294	0.952740268	0.954230538	0.955787607	0.957370401	0.958984555	0.960599485	0.962221452	0.963828028	0.965425855	0.966999037	0.968554392	0.970080726	0.971584951	0.973058915	0.97450964	0.975931169	0.977330665	0.97870353	0.980057097	0.981387402	0.982702025	0.983997351	0.985281258	0.986550231	0.987812525	0.989064432	0.990314647	0.991559154	0.99280712	0.994054145	0.995309984	0.996569736	0.997843796	0.999126696	1.00042947	1.00174608	1.00308825	1.00444932	1.00584171	1.00725807	1.0087115	1.0101939	1.01171892	1.01327774
0.942562664	0.943362771	0.944421697	0.945660655	0.9470802	0.948608225	0.950247701	0.951940283	0.953690752	0.955454945	0.957238788	0.959010861	0.960777716	0.96251751	0.964237066	0.965921524	0.967577855	0.969196171	0.970783542	0.972333159	0.973852138	0.975335657	0.976790972	0.978214513	0.979613738	0.980985603	0.982337794	0.983667405	0.984982424	0.986279915	0.987568295	0.988844362	0.990117005	0.991382589	0.992650505	0.993916634	0.995191004	0.996468947	0.997761226	0.999062521	1.00038435	1.00172071	1.00308393	1.00446734	1.0058841	1.00732679	1.00880944	1.01032382	1.01188477	1.01348322
0.938569475	0.939580395	0.940875165	0.942356949	0.944026305	0.945798306	0.947676313	0.94959482	0.9515591	0.953522073	0.955490185	0.957431433	0.95935286	0.961233516	0.963080677	0.964880874	0.966641454	0.968353977	0.970025854	0.971651691	0.97323891	0.974783938	0.976294256	0.977767315	0.979210796	0.980622541	0.982010433	0.98337231	0.984716363	0.986040202	0.987352447	0.988650349	0.989943025	0.991227192	0.992512543	0.993795207	0.995085536	0.996379044	0.997686872	0.999003813	1.00034188	1.00169513	1.00307651	1.0044793	1.00591747	1.00738346	1.00889231	1.0104356	1.01202941	1.01366443
0.934242159	0.935515961	0.937100628	0.938875393	0.940840643	0.942896964	0.945047888	0.947221188	0.949422402	0.951603063	0.953769843	0.955891746	0.957976012	0.960003757	0.961982488	0.963901141	0.965767213	0.967574434	0.969330347	0.971031459	0.972685336	0.974290048	0.975853166	0.977373444	0.978858637	0.980307652	0.981728468	0.98311982	0.984490005	0.985837328	0.987170508	0.988487336	0.989797058	0.991096837	0.992396568	0.993692726	0.994995915	0.996301884	0.997622078	0.998951458	1.00030245	1.00166923	1.0030653	1.00448394	1.00593987	1.00742545	1.00895668	1.01052499	1.01214771	1.01381525
0.929585059	0.93117251	0.933100081	0.935217181	0.937524053	0.939904804	0.942363241	0.944820467	0.947282504	0.949700085	0.952080432	0.954394557	0.956650251	0.958831367	0.960945913	0.962985616	0.964958454	0.966860665	0.968700135	0.970475436	0.97219442	0.97385681	0.975470441	0.977035424	0.97855971	0.980043251	0.98149421	0.982912139	0.984305498	0.98567328	0.987024368	0.988357074	0.989680822	0.990993173	0.992304227	0.993610756	0.994923641	0.996238843	0.997568155	0.998906685	1.00026729	1.00164418	1.00305142	1.00448232	1.0059523	1.00745369	1.00900343	1.01059278	1.01224036	1.01393627
0.924511949	0.92650134	0.928857541	0.931391855	0.934104006	0.936861697	0.939668571	0.94244231	0.945188939	0.947861587	0.950467654	0.952982688	0.955414729	0.957752174	0.960003272	0.962163645	0.96424154	0.966236461	0.968156471	0.97000273	0.971783196	0.973499582	0.97515983	0.976765647	0.978325057	0.979839259	0.981316469	0.982757187	0.984169925	0.985554448	0.986919713	0.98826465	0.989598775	0.990920122	0.99223889	0.99355222	0.994871157	0.996191956	0.997526665	0.998870597	1.00023694	1.00162004	1.00303441	1.00447343	1.00595315	1.00746587	1.00902945	1.010635	1.01230235	1.01402138
0.919025168	0.921502818	0.924371881	0.927397868	0.930579696	0.933767714	0.936965306	0.940088972	0.94314498	0.946091314	0.948936004	0.951660698	0.954274266	0.956770726	0.959159071	0.961439446	0.963620658	0.96570568	0.967703059	0.969616683	0.971454829	0.973221269	0.974924154	0.976566731	0.978157184	0.979697951	0.98119739	0.982656931	0.984085196	0.985482642	0.986858327	0.988211738	0.989552517	0.990879149	0.99220195	0.993518417	0.994839758	0.996162473	0.997498842	0.998844353	1.00021253	1.00159784	1.00301527	1.00445821	1.00594334	1.0074629	1.00903561	1.01065247	1.01233449	1.01407134
0.913028609	0.916150061	0.919666664	0.923293199	0.927026616	0.930707737	0.934338694	0.937843203	0.94122714	0.9444593	0.947547988	0.950484449	0.953278141	0.955930681	0.958451618	0.960846789	0.963125363	0.965294468	0.967362932	0.969337746	0.971227361	0.973037882	0.974777515	0.976451238	0.978067259	0.979629353	0.98114589	0.982619351	0.98405835	0.985464136	0.986845758	0.988203317	0.989546463	0.990874184	0.992196842	0.993512341	0.994831963	0.996152511	0.997486375	0.998829295	1.000195	1.00157814	1.00299404	1.0044362	1.00592178	1.00744307	1.00901947	1.01064197	1.01233258	1.01408085
0.906516806	0.910435942	0.914735335	0.919073572	0.923443764	0.927683602	0.931793484	0.935711165	0.939442934	0.94297307	0.946311307	0.949461077	0.952433266	0.955238236	0.957886735	0.960390777	0.962760353	0.965006975	0.967139954	0.969169361	0.971103993	0.972952246	0.974722519	0.976421489	0.97805747	0.979635467	0.981163886	0.982646187	0.984091012	0.985500385	0.98688337	0.98824064	0.989581843	0.990906397	0.992224712	0.993535055	0.994848767	0.996162973	0.997490142	0.998826252	1.00018517	1.00156174	1.00297152	1.00440815	1.00588921	1.00740707	1.00898173	1.01060415	1.0122973	1.01405057
0.899440933	0.904430004	0.909708232	0.914901585	0.919995735	0.924853366	0.929471408	0.933818292	0.9379005	0.941725694	0.945305191	0.948658205	0.951797091	0.954742581	0.957506458	0.960107663	0.962556827	0.964870219	0.967057424	0.969131851	0.971102424	0.972979934	0.974772829	0.976489553	0.978138379	0.979725622	0.981259616	0.982744815	0.98418978	0.985597327	0.986976437	0.988328403	0.989662787	0.990979493	0.992288853	0.993589531	0.994892827	0.99619621	0.997512142	0.998836883	1.00018434	1.00154958	1.0029483	1.00437431	1.00584546	1.00735425	1.00892112	1.01053712	1.0122259	1.01397686
0.891774291	0.898110888	0.904574038	0.910776376	0.916690458	0.922229489	0.927387985	0.932179908	0.93661497	0.94073048	0.944541716	0.948085962	0.951378478	0.954451081	0.957317209	0.96000281	0.962519466	0.964888096	0.967118768	0.969228118	0.971225255	0.973123197	0.974930484	0.976657184	0.978311579	0.979901203	0.981434345	0.982916359	0.984355725	0.985755939	0.987125886	0.988467438	0.989790054	0.991094129	0.992389882	0.993676346	0.994964712	0.99625275	0.997552878	0.99886164	1.00019293	1.00154207	1.00292476	1.00433504	1.00579087	1.00728494	1.008838	1.01044119	1.01211872	1.01386004
0.883730712	0.891842286	0.899708544	0.90705557	0.913834217	0.92006883	0.925752398	0.93096518	0.93572255	0.940097419	0.94411014	0.947817429	0.951237595	0.954413707	0.957360668	0.960111381	0.96267803	0.965086069	0.967345797	0.969476956	0.971488646	0.973396072	0.975207666	0.97693507	0.978586437	0.980170479	0.981695323	0.983167212	0.984594454	0.985981219	0.987336204	0.988661835	0.989967383	0.99125372	0.992530871	0.993798267	0.995066905	0.996334895	0.997614479	0.998902523	1.00021277	1.00154085	1.00290233	1.00429155	1.00572641	1.00719985	1.00873269	1.01031632	1.01197517	1.0136989
0.875249476	0.88560445	0.895127464	0.903773354	0.911470402	0.918411738	0.924601265	0.930203421	0.935247162	0.939844764	0.944024887	0.947863517	0.951383057	0.954636992	0.957642042	0.960437378	0.963035794	0.965466719	0.967740651	0.96988004	0.971893986	0.973799645	0.9756053	0.977323963	0.978963606	0.980533968	0.982042996	0.983497719	0.984906252	0.986273375	0.987607569	0.988911734	0.990194913	0.991458374	0.992711905	0.993955332	0.995199421	0.996442629	0.997696928	0.998959493	1.00024382	1.00154583	1.00288093	1.00424373	1.00565194	1.00709883	1.00860504	1.01016233	1.01179507	1.01349326
0.867434489	0.880452985	0.891667027	0.901569523	0.910076164	0.917605913	0.92419175	0.930083666	0.935331099	0.940080436	0.944369607	0.948290089	0.951867606	0.95516393	0.958196732	0.961010256	0.963617363	0.966050848	0.968320981	0.970452525	0.972454312	0.974345162	0.976133071	0.977832259	0.979450401	0.980998126	0.982483082	0.983912998	0.985295694	0.986636518	0.987943653	0.989220454	0.990475651	0.991710897	0.992935665	0.994150148	0.995364783	0.996578387	0.997802573	0.999034863	1.00028837	1.0015594	1.00286292	1.00419398	1.00556986	1.00698425	1.00845741	1.00998152	1.01158062	1.01324516
0.860318419	0.876535914	0.889513379	0.900593286	0.909767208	0.917729906	0.924576782	0.930639796	0.935996213	0.940818084	0.94515305	0.949102528	0.952694704	0.955996592	0.959026017	0.961830664	0.964423033	0.966838436	0.96908662	0.97119411	0.973169264	0.975032186	0.976790509	0.978459443	0.980046305	0.981562427	0.983015073	0.984412541	0.985762286	0.987070156	0.988343979	0.989587513	0.990809121	0.992010816	0.993201692	0.994382261	0.995562549	0.996741718	0.997930957	0.999128168	1.00034598	1.00158105	1.00284784	1.00414178	1.00547964	1.00685556	1.00828921	1.00977329	1.01133115	1.01295391
0.857454059	0.876059706	0.890097908	0.90170226	0.911088816	0.919116716	0.925972383	0.932012198	0.937339482	0.942127137	0.94642739	0.950341542	0.95389694	0.9571617	0.960152039	0.962917232	0.965468522	0.967842726	0.970048683	0.972114123	0.974046697	0.975867403	0.977583341	0.979210417	0.980755486	0.982230405	0.983641995	0.984998978	0.98630839	0.987576444	0.988810552	0.990014804	0.991197136	0.992359887	0.9935117	0.994653395	0.995794517	0.996934555	0.998084173	0.999241638	1.00041899	1.00161332	1.00283839	1.00409016	1.0053846	1.00671643	1.00810445	1.00954201	1.01105146	1.01262469
-4.24638217e-05	-0.000141734406	-0.000275381538	-0.000449437365	-0.000649279053	-0.000881075024	-0.00113199394	-0.00140814697	-0.00169775209	-0.00200683219	-0.00232429553	-0.00265607357	-0.00299154218	-0.00333650966	-0.00368081267	-0.00403013319	-0.00437479311	-0.00472032753	-0.00505750691	-0.00539172901	-0.00571429032	-0.00603041391	-0.00633191721	-0.00662386166	-0.00689859044	-0.00716098329	-0.00740394161	-0.00763216139	-0.00783908857	-0.00802923305	-0.00819659552	-0.00834549298	-0.00847049008	-0.00857570904	-0.00865627324	-0.00871610565	-0.00875088815	-0.00876436675	-0.00875276468	-0.00871965027	-0.00866178095	-0.00858256761	-0.00847929436	-0.00835522371	-0.00820816119	-0.00804123086	-0.00785273542	-0.00764568155	-0.00741886535	-0.00717520466
-0.00010221507	-0.000236357284	-0.000399908717	-0.000599642187	-0.00082436327	-0.00108091719	-0.00135687281	-0.00165903024	-0.00197508035	-0.00231173878	-0.00265708833	-0.00301774452	-0.00338217269	-0.00375685835	-0.00413067621	-0.00450997321	-0.00488412272	-0.00525931252	-0.00562538336	-0.00598836768	-0.00633864106	-0.00668205497	-0.00700955724	-0.00732680996	-0.00762532302	-0.00791055678	-0.0081746264	-0.0084227928	-0.00864777775	-0.00885462597	-0.00903664884	-0.00919868805	-0.00933468222	-0.00944925624	-0.00953696434	-0.00960220011	-0.00964011812	-0.00965493495	-0.00964241575	-0.00960656602	-0.00954373081	-0.00945773866	-0.00934551892	-0.00921074643	-0.0090509222	-0.008869552	-0.00866468903	-0.00843970838	-0.00819320389	-0.00792846146
-0.000141711767	-0.000311601748	-0.0005072836	-0.000736231454	-0.000988690329	-0.00127219784	-0.00157473778	-0.00190378938	-0.00224672262	-0.00261093403	-0.00298383159	-0.00337269952	-0.00376521494	-0.00416852149	-0.00457061641	-0.00497850491	-0.00538067022	-0.00578394581	-0.00617730175	-0.00656738715	-0.00694370863	-0.00731273985	-0.00766460222	-0.00800555182	-0.00832629622	-0.00863287039	-0.00891663035	-0.0091834	-0.00942520633	-0.00964761956	-0.00984327888	-0.0100175487	-0.0101637678	-0.0102870535	-0.0103813959	-0.0104516635	-0.0104924934	-0.0105085653	-0.0104951939	-0.0104568187	-0.010389371	-0.0102970998	-0.0101765706	-0.0100318645	-0.00986017316	-0.0096653876	-0.00944529261	-0.00920363542	-0.00893878891	-0.00865439759
-0.000174926321	-0.000377938784	-0.000604513063	-0.00086280689	-0.00114343284	-0.001454592	-0.00178430023	-0.00214069199	-0.00251075322	-0.00290253958	-0.00330282572	-0.00371954798	-0.00413963643	-0.0045708732	-0.00500045188	-0.00543600985	-0.00586519885	-0.00629547615	-0.00671498961	-0.00713099299	-0.00753218025	-0.00792561635	-0.00830064126	-0.00866408213	-0.0090059014	-0.0093326915	-0.00963508731	-0.00991945203	-0.0101771403	-0.0104142411	-0.0106227743	-0.0108085974	-0.0109644626	-0.0110959687	-0.0111965709	-0.0112715941	-0.0113151928	-0.0113324768	-0.0113183233	-0.0112775948	-0.01120583	-0.0111076746	-0.0109793469	-0.01082531	-0.0106424581	-0.0104350458	-0.0102006021	-0.00994321984	-0.00966106101	-0.0093581062
-0.000201910161	-0.000435381662	-0.000691591737	-0.00097937566	-0.00128859067	-0.00162810219	-0.0019855517	-0.00236973484	-0.00276716196	-0.00318654923	-0.003614055	-0.00405827169	-0.00450540641	-0.00496388652	-0.00542014241	-0.00588244344	-0.00633764845	-0.0067938426	-0.007238373	-0.00767911162	-0.00810396384	-0.00852058198	-0.00891755484	-0.00930228528	-0.00966400624	-0.0100098828	-0.0103298416	-0.0106307895	-0.0109034091	-0.0111543267	-0.0113749499	-0.0115716428	-0.0117365678	-0.0118758135	-0.0119822887	-0.012061798	-0.012108007	-0.0121264655	-0.0121115986	-0.0120687047	-0.0119929063	-0.011889272	-0.0117536514	-0.0115909029	-0.0113975939	-0.0111783611	-0.0109304422	-0.0106583037	-0.0103598622	-0.0100394454
-0.000226476919	-0.000488245913	-0.000772598602	-0.00108901416	-0.00142631471	-0.00179400134	-0.00217910981	-0.00259106863	-0.00301582393	-0.00346271726	-0.00391727455	-0.00438870927	-0.00486253326	-0.00534779156	-0.00583019212	-0.00631860359	-0.00679914448	-0.00728048639	-0.00774923841	-0.00821385783	-0.00866152343	-0.00910044689	-0.00951850257	-0.00992364226	-0.0103044237	-0.010668544	-0.0110052845	-0.0113220562	-0.0116089233	-0.0118730107	-0.0121051587	-0.0123122012	-0.0124857617	-0.0126323802	-0.0127444678	-0.0128282671	-0.0128769895	-0.0128965973	-0.0128810981	-0.0128361865	-0.0127566113	-0.0126478145	-0.0125053161	-0.0123343315	-0.0121311308	-0.011900688	-0.011639989	-0.0113538233	-0.0110398931	-0.0107028263
-0.000248626221	-0.000536542585	-0.000847530269	-0.00119172054	-0.0015565883	-0.00195228407	-0.00236495467	-0.00280468077	-0.00325670476	-0.00373100925	-0.00421242949	-0.00471081146	-0.00521094274	-0.00572250936	-0.00623049429	-0.00674437941	-0.00724954594	-0.00775526576	-0.00824741359	-0.00873505383	-0.009204647	-0.00966499086	-0.0101032288	-0.0105278897	-0.0109268541	-0.011308371	-0.0116610747	-0.0119929084	-0.012293305	-0.012569914	-0.0128129932	-0.0130298728	-0.0132116151	-0.0133652441	-0.0134826569	-0.0135705632	-0.0136216839	-0.0136424349	-0.0136263621	-0.0135795987	-0.0134964858	-0.0133828732	-0.0132339028	-0.013055186	-0.0128426438	-0.0126016364	-0.0123288466	-0.0120294195	-0.011700786	-0.0113479204
-0.000269540163	-0.000582160284	-0.000918604203	-0.00128961583	-0.00168133024	-0.00210450891	-0.0025443568	-0.00301156377	-0.00349061698	-0.00399209947	-0.00450014392	-0.00502518841	-0.00555132643	-0.00608883351	-0.00662200515	-0.007160895	-0.00769019277	-0.00821973498	-0.00873472252	-0.0092447691	-0.00973567151	-0.0102167691	-0.0106745558	-0.0111180868	-0.0115346211	-0.0119329081	-0.0123009934	-0.0126473096	-0.0129607332	-0.0132493786	-0.013502974	-0.0137292969	-0.0139189189	-0.0140792908	-0.0142018516	-0.0142937226	-0.0143471985	-0.0143690868	-0.0143525368	-0.0143040518	-0.0142176221	-0.0140994519	-0.0139443623	-0.0137582912	-0.0135368689	-0.0132857742	-0.0130014434	-0.0126893184	-0.0123466075	-0.0119785579
-0.00028918975	-0.000625085941	-0.000985790234	-0.00138268447	-0.00180050787	-0.00225066047	-0.00271727644	-0.00321167706	-0.00371748995	-0.0042459262	-0.00478032551	-0.00533175331	-0.00588356091	-0.00644663094	-0.00700454637	-0.00756797029	-0.00812086176	-0.00867366369	-0.00921088005	-0.00974269963	-0.0102542433	-0.0107554247	-0.0112320694	-0.011693803	-0.0121272356	-0.0125416584	-0.0129244971	-0.0132847187	-0.0136106112	-0.0139108011	-0.0141744503	-0.014409832	-0.0146069891	-0.0147738475	-0.014901339	-0.0149970477	-0.0150527976	-0.0150758418	-0.0150588794	-0.0150088363	-0.0149192895	-0.0147968575	-0.0146359752	-0.0144429746	-0.0142131211	-0.0139524694	-0.0136571362	-0.0133329345	-0.0129767608	-0.0125942043
-0.00030807391	-0.000666285946	-0.00105038542	-0.00147234086	-0.00191559811	-0.00239214653	-0.00288506611	-0.00340626101	-0.00393849895	-0.00449356721	-0.00505403727	-0.00563154966	-0.00620873666	-0.00679703975	-0.00737937026	-0.00796694223	-0.00854304831	-0.00911867728	-0.00967769169	-0.0102308071	-0.0107625366	-0.0112833023	-0.0117783326	-0.0122577556	-0.0127076161	-0.0131376856	-0.0135348476	-0.0139085338	-0.0142465137	-0.014557864	-0.0148312637	-0.0150754084	-0.0152798853	-0.0154530254	-0.015585336	-0.0156847863	-0.0157428074	-0.0157670175	-0.0157497461	-0.0156982623	-0.0156058114	-0.0154793387	-0.0153129705	-0.0151133479	-0.014875456	-0.0146056377	-0.0142997648	-0.0139639278	-0.013594797	-0.0131982137
-0.000326136673	-0.000705726378	-0.0011123363	-0.00155855917	-0.00202655336	-0.00252893117	-0.00304765656	-0.0035952543	-0.00415354285	-0.00473492772	-0.00532114137	-0.00592443896	-0.0065266645	-0.00713986751	-0.007746224	-0.00835754442	-0.00895641968	-0.00955442772	-0.0101347451	-0.010708667	-0.0112600488	-0.0117998744	-0.012312744	-0.0128093306	-0.0132750732	-0.01372029	-0.0141312714	-0.0145179707	-0.0148675899	-0.0151897182	-0.0154724953	-0.015725109	-0.0159366299	-0.0161158639	-0.0162528279	-0.016355946	-0.0164161868	-0.0164416042	-0.0164240854	-0.0163713205	-0.0162761433	-0.0161459027	-0.0159743305	-0.0157684554	-0.015522895	-0.0152443721	-0.0149284088	-0.0145814576	-0.0141998676	-0.013789823
-0.000343709477	-0.000744006907	-0.00117250116	-0.00164235128	-0.00213452413	-0.00266219653	-0.0032062792	-0.00377986122	-0.00436384754	-0.00497120184	-0.00558286338	-0.00621163416	-0.00683861261	-0.00747639314	-0.00810647372	-0.00874119904	-0.00936252018	-0.00998253239	-0.0105837948	-0.0111781122	-0.0117487683	-0.0123072381	-0.0128375678	-0.0133509046	-0.0138321612	-0.0142921193	-0.0147165768	-0.0151159269	-0.0154768935	-0.0158094913	-0.0161014158	-0.0163622556	-0.0165806648	-0.0167658298	-0.0169073744	-0.0170140901	-0.0170765756	-0.0171032199	-0.0170855663	-0.0170316321	-0.016933936	-0.016800127	-0.0166236429	-0.0164117841	-0.0161589086	-0.01587202	-0.015546385	-0.015188695	-0.0147950892	-0.0143719877
-0.00036070969	-0.000781083406	-0.00123081462	-0.0017236763	-0.00223943594	-0.00279188311	-0.00336083491	-0.00395999421	-0.00456927738	-0.00520225965	-0.00583901425	-0.0064929372	-0.00714431398	-0.00780634206	-0.00845977117	-0.0091175404	-0.00976089815	-0.010402513	-0.0110242725	-0.0116385562	-0.0122280154	-0.0128046867	-0.013351999	-0.0138816484	-0.0143779572	-0.014852234	-0.0152897272	-0.0157013518	-0.0160732854	-0.0164160402	-0.0167167942	-0.0169856247	-0.0172106879	-0.0174016363	-0.0175476209	-0.0176578916	-0.017722582	-0.0177505115	-0.0177327866	-0.0176778493	-0.0175777975	-0.0174406847	-0.0172595436	-0.0170420509	-0.0167821952	-0.0164873669	-0.0161524562	-0.0157845047	-0.0153793208	-0.0149436741
-0.000377397566	-0.00081738293	-0.00128791348	-0.00180331181	-0.00234222719	-0.00291899503	-0.00351242555	-0.00413676657	-0.00477101274	-0.00542927984	-0.00609081726	-0.00676955123	-0.00744503674	-0.00813099035	-0.00880747185	-0.00948793972	-0.0101530162	-0.0108158737	-0.0114578094	-0.0120916879	-0.0126996074	-0.0132940827	-0.0138580386	-0.0144036214	-0.0149146563	-0.0154028928	-0.0158531246	-0.0162766917	-0.0166593413	-0.0170119797	-0.0173213694	-0.0175979751	-0.0178295735	-0.018026171	-0.0181765572	-0.0182903238	-0.0183572554	-0.0183864963	-0.0183688391	-0.0183130177	-0.0182108187	-0.018070579	-0.0178850581	-0.0176621976	-0.0173957278	-0.0170932682	-0.0167494654	-0.0163716006	-0.015955271	-0.0155074579
-0.000393685596	-0.000852851193	-0.00134371309	-0.00188120182	-0.0024428031	-0.00304345698	-0.00366092582	-0.00431005992	-0.00496887241	-0.00565207645	-0.00633801496	-0.0070412173	-0.00774043658	-0.00844996627	-0.00914910571	-0.00985190371	-0.0105382805	-0.0112219935	-0.0118836678	-0.0125367277	-0.0131626525	-0.0137745099	-0.0143546479	-0.0149157478	-0.0154410603	-0.0159428721	-0.0164054353	-0.0168405942	-0.0172335878	-0.0175958242	-0.0179135546	-0.0181977284	-0.0184356444	-0.0186377717	-0.0187924332	-0.0189096701	-0.0189788113	-0.0190094386	-0.0189919169	-0.0189353889	-0.018831204	-0.0186881036	-0.0184984496	-0.0182705771	-0.0179978158	-0.0176881435	-0.017335826	-0.0169485229	-0.016521468	-0.0160619932
-0.000409797775	-0.000887834246	-0.0013987297	-0.00195794637	-0.002541908	-0.00316608852	-0.00380727441	-0.00448084327	-0.00516390744	-0.00587170053	-0.00658173812	-0.00730906654	-0.00803170698	-0.00876445881	-0.00948594411	-0.01021071	-0.0109180596	-0.0116222383	-0.0123033055	-0.0129751556	-0.0136187424	-0.0142475897	-0.0148435664	-0.0154197845	-0.015959048	-0.0164740676	-0.0169486663	-0.0173950898	-0.0177981873	-0.0181697441	-0.0184956311	-0.0187871621	-0.0190312837	-0.019238807	-0.0193977195	-0.0195183739	-0.0195897835	-0.0196218373	-0.0196045948	-0.0195474702	-0.0194415297	-0.0192957702	-0.0191022894	-0.0188696679	-0.0185909758	-0.0182744047	-0.0179139961	-0.0175176173	-0.0170802799	-0.0166095179
-0.000425625659	-0.00092226063	-0.00145285588	-0.00203347135	-0.00263942315	-0.00328678458	-0.00395130805	-0.00464896605	-0.00535589221	-0.00608791593	-0.00682165629	-0.00757274543	-0.00831839583	-0.00907399749	-0.00981739935	-0.0105637249	-0.0112915881	-0.0120158012	-0.0127157834	-0.013405991	-0.0140667514	-0.0147121417	-0.015323468	-0.0159143702	-0.0164671126	-0.0169949331	-0.0174811289	-0.0179384603	-0.0183512851	-0.0187318697	-0.0190655994	-0.0193642763	-0.0196143796	-0.0198271849	-0.0199902195	-0.0201142754	-0.0201879264	-0.0202214989	-0.0202046062	-0.0201470736	-0.0200395481	-0.0198914226	-0.0196943754	-0.0194573812	-0.0191730957	-0.0188500735	-0.0184819733	-0.0180770227	-0.0176298412	-0.0171483273
-0.000441380545	-0.000956415258	-0.00150651662	-0.00210826586	-0.00273597053	-0.00340621904	-0.00409380878	-0.00481522426	-0.00554571478	-0.00630161909	-0.00705875238	-0.00783324558	-0.00860157394	-0.00937962394	-0.0101445847	-0.0109120596	-0.0116600654	-0.0124038787	-0.0131223814	-0.0138304906	-0.0145080345	-0.0151695237	-0.015795808	-0.0164009549	-0.0169668177	-0.0175070307	-0.0180045032	-0.0184723792	-0.0188946513	-0.0192839517	-0.0196253331	-0.0199309324	-0.0201868962	-0.0204048274	-0.0205719491	-0.0206993529	-0.0207753214	-0.0208104483	-0.0207940587	-0.0207362439	-0.0206273902	-0.0204771208	-0.0202768495	-0.0200357646	-0.0197462831	-0.0194171646	-0.0190418414	-0.0186287217	-0.0181722003	-0.0176803496
-0.000456950951	-0.000990218374	-0.00155958916	-0.00218224077	-0.00283140467	-0.00352425697	-0.00423456793	-0.00497941191	-0.00573308686	-0.00651251721	-0.00729262444	-0.00809012203	-0.00888066927	-0.00968073115	-0.0104667546	-0.0112549177	-0.0120225368	-0.0127854539	-0.0135219259	-0.014247423	-0.0149411811	-0.0156182562	-0.0162589373	-0.0168778363	-0.0174562888	-0.0180084346	-0.0185166854	-0.0189947025	-0.0194259932	-0.0198236835	-0.0201723682	-0.0204846539	-0.0207462211	-0.0209691447	-0.0211402083	-0.0212709398	-0.0213491824	-0.0213859566	-0.0213701509	-0.0213122725	-0.0212022792	-0.0210501889	-0.0208469812	-0.0206022249	-0.0203079252	-0.0199732197	-0.0195911265	-0.019170406	-0.0187050434	-0.0182034645
-0.000472512488	-0.00102389516	-0.00161242733	-0.0022557959	-0.00292623835	-0.00364143256	-0.00437422618	-0.00514219192	-0.00591876346	-0.00672135751	-0.00752409557	-0.00834418159	-0.00915656899	-0.00997819583	-0.0107848598	-0.0115932092	-0.0123799893	-0.0131614992	-0.0139154761	-0.014657825	-0.0153673162	-0.0160594332	-0.0167140522	-0.0173461866	-0.0179367843	-0.0185003734	-0.0190190161	-0.0195067402	-0.0199467271	-0.0203524513	-0.0207081908	-0.0210268803	-0.0212939099	-0.0215216542	-0.0216966173	-0.0218306055	-0.0219111866	-0.0219496388	-0.0219345992	-0.0218768052	-0.0217659548	-0.0216122838	-0.0214065217	-0.0211584297	-0.0208597837	-0.0205199038	-0.0201315707	-0.0197037059	-0.0192300846	-0.0187192885
-0.000487961087	-0.00105737267	-0.00166490003	-0.00232881579	-0.00302029248	-0.00375759354	-0.00451254815	-0.00530330645	-0.00610237674	-0.00692775072	-0.00775265592	-0.00859488009	-0.0094285728	-0.0102712413	-0.0110979611	-0.0119259455	-0.0127312547	-0.0135307586	-0.0143015727	-0.0150601511	-0.0157847016	-0.0164912454	-0.017159128	-0.0178038932	-0.0184059932	-0.0189804799	-0.0195089324	-0.0200058785	-0.0204540445	-0.0208674066	-0.021229788	-0.0215545979	-0.0218267849	-0.022059183	-0.0222378609	-0.0223750731	-0.0224579494	-0.0224981861	-0.0224839893	-0.0224265149	-0.0223150211	-0.0221601375	-0.0219521593	-0.0217012192	-0.0213986631	-0.0210541907	-0.0206601432	-0.0202257974	-0.0197445099	-0.0192252214
-0.00050347766	-0.00109084653	-0.00171730337	-0.00240161309	-0.0031139772	-0.00387315347	-0.00465003986	-0.0054632719	-0.00628452883	-0.00713227826	-0.00797896346	-0.00884284706	-0.0096973861	-0.0105605592	-0.0114068249	-0.0122538451	-0.0130771243	-0.0138939752	-0.0146810416	-0.0154551974	-0.0161942105	-0.0169145182	-0.017595083	-0.0182518386	-0.0188649002	-0.0194496861	-0.0199874546	-0.0204930923	-0.0209490393	-0.0213695959	-0.0217383065	-0.0220688939	-0.0223460415	-0.0225828731	-0.022765201	-0.0229055371	-0.0229907638	-0.0230328196	-0.0230196627	-0.0229626708	-0.0228508591	-0.0226950423	-0.0224852833	-0.0222318967	-0.0219259879	-0.0215774105	-0.0211782815	-0.0207380143	-0.0202497543	-0.0197225894
-0.000518912185	-0.00112422866	-0.00176949831	-0.00247406251	-0.00320708822	-0.00398790822	-0.00478640398	-0.00562178413	-0.00646478649	-0.00733444959	-0.00820237439	-0.00908738975	-0.00996215102	-0.0108452138	-0.0117103132	-0.0125756685	-0.0134161468	-0.0142496065	-0.0150521018	-0.0158410617	-0.0165937106	-0.0173270248	-0.018019454	-0.0186874625	-0.0193106984	-0.0199050949	-0.020451471	-0.0209652136	-0.0214283141	-0.0218555678	-0.0222300995	-0.0225661047	-0.0228478427	-0.0230888972	-0.0232746409	-0.0234180392	-0.0235055502	-0.023549533	-0.0235375043	-0.0234812611	-0.0233693714	-0.0232130428	-0.0230018949	-0.0227466279	-0.0224378925	-0.022085897	-0.0216823142	-0.0212369157	-0.0207424019	-0.020208221
-0.000534433747	-0.00115767154	-0.00182171976	-0.00254640336	-0.00329995174	-0.00410217547	-0.00492203183	-0.00577920115	-0.00664358477	-0.00753469125	-0.00842339183	-0.00932897429	-0.0102233992	-0.0111256781	-0.012008969	-0.0128919265	-0.013748903	-0.0145981793	-0.0154153615	-0.0162182989	-0.0169838394	-0.017729343	-0.0184328984	-0.0191113619	-0.0197440878	-0.020347359	-0.0209017288	-0.0214229166	-0.0218926437	-0.0223260367	-0.0227059979	-0.0230470006	-0.0233330647	-0.0235780517	-0.0237670976	-0.0239134232	-0.024003268	-0.0240492052	-0.0240385128	-0.0239831965	-0.023871592	-0.0237150869	-0.0235030708	-0.0232463947	-0.0229354725	-0.0225806468	-0.022173369	-0.0217235383	-0.021223626	-0.0206831778
-0.000549905547	-0.0011910674	-0.00187379956	-0.00261849701	-0.00339234112	-0.00421570797	-0.00505655761	-0.00593513374	-0.00682039713	-0.00773242185	-0.0086412551	-0.00956674268	-0.0104800681	-0.0114007973	-0.0123014025	-0.0132010965	-0.0140736191	-0.0149377967	-0.015768668	-0.0165846257	-0.0173620209	-0.0181187496	-0.0188324299	-0.0195204428	-0.0201616971	-0.0207729914	-0.0213344707	-0.0218623563	-0.0223379552	-0.0227768864	-0.0231616443	-0.0235071783	-0.0237971005	-0.0240457374	-0.024237804	-0.0243869649	-0.0244790314	-0.0245270165	-0.0245177605	-0.024463672	-0.0243526342	-0.0241964367	-0.0239840088	-0.0237265813	-0.0234140992	-0.0230572646	-0.022647058	-0.0221937403	-0.0216893012	-0.0211436193
-0.000565490643	-0.00122454517	-0.00192592968	-0.00269050683	-0.00348448801	-0.00432871892	-0.00519026282	-0.00608982508	-0.00699552887	-0.00792790399	-0.00885629078	-0.00980097895	-0.0107325022	-0.0116708591	-0.0125879675	-0.0135034761	-0.0143906657	-0.0152687667	-0.0161123951	-0.0169403471	-0.017728653	-0.0184955858	-0.0192184708	-0.0199150462	-0.0205639516	-0.0211823471	-0.0217501646	-0.0222839334	-0.0227647432	-0.0232085238	-0.0235975584	-0.0239470847	-0.0242405221	-0.0244924444	-0.0246873603	-0.0248391788	-0.0249334959	-0.0249835376	-0.0249759391	-0.0249232824	-0.0248132273	-0.0246577346	-0.0244454969	-0.0241878741	-0.0238745904	-0.0235164658	-0.0231042359	-0.0226482681	-0.0221403146	-0.0215903311
-0.000581052202	-0.00125799603	-0.00197792704	-0.00276225886	-0.00357612247	-0.00444092411	-0.0053227277	-0.00624279367	-0.00716833279	-0.00812042383	-0.00906757822	-0.0100306376	-0.0109794092	-0.0119344389	-0.012866984	-0.0137972392	-0.014697911	-0.0155887709	-0.0164439214	-0.0172826941	-0.0180806509	-0.0188565939	-0.0195874336	-0.0202914271	-0.0209468139	-0.0215712733	-0.0221443447	-0.0226830606	-0.0231681447	-0.0236160106	-0.0240085487	-0.0243614883	-0.0246578572	-0.024912691	-0.0251100986	-0.0252644375	-0.0253608688	-0.0254130594	-0.0254072091	-0.0253563121	-0.0252475713	-0.0250933396	-0.0248818335	-0.024624785	-0.0243114381	-0.0239529858	-0.0235396551	-0.0230821599	-0.0225717503	-0.0220187233
-0.000596728438	-0.0012915252	-0.00202994907	-0.00283386548	-0.00366740735	-0.0045524355	-0.00545411712	-0.00639416605	-0.007338987	-0.00831009584	-0.0092752827	-0.0102558259	-0.0112209591	-0.0121916496	-0.0131386201	-0.0140824774	-0.0149955141	-0.0158979013	-0.0167634121	-0.0176117501	-0.0184181661	-0.0192018483	-0.0199394897	-0.0206496864	-0.0213104752	-0.0219398666	-0.0225172075	-0.0230598551	-0.0235483874	-0.023999487	-0.0243948691	-0.0247505503	-0.0250493929	-0.0253066812	-0.0255063518	-0.0256629745	-0.0257615102	-0.0258158419	-0.0258119751	-0.0257630717	-0.0256561152	-0.0255035928	-0.025293499	-0.025037696	-0.0247251895	-0.024367268	-0.0239539114	-0.0234959006	-0.0229842432	-0.0224293188
-0.000612359677	-0.00132501762	-0.00208180429	-0.00290512382	-0.00375802396	-0.00466290392	-0.0055839343	-0.00654337241	-0.00750671474	-0.00849601556	-0.00947826595	-0.010475284	-0.0114556135	-0.0124407587	-0.0134008229	-0.0143569508	-0.0152809046	-0.0161933847	-0.0170677204	-0.017924139	-0.0187374766	-0.0195274531	-0.020270379	-0.0209853703	-0.0216501214	-0.0222831448	-0.02286345	-0.0234088996	-0.0238997207	-0.0243530912	-0.0247503822	-0.0251080869	-0.0254086976	-0.02566797	-0.0258694382	-0.0260281336	-0.0261286019	-0.0261851586	-0.026183366	-0.026136808	-0.0260319953	-0.0258818187	-0.0256737825	-0.0254201241	-0.0251093337	-0.0247530652	-0.024340776	-0.0238835872	-0.0233719689	-0.0228166448
-0.000628083018	-0.00135854761	-0.00213360231	-0.00297608944	-0.00384806598	-0.00477236828	-0.00571225178	-0.00669040845	-0.00767155286	-0.00867817028	-0.0096765655	-0.0106889723	-0.0116833741	-0.012681686	-0.0136535729	-0.014620569	-0.0155540474	-0.0164751028	-0.0173568074	-0.0182197489	-0.0190385462	-0.0198332669	-0.0205800383	-0.0212983268	-0.0219657012	-0.0226009764	-0.0231830338	-0.023730044	-0.0242221162	-0.0246767118	-0.0250750945	-0.025434005	-0.0257357967	-0.0259964755	-0.026199423	-0.0263598833	-0.0264622437	-0.0265210033	-0.0265215198	-0.0264775498	-0.0263753977	-0.0262280905	-0.0260229046	-0.0257721796	-0.0254641464	-0.0251105456	-0.0247005843	-0.0242454444	-0.0237353271	-0.0231809906
-0.000643740661	-0.00139197775	-0.00218512313	-0.00304653906	-0.00393718013	-0.00488040709	-0.00583846908	-0.00683458425	-0.00783258379	-0.00885547995	-0.00986881254	-0.0108953272	-0.0119023558	-0.0129123389	-0.0138943999	-0.014870594	-0.0158118233	-0.0167397092	-0.0176269224	-0.018494569	-0.0193169369	-0.0201146024	-0.0208633878	-0.0215832737	-0.0222515248	-0.0228874674	-0.0234696936	-0.0240168708	-0.024508816	-0.024963485	-0.0253618151	-0.0257210345	-0.0260231475	-0.0262846343	-0.0264885006	-0.0266504501	-0.026754456	-0.0268154673	-0.0268183825	-0.0267773833	-0.026678307	-0.0265345864	-0.0263329764	-0.0260862114	-0.0257819753	-0.0254323632	-0.0250260281	-0.024574506	-0.0240674147	-0.0235158373
-0.000659448234	-0.00142535791	-0.00223643688	-0.00311646745	-0.00402538433	-0.00498696997	-0.00596256293	-0.00697580188	-0.00798973604	-0.0090277895	-0.0100548823	-0.0110941539	-0.0121124074	-0.0131324778	-0.0141231149	-0.0151067563	-0.0160540256	-0.0169868998	-0.0178778202	-0.018748258	-0.0195723968	-0.0203711309	-0.0211201781	-0.0218398455	-0.0225073228	-0.0231422484	-0.0237231739	-0.0242690353	-0.0247595773	-0.0252130417	-0.0256102994	-0.0259688294	-0.0262705396	-0.0265321316	-0.0267364845	-0.0268995298	-0.0270050907	-0.0270682916	-0.0270738495	-0.0270360991	-0.0269406686	-0.0268011326	-0.0266039992	-0.0263620981	-0.0260628575	-0.0257184365	-0.0253172076	-0.0248707587	-0.0243684057	-0.0238212372
-0.00067507349	-0.0014585527	-0.00228730471	-0.00318561042	-0.00411226567	-0.00509155492	-0.00608381758	-0.00711319658	-0.00814188412	-0.00919380338	-0.0102331396	-0.0112835413	-0.0123112322	-0.0133395461	-0.0143367558	-0.0153258026	-0.0162769254	-0.0172126046	-0.0181049836	-0.0189760374	-0.0197996753	-0.0205972955	-0.0213443858	-0.0220617577	-0.0227263866	-0.0233584107	-0.0239361329	-0.0244789924	-0.0249664843	-0.0254173458	-0.0258121704	-0.0261689274	-0.02646919	-0.0267301424	-0.0269343076	-0.0270980873	-0.0272048874	-0.0272702911	-0.0272785606	-0.0272444763	-0.0271531598	-0.0270185986	-0.026826769	-0.0265908976	-0.0262978461	-0.0259601407	-0.0255655467	-0.0251259937	-0.0246301826	-0.0240895182
-0.00069070023	-0.00149158625	-0.00233776617	-0.0032539248	-0.00419778409	-0.00519402956	-0.00620211426	-0.00724657759	-0.00828884697	-0.00935323757	-0.0104033267	-0.0114631528	-0.0124985319	-0.0135331561	-0.0145349675	-0.0155272726	-0.0164801319	-0.0174163638	-0.0183080155	-0.019177385	-0.0199983155	-0.0207925364	-0.0215355577	-0.0222484724	-0.0229082639	-0.023535371	-0.0241080981	-0.0246461656	-0.025129085	-0.0255758384	-0.0259669881	-0.0263207583	-0.0266186666	-0.0268781255	-0.027081573	-0.0272456079	-0.0273534826	-0.0274209793	-0.0274321906	-0.0274020587	-0.0273154871	-0.0271865813	-0.027001062	-0.0267722633	-0.0264867694	-0.0261571731	-0.0257709283	-0.0253399753	-0.024852702	-0.0243205068
-0.00070617345	-0.00152431398	-0.00238756644	-0.00332108837	-0.0042814476	-0.00529380513	-0.00631661816	-0.00737489983	-0.00842924603	-0.00950445298	-0.0105634326	-0.0116307014	-0.0126715624	-0.0137101857	-0.0147141405	-0.015707214	-0.0166591787	-0.0175933363	-0.0184815296	-0.0193465379	-0.0201620505	-0.0209502889	-0.0216866064	-0.0223925881	-0.023045076	-0.0236649974	-0.024230494	-0.0247617886	-0.0252381813	-0.0256791567	-0.0260650294	-0.0264145126	-0.0267088366	-0.0269659121	-0.0271678126	-0.0273316215	-0.0274401824	-0.0275097489	-0.027523954	-0.0274981996	-0.0274168617	-0.0272944867	-0.0271162296	-0.026895825	-0.0266192501	-0.0262994821	-0.0259233393	-0.025503098	-0.0250264797	-0.0245051856
-0.000721596661	-0.00155672641	-0.00243667993	-0.00338699889	-0.00436315456	-0.00539068697	-0.00642712149	-0.00749785031	-0.00856278343	-0.00964708174	-0.0107130998	-0.0117857125	-0.0128298729	-0.0138701022	-0.0148737907	-0.0158650435	-0.0168135218	-0.0177428621	-0.0186249457	-0.0194828411	-0.0202902998	-0.021069835	-0.0217968921	-0.0224933484	-0.0231361747	-0.0237465468	-0.0243026833	-0.0248250847	-0.0252931219	-0.0257265317	-0.0261056599	-0.0264494452	-0.0267390903	-0.0269927498	-0.0271924259	-0.0273554067	-0.0274644241	-0.0275359179	-0.0275533339	-0.0275322471	-0.0274568074	-0.0273417021	-0.0271718276	-0.026961012	-0.0266949141	-0.0263865689	-0.0260224659	-0.0256149068	-0.0251512468	-0.0246431617
-0.000736803955	-0.00158867044	-0.00248484005	-0.00345129844	-0.0044423312	-0.0054839187	-0.00653258698	-0.00761417952	-0.0086878219	-0.00977911926	-0.0108498513	-0.0119253366	-0.0129701042	-0.0140091318	-0.0150095546	-0.0159959236	-0.0169377563	-0.017859145	-0.0187318646	-0.0195794537	-0.0203756298	-0.0211433626	-0.0218580696	-0.0225421026	-0.0231723601	-0.0237705102	-0.024314684	-0.0248258667	-0.025283286	-0.0257071763	-0.0260776736	-0.0264142295	-0.02669777	-0.0269469481	-0.0271434217	-0.0273049875	-0.027413971	-0.027487309	-0.0275079601	-0.02749197	-0.0274229577	-0.0273160749	-0.0271556193	-0.0269558453	-0.0267017584	-0.0264067799	-0.0260567179	-0.025664234	-0.0252159554	-0.0247238703
-0.000751833932	-0.00162011074	-0.00253199354	-0.00351382832	-0.00451879362	-0.00557322761	-0.00663273257	-0.00772349914	-0.0088039601	-0.00990006921	-0.0109732029	-0.0120489999	-0.0130916997	-0.0141266027	-0.0151208018	-0.0160991428	-0.0170312166	-0.0179413915	-0.0188015517	-0.0196355309	-0.0204172869	-0.0211700256	-0.0218693718	-0.0225379405	-0.0231528298	-0.0237359663	-0.024265689	-0.0247632086	-0.0252078641	-0.0256201449	-0.0259802714	-0.0263079343	-0.0265840844	-0.0268275893	-0.0270200382	-0.0271794642	-0.0272880883	-0.0273630482	-0.0273871253	-0.027376539	-0.0273146673	-0.0272168176	-0.0270669965	-0.0268795724	-0.0266392153	-0.0263594113	-0.0260255923	-0.0256504364	-0.0252201639	-0.0247467313
-0.000766569243	-0.0016508548	-0.00257779901	-0.00357415565	-0.00459187323	-0.00565769614	-0.00672626725	-0.00782417676	-0.00890912608	-0.0100074864	-0.0110801459	-0.0121531595	-0.0131904986	-0.0142178713	-0.0152022484	-0.0161688935	-0.0170874025	-0.0179825609	-0.0188263284	-0.0196429701	-0.0204065179	-0.0211406175	-0.0218209829	-0.0224706816	-0.0230668643	-0.0236319276	-0.024144185	-0.0246253321	-0.0250546219	-0.0254530416	-0.0258006526	-0.0261176546	-0.0263847441	-0.02662131	-0.0268086086	-0.026965196	-0.0270728741	-0.027149308	-0.0271767792	-0.02717202	-0.0271178436	-0.027030035	-0.0268919661	-0.0267184704	-0.0264935317	-0.0262310504	-0.025915715	-0.0255605649	-0.0251510453	-0.0246994354
-0.000781049624	-0.00168084336	-0.00262215976	-0.00363208401	-0.00466133416	-0.00573698233	-0.00681282229	-0.007915759	-0.00900284607	-0.0101007681	-0.0111700769	-0.0122371309	-0.0132658394	-0.0142821718	-0.0152531466	-0.0162043023	-0.0171055048	-0.0179817721	-0.0188053714	-0.0196007978	-0.0203424127	-0.0210541062	-0.0217119826	-0.0223393062	-0.022913536	-0.0234573086	-0.0239492021	-0.0244111431	-0.0248226054	-0.0252047871	-0.0255378679	-0.0258422932	-0.0260988106	-0.0263270442	-0.0265082288	-0.0266611412	-0.0267674549	-0.0268450637	-0.0268760715	-0.0268774199	-0.0268316682	-0.0267547707	-0.0266297697	-0.0264716369	-0.0262639897	-0.0260208296	-0.0257264158	-0.025393807	-0.0250079977	-0.0245812251
-0.000795155852	-0.00170990435	-0.00266471896	-0.00368704242	-0.00472631098	-0.00580995939	-0.00689083248	-0.00799620106	-0.00908249832	-0.01017677	-0.0112392173	-0.0122965695	-0.0133126337	-0.0143137443	-0.015266992	-0.0161982898	-0.0170776894	-0.0179305863	-0.0187294935	-0.0194992886	-0.020214583	-0.0208996854	-0.0215309164	-0.0221319545	-0.0226804112	-0.0231993718	-0.0236674877	-0.0241071647	-0.0244978515	-0.0248612342	-0.0251773608	-0.0254671958	-0.0257112604	-0.0259297255	-0.0261034927	-0.0262518807	-0.0263561349	-0.0264346928	-0.0264691525	-0.0264770161	-0.0264402325	-0.0263752809	-0.0262645317	-0.0261234524	-0.0259349242	-0.0257134144	-0.0254423712	-0.02513525	-0.024776207	-0.0243778113
-0.000808892169	-0.00173793595	-0.00270532083	-0.00373878609	-0.00478650956	-0.00587621699	-0.00695984224	-0.00806495026	-0.00914751773	-0.0102348475	-0.0112869064	-0.0123306838	-0.0133301022	-0.0143117288	-0.0152429631	-0.0161499191	-0.0170030488	-0.01782796	-0.0185977221	-0.0193373812	-0.0200220503	-0.0206762288	-0.0212767298	-0.0218474252	-0.0223664055	-0.0228569213	-0.0232979714	-0.0237121763	-0.0240792646	-0.0244211417	-0.0247180432	-0.0249911479	-0.0252210429	-0.0254281507	-0.0255933568	-0.0257362288	-0.0258379026	-0.0259170531	-0.0259550728	-0.0259696997	-0.0259426058	-0.0258904879	-0.0257953628	-0.0256728795	-0.0255054982	-0.0253078061	-0.0250627744	-0.0247839346	-0.0244549164	-0.0240882797
-0.00082208046	-0.00176470432	-0.00274353876	-0.00378663327	-0.00484085094	-0.00593422501	-0.00701779893	-0.00811944961	-0.00919464519	-0.0102710016	-0.0113083398	-0.01233396	-0.013311896	-0.0142690315	-0.0151730749	-0.0160504503	-0.0168720256	-0.0176637407	-0.0183991101	-0.0191035228	-0.0197525232	-0.0203709657	-0.0209360255	-0.021471973	-0.0219571708	-0.0224152832	-0.0228254638	-0.0232107868	-0.0235510138	-0.0238685411	-0.0241435165	-0.0243976387	-0.0246112839	-0.0248054244	-0.0249606064	-0.0250969825	-0.0251952462	-0.0252746647	-0.0253160937	-0.025337845	-0.0253209561	-0.0252827164	-0.025204423	-0.0251022879	-0.0249579708	-0.0247865626	-0.0245701736	-0.0243227977	-0.0240271385	-0.0236961312
-0.000834703582	-0.00179009764	-0.00277918272	-0.00383027069	-0.00488895932	-0.00598353998	-0.00706420662	-0.00815907346	-0.00922321804	-0.0102844936	-0.0113027838	-0.012305578	-0.013257192	-0.0141846962	-0.0150563996	-0.0158988669	-0.0166836475	-0.0174368201	-0.0181325983	-0.0187965151	-0.0194048838	-0.0199826617	-0.0205076634	-0.0210043085	-0.0214515168	-0.0218731144	-0.0222487495	-0.0226016458	-0.0229118913	-0.0232020837	-0.0234525885	-0.0236853307	-0.0238808055	-0.0240602221	-0.0242041011	-0.0243328601	-0.0244270707	-0.0245062896	-0.0245511535	-0.0245802444	-0.0245742799	-0.0245508118	-0.0244907509	-0.0244105593	-0.0242914152	-0.0241485938	-0.0239636768	-0.023750772	-0.0234919994	-0.0232003278
-0.000846672783	-0.00181379965	-0.00281165332	-0.00386879319	-0.00492945512	-0.00602218681	-0.00709637276	-0.00818037611	-0.00922895853	-0.0102702294	-0.0112641592	-0.0122384849	-0.0131579397	-0.0140498383	-0.0148830784	-0.0156844795	-0.0164262798	-0.0171348178	-0.0177849945	-0.0184026271	-0.018964652	-0.0194963339	-0.0199760061	-0.0204284346	-0.0208329181	-0.0212136734	-0.0215505932	-0.0218673234	-0.0221440359	-0.0224038055	-0.0226269277	-0.0228358543	-0.0230108813	-0.0231737791	-0.0233047416	-0.0234247848	-0.0235140115	-0.0235926194	-0.0236406591	-0.0236773579	-0.0236827681	-0.0236750878	-0.0236344575	-0.0235779721	-0.0234859446	-0.0233742431	-0.0232235324	-0.0230484402	-0.0228300902	-0.0225818901
-0.000857884303	-0.001835655	-0.00284072114	-0.0039018638	-0.0049619161	-0.00604964757	-0.00711373206	-0.00818273235	-0.00921119565	-0.0102274021	-0.0111916413	-0.0121317932	-0.0130132694	-0.0138634808	-0.014652143	-0.01540618	-0.0160988611	-0.0167565669	-0.0173551836	-0.0179205877	-0.0184306159	-0.0189106171	-0.0193397878	-0.0197429493	-0.0201000811	-0.0204355076	-0.0207296609	-0.0210063304	-0.02124611	-0.0214722291	-0.021665221	-0.021847756	-0.0220002409	-0.0221447007	-0.0222613242	-0.0223714061	-0.0224549114	-0.0225323425	-0.0225834952	-0.0226279398	-0.0226453777	-0.0226543449	-0.0226345381	-0.0226033543	-0.0225405832	-0.0224623787	-0.0223488053	-0.0222146851	-0.0220404838	-0.0218397044
-0.000868228358	-0.00185532462	-0.00286566035	-0.00392820052	-0.0049844191	-0.00606327434	-0.00711273234	-0.00816154758	-0.00916424142	-0.0101492626	-0.0110773345	-0.011976516	-0.012812991	-0.0136143343	-0.01435122	-0.0150507454	-0.0156871759	-0.0162870792	-0.0168273023	-0.0173339303	-0.0177856207	-0.018207979	-0.0185808759	-0.0189294148	-0.019234068	-0.0195195008	-0.0197664457	-0.0199990962	-0.0201981764	-0.0203873666	-0.0205471528	-0.0207007266	-0.0208282758	-0.020952409	-0.0210529615	-0.0211518558	-0.0212285841	-0.0213043083	-0.0213582123	-0.0214105885	-0.0214404088	-0.0214669366	-0.0214690463	-0.0214648475	-0.0214332315	-0.0213910489	-0.02131735	-0.0212275849	-0.021101154	-0.0209520983
-0.000877585344	-0.00187257728	-0.00288614528	-0.00394743709	-0.00499651347	-0.00606250107	-0.00709274013	-0.00811614089	-0.00908739277	-0.0100350433	-0.0109204453	-0.0117717325	-0.0125561819	-0.0133013949	-0.0139793263	-0.0146170547	-0.0151901211	-0.0157250948	-0.0162001422	-0.0166413006	-0.0170283775	-0.0173869617	-0.0176978902	-0.0179862867	-0.0182334523	-0.0184640811	-0.018659514	-0.0188440345	-0.018998798	-0.0191476324	-0.0192713107	-0.0193932118	-0.0194936251	-0.0195954078	-0.0196783609	-0.0197647248	-0.0198338287	-0.0199071843	-0.0199636993	-0.0200240443	-0.0200668042	-0.0201116649	-0.0201369951	-0.0201613147	-0.0201629478	-0.0201591199	-0.0201282131	-0.0200860104	-0.0200111709	-0.0199179491
-0.000885724745	-0.00188689506	-0.00290116837	-0.00395780828	-0.00499553618	-0.00604359009	-0.00704886088	-0.00804036456	-0.00897310078	-0.00987571323	-0.0107105089	-0.0115056904	-0.0122297511	-0.0129103784	-0.0135209258	-0.0140885448	-0.014590142	-0.0150523804	-0.0154546491	-0.0158231133	-0.0161386439	-0.0164269922	-0.0166697938	-0.0168924025	-0.0170766918	-0.0172476427	-0.0173869585	-0.017519274	-0.0176258772	-0.0177310338	-0.0178154654	-0.0179030532	-0.0179738751	-0.0180513659	-0.0181149377	-0.0181874906	-0.018247819	-0.0183181597	-0.0183767932	-0.0184451534	-0.0185010563	-0.0185649981	-0.01861447	-0.0186688319	-0.0187054385	-0.0187423225	-0.0187568076	-0.0187654502	-0.0187457739	-0.0187126946
-0.000892532542	-0.00189803415	-0.00291034939	-0.00395887723	-0.00498097096	-0.00600599305	-0.00698047376	-0.00793350601	-0.00882062547	-0.0096705205	-0.0104467678	-0.0111775285	-0.0118328229	-0.0124402782	-0.0129750189	-0.0134640813	-0.0138861103	-0.0142676279	-0.0145895446	-0.014877919	-0.015115029	-0.0153264927	-0.0154950837	-0.0156460773	-0.0157622159	-0.0158684623	-0.0159472019	-0.0160230881	-0.0160778541	-0.0161358684	-0.0161781063	-0.0162286247	-0.0162676097	-0.0163187333	-0.016361355	-0.0164186879	-0.0164693272	-0.0165359137	-0.0165964018	-0.0166726877	-0.0167421537	-0.016825785	-0.0169005438	-0.0169863244	-0.0170598306	-0.0171396136	-0.0172022787	-0.0172648566	-0.0173040762	-0.0173352214
-0.000897811355	-0.00190520338	-0.0029121627	-0.00394811595	-0.00494906687	-0.00594441636	-0.00688067437	-0.0077869436	-0.00861961823	-0.00940738794	-0.0101153808	-0.0107717225	-0.0113483175	-0.0118727445	-0.0123219858	-0.0127230551	-0.0130563938	-0.0133485045	-0.0135818029	-0.0137823732	-0.0139337103	-0.0140615114	-0.0141495002	-0.01422309	-0.0142656437	-0.014302344	-0.0143159314	-0.0143313634	-0.0143305163	-0.0143381494	-0.0143351542	-0.0143460726	-0.0143508281	-0.0143736633	-0.0143935413	-0.0144343394	-0.014474097	-0.0145362163	-0.0145979426	-0.0146820115	-0.0147650123	-0.0148688403	-0.0149695502	-0.0150879765	-0.0151997866	-0.0153245029	-0.0154376258	-0.0155571226	-0.0156585093	-0.0157578986
-0.000901327034	-0.00190815927	-0.00290623678	-0.00392507193	-0.0048992783	-0.00585833348	-0.00674889149	-0.00760006437	-0.00836941998	-0.00908558462	-0.00971560375	-0.0102874744	-0.0107754195	-0.0112068019	-0.0115608337	-0.0118643133	-0.0120998444	-0.0122936589	-0.0124300722	-0.012534908	-0.0125931663	-0.0126303409	-0.0126314134	-0.0126216056	-0.0125852375	-0.0125473666	-0.0124913831	-0.0124422094	-0.0123821633	-0.0123360448	-0.0122849808	-0.0122536443	-0.0122220097	-0.0122145595	-0.0122101595	-0.0122330098	-0.0122609327	-0.0123177456	-0.0123803383	-0.0124719694	-0.0125687427	-0.0126931578	-0.0128206941	-0.0129728367	-0.0131245673	-0.0132960988	-0.0134621482	-0.0136413399	-0.0138083112	-0.0139797509
-0.000902776358	-0.00190575917	-0.00289031597	-0.00388591563	-0.00482604627	-0.00574012969	-0.00657533896	-0.00736069687	-0.0080555845	-0.00868848397	-0.00922876152	-0.00970427035	-0.010091862	-0.0104187228	-0.0106665549	-0.0108619798	-0.0109897317	-0.0110759146	-0.0111066659	-0.0111077135	-0.0110654004	-0.0110051932	-0.0109130296	-0.0108141872	-0.0106936581	-0.0105766255	-0.0104468073	-0.0103293544	-0.0102066481	-0.0101038277	-0.0100019182	-0.00992603392	-0.00985583904	-0.00981637209	-0.00978602314	-0.00978966335	-0.00980453725	-0.00985523599	-0.00991793798	-0.0100167977	-0.0101270755	-0.0102722646	-0.010426895	-0.010613526	-0.0108060924	-0.0110259424	-0.011246627	-0.0114878986	-0.0117231192	-0.0119700709
-0.000901850438	-0.00189766899	-0.0028639503	-0.00383022306	-0.00472886523	-0.0055893039	-0.00635949299	-0.00706839838	-0.00767764692	-0.00821554044	-0.00865426428	-0.00902141382	-0.00929691366	-0.00950760718	-0.00963818088	-0.00971484264	-0.00972481464	-0.00969381711	-0.00961012915	-0.00949907644	-0.0093487063	-0.00918412268	-0.00899249436	-0.00879881391	-0.00858900728	-0.00838803781	-0.00818026329	-0.0079906948	-0.00780207795	-0.00763952258	-0.00748423567	-0.00736141157	-0.00725073064	-0.00717742073	-0.00711972266	-0.00710284229	-0.00710374499	-0.00714746477	-0.00720980138	-0.0073154674	-0.00743923408	-0.00760528819	-0.00778753486	-0.00800932104	-0.00824386563	-0.00851337809	-0.00879058294	-0.00909612676	-0.0094024284	-0.00972814162
-0.000897988533	-0.00188209297	-0.0028236843	-0.00375216586	-0.00459934106	-0.00539447906	-0.00608704379	-0.00670581214	-0.0072153482	-0.00764369246	-0.00796659422	-0.00821132494	-0.00836121965	-0.00844280475	-0.00844389747	-0.00839039181	-0.00827203642	-0.00811425735	-0.00790726481	-0.0076761705	-0.00741046958	-0.00713511585	-0.00683820463	-0.00654466223	-0.00624095577	-0.00595209622	-0.00566271787	-0.00539797315	-0.00514060732	-0.00491598146	-0.00470508312	-0.00453348407	-0.00438052024	-0.00427193219	-0.00418546482	-0.0041469671	-0.00413276091	-0.00416866973	-0.00422975954	-0.00434167253	-0.00447834223	-0.00466501328	-0.00487462961	-0.00513174104	-0.00540849564	-0.00572839862	-0.0060629837	-0.00643426236	-0.00681336958	-0.00722035896
-0.000890867759	-0.00185865113	-0.00276901078	-0.00365138389	-0.00443708041	-0.00515533807	-0.00575765942	-0.00627265726	-0.00666841888	-0.00697269595	-0.00716544454	-0.00727349863	-0.00728417109	-0.00722349059	-0.00708279453	-0.00688741626	-0.00663006404	-0.00633557343	-0.00599637747	-0.0056370432	-0.00524876524	-0.00485598588	-0.00444802235	-0.00404936651	-0.00364728683	-0.00326645356	-0.00289202338	-0.00254891894	-0.00222017468	-0.0019310246	-0.00166254142	-0.0014402979	-0.00124356781	-0.00109823041	-0.000981866153	-0.000920599106	-0.000890450742	-0.000917694994	-0.000976974028	-0.00109453892	-0.00124381528	-0.00145079614	-0.00168781215	-0.00198032651	-0.00229975295	-0.00267064849	-0.00306368746	-0.00350202186	-0.00395582806	-0.00444635914
-0.000879651118	-0.00182439139	-0.00269434797	-0.00351876621	-0.00422920651	-0.00485466994	-0.00535001571	-0.00574350356	-0.00600782624	-0.00617032633	-0.0062158619	-0.00617080011	-0.00602693853	-0.00580979705	-0.00551429343	-0.00516528981	-0.00475828561	-0.00431769096	-0.00383792475	-0.00334316607	-0.00282590701	-0.00231030829	-0.00178650153	-0.00127879184	-0.00077484579	-0.000299241505	0.000162779875	0.000586255504	0.000988261517	0.00134340247	0.00167089498	0.00194487806	0.00218652043	0.00236951447	0.00251680826	0.00260168646	0.00264875554	0.00263098589	0.0025744777	0.00245205185	0.00229112462	0.00206458755	0.00180104275	0.00147373638	0.00111231006	0.000690745045	0.00023954049	-0.000266071633	-0.000794959006	-0.00137006745
-0.000863911627	-0.00177900737	-0.00259928156	-0.00335402273	-0.00397547731	-0.00449257707	-0.00486426594	-0.00511853279	-0.00523368251	-0.00523660278	-0.00511778012	-0.00490298022	-0.00458908716	-0.00420090079	-0.00373738516	-0.00322264728	-0.00265522375	-0.00205876583	-0.0014299484	-0.000792211184	-0.000139570227	0.000504483671	0.00114882313	0.00176972938	0.00237890034	0.00295224833	0.00350418593	0.00401011721	0.00448698399	0.00490962252	0.00529725298	0.00562411844	0.00591151458	0.00613307009	0.00631196536	0.00642126684	0.00648588431	0.00647839905	0.00642529956	0.00629881005	0.00612685266	0.00588152036	0.00559201768	0.00523057285	0.00482754607	0.00435571351	0.00384640376	0.00327344553	0.00266895512	0.00200843121
-0.000842231794	-0.00171764262	-0.00247466754	-0.00314237039	-0.00365542739	-0.00404243017	-0.00426820091	-0.00436025249	-0.00430409235	-0.00412599152	-0.00382292547	-0.00342000061	-0.00291941873	-0.00234531424	-0.00170066778	-0.00100890736	-0.000271267311	0.000489203266	0.00127406465	0.00206039541	0.00285312376	0.00362921532	0.00439706364	0.00513329141	0.00584945102	0.00652167414	0.00716446823	0.00775334203	0.00830553045	0.00879584234	0.00924389007	0.00962374617	0.00995717993	0.0102174882	0.0104284201	0.0105625511	0.0106454185	0.0106489258	0.0106002512	0.0104707374	0.0102890844	0.0100262772	0.00971240731	0.00931836026	0.00887549362	0.00835500125	0.00778932562	0.00715046697	0.00647182915	0.00572685944
-0.000813935908	-0.00163990923	-0.00232017675	-0.00288392693	-0.00326929866	-0.00350477191	-0.00356247503	-0.00346955418	-0.00321987102	-0.00283905354	-0.00233157839	-0.00172173034	-0.00101753373	-0.000242175127	0.000597026743	0.00147763592	0.00239549806	0.00332856029	0.0042765213	0.0052173973	0.00615493499	0.00706695336	0.00796118709	0.00881502547	0.00963972008	0.0104120418	0.0111463849	0.0118187748	0.0124464564	0.0130046225	0.0135130125	0.013945923	0.0143253047	0.0146245266	0.0148675763	0.0150269043	0.0151283461	0.0151434848	0.0150998631	0.0149683022	0.0147779337	0.0144989552	0.0141619867	0.0137368733	0.013255623	0.0126881022	0.0120675489	0.0113643293	0.0106128007	0.00978450655
-0.000776653521	-0.00153739748	-0.00212019727	-0.00255404038	-0.00278377343	-0.00283744766	-0.0026974876	-0.00239040575	-0.00192012316	-0.00131149082	-0.000577295041	0.000259071048	0.00118375085	0.00217446243	0.00322005207	0.00429892712	0.00540460917	0.00651587077	0.00763121728	0.00872939621	0.00981365028	0.0108624031	0.0118833037	0.0128542572	0.0137867436	0.0146579295	0.0154825796	0.0162369751	0.0169387793	0.0175633134	0.0181308114	0.0186155564	0.0190400267	0.0193774237	0.0196522609	0.0198366334	0.019956945	0.019984228	0.0199466514	0.0198142629	0.0196168705	0.0193236517	0.0189659839	0.0185124005	0.0179957791	0.0173843503	0.0167123785	0.0159482624	0.0151275358	0.0142193993
-0.000729653676	-0.00140975081	-0.00187460194	-0.00215351125	-0.00220003578	-0.00204213568	-0.00167494421	-0.00112446073	-0.000406275401	0.000455597025	0.00143927686	0.00252245683	0.00368500467	0.00490586802	0.00617002895	0.00745718136	0.00875854921	0.0100541447	0.011341267	0.0125998602	0.0138326568	0.0150191585	0.0161668537	0.0172545949	0.0182939076	0.0192627859	0.0201761693	0.0210110242	0.02178522	0.0224746088	0.0230996238	0.0236349346	0.0241032367	0.0244779602	0.0247838311	0.0249929867	0.0251320656	0.0251719223	0.0251409953	0.0250089117	0.0248058047	0.0245001835	0.0241238398	0.0236443178	0.023095011	0.0224427859	0.0217225743	0.0209010421	0.0200145674	0.0190301665
-0.00066886351	-0.00124161021	-0.00155541877	-0.00163957327	-0.00146224126	-0.00105091792	-0.000417600494	0.00041252021	0.00141034433	0.00255285286	0.00380902746	0.00515763726	0.00657294548	0.00803505809	0.00952604869	0.0110267552	0.012527148	0.014008265	0.0154671076	0.016884579	0.0182636705	0.0195847232	0.0208557367	0.0220562541	0.0231983935	0.0242607266	0.0252588149	0.0261700772	0.0270129848	0.0277636987	0.0284431852	0.0290262872	0.0295361905	0.0299463421	0.030281948	0.0305150008	0.0306726005	0.0307252553	0.0307018537	0.0305714415	0.0303646594	0.030049168	0.0296573466	0.0291555681	0.0285779022	0.0278896678	0.0271266129	0.026253413	0.0253074483	0.0242532567
-0.00059317609	-0.00103311103	-0.00116347328	-0.00101432382	-0.000573036456	0.000132847496	0.00107126797	0.00221763573	0.00352752555	0.00497900712	0.00653143951	0.00816503257	0.00984867094	0.011564053	0.0132906227	0.0150108724	0.0167138241	0.0183821029	0.0200126401	0.0215877795	0.0231108066	0.024563387	0.0259539891	0.0272633052	0.0285039407	0.0296554859	0.0307339066	0.0317174858	0.032625031	0.0334334231	0.0341638971	0.0347918748	0.0353407304	0.0357843081	0.036147949	0.0364038848	0.0365793276	0.0366448401	0.0366294191	0.0365019123	0.0362931005	0.0359701581	0.0355656793	0.0350452173	0.0344431536	0.033723599	0.0329227618	0.0320036017	0.0310041485	0.0298866625
-0.000494654542	-0.000753752035	-0.000645599145	-0.00020072694	0.000563697708	0.00162051079	0.00291294083	0.00441727099	0.00607317796	0.00785993865	0.00972852379	0.011660584	0.0136214852	0.015594401	0.017557855	0.019495801	0.0213976936	0.0232475312	0.0250432851	0.0267684908	0.0284275874	0.030003297	0.0315052007	0.0329148999	0.0342460086	0.0354788833	0.0366303119	0.0376792224	0.0386450773	0.0395052805	0.0402816019	0.0409498582	0.0415338394	0.0420076463	0.0423969405	0.0426740472	0.0428664469	0.0429446288	0.0429378434	0.0428146512	0.0426060882	0.0422787643	0.0418655688	0.041331171	0.0407103491	0.0399659261	0.0391346473	0.0381776677	0.0371337397	0.0359627154
-0.000371628382	-0.000404684146	-4.58048552e-06	0.000796282636	0.00194251574	0.00340655554	0.00510265236	0.00700772462	0.009044828	0.0111947029	0.0134005465	0.0156459819	0.0178938584	0.0201295523	0.0223315975	0.024486056	0.0265833981	0.0286095977	0.0305639561	0.0324317746	0.0342188028	0.035909286	0.0375138732	0.0390155218	0.0404286861	0.0417348943	0.0429515648	0.0440586759	0.0450760858	0.0459821033	0.0467987151	0.0475025032	0.0481173464	0.0486180007	0.0490301212	0.0493265138	0.04953458	0.0496251	0.0496272064	0.0495095716	0.0493031196	0.0489743089	0.048555945	0.0480122155	0.0473779093	0.0466149398	0.0457602073	0.0447734309	0.0436937054	0.0424788038
-0.000204929925	8.05081676e-05	0.000867005501	0.00212049561	0.00373199474	0.0056740258	0.00782937857	0.0101759508	0.0126231268	0.0151532723	0.017705698	0.020266011	0.0227977211	0.0252883004	0.0277186523	0.0300767699	0.0323557961	0.0345434092	0.0366413529	0.0386364272	0.0405364667	0.042326983	0.0440202669	0.0456003707	0.0470829836	0.048450588	0.0497215322	0.0508766321	0.0519363901	0.0528798454	0.0537293841	0.0544622155	0.0551024486	0.0556253672	0.0560567292	0.0563697503	0.0565918369	0.0566940235	0.0567053825	0.0565946661	0.0563927251	0.0560658791	0.0556468839	0.0550994874	0.0544584829	0.0536849541	0.0528159217	0.0518097743	0.0507059087	0.0494600907
6.71795409e-06	0.000697301744	0.00196194863	0.00376242917	0.00592302518	0.00841516287	0.0110874604	0.0139188748	0.0168070461	0.0197368265	0.0226464821	0.0255246859	0.0283377585	0.0310762336	0.033724741	0.0362740824	0.0387208471	0.0410550649	0.043281251	0.0453882204	0.0473859257	0.0492616186	0.0510291411	0.0526740321	0.0542130281	0.0556299289	0.0569437327	0.0581364276	0.0592288676	0.0602011751	0.0610758387	0.061831044	0.0624907865	0.063031218	0.0634778447	0.0638046567	0.0640387116	0.0641517035	0.0641722818	0.0640696747	0.0638742805	0.0635526931	0.0631372289	0.0625916476	0.0619503521	0.0611740711	0.0602995339	0.0592842732	0.0581675725	0.0569036445
0.000322737786	0.00160316083	0.00350817823	0.00599597649	0.00881173759	0.0119267327	0.0151634312	0.0185026054	0.0218398588	0.0251630558	0.0284163426	0.0315917018	0.0346625255	0.0376223576	0.0404620034	0.0431748283	0.0457622782	0.0482164632	0.0505455468	0.0527400334	0.0548125223	0.0567517052	0.0585733003	0.0602640851	0.0618420754	0.0632921733	0.0646341756	0.0658510729	0.066964162	0.0679545028	0.0688447572	0.0696139813	0.0702861167	0.0708381209	0.0712952735	0.0716323102	0.0718759295	0.0719984997	0.072028234	0.0719349108	0.0717484388	0.0714357963	0.0710287847	0.0704913425	0.0698573923	0.0690875319	0.0682180812	0.0672060036	0.066090314	0.0648240559
0.000740169565	0.00278515886	0.00549041943	0.00880660315	0.0123869129	0.0162020382	0.0200543222	0.0239281258	0.0277248257	0.0314375918	0.0350217649	0.0384746225	0.0417795865	0.0449345821	0.0479379723	0.0507865303	0.0534870575	0.0560343758	0.0584404158	0.060697794	0.0628216272	0.0648023616	0.0666573386	0.0683748711	0.0699739671	0.0714409208	0.0727960015	0.0740234917	0.0751447912	0.0761421572	0.0770380745	0.0778127726	0.0784898066	0.0790472572	0.0795098375	0.0798533666	0.0801038155	0.0802345826	0.0802730808	0.0801900463	0.0800145242	0.0797143398	0.0793203787	0.0787972313	0.0781779329	0.0774234856	0.0765693692	0.0755725823	0.0744714152	0.0732183917
0.00146990038	0.00463905115	0.00840344284	0.0127117093	0.0171524826	0.0216998465	0.0261677518	0.0305469543	0.0347622925	0.0388137742	0.0426759532	0.0463518309	0.0498382217	0.0531373124	0.0562564174	0.0591953469	0.061966853	0.0645680132	0.0670147203	0.0693013478	0.0714456118	0.0734393925	0.0753016693	0.0770220359	0.0786204463	0.0800843893	0.0814345694	0.082656411	0.0837713724	0.0847628256	0.085653007	0.0864232641	0.0870966872	0.0876524745	0.0881146975	0.088460299	0.0887144552	0.0888516693	0.0888984435	0.0888266121	0.0886642264	0.0883801618	0.0880042496	0.0875020202	0.0869054255	0.0861762514	0.0853489084	0.0843809182	0.083309557	0.0820874571
0.00249165177	0.00713971482	0.0122262353	0.0176998967	0.0231041937	0.0284235892	0.0335105734	0.0383693905	0.042963097	0.0473033446	0.0513899521	0.055234197	0.0588482496	0.0622398515	0.0654256228	0.0684090217	0.0712085442	0.0738237803	0.0762741408	0.0785559582	0.0806891168	0.0826670976	0.0845100803	0.0862090912	0.0877845916	0.0892254167	0.0905523245	0.0917520663	0.0928457881	0.0938182119	0.0946909532	0.0954467014	0.0961077177	0.0966545877	0.097110399	0.0974535141	0.097707986	0.0978497583	0.0979040655	0.097844228	0.09769692	0.0974325022	0.0970793747	0.0966045354	0.0960384376	0.0953442452	0.0945548402	0.0936289693	0.0926023958	0.0914287107
0.00459346257	0.0112987637	0.018005615	0.0246950861	0.0310252601	0.0370064545	0.042587606	0.0477933852	0.0526397835	0.0571519034	0.061356926	0.0652740166	0.0689300099	0.0723371826	0.0755204892	0.0784861439	0.0812575925	0.0838362649	0.0862445122	0.0884801072	0.0905646319	0.0924928336	0.0942857331	0.095935549	0.0974629696	0.0988580135	0.100141245	0.101300635	0.102356801	0.103295745	0.104138305	0.104868507	0.105507627	0.10603767	0.106480567	0.106816176	0.107067257	0.107211348	0.107272259	0.107224976	0.107094618	0.106853292	0.10652775	0.106086815	0.105559187	0.104909886	0.104169955	0.103299995	0.102333877	0.101226948
0.00773198421	0.0171073038	0.02574602	0.033716864	0.0409371348	0.0474726694	0.0534203257	0.0588389994	0.0638091674	0.068374267	0.0725891493	0.0764819731	0.0800924262	0.0834371139	0.086547613	0.0894325347	0.0921189621	0.0946098892	0.0969296399	0.0990772222	0.101075125	0.102919279	0.104630933	0.106203493	0.107657366	0.108983797	0.110202705	0.111303354	0.11230543	0.11319633	0.113995773	0.114689289	0.115296851	0.115802071	0.116225385	0.116548387	0.116792225	0.116936319	0.117002746	0.116968496	0.11685681	0.11664194	0.116348634	0.11594803	0.11546668	0.114872072	0.114192983	0.113392617	0.112502429	0.111480452
0.0149024583	0.0270878238	0.037425454	0.0461656357	0.0538010505	0.0604805775	0.0664530068	0.0718126754	0.0766824147	0.0811189214	0.0851911751	0.0889318407	0.0923868061	0.0955742135	0.0985289029	0.101260212	0.103796927	0.106142684	0.108322554	0.11033626	0.112206361	0.113929602	0.115526807	0.116992359	0.118345903	0.11957979	0.120712897	0.12173571	0.122666673	0.123494553	0.124237676	0.124883089	0.125449227	0.125921369	0.126318264	0.12662335	0.126855957	0.126997541	0.12706822	0.127047214	0.126955661	0.126770262	0.126513506	0.126159223	0.125731547	0.125200932	0.124593546	0.123875851	0.123076471	0.122156973
3.69598875e-05	9.65882291e-05	0.000137528393	0.000171879179	0.000199473025	0.000223569776	0.000243944258	0.00026175179	0.00027669003	0.000289419807	0.000299562153	0.00030771736	0.00031342464	0.000317350451	0.000318938965	0.000318942165	0.000316732402	0.000313127641	0.000307436102	0.00030054852	0.000291691461	0.000281833045	0.000270128183	0.000257625002	0.000243424242	0.000228617058	0.000212255641	0.000195478239	0.000177295697	0.000158879726	0.000139207641	0.000119481529	9.86544483e-05	7.79654956e-05	5.63317479e-05	3.49937918e-05	1.28808096e-05	-8.74666615e-06	-3.0988108e-05	-5.25736496e-05	-7.45936419e-05	-9.57990695e-05	-0.000117235539	-0.000137693365	-0.000158208694	-0.000177578703	-0.000196796853	-0.000214713064	-0.000232262871	-0.000248337518
0.00013844897	0.000230330464	0.000305853715	0.000372018424	0.000428713491	0.000478820257	0.000522150053	0.000560038632	0.000592233518	0.000619552493	0.000641677084	0.000659330143	0.00067213246	0.000680815726	0.000684934603	0.000685290232	0.00068137103	0.000674050143	0.000662760639	0.000648424386	0.000630429022	0.000609764778	0.000585748585	0.000559435205	0.000530095499	0.000498832772	0.000464884945	0.000429392715	0.000391557587	0.000352529383	0.000311501785	0.000269659184	0.000226172489	0.000182230118	0.000136992191	9.16514392e-05	4.53786347e-05	-6.19163956e-07	-4.71864854e-05	-9.31257318e-05	-0.000139263682	-0.000184420405	-0.00022938056	-0.0002729932	-0.000316027207	-0.00035734859	-0.000397686847	-0.000435946929	-0.000472809423	-0.000507214212
0.000273971399	0.000394141581	0.000500592973	0.000596060973	0.000680405724	0.000755671748	0.000821591154	0.000879467962	0.000928931818	0.000970987793	0.00100515683	0.00103244707	0.00105227807	0.00106573107	0.00107212977	0.00107266801	0.0010665676	0.00105515298	0.00103755431	0.00101518696	0.000987109721	0.000954839556	0.000917342288	0.000876228289	0.00083039449	0.000781521888	0.000728453384	0.00067293328	0.000613751088	0.000552684206	0.000488496802	0.000423002403	0.000354939185	0.000286136094	0.000215316477	0.000144321294	7.18786682e-05	-1.66168877e-07	-7.30800133e-05	-0.00014503228	-0.00021727162	-0.000287990093	-0.000358385984	-0.000426683837	-0.000494048882	-0.000558741643	-0.000621873799	-0.000681757344	-0.000739437147	-0.000793282525
0.000450494111	0.000595702666	0.000730147482	0.000853041697	0.000964257242	0.00106436977	0.00115314955	0.00123136964	0.00129871246	0.0013560086	0.00140284525	0.00144018021	0.00146750594	0.00148592845	0.00149485569	0.00149551808	0.00148724087	0.00147139643	0.00144722829	0.00141622047	0.00137754319	0.00133278139	0.00128104568	0.00122399963	0.00116070298	0.00109287385	0.00101952047	0.000942421921	0.000860551269	0.000775733733	0.00068690818	0.000595907037	0.0005016622	0.000406028246	0.000307930521	0.000209231437	0.000108862618	8.66864395e-06	-9.23848562e-05	-0.000192472939	-0.000292607035	-0.00039098531	-0.000488571662	-0.000583599853	-0.000676990321	-0.000767014722	-0.000854537979	-0.000937880175	-0.00101784703	-0.00109282078
0.000653002532	0.000823457664	0.000985052513	0.00113452593	0.00127171152	0.00139598544	0.00150703724	0.00160520691	0.00169004793	0.00176234425	0.00182151553	0.00186867919	0.00190312112	0.00192623887	0.00193719011	0.00193758994	0.00192648042	0.00190568499	0.00187413565	0.00183382618	0.00178357681	0.00172552632	0.0016584138	0.00158449786	0.00150243947	0.00141458328	0.00131951732	0.00121966331	0.00111356532	0.00100371345	0.000888600328	0.000770737519	0.000648601079	0.000524729294	0.000397594214	0.000269748164	0.000139664823	9.88180313e-06	-0.000121092779	-0.000250744336	-0.000380528413	-0.000507958812	-0.000634435437	-0.000757522493	-0.000878559622	-0.000995161029	-0.00110859037	-0.00121653086	-0.00132017231	-0.0014172845
0.000888312967	0.00108499501	0.0012736131	0.00144946575	0.00161240365	0.00176069764	0.00189406681	0.00201223336	0.00211478661	0.00220219724	0.00227393551	0.00233097948	0.00237268495	0.0024004101	0.00241338566	0.0024132471	0.0023991263	0.00237289791	0.00233360558	0.00228330778	0.00222094512	0.00214872135	0.00206549867	0.00197363235	0.0018719074	0.00176276102	0.00164492622	0.00152090055	0.00138938505	0.00125293761	0.00111022313	0.000963816664	0.000812379371	0.000658505025	0.000500858727	0.000342030309	0.000180701963	1.94552411e-05	-0.00014299957	-0.000304096869	-0.000465088178	-0.000623448837	-0.000780359703	-0.000933348946	-0.00108353295	-0.00122848849	-0.00136925818	-0.00150349777	-0.00163216302	-0.00175299772
0.0011449363	0.00136912603	0.00158520954	0.00178757275	0.0019760224	0.00214806386	0.00230332667	0.00244112595	0.00256091484	0.00266306263	0.00274685863	0.00281338929	0.00286179013	0.0028936738	0.00290801407	0.00290681364	0.00288891327	0.00285664138	0.00280871046	0.00274769784	0.00267219046	0.00258496777	0.00248450355	0.00237376639	0.00225112659	0.00211967584	0.00197771707	0.00182843206	0.00167006474	0.00150586731	0.00133404441	0.00115788902	0.000975592265	0.000790471041	0.000600715672	0.000409642296	0.000215459374	2.14775945e-05	-0.000174063703	-0.000367869549	-0.000561652437	-0.000752168229	-0.000941054993	-0.00112512862	-0.00130593813	-0.00148036541	-0.00164987185	-0.00181144091	-0.00196642616	-0.00211191801
0.00142969828	0.00168342941	0.00192815083	0.00215780184	0.00237219769	0.00256825334	0.00274561527	0.00290312737	0.00304027705	0.00315713653	0.00325304006	0.0033289273	0.00338398147	0.00341975504	0.00343530083	0.00343262196	0.00341064302	0.00337175045	0.00331473432	0.00324225587	0.00315300953	0.00304987507	0.00293144634	0.00280077843	0.00265636988	0.00250141387	0.00233435206	0.0021584775	0.00197217338	0.00177878925	0.00157668421	0.00136925434	0.0011548505	0.0009368776	0.000713698719	0.000488721973	0.000260334823	3.19255889e-05	-0.000198075705	-0.000426306344	-0.000654269169	-0.000878652343	-0.00110089006	-0.00131773376	-0.00153052216	-0.0017360746	-0.00193563009	-0.00212611478	-0.00230867617	-0.00248033379
0.00173292759	0.00201769623	0.00229199499	0.00254954132	0.00279010328	0.0030102414	0.00320950623	0.00338651095	0.00354060281	0.00367180345	0.00377926368	0.00386403907	0.00392508067	0.00396420201	0.00398018921	0.00397541466	0.00394849727	0.00390228505	0.00383522377	0.00375051795	0.00364648273	0.003526593	0.00338904313	0.00323752969	0.0030701262	0.0028907004	0.0026972429	0.00249375349	0.00227814909	0.00205451682	0.00182072746	0.00158092673	0.00133297016	0.00108102736	0.000822960671	0.000562947973	0.000298877793	3.49052382e-05	-0.00023103167	-0.00049480837	-0.000758408055	-0.0010177664	-0.00127478203	-0.00152546536	-0.00177160867	-0.00200930825	-0.0022402315	-0.00246060013	-0.00267197191	-0.0028706851
0.00206147841	0.00237952327	0.00268505844	0.00297174543	0.00323936163	0.00348418689	0.00370579388	0.00390251126	0.00407371582	0.00421923391	0.00433825511	0.0044317093	0.00449859938	0.0045407037	0.00455685755	0.00454947168	0.00451722862	0.00446303621	0.00438542387	0.00428769485	0.00416824286	0.00403067019	0.00387326165	0.00369984643	0.00350861361	0.00330355923	0.00308278571	0.00285042425	0.00260452045	0.00234929653	0.00208275551	0.00180917057	0.00152653675	0.00123915361	0.000945028689	0.000648460297	0.000347494064	4.6400982e-05	-0.000256710268	-0.000557606298	-0.00085809438	-0.0011540105	-0.00144706284	-0.00173316502	-0.00201390895	-0.00228530626	-0.00254882727	-0.00280059989	-0.00304197297	-0.00326920756
0.00240667751	0.00275948783	0.00309736029	0.00341399001	0.00370910284	0.00397889001	0.00422282747	0.00443918159	0.00462718138	0.00478670754	0.00491675336	0.00501841307	0.00509045734	0.00513495704	0.00515046494	0.00513979627	0.00510130717	0.00503838954	0.00494921861	0.00483766043	0.00470171611	0.00454561105	0.00436720193	0.00417099072	0.00395471726	0.00372309427	0.00347374745	0.00321154692	0.00293404669	0.00264623369	0.00234560661	0.00203722156	0.00171855849	0.00139470772	0.0010631594	0.000729008365	0.000389777229	5.05389326e-05	-0.000291109774	-0.00063013875	-0.000968865667	-0.00130233718	-0.00163275536	-0.00195525706	-0.00227189782	-0.00257793978	-0.00287531385	-0.00315940461	-0.00343198135	-0.00368860305
0.0027753965	0.00316520046	0.00353722016	0.00388522496	0.00420894751	0.00450450463	0.00477138727	0.00500773414	0.00521279417	0.00538635475	0.00552743493	0.005637079	0.00571410424	0.00576058667	0.00577512948	0.0057606028	0.0057154141	0.00564305438	0.0055417676	0.00541554552	0.00526246482	0.00508688665	0.00488674494	0.00466670289	0.00442457536	0.00416525203	0.00388645577	0.00359321551	0.00328318541	0.00296151309	0.00262581461	0.00228130219	0.00192558003	0.00156388809	0.00119385411	0.000820711513	0.000442122783	6.33036039e-05	-0.00031799839	-0.000696618769	-0.00107472217	-0.0014472201	-0.00181615633	-0.00217653312	-0.00253023217	-0.00287239423	-0.00320478077	-0.00352264828	-0.00382758069	-0.0041150234
0.00315957223	0.00358780902	0.00399510247	0.00437535053	0.00472823086	0.00504993907	0.00533986068	0.0055962099	0.0058180818	0.00600541002	0.00615701071	0.00627418658	0.0063555043	0.00640337503	0.00641611399	0.00639703219	0.00634420219	0.00626164042	0.00614721163	0.00600550049	0.00583417557	0.00563825877	0.00541523846	0.0051704725	0.00490130664	0.00461337258	0.00430390243	0.00397869807	0.00363489741	0.00327843537	0.0029064068	0.00252483555	0.00213078588	0.00173031699	0.0013205166	0.000907440975	0.000488216842	6.88878806e-05	-0.000353340843	-0.000772489281	-0.00119124224	-0.00160369066	-0.0020123899	-0.0024115413	-0.00280353653	-0.00318272376	-0.00355132486	-0.00390383142	-0.00424228554	-0.00456139044
0.00356608884	0.00403492999	0.00447933567	0.00489332216	0.00527656886	0.00562532868	0.00593899542	0.00621577691	0.00645478729	0.00665594565	0.00681810007	0.00694259659	0.0070280241	0.00707685088	0.00708744051	0.00706320107	0.00700225603	0.0069087531	0.00678059577	0.00662253496	0.00643229477	0.00621507977	0.00596844534	0.00569791974	0.00540093221	0.00508329391	0.00474231301	0.00438398482	0.00400554316	0.003613098	0.00320383827	0.00278397063	0.00235066134	0.00191014167	0.00145960962	0.00100529306	0.000544443464	8.32674846e-05	-0.000380905674	-0.000841946149	-0.00130239266	-0.00175617723	-0.00220570276	-0.00264502996	-0.00307640949	-0.00349403364	-0.00389994864	-0.00428850543	-0.00466159368	-0.00501376606
0.00398726691	0.0044980851	0.00498070617	0.00542931319	0.00584353148	0.00621977955	0.00655733992	0.00685461262	0.00711055105	0.00732531505	0.00749754519	0.00762891335	0.00771774912	0.00776693433	0.0077745244	0.00774441565	0.00767438341	0.00756914472	0.0074262123	0.00725097024	0.00704071249	0.00680133141	0.00652992386	0.00623275782	0.00590677625	0.00555855032	0.00518487552	0.00479254606	0.00437826678	0.00394896391	0.00350127893	0.00304224825	0.00256848321	0.00208705889	0.00159460404	0.00109819807	0.000594532303	9.0656842e-05	-0.000416658274	-0.000920431371	-0.0014237516	-0.00191971879	-0.00241126522	-0.00289162837	-0.00336357096	-0.00382046971	-0.00426486513	-0.00469032827	-0.00509920567	-0.00548528316
0.00443000037	0.00498489684	0.00550753753	0.00599226485	0.00643870961	0.00684339396	0.00720560889	0.00752384248	0.0077970631	0.008025524	0.00820788054	0.00834590598	0.00843796027	0.00848705572	0.00849126467	0.00845465113	0.00837502108	0.0082572727	0.00809896664	0.00790566492	0.00767470776	0.00741220018	0.00711528636	0.00679045643	0.00643470982	0.00605482541	0.00564766779	0.00522024105	0.00476931164	0.0043020136	0.00381507493	0.00331572455	0.00280066134	0.00227714968	0.00174190883	0.00120220502	0.000654835709	0.000107021321	-0.000444355242	-0.000992127254	-0.00153926657	-0.00207871326	-0.00261326641	-0.00313599395	-0.00364951761	-0.004147047	-0.00463097677	-0.00509472848	-0.00554047685	-0.00596185221
0.00488690846	0.00548718993	0.00605091116	0.00657261631	0.00705187439	0.00748543063	0.00787246327	0.0082117342	0.00850204634	0.0087439894	0.00893599741	0.00908023947	0.00917480671	0.00922319695	0.00922316074	0.00917931574	0.00908910442	0.00895804168	0.00878329023	0.00857108265	0.00831831563	0.00803181799	0.00770826138	0.00735490908	0.0069682435	0.00655584762	0.00611405276	0.00565068636	0.0051619606	0.00465586092	0.00412853862	0.0035880717	0.0030305825	0.00246420341	0.00188506633	0.00130130574	0.000709122936	0.00011660581	-0.000479934166	-0.00107246432	-0.00166453262	-0.0022482276	-0.00282690491	-0.00339278149	-0.00394900335	-0.00448795937	-0.00501255363	-0.00551540181	-0.0059991515	-0.00645664957
0.00536490078	0.00601259568	0.00661915469	0.0071793005	0.00769259837	0.0081559589	0.00856856463	0.00892934909	0.00923712188	0.0094926333	0.00969433195	0.00984456255	0.00994143163	0.00998864219	0.0099839709	0.00993223545	0.00983090606	0.00968573088	0.0094939017	0.00926189155	0.0089866344	0.00867518934	0.00832427308	0.0079413971	0.00752307391	0.0070771296	0.00659994926	0.00609958985	0.0055723182	0.00502635291	0.00445789242	0.00387522742	0.00327455147	0.0026642128	0.00204041274	0.00141148242	0.000773701692	0.000135353975	-0.000507153378	-0.00114560603	-0.00178345262	-0.00241259871	-0.00303629089	-0.00364655998	-0.00424641993	-0.004828091	-0.00539434909	-0.00593762839	-0.00646042945	-0.00695542265
0.00585680999	0.00655316533	0.00720357039	0.00780296109	0.00835084166	0.00884441246	0.00928273759	0.00966509109	0.00999010858	0.0102589457	0.0104698268	0.0106255828	0.0107240383	0.0107694366	0.0107592319	0.0106988583	0.0105854122	0.0104253128	0.0102153271	0.00996265794	0.00966378534	0.00932653933	0.0089471369	0.00853388583	0.00808277729	0.0076024729	0.00708880128	0.00655067288	0.00598377626	0.00539719332	0.00478652772	0.00416096021	0.00351606747	0.00286108121	0.0021915896	0.0015168108	0.000832414204	0.000147575112	-0.000541912638	-0.00122696637	-0.00191162014	-0.00258690601	-0.00325664606	-0.0039120135	-0.00455657421	-0.00518170932	-0.00579071518	-0.00637519357	-0.00693813243	-0.00747141013
0.00636954429	0.00711651639	0.00781245671	0.00845249716	0.00903614585	0.00956081707	0.0100255761	0.0104299273	0.0107725154	0.0110547245	0.0112747955	0.0114358099	0.0115356045	0.011578684	0.011562521	0.0114928172	0.0113666945	0.0111908468	0.0109620599	0.0106878273	0.0103646509	0.0100006404	0.00959204165	0.00914742918	0.00866283687	0.00814718586	0.00759633055	0.00701943763	0.0064122412	0.00578405734	0.00513053059	0.00446107878	0.00377131898	0.00307069808	0.00235486354	0.00163324391	0.000901563725	0.000169203975	-0.000567968574	-0.00130067806	-0.00203287734	-0.00275540396	-0.00347198603	-0.00417361472	-0.00486374077	-0.00553355987	-0.00618624168	-0.00681319612	-0.0074172724	-0.00799017139
0.00689610217	0.00769486343	0.00843727958	0.00911872088	0.00973863832	0.0102947624	0.0107860371	0.0112123887	0.0115722826	0.0118675815	0.0120962952	0.012262056	0.0123624182	0.0124025102	0.0123794583	0.0122996418	0.0121597954	0.0119673564	0.0117186784	0.0114220247	0.0110734239	0.0106817997	0.010242884	0.00976610026	0.00924693258	0.0086951591	0.00810606293	0.00748969201	0.00684117785	0.00617072378	0.00547336259	0.00475940066	0.00402382925	0.00327699126	0.00251389612	0.00174487033	0.000965005268	0.000184570081	-0.00060119713	-0.00138212469	-0.00216279025	-0.00293314875	-0.00369751876	-0.00444603022	-0.00518270706	-0.00589788301	-0.00659526021	-0.00726541801	-0.00791169632	-0.0085249901
0.00744340023	0.00829582675	0.00908631825	0.00981048526	0.0104677797	0.0110561784	0.0115746309	0.0120233448	0.0124007895	0.0127091579	0.012946462	0.0131166419	0.0132172668	0.0132537957	0.0132233568	0.0131326854	0.0129785211	0.0127686328	0.0124994005	0.0121794058	0.0118046948	0.0113845073	0.0109145892	0.0104046763	0.00985026574	0.00926143054	0.00863347566	0.00797670904	0.0072862848	0.00657266604	0.00583091729	0.00507157297	0.00428966235	0.00349573959	0.00268485812	0.00186755753	0.00103897673	0.000209579059	-0.000625342707	-0.00145541949	-0.00228516292	-0.00310433336	-0.00391716833	-0.00471360731	-0.00549759153	-0.00625925569	-0.00700217753	-0.00771675213	-0.00840617987	-0.00906116723
0.00800456232	0.00891176271	0.00975119131	0.0105187535	0.011213834	0.0118347785	0.012380413	0.0128514149	0.0132460714	0.0135671537	0.0138124266	0.0139864491	0.0140864907	0.0141187199	0.014079914	0.0139775611	0.0138079996	0.0135797903	0.0132888716	0.0129446681	0.0125427263	0.0120931324	0.0115911122	0.0110472875	0.0104565841	0.00982997339	0.0091621616	0.0084643487	0.00773107776	0.00697373094	0.00618672058	0.00538148021	0.00455239523	0.00371092211	0.00285146127	0.00198545788	0.00110738469	0.000228597731	-0.000656256855	-0.00153591719	-0.00241553093	-0.00328397368	-0.00414610936	-0.00499100014	-0.00582317141	-0.00663189657	-0.00742130152	-0.00818094229	-0.00891453556	-0.00961195832
0.00858649399	0.00955027182	0.0104401692	0.0112523564	0.0119862141	0.0126404127	0.0132137758	0.0137073314	0.0141193661	0.0144530389	0.0147061117	0.0148835479	0.0149826151	0.0150098916	0.0149621684	0.0148473294	0.0146617194	0.0144142931	0.0141009891	0.0137316225	0.013301747	0.0128218064	0.0122870324	0.0117083743	0.011080767	0.0104154969	0.00970727663	0.00896759609	0.00819100347	0.00738913966	0.00655642727	0.00570454734	0.00482789677	0.00393816119	0.0030297544	0.0021143279	0.00118638663	0.000257490449	-0.000677689819	-0.0016077013	-0.00253763694	-0.0034561867	-0.00436815246	-0.00526240748	-0.00614339021	-0.00700018783	-0.00783682365	-0.00864265997	-0.00942129182	-0.0101623883
0.00918240403	0.0102037861	0.0111449331	0.0120023172	0.0127752569	0.0134628745	0.0140638646	0.0145797927	0.0150087529	0.0153545486	0.0156146902	0.0157948642	0.0158920306	0.0159135398	0.0158558296	0.0157276176	0.0155248287	0.0152572737	0.014920427	0.014525008	0.0140660633	0.0135549504	0.012986346	0.0123721038	0.0117065878	0.0110020168	0.0102524761	0.00947038006	0.00864963441	0.00780279152	0.00692361866	0.00602473025	0.00509983018	0.00416151721	0.00320352162	0.00223839838	0.00125996581	0.000280698495	-0.000705425349	-0.00168606445	-0.00266696828	-0.0036359472	-0.00459844258	-0.00554244771	-0.00647300368	-0.00737834778	-0.00826306712	-0.00911567201	-0.00994027135	-0.0107257019
0.00979919583	0.0108798829	0.0118736976	0.0127773963	0.0135903035	0.0143119188	0.0149409373	0.0154793563	0.0159252686	0.0162829265	0.016549845	0.0167322044	0.0168269652	0.0168419547	0.0167736093	0.016631124	0.0164104252	0.0161217846	0.0157606738	0.0153382374	0.0148495194	0.0143062869	0.0137032139	0.0130525172	0.0123485587	0.0116038816	0.0108125621	0.00998732655	0.00912206952	0.00822960715	0.00730370585	0.00635722682	0.00538386164	0.00439643512	0.00338867493	0.00237333559	0.00134423743	0.000314053769	-0.000723223174	-0.00175506562	-0.00278720306	-0.00380726667	-0.00482064905	-0.00581516295	-0.0067957702	-0.00775053338	-0.00868394872	-0.00958433397	-0.0104556637	-0.0112865846
0.0104301293	0.0115710589	0.0126182079	0.0135686793	0.0144217332	0.0151773767	0.0158341776	0.0163947639	0.0168570326	0.0172259483	0.017498774	0.0176825203	0.0177738291	0.0177813788	0.0177012273	0.0175434876	0.017303663	0.0169929761	0.0166064148	0.0161560513	0.0156364166	0.0150602579	0.0144216708	0.0137338317	0.0129904907	0.012205133	0.0113712072	0.0105024033	0.0095919314	0.00865353493	0.00768030416	0.00668602085	0.00566367469	0.00462700726	0.00356902315	0.0025033768	0.00142318616	0.000342020374	-0.000746837499	-0.00182997017	-0.00291380715	-0.00398509547	-0.00504987911	-0.00609510928	-0.00712638036	-0.00813089066	-0.00911371945	-0.01006234	-0.0109812354	-0.0118582327
0.011082096	0.0122848584	0.0133866101	0.0143848203	0.0152787455	0.0160688345	0.0167536603	0.0173363527	0.0178148121	0.0181945569	0.0184728506	0.0186572723	0.0187444633	0.0187436697	0.0186509461	0.0184769604	0.0182172081	0.017883444	0.0174706482	0.0169913718	0.0164401394	0.0158301348	0.0151554353	0.0144296273	0.0136464348	0.0128196975	0.01194285	0.0110298813	0.0100739833	0.00908918063	0.00806853446	0.00702605408	0.00595471842	0.00486846881	0.00376029597	0.0026440485	0.00151282809	0.000380368968	-0.000760040359	-0.00189482005	-0.00303038617	-0.00415332026	-0.00526964248	-0.00636613854	-0.00744835692	-0.0085033117	-0.0095359989	-0.0105337134	-0.0115008161	-0.0124249428
0.0117483998	0.013013822	0.0141707096	0.0152169689	0.0161517865	0.0169761849	0.0176886029	0.0182928975	0.0187867733	0.0191765772	0.0194593039	0.0196434355	0.0197252885	0.0197150956	0.0196085228	0.0194172165	0.0191362344	0.0187783628	0.0183380812	0.0178289693	0.0172449984	0.0166003472	0.0158885197	0.0151241131	0.0143002133	0.0134316374	0.0125111633	0.0115537314	0.0105518527	0.00952050687	0.00845202555	0.00736133077	0.00624068507	0.0051049356	0.00394633716	0.00277963782	0.00159719282	0.000413602168	-0.000778561271	-0.00196483887	-0.00315235984	-0.00432684385	-0.00549500971	-0.00664278568	-0.00777636558	-0.00888190174	-0.00996499281	-0.0110120923	-0.0120281158	-0.0129998622
0.0124358972	0.0137654443	0.014978597	0.0160736916	0.017049914	0.0179088213	0.0186488481	0.0192744688	0.0197833832	0.0201825949	0.020469088	0.0206520177	0.0207277002	0.0207070426	0.0205857042	0.0203759586	0.0200728574	0.0196897755	0.0192211736	0.0186811908	0.0180637713	0.017383578	0.0166340988	0.0158303404	0.0149653686	0.0140543691	0.0130900843	0.0120877708	0.0110399081	0.00996172702	0.00884552719	0.00770645652	0.006536737	0.00535141202	0.00414269991	0.0029255077	0.00169216669	0.000457423034	-0.000786176398	-0.00202402268	-0.00326325385	-0.00448945823	-0.00570934082	-0.00690868214	-0.00809365282	-0.0092502421	-0.0103839808	-0.0114811463	-0.0125465617	-0.0135668264
0.0131378851	0.0145322566	0.0158020533	0.0169461155	0.0179635593	0.0188566328	0.01962363	0.0202698551	0.0207927963	0.0212004205	0.021489436	0.0216700136	0.0217381337	0.0217057883	0.021568238	0.0213388657	0.0210122552	0.0206028563	0.0201046287	0.019532824	0.0188808137	0.0181643177	0.0173762188	0.0165325495	0.0156257386	0.0146719853	0.0136633369	0.0126160076	0.0115217796	0.0103968221	0.00923270117	0.00804548155	0.00682662351	0.00559205984	0.00433325888	0.00306600146	0.0017818445	0.00049640458	-0.00079853703	-0.00208752335	-0.00337842763	-0.0046559923	-0.00592764318	-0.00717830729	-0.00841483986	-0.00962239691	-0.0108071318	-0.0119544816	-0.0130698347	-0.0141389478
0.0138611994	0.0153216914	0.0166490632	0.0178426645	0.0189016099	0.0198287947	0.0206225115	0.0212887903	0.0218251175	0.0222402315	0.0225308443	0.0227079254	0.0227674394	0.022722147	0.0225672976	0.0223170099	0.0219658522	0.0215289447	0.0210002349	0.0203955515	0.0197082504	0.0189545753	0.0181273823	0.0172431518	0.0162942823	0.015297326	0.0142443009	0.0131517251	0.0120113388	0.0108395618	0.0096279143	0.00839265068	0.0071251841	0.00584161043	0.00453334829	0.00321630964	0.0018820013	0.000546161444	-0.000799471324	-0.00213933589	-0.0034813467	-0.00481011601	-0.00613309115	-0.0074350731	-0.0087229075	-0.00998162079	-0.0112173296	-0.0124153068	-0.0135808462	-0.0146995296
0.0145991354	0.0161262787	0.0175114029	0.0187544508	0.0198544613	0.0208151556	0.0216346805	0.0223200245	0.0228684627	0.023289813	0.0235805072	0.0237527064	0.0238020123	0.0237423611	0.0235685916	0.0232960446	0.0229188153	0.0224532207	0.0218926764	0.0212541348	0.0205303909	0.0197388244	0.0188716525	0.0179464068	0.0169548341	0.0159144882	0.0148166957	0.0136789608	0.0124922759	0.0112739791	0.0100148485	0.00873203716	0.00741618606	0.00608425944	0.00472688018	0.00336079342	0.00197673411	0.000591278829	-0.000804625801	-0.00219459516	-0.00358733049	-0.00496661883	-0.00634064633	-0.00769339151	-0.00903241564	-0.010341919	-0.0116286895	-0.0128771675	-0.0140932195	-0.0152616151
0.0153584711	0.0169533646	0.0183969167	0.0196897067	0.0208307726	0.0218246062	0.0226693537	0.023372872	0.023932439	0.0243587963	0.0246483696	0.0248142377	0.0248519995	0.0247764862	0.0245825279	0.0242862849	0.0238818402	0.0233862524	0.0227929202	0.0221194505	0.0213586217	0.0205283456	0.0196208144	0.0186540115	0.0176196541	0.0165356632	0.0153933338	0.0142104366	0.0129779244	0.0117133476	0.0104074333	0.00907750122	0.00771414249	0.0063344243	0.00492890911	0.00351443849	0.002081683	0.000647293189	-0.000797844622	-0.00223728145	-0.00367977018	-0.00510902579	-0.00653328433	-0.007936432	-0.00932604548	-0.0106862076	-0.0120236937	-0.0133228152	-0.0145893689	-0.0158079631
0.0161324493	0.0177954213	0.019297345	0.0206395261	0.0218209261	0.0228469799	0.023715684	0.0244360603	0.0250051595	0.0254349607	0.0257215947	0.0258794541	0.0259037824	0.0258107724	0.0255948165	0.0252733703	0.0248400412	0.0243131879	0.0236856573	0.0229762778	0.0221772347	0.0213075745	0.0203588681	0.019350197	0.0182725852	0.0171449568	0.0159579125	0.0147301692	0.0134519445	0.0121416946	0.0107893681	0.00941313742	0.00800281799	0.0065763072	0.00512335918	0.00366163443	0.00218098199	0.000698828915	-0.000794742471	-0.00228249388	-0.00377397788	-0.0052521204	-0.00672595193	-0.00817857872	-0.00961831653	-0.0110284453	-0.0124164175	-0.0137657486	-0.0150828607	-0.0163515445
0.0169278324	0.0186597257	0.020220399	0.0216119233	0.0228332585	0.0238907734	0.0247824669	0.0255184137	0.0260956567	0.0265272716	0.0268093851	0.0269574635	0.0269667473	0.0268544607	0.0266149816	0.026266704	0.0258032249	0.0252437085	0.0245809887	0.0238346015	0.0229967037	0.0220869189	0.0210968013	0.0200458653	0.018925115	0.0177538194	0.0165225386	0.0152502378	0.0139270989	0.0125717363	0.0111740605	0.00975234378	0.00829633647	0.00682400636	0.00532504519	0.00381714616	0.0022900817	0.000761293796	-0.000779221447	-0.0023141975	-0.00385326076	-0.00537931888	-0.00690146674	-0.00840277162	-0.00989159845	-0.0113511547	-0.0127888946	-0.0141882294	-0.0155555477	-0.0168744913
0.0177378326	0.0195387212	0.0211577556	0.0225979178	0.0238580901	0.0249457785	0.0258588227	0.026608616	0.0271919711	0.0276234546	0.0278988778	0.0280351786	0.0280272209	0.0278937478	0.0276286935	0.0272519152	0.0267564977	0.0261629448	0.0254635522	0.0246791734	0.0238013421	0.0228508551	0.0218186271	0.0207252522	0.019561061	0.0183463468	0.0170709311	0.0157546809	0.0143870452	0.0129875051	0.0115451983	0.0100792143	0.00857848884	0.00706175459	0.00551790124	0.00396538149	0.00239312858	0.000819333063	-0.000766857175	-0.00234744288	-0.00393288104	-0.00550534105	-0.00707473033	-0.00862335919	-0.0101603794	-0.011668242	-0.0131551347	-0.0146036878	-0.0160209385	-0.0173897367
0.0185690835	0.0204395082	0.0221169276	0.0236052712	0.0249034214	0.0260200405	0.026952964	0.0277148331	0.0283024687	0.0287317345	0.0289984363	0.0291207926	0.0290936494	0.0289369205	0.0286445313	0.0282373982	0.0277085875	0.0270795156	0.0263424624	0.0255190025	0.0246006603	0.0236088238	0.022534387	0.0213983905	0.0201911418	0.0189332268	0.0176144459	0.0162548667	0.0148439012	0.0134011448	0.0119156868	0.0104066538	0.00886293173	0.00730324501	0.00571641067	0.00412084187	0.00250539229	0.000888208689	-0.000741655763	-0.00236624646	-0.00399613294	-0.00561350734	-0.00722836904	-0.00882302606	-0.0104067176	-0.0119618694	-0.0134967296	-0.014993852	-0.0164602673	-0.0178787152
0.0194147433	0.021354457	0.0230895275	0.0246249339	0.0259594787	0.0271032468	0.0280539113	0.0288256688	0.0294150987	0.0298397469	0.0300951022	0.0302011368	0.0301522885	0.0299701054	0.0296480622	0.0292086986	0.0286445517	0.0279785153	0.0272022917	0.0263387677	0.0253788712	0.024345235	0.0232280724	0.022049495	0.0207991293	0.0194985265	0.0181367661	0.0167348243	0.0152813372	0.013796694	0.0122692134	0.0107187764	0.0091334635	0.00753272201	0.00590452457	0.00426795403	0.00261102829	0.000952580754	-0.000719192981	-0.00238565875	-0.00405825877	-0.00571850214	-0.00737724002	-0.00901607075	-0.0106450599	-0.0122459085	-0.0138276597	-0.01537211	-0.0168870022	-0.0183543022
0.0202813876	0.0222905112	0.0240827552	0.0256642491	0.027033804	0.0282029017	0.0291692213	0.0299484976	0.0305373013	0.030954721	0.0311962439	0.0312833219	0.0312103873	0.0310003405	0.0306466459	0.0301730141	0.0295719698	0.0288673855	0.02805095	0.0271463327	0.0261444588	0.0250685349	0.0239087586	0.0226876463	0.0213948175	0.020052086	0.0186485208	0.0172052216	0.0157108001	0.0141856704	0.012618122	0.0110280004	0.00940333813	0.00776349142	0.00609635733	0.0044209051	0.00272506224	0.00102754029	-0.000683559236	-0.00238973099	-0.00410253566	-0.00580357532	-0.00750383303	-0.00918497075	-0.0108571708	-0.0125021538	-0.0141290703	-0.0157196755	-0.0172817793	-0.0187972522
0.0211620804	0.0232399566	0.0250881422	0.0267140956	0.0281165471	0.0293086198	0.0302878269	0.0310718443	0.031656976	0.0320642478	0.0322888161	0.0323541052	0.0322541421	0.0320137196	0.0316258129	0.0311158304	0.0304757759	0.0297311281	0.0288729768	0.0279263648	0.02688159	0.0257630633	0.0245603284	0.0232969975	0.0219619683	0.0205779663	0.0191333518	0.0176500406	0.0161159	0.0145520873	0.0129460964	0.0113184326	0.00965633227	0.00797978585	0.00627585742	0.00456413588	0.00283167878	0.00109778935	-0.000650304426	-0.0023934862	-0.00414419702	-0.00588341319	-0.00762301134	-0.0093440134	-0.0110574843	-0.0127444634	-0.0144149279	-0.0160499215	-0.017658044	-0.0192204024
0.0220632792	0.0242095434	0.026112594	0.0277813615	0.0292145783	0.0304270991	0.0314164408	0.0322021263	0.0327804608	0.0331743279	0.0333788758	0.033419255	0.0332894876	0.0330159073	0.0325914782	0.0320429073	0.0313621997	0.0305758726	0.0296750143	0.0286854582	0.0275974975	0.0264360975	0.0251908215	0.0238856341	0.0225094337	0.0210851189	0.0196010569	0.018079202	0.0165074287	0.0149068287	0.0132648804	0.011601939	0.00990521083	0.00819448945	0.00645679804	0.00471151157	0.0029456035	0.00117815974	-0.000603715243	-0.00238110229	-0.00416656067	-0.00594124512	-0.00771718677	-0.00947554042	-0.0112275455	-0.0129543104	-0.01466596	-0.0163435584	-0.0179958387	-0.0196038428
0.0229779987	0.0251914817	0.0271475417	0.0288568264	0.0303179803	0.0315478987	0.0325439124	0.033327781	0.0338955487	0.0342724702	0.0344533226	0.034465469	0.0343025047	0.0339928914	0.033529092	0.0329396924	0.032216144	0.0313865757	0.0304414922	0.0294081872	0.028276301	0.0270719703	0.0257841085	0.024437678	0.0230208961	0.0215575502	0.0200352647	0.0184767047	0.0168690121	0.0152339187	0.0135581422	0.0118626256	0.0101337675	0.00839187688	0.00662316013	0.00484750399	0.00305103737	0.00125336075	-0.000559315682	-0.00236755261	-0.00418482016	-0.00599171641	-0.00780119273	-0.00959382204	-0.0113817759	-0.0131455294	-0.0148961248	-0.0166139543	-0.0183086055	-0.0199604095
0.0239124731	0.0261921571	0.0281994419	0.0299468037	0.0314328994	0.0326767785	0.0336757737	0.034453918	0.035007256	0.0353632466	0.0355166586	0.0354968865	0.0352975161	0.034948741	0.0344430241	0.0338103728	0.0330422354	0.0321678313	0.0311776803	0.0300998478	0.0289239994	0.0276767659	0.0263470909	0.0249601931	0.0235043325	0.0220033711	0.0204449641	0.0188516927	0.0172107308	0.0155436191	0.0138370952	0.0121118477	0.0103542672	0.00858436049	0.00678830021	0.00498563383	0.00316243651	0.00133798102	-0.000501622281	-0.00233721987	-0.0041824387	-0.00601813302	-0.00785743674	-0.00968112478	-0.0115015751	-0.0132993935	-0.0150858539	-0.0168414155	-0.0185758688	-0.0202695361
0.0248596379	0.0272037087	0.0292596395	0.0310419686	0.0325492639	0.0338031555	0.0348007804	0.0355688964	0.0361032454	0.0364340318	0.0365556466	0.0365000992	0.0362605072	0.035869343	0.0353185631	0.0346402464	0.0338252517	0.0329045001	0.0318679093	0.0307449169	0.0295245727	0.0282346931	0.0268635374	0.0254372308	0.0239433654	0.0224065338	0.0208137089	0.0191881092	0.0175161735	0.0158199443	0.0140854212	0.012333745	0.0105505358	0.00875623785	0.00693620624	0.0051103887	0.00326401181	0.00141675481	-0.000446138819	-0.00230507776	-0.00417461551	-0.00603514033	-0.00790075548	-0.00975171437	-0.0116013611	-0.0134297401	-0.0152491147	-0.0170393167	-0.0188110969	-0.0205440871
0.0258255368	0.028232133	0.0303338951	0.0321477152	0.0336721693	0.0349315732	0.0359230667	0.0366762208	0.0371867617	0.0374875432	0.0375729517	0.0374773372	0.0371938073	0.03675679	0.0361582426	0.0354317529	0.0345681978	0.0335995999	0.032515909	0.0313472769	0.0300828076	0.0287507152	0.0273393165	0.0258748657	0.0243450332	0.022774329	0.0211498135	0.0194944818	0.017794842	0.0160725977	0.0143138111	0.0125392106	0.0107344558	0.00891956102	0.00707987573	0.00523491963	0.00336986897	0.0015039673	-0.000377616987	-0.00225570403	-0.004144994	-0.00602621572	-0.00791367909	-0.00978791308	-0.011662509	-0.0135177371	-0.0153661505	-0.0171876918	-0.0189934174	-0.0207629848
0.0268030052	0.0292694624	0.0314134898	0.0332546663	0.0347914658	0.0360513539	0.0370312611	0.0377641456	0.0382454071	0.038511103	0.0385552073	0.0384150578	0.038083269	0.0375968621	0.0369472329	0.0361700599	0.0352556558	0.0342378171	0.0331058574	0.0318912828	0.0305825657	0.0292089287	0.0277580673	0.0262570496	0.0246928802	0.0230906572	0.0214367815	0.0197547007	0.0180302537	0.0162855322	0.0145058817	0.0127123299	0.0108898037	0.00905860083	0.00720330722	0.00534373949	0.00346424677	0.00158438657	-0.000311556382	-0.0022040686	-0.00410876306	-0.00600599611	-0.00791104811	-0.0098040074	-0.0116994951	-0.0135772903	-0.0154509877	-0.0172999675	-0.0191363518	-0.0209391535
0.0277977314	0.0303211282	0.032503369	0.0343670889	0.035910767	0.0371653068	0.0381276341	0.0388341331	0.0392801938	0.0395050784	0.039502734	0.0393131847	0.0389290421	0.0383894897	0.0376859201	0.0368555954	0.035888855	0.0348205446	0.0336400346	0.0323794523	0.0310273504	0.0296131695	0.0281247256	0.0265890345	0.0249932254	0.0233621392	0.0216823095	0.0199767637	0.018231482	0.0164680531	0.0146719364	0.0128636022	0.0110280718	0.00918504173	0.00731916434	0.00544967091	0.00356091744	0.00167193209	-0.000233077969	-0.00213510698	-0.00404989317	-0.00595824498	-0.00787564134	-0.00978254306	-0.0116938669	-0.0135896663	-0.0154838847	-0.0173561024	-0.0192188472	-0.0210512301
0.0288024973	0.031379085	0.0335947046	0.035475515	0.0370198873	0.0382627287	0.039200719	0.0398743246	0.0402785875	0.0404566696	0.0404020485	0.0401580585	0.0397167938	0.0391202685	0.0383592948	0.03747337	0.0364522159	0.0353323056	0.034102417	0.0327959557	0.0314008358	0.029947379	0.0284227851	0.0268546468	0.0252294914	0.0235725876	0.0218698391	0.0201445427	0.0183820503	0.0166041409	0.0147956287	0.0129771604	0.0111330698	0.00928319345	0.00741146152	0.00553724985	0.00364416155	0.0017514042	-0.0001576454	-0.00206374557	-0.00398355602	-0.00589758973	-0.00782229911	-0.00973780953	-0.0116600952	-0.0135687744	-0.015478919	-0.0173696088	-0.0192545316	-0.0211122321
0.0298224377	0.0324478613	0.0346912358	0.0365826559	0.038120509	0.0393441376	0.0402502065	0.0408834481	0.0412388782	0.0413634442	0.0412505882	0.0409467598	0.0404440253	0.0397866778	0.0389655491	0.0380217392	0.0369450087	0.0357727568	0.0344938459	0.0331420871	0.0317055211	0.0302145093	0.0286564041	0.0270584992	0.0254075117	0.0237282107	0.0220067042	0.0202656787	0.0184906857	0.0167027962	0.0148870189	0.013063265	0.0112160303	0.00936443087	0.00749251843	0.0056189427	0.00372738066	0.00183634028	-7.07998984e-05	-0.0019753968	-0.00389420888	-0.00580829299	-0.00773430833	-0.00965285551	-0.0115802015	-0.0134963289	-0.015416723	-0.0173207337	-0.0192225474	-0.0211008537
0.0308503339	0.0335193969	0.0357840497	0.0376789306	0.0392023071	0.0403987124	0.0412645317	0.041849539	0.0421483331	0.0422123929	0.0420346579	0.0416654236	0.0410961642	0.0403740747	0.0394893929	0.0384854547	0.0373513881	0.0361261728	0.0347980464	0.0334017909	0.0319248699	0.0303983181	0.0288088854	0.027184247	0.0255105437	0.0238126934	0.0220762543	0.0203239886	0.0185408764	0.0167479942	0.0149297711	0.0131060924	0.0112608553	0.00941317963	0.00754645882	0.00567938067	0.00379490472	0.00191160124	1.20821759e-05	-0.00188489957	-0.00379695277	-0.00570494758	-0.00762651259	-0.00954198546	-0.0114686954	-0.0133862944	-0.0153114456	-0.0172230707	-0.0191366178	-0.0210302367
0.0318905718	0.0345969841	0.0368750535	0.0387647412	0.0402643078	0.0414239647	0.0422400609	0.0427677664	0.0430016185	0.0429975211	0.0427483804	0.0423079465	0.0416676637	0.0408771262	0.0399265781	0.0388607735	0.0376689205	0.0363907379	0.0350145827	0.0335753343	0.0320606334	0.0305012103	0.0288840382	0.0272362557	0.0255442488	0.0238321648	0.02208584	0.0203271603	0.0185413971	0.0167487386	0.0149338929	0.0131158184	0.01127867	0.00944066151	0.00758539421	0.00573072658	0.00385975723	0.00199026759	0.000104940337	-0.00177822229	-0.00367686191	-0.00557250111	-0.00748291667	-0.00938899942	-0.0113083715	-0.0132211626	-0.0151444721	-0.0170575705	-0.0189764714	-0.0208795443
0.0329358639	0.035672505	0.0379553368	0.0398304995	0.0412960955	0.0424089576	0.0431651146	0.0436260577	0.0437858416	0.0437056359	0.0433777693	0.0428601641	0.0421436284	0.0412808571	0.0402614231	0.0391320663	0.0378813827	0.0365503995	0.0351268537	0.033646365	0.0320959904	0.0305067241	0.0288650187	0.0271980878	0.0254918006	0.0237702339	0.022018718	0.0202589518	0.018475724	0.0166890298	0.0148830859	0.0130766634	0.0112534003	0.00943133859	0.00759353987	0.0057577452	0.00390643564	0.00205735537	0.000192484665	-0.00167015603	-0.00354899096	-0.00542547775	-0.00731829364	-0.00920816647	-0.0111137593	-0.0130149567	-0.0149300368	-0.0168379295	-0.0187559851	-0.0206621224
0.0339894467	0.0367474206	0.0390242279	0.0408733186	0.0422927941	0.0433468968	0.0440316144	0.0444150254	0.044491102	0.0443262902	0.0439128254	0.0433122565	0.0425153677	0.0415771857	0.0404873089	0.039293636	0.0379848469	0.0366022454	0.0351337474	0.0336147178	0.0320324478	0.0304172196	0.0287557798	0.0270743908	0.0253592713	0.0236334781	0.0218827002	0.0201275232	0.0183531079	0.016578309	0.0147877253	0.0129990566	0.0111963056	0.009396464	0.00758291725	0.00577239289	0.00394763791	0.00212548681	0.000288088025	-0.00154736956	-0.00339925021	-0.00524977745	-0.0071176963	-0.00898440786	-0.010868815	-0.0127513635	-0.0146507445	-0.0165463315	-0.0184560956	-0.0203582988
0.0350440934	0.0378136612	0.0400728745	0.0418836919	0.0432440398	0.0442268593	0.0448277346	0.0451224068	0.045104299	0.044846036	0.0443391872	0.0436496411	0.0427675019	0.0417506737	0.0405880682	0.0393293543	0.0379625385	0.0365297124	0.0350182073	0.033463663	0.0318528244	0.0302158995	0.0285391436	0.0268484841	0.0251297053	0.0234054698	0.0216610657	0.01991667	0.0181570454	0.0164006309	0.0146316334	0.0128673942	0.0110915139	0.00932069678	0.00753788706	0.0057595586	0.00396798874	0.00217981787	0.000376634698	-0.00142446805	-0.00324253895	-0.00505981385	-0.00689583574	-0.00873195775	-0.0105880441	-0.012444399	-0.0143208717	-0.016196585	-0.0180908729	-0.0199816584
0.0361010875	0.0388697058	0.0410966435	0.0428539037	0.0441393911	0.0450359778	0.0455391398	0.0457326554	0.0456098471	0.045249182	0.0446421425	0.0438583643	0.0428878981	0.0417905103	0.0405551614	0.039232168	0.0378096705	0.0363294841	0.0347791382	0.0331934083	0.0315593449	0.0299060254	0.0282200762	0.0265260942	0.0248102826	0.0230939021	0.0213627202	0.0196355651	0.017897695	0.0161662302	0.014425869	0.0126926731	0.0109507231	0.00921554947	0.00747055487	0.00573111158	0.00397989617	0.00223249675	0.000470821283	-0.00128899735	-0.00306579833	-0.00484267505	-0.00663911987	-0.0084372622	-0.0102570902	-0.0120795814	-0.0139249375	-0.0157728495	-0.0176432746	-0.0195145549
0.0371533985	0.0399076302	0.0420866929	0.0437744312	0.0449685161	0.0457633326	0.0461538544	0.0462332525	0.0459941741	0.0455217806	0.0448068055	0.0439232802	0.0428604763	0.0416805397	0.0403717162	0.0389853376	0.037508896	0.0359844362	0.0343989	0.0327867076	0.0311344153	0.0294705021	0.0277811662	0.0260903267	0.0243838203	0.0226821853	0.020970877	0.0192680471	0.0175586841	0.0158593185	0.014154384	0.0124594184	0.0107582368	0.00906592425	0.00736558567	0.00567225809	0.00396826747	0.00226893296	0.000555760477	-0.00115534182	-0.00288371274	-0.00461258193	-0.0063620903	-0.00811441517	-0.00989038115	-0.0116709235	-0.0134772917	-0.0152890578	-0.0171275041	-0.0189707229
0.0381992712	0.0409212774	0.043032134	0.044630134	0.0457128889	0.0463876588	0.0466492702	0.0466007266	0.0462344817	0.0456418251	0.0448133665	0.0438263817	0.0426701068	0.041407865	0.0400279413	0.0385813484	0.0370557545	0.035492127	0.0338776978	0.0322453865	0.0305821016	0.0289145954	0.0272295206	0.0255490786	0.023859637	0.0221800556	0.0204963565	0.0188250692	0.0171517937	0.0154915672	0.0138294605	0.0121796188	0.0105264908	0.00888383906	0.00723536716	0.00559490188	0.00394532829	0.00230085214	0.000643468269	-0.00101196463	-0.00268440276	-0.0043580574	-0.00605283106	-0.00775178375	-0.00947569699	-0.0112062919	-0.0129650198	-0.0147321395	-0.0165294363	-0.0183355489
0.0392319291	0.0419030147	0.0439244373	0.0454116756	0.0463620133	0.0468977567	0.0470131018	0.046822162	0.0463165545	0.0455945709	0.0446459288	0.043551531	0.0422997481	0.040955394	0.039505964	0.0380025151	0.0364320397	0.0348347589	0.0331973617	0.0315517456	0.029884379	0.0282208649	0.0265475062	0.0248853762	0.0232205822	0.0215709944	0.0199224266	0.0182905396	0.0166607696	0.0150473854	0.0134353375	0.0118381336	0.0102401039	0.00865447048	0.00706482396	0.00548453112	0.00389631958	0.00231402757	0.000719417077	-0.000872933043	-0.00248228619	-0.00409308397	-0.00572567532	-0.00736329007	-0.00902732161	-0.0106995871	-0.0124023973	-0.0141159977	-0.0158633557	-0.0176229838
0.0402444746	0.0428390479	0.0447428615	0.0460925689	0.0468853469	0.0472603834	0.0472116498	0.0468641691	0.0462093195	0.0453513089	0.0442796489	0.0430772522	0.0417324164	0.0403096768	0.0387966138	0.0372428037	0.0356354154	0.0340125346	0.0323611802	0.0307109585	0.0290488081	0.0273981036	0.0257456851	0.0241104795	0.0224792171	0.0208678187	0.0192627963	0.0176780536	0.0160997607	0.0145405426	0.0129861129	0.0114484806	0.00991275467	0.00839079297	0.00686697111	0.00535336058	0.00383343649	0.00231981936	0.000794959357	-0.000727688308	-0.00226679041	-0.00380784085	-0.00537071432	-0.00693963595	-0.00853570698	-0.0101416699	-0.0117798022	-0.013431159	-0.0151189972	-0.0168225417
0.0412306006	0.0437221735	0.0454793136	0.046663866	0.047272558	0.0474641887	0.0472318924	0.0467128579	0.0458974617	0.0448961115	0.0436972635	0.0423859764	0.040949565	0.0394522712	0.0378808186	0.036283456	0.0346466634	0.033006755	0.0313502036	0.0297047651	0.0280569981	0.0264286175	0.0248062165	0.0232072679	0.0216183431	0.0200540971	0.0185009708	0.0169718284	0.0154528284	0.0139557544	0.0124663345	0.0109958598	0.00952948186	0.00807846445	0.00662723335	0.00518734971	0.00374234083	0.00230438425	0.000855944825	-0.000589906834	-0.00205191603	-0.00351590247	-0.00500190956	-0.00649442685	-0.00801488895	-0.00954625297	-0.0111113772	-0.0126914705	-0.0143106677	-0.0159482617
0.0421743106	0.044525358	0.0460966773	0.047081157	0.0474753154	0.0474592232	0.0470256725	0.0463228985	0.0453409687	0.0441940883	0.0428705046	0.041455046	0.039934903	0.0383719225	0.0367528651	0.0351228278	0.0334685391	0.0318231012	0.0301733537	0.0285440022	0.026922119	0.0253266837	0.0237449483	0.0221919979	0.0206551402	0.0191468945	0.0176545093	0.0161889517	0.0147372578	0.0133095484	0.0118924657	0.0104957759	0.00910556862	0.00773168221	0.00635948267	0.00499921907	0.00363536438	0.00227885824	0.000913086889	-0.000450089726	-0.00182855396	-0.00320928412	-0.00461156552	-0.00602098194	-0.00745836371	-0.00890770949	-0.0103914891	-0.0118919032	-0.013433028	-0.0149950527
0.0430703789	0.0452423488	0.0465873178	0.04733556	0.0474829491	0.0472334591	0.0465787945	0.0456788644	0.0445224634	0.043227202	0.0417800562	0.0402649908	0.0386680625	0.0370485034	0.0353921372	0.0337409151	0.0320808596	0.0304421252	0.0288110829	0.0272099261	0.0256254194	0.0240744283	0.0225440557	0.0210476903	0.0195726044	0.0181299813	0.0167071307	0.0153139208	0.0139375138	0.0125871302	0.0112495972	0.00993396119	0.00862653972	0.00733656324	0.00604962661	0.00477545483	0.00349875516	0.00222999652	0.000952813906	-0.000321373716	-0.00161021911	-0.00290111685	-0.00421321275	-0.00553248423	-0.00687975099	-0.00823937643	-0.00963398138	-0.0110460879	-0.0125002373	-0.013976875
0.043885664	0.0458222014	0.0468865406	0.0473543551	0.04722118	0.0467146175	0.0458259184	0.0447231213	0.0433945518	0.0419573156	0.0403980017	0.0387963558	0.0371382627	0.0354778729	0.0338010271	0.0321447565	0.0304953092	0.0288785132	0.0272812115	0.0257219912	0.024188235	0.0226937839	0.0212264844	0.0197971805	0.0183940051	0.0170260105	0.0156814458	0.0143683273	0.0130748165	0.0118084681	0.0105571668	0.00932846219	0.00810977248	0.00690895191	0.00571273198	0.00452951898	0.00334516055	0.00216884627	0.000985356752	-0.000195118594	-0.00138909386	-0.00258517981	-0.00380143817	-0.00502507034	-0.00627590477	-0.00753950642	-0.00883766582	-0.010154062	-0.0115126712	-0.0128950374
0.0446164929	0.046260031	0.0469874911	0.0471286116	0.0466779067	0.0458884494	0.0447500094	0.0434372275	0.0419367047	0.0403632949	0.0387019122	0.0370269284	0.0353227981	0.0336380111	0.0319573775	0.0303130865	0.0286906858	0.0271121108	0.0255637987	0.0240612951	0.022591832	0.0211669857	0.0197745903	0.0184237619	0.0171027524	0.0158192781	0.0145617785	0.0133372695	0.0121341896	0.0109592989	0.00980081567	0.00866561395	0.00754147992	0.00643568689	0.00533541259	0.0042485512	0.00316142517	0.00208274449	0.000997753015	-8.38330124e-05	-0.0011780427	-0.00227396401	-0.00338916909	-0.00451136614	-0.00565993454	-0.00682096022	-0.00801592143	-0.0092290134	-0.0104840997	-0.0117632223
0.0451946356	0.0464594368	0.0467782534	0.0465416253	0.0457433777	0.0446561462	0.0432689604	0.041755168	0.0401005726	0.0384117133	0.0366728048	0.0349490081	0.0332243267	0.0315391885	0.0298783573	0.0282676395	0.0266928766	0.0251710778	0.0236892127	0.0222589665	0.0208683323	0.0195258817	0.0182203471	0.0169584416	0.01572941	0.0145389443	0.0133765563	0.0122475476	0.0111414956	0.0100636634	0.00900346079	0.00796637142	0.00694142044	0.0059345603	0.00493426071	0.00394714584	0.0029608897	0.00198295179	0.000999956689	2.03495334e-05	-0.000970499515	-0.00196296889	-0.002973207	-0.00399022455	-0.00503199456	-0.00608594082	-0.0071722119	-0.00827637342	-0.00942108999	-0.0105897825
0.0456189836	0.0464170715	0.0462516117	0.0455825587	0.0444019684	0.0429990562	0.0413604429	0.0396532394	0.0378606121	0.0360771258	0.034284646	0.0325374263	0.0308177174	0.0291575412	0.0275405019	0.0259863132	0.0244802404	0.0230350495	0.021637476	0.0202962346	0.0189993173	0.0177531602	0.0165466956	0.0153851317	0.0142580081	0.0131699207	0.0121107561	0.0110849684	0.0100825472	0.00910810949	0.00815154431	0.00721782006	0.00629650427	0.00539307743	0.00449658067	0.00361317563	0.00273117614	0.00185757575	0.000979735782	0.00010560447	-0.000778674158	-0.00166402903	-0.00256579394	-0.00347357607	-0.00440449541	-0.00534663738	-0.00631928399	-0.00730874516	-0.00833686957	-0.00938787789
0.0457436731	0.0459474059	0.0452161781	0.044070753	0.0425016681	0.0407950862	0.0389359569	0.0370716096	0.0351834138	0.0333468414	0.0315423706	0.0298099543	0.0281311659	0.02652809	0.0249842682	0.023512538	0.022098613	0.0207504376	0.0194555263	0.0182191414	0.0170302141	0.0158925666	0.0147962069	0.0137442926	0.0127275218	0.0117488291	0.0107993151	0.00988198205	0.00898807762	0.00812090194	0.0072716607	0.00644410797	0.00562918601	0.00483119685	0.00404060563	0.00326238568	0.00248633835	0.00171823294	0.000947014019	0.000179368801	-0.000596893936	-0.00137402586	-0.0021656313	-0.00296272739	-0.00378062771	-0.00460890347	-0.00546497088	-0.00633670966	-0.00724409943	-0.00817300802
0.0455706131	0.0450469292	0.0436600536	0.0419881126	0.0400176396	0.0380163612	0.0359644509	0.033979132	0.032037174	0.030190533	0.028416279	0.0267388901	0.0251379773	0.0236260677	0.0221858234	0.0208242099	0.0195266761	0.0182974254	0.0171241427	0.016009734	0.0149434755	0.0139276612	0.0129527136	0.0120207488	0.0111229409	0.0102615273	0.00942813251	0.00862524883	0.00784470025	0.00708936972	0.00635105323	0.0056331366	0.00492721246	0.00423725109	0.00355443471	0.0028833887	0.00221470756	0.00155373678	0.000890298258	0.000230591514	-0.000436573152	-0.00110402021	-0.00178421551	-0.00246887802	-0.00317206948	-0.00388417849	-0.00462124557	-0.00537209293	-0.00615521149	-0.00695754245
0.044773027	0.043357686	0.0412703663	0.0390802811	0.036769375	0.0345454969	0.0323842614	0.0303565378	0.0284352438	0.0266442805	0.0249585115	0.0233863607	0.0219067963	0.0205230499	0.0192181859	0.0179935382	0.0168354679	0.0157445337	0.014709592	0.0137310346	0.0127994262	0.0119152249	0.0110701499	0.0102648757	0.00949188972	0.00875221717	0.00803881956	0.00735310905	0.0066882751	0.00604618381	0.00542002391	0.00481216254	0.00421564205	0.00363339713	0.00305813199	0.00249339711	0.00193139952	0.00137634482	0.000819751244	0.00026658582	-0.000292516252	-0.000851717966	-0.00142150137	-0.00199504272	-0.00258427073	-0.0031811751	-0.00379948343	-0.00442976878	-0.00508801587	-0.0057630859
0.0433489937	0.040864875	0.0380177302	0.0353107989	0.0327143938	0.03034014	0.0281530642	0.0261647261	0.0243406893	0.0226747187	0.0211379691	0.0197242864	0.0184113487	0.0171951385	0.0160587602	0.0149997627	0.0140051138	0.0130733607	0.0121940797	0.0113664808	0.0105818936	0.00984011618	0.00913359704	0.00846265093	0.00782045439	0.00720779995	0.00661829622	0.00605322133	0.00550639633	0.00497959113	0.00446667862	0.00396989768	0.00348299839	0.00300872404	0.00254055987	0.00208180147	0.00162552966	0.00117563647	0.000724617493	0.000277006311	-0.000175432432	-0.000627444514	-0.00108821321	-0.00155163154	-0.00202809961	-0.00251051147	-0.00301081162	-0.00352068402	-0.00405404581	-0.00460110155
0.0405490497	0.0369142954	0.0334546335	0.0304056129	0.0277235458	0.0253747862	0.0233138388	0.0214904334	0.0198647554	0.0184056098	0.0170829128	0.0158800417	0.0147755614	0.0137605777	0.0128198683	0.0119483638	0.0111348796	0.0103763645	0.00966415801	0.00899634654	0.00836589658	0.00777173461	0.00720785646	0.00667382957	0.00616430657	0.00567937417	0.00521406592	0.00476896284	0.00433929604	0.00392610212	0.00352468679	0.00313651455	0.00275680017	0.00238743696	0.00202344531	0.00166717442	0.00131332646	0.000964745212	0.000615683404	0.000269511905	-8.01029408e-05	-0.000429212189	-0.000784922487	-0.0011425853	-0.00151028421	-0.00188255353	-0.0022687467	-0.00266240641	-0.00307451899	-0.00349739706
0.0363299327	0.0314448656	0.02750987	0.0242971757	0.0217336908	0.0195951386	0.0178190321	0.0162933052	0.0149721054	0.0138063802	0.0127658741	0.0118291954	0.010976833	0.0101988181	0.00948205385	0.00882139239	0.00820747886	0.00763744052	0.00710411324	0.00660590279	0.00613694149	0.00569646433	0.00527942683	0.00488569224	0.00451073949	0.00415493596	0.00381406614	0.00348893152	0.0031754592	0.00287482366	0.00258299437	0.00230153251	0.0020263515	0.00175937519	0.00149637338	0.00123959203	0.000984576185	0.000733928218	0.000482892567	0.000234472799	-1.65146297e-05	-0.000266632022	-0.000521633929	-0.000777568138	-0.00104091045	-0.00130711079	-0.00158357487	-0.00186500296	-0.00216001463	-0.00246240069
0.0290243194	0.0235151104	0.0198050889	0.016967349	0.014906012	0.0132575281	0.0119521951	0.0108580258	0.00993152937	0.0091246342	0.00841216324	0.00777534096	0.00719946155	0.00667623622	0.00619640735	0.00575574876	0.00534784616	0.00497027036	0.00461820495	0.00429024067	0.00398247042	0.00369413227	0.00342186833	0.00316540041	0.00292174362	0.00269101356	0.00247044683	0.00226047391	0.00205843044	0.00186501537	0.00167758976	0.00149712851	0.00132096235	0.00115032266	0.000982452708	0.000818795988	0.000656465791	0.000497133726	0.000337726176	0.000180167816	2.11136431e-05	-0.000137218138	-0.000298536187	-0.000460285401	-0.000626656103	-0.000794688957	-0.000969176814	-0.00114665789	-0.00133272887	-0.0015233383
0.0184451507	0.0129790443	0.0102389798	0.00834534364	0.00719027598	0.00632414097	0.00568384278	0.00515995916	0.00472154169	0.00434098239	0.00400361117	0.00370149826	0.00342700698	0.00317728579	0.0029476615	0.00273695626	0.00254166482	0.00236128348	0.00219294667	0.00203658287	0.00188971896	0.00175264366	0.00162304717	0.00150146615	0.00138574621	0.00127665336	0.00117212348	0.00107309234	0.00097754102	0.000886571798	0.000798160136	0.000713529114	0.000630625286	0.000550785607	0.000471924726	0.000395518323	0.000319435652	0.000245255851	0.000170758096	9.76014574e-05	2.34435693e-05	-4.99112914e-05	-0.000124938963	-0.000199690188	-0.000276872796	-0.000354318702	-0.000435004828	-0.000516556919	-0.000602310673	-0.000689647038
1.00009738	1.00012089	1.00014216	1.00016202	1.00018043	1.00019766	1.00021372	1.00022863	1.00024244	1.0002551	1.00026668	1.00027713	1.00028654	1.00029484	1.00030213	1.00030836	1.00031364	1.00031794	1.00032136	1.00032384	1.0003255	1.00032632	1.00032642	1.00032575	1.00032443	1.0003224	1.0003198	1.00031659	1.00031289	1.00030864	1.00030399	1.00029885	1.00029339	1.00028751	1.00028138	1.00027488	1.0002682	1.00026121	1.00025412	1.00024676	1.00023935	1.00023174	1.00022413	1.00021637	1.0002087	1.00020091	1.00019325	1.00018554	1.00017803	1.00017052
1.00009308	1.00011452	1.00013456	1.00015344	1.00017119	1.00018789	1.00020359	1.00021828	1.00023199	1.00024468	1.00025641	1.00026713	1.00027691	1.00028569	1.00029355	1.00030044	1.00030647	1.00031159	1.00031591	1.00031935	1.00032204	1.00032393	1.00032517	1.00032567	1.00032558	1.00032481	1.00032352	1.00032163	1.00031931	1.00031645	1.00031322	1.00030951	1.0003055	1.00030107	1.00029641	1.00029137	1.00028616	1.00028062	1.00027498	1.00026905	1.00026307	1.00025685	1.00025061	1.00024419	1.00023782	1.00023129	1.00022484	1.00021829	1.00021188	1.0002054
1.00009025	1.0001096	1.00012813	1.00014589	1.00016285	1.00017896	1.00019426	1.00020869	1.0002223	1.000235	1.00024687	1.00025782	1.00026795	1.00027717	1.00028558	1.00029309	1.00029983	1.00030572	1.0003109	1.00031527	1.00031897	1.00032191	1.00032423	1.00032587	1.00032697	1.00032742	1.00032741	1.00032682	1.00032583	1.00032432	1.00032248	1.00032016	1.00031757	1.00031456	1.00031133	1.00030772	1.00030396	1.00029984	1.00029562	1.00029111	1.00028653	1.00028166	1.00027679	1.00027168	1.00026657	1.00026126	1.00025601	1.00025057	1.00024524	1.00023977
1.00008753	1.00010511	1.00012233	1.00013905	1.00015525	1.00017078	1.00018569	1.00019987	1.00021338	1.00022608	1.00023808	1.00024925	1.00025973	1.00026937	1.00027831	1.00028643	1.00029386	1.0003005	1.00030653	1.00031179	1.00031647	1.00032042	1.00032382	1.00032657	1.00032885	1.00033051	1.00033175	1.00033243	1.00033275	1.00033257	1.0003321	1.00033116	1.00032996	1.00032835	1.00032654	1.00032434	1.000322	1.0003193	1.00031649	1.00031336	1.00031016	1.00030665	1.00030311	1.00029928	1.00029543	1.00029133	1.00028725	1.00028292	1.00027863	1.00027412
1.0000848	1.00010096	1.00011701	1.00013277	1.00014823	1.0001632	1.00017772	1.00019165	1.00020505	1.00021774	1.00022985	1.00024124	1.00025204	1.0002621	1.00027155	1.00028025	1.00028835	1.00029573	1.00030257	1.0003087	1.00031433	1.00031927	1.00032373	1.00032758	1.00033101	1.00033385	1.00033632	1.00033825	1.00033987	1.000341	1.00034187	1.00034227	1.00034246	1.00034222	1.00034181	1.000341	1.00034007	1.00033875	1.00033735	1.00033559	1.00033376	1.00033158	1.00032935	1.00032679	1.00032419	1.00032127	1.00031834	1.00031509	1.00031184	1.00030828
1.00008173	1.00009675	1.00011181	1.00012677	1.00014159	1.00015606	1.00017023	1.00018391	1.00019721	1.00020991	1.00022214	1.00023376	1.00024488	1.00025534	1.0002653	1.00027458	1.00028334	1.00029146	1.00029911	1.0003061	1.00031265	1.00031857	1.00032409	1.00032902	1.00033358	1.00033759	1.00034129	1.00034446	1.00034737	1.0003498	1.000352	1.00035375	1.00035531	1.00035644	1.00035743	1.000358	1.00035846	1.00035853	1.00035851	1.0003581	1.00035762	1.00035676	1.00035583	1.00035452	1.00035315	1.0003514	1.0003496	1.00034742	1.00034519	1.00034257
1.00007815	1.00009231	1.00010656	1.00012084	1.00013511	1.00014913	1.00016297	1.00017643	1.00018962	1.00020234	1.0002147	1.00022653	1.00023796	1.00024883	1.00025927	1.00026912	1.00027855	1.00028738	1.00029582	1.00030366	1.00031112	1.00031801	1.00032456	1.00033056	1.00033625	1.00034142	1.00034632	1.00035073	1.00035492	1.00035863	1.00036217	1.00036525	1.00036818	1.00037067	1.00037305	1.00037499	1.00037685	1.00037828	1.00037963	1.00038055	1.00038141	1.00038185	1.00038222	1.00038215	1.00038199	1.00038139	1.00038071	1.00037959	1.00037837	1.00037667
1.00007421	1.00008766	1.00010124	1.00011494	1.00012873	1.00014238	1.00015594	1.00016924	1.00018237	1.00019512	1.00020763	1.00021968	1.00023144	1.00024272	1.00025365	1.00026406	1.00027414	1.00028369	1.00029292	1.00030162	1.00031	1.00031786	1.00032543	1.00033251	1.00033933	1.00034566	1.00035177	1.00035741	1.00036288	1.00036788	1.00037275	1.00037716	1.00038146	1.00038531	1.00038907	1.00039239	1.00039563	1.00039843	1.00040115	1.00040342	1.00040562	1.00040736	1.00040901	1.00041017	1.00041123	1.00041178	1.00041222	1.00041214	1.0004119	1.00041112
1.00006964	1.00008252	1.00009555	1.00010876	1.00012215	1.00013547	1.00014882	1.00016198	1.00017507	1.00018788	1.00020053	1.00021282	1.0002249	1.00023657	1.00024799	1.00025897	1.00026968	1.00027993	1.00028995	1.0002995	1.00030881	1.00031764	1.00032624	1.00033438	1.00034232	1.00034981	1.00035714	1.00036401	1.00037075	1.00037704	1.00038324	1.00038898	1.00039464	1.00039985	1.000405	1.0004097	1.00041433	1.00041849	1.00042258	1.0004262	1.00042975	1.00043278	1.00043572	1.00043811	1.00044037	1.00044208	1.00044363	1.00044458	1.00044532	1.00044544
1.00006475	1.00007714	1.00008969	1.00010249	1.00011552	1.00012858	1.00014175	1.00015482	1.00016789	1.00018078	1.0001936	1.00020614	1.00021856	1.00023064	1.00024257	1.00025413	1.00026551	1.00027648	1.00028729	1.0002977	1.00030795	1.00031776	1.0003274	1.00033662	1.0003457	1.00035436	1.00036292	1.00037103	1.00037905	1.00038665	1.00039418	1.00040126	1.0004083	1.00041488	1.00042143	1.00042751	1.00043354	1.00043908	1.00044455	1.00044952	1.00045442	1.00045876	1.00046298	1.00046661	1.00047009	1.00047295	1.0004756	1.00047759	1.00047931	1.00048034
1.00005917	1.00007114	1.00008328	1.00009571	1.00010843	1.00012125	1.00013427	1.00014726	1.00016034	1.00017331	1.0001863	1.0001991	1.00021186	1.00022436	1.0002368	1.00024895	1.000261	1.00027272	1.00028432	1.00029559	1.00030677	1.00031757	1.00032826	1.00033858	1.0003488	1.00035864	1.00036842	1.00037778	1.00038711	1.00039602	1.0004049	1.00041335	1.00042176	1.00042973	1.00043769	1.00044517	1.00045261	1.00045953	1.0004664	1.00047273	1.00047897	1.00048463	1.00049014	1.00049501	1.00049972	1.00050374	1.0005075	1.00051053	1.00051325	1.0005152
1.00005327	1.00006485	1.00007662	1.00008874	1.00010119	1.00011382	1.00012672	1.00013966	1.00015277	1.00016585	1.00017905	1.00019213	1.00020525	1.0002182	1.00023117	1.00024392	1.00025667	1.00026914	1.00028158	1.00029373	1.00030585	1.00031766	1.00032943	1.00034085	1.00035224	1.00036328	1.00037431	1.00038496	1.00039561	1.00040586	1.00041612	1.00042595	1.00043578	1.00044516	1.00045454	1.00046344	1.0004723	1.00048062	1.0004889	1.0004966	1.0005042	1.00051118	1.00051799	1.00052412	1.00053006	1.00053524	1.00054013	1.0005442	1.00054793	1.0005508
1.00004659	1.00005779	1.00006921	1.00008104	1.00009325	1.00010571	1.00011849	1.0001314	1.00014455	1.00015775	1.00017115	1.00018452	1.00019802	1.00021143	1.00022493	1.00023829	1.00025174	1.00026498	1.00027826	1.00029131	1.00030439	1.00031721	1.00033006	1.00034261	1.00035519	1.00036745	1.00037976	1.00039171	1.00040372	1.00041533	1.00042698	1.00043822	1.0004495	1.00046031	1.00047114	1.00048147	1.00049177	1.00050152	1.00051123	1.00052031	1.00052928	1.00053759	1.00054573	1.00055314	1.00056032	1.00056666	1.00057268	1.00057782	1.00058257	1.00058637
1.00003956	1.0000504	1.00006149	1.00007304	1.00008504	1.00009735	1.00011006	1.00012296	1.00013618	1.00014953	1.00016316	1.00017684	1.00019076	1.00020465	1.00021871	1.00023271	1.00024687	1.0002609	1.00027507	1.00028904	1.00030311	1.00031698	1.00033096	1.00034466	1.00035847	1.00037198	1.0003856	1.0003989	1.00041229	1.00042529	1.00043837	1.00045105	1.0004638	1.00047608	1.00048838	1.00050016	1.00051194	1.00052315	1.00053431	1.00054481	1.00055517	1.00056484	1.00057433	1.00058304	1.00059146	1.00059899	1.00060616	1.00061238	1.00061816	1.00062289
1.00003161	1.00004206	1.00005283	1.00006411	1.00007588	1.00008804	1.00010066	1.00011357	1.00012687	1.00014039	1.00015426	1.00016827	1.00018259	1.00019697	1.00021161	1.00022626	1.00024116	1.00025599	1.00027104	1.00028595	1.00030105	1.000316	1.00033113	1.00034603	1.00036108	1.00037588	1.00039085	1.00040552	1.00042032	1.00043475	1.00044929	1.00046343	1.00047767	1.00049145	1.00050526	1.00051853	1.00053182	1.00054452	1.00055715	1.00056909	1.0005809	1.00059195	1.00060282	1.00061283	1.00062253	1.00063127	1.00063962	1.00064694	1.00065375	1.00065943
1.00002324	1.00003331	1.00004376	1.00005477	1.00006634	1.00007837	1.00009092	1.00010385	1.00011726	1.00013096	1.00014511	1.00015947	1.00017423	1.00018913	1.00020439	1.00021973	1.00023541	1.00025108	1.00026704	1.00028295	1.00029912	1.00031518	1.00033149	1.00034764	1.00036399	1.00038013	1.00039648	1.00041256	1.00042881	1.00044472	1.00046077	1.00047641	1.00049219	1.00050749	1.00052285	1.00053767	1.0005525	1.00056671	1.00058085	1.00059428	1.00060756	1.00062005	1.0006323	1.00064365	1.00065464	1.00066464	1.00067419	1.00068263	1.00069049	1.00069715
1.00001379	1.00002344	1.00003354	1.00004427	1.00005561	1.00006748	1.00007995	1.00009289	1.00010641	1.0001203	1.00013472	1.00014944	1.00016465	1.00018009	1.00019599	1.00021204	1.00022851	1.00024506	1.00026197	1.00027889	1.00029616	1.00031337	1.00033091	1.00034833	1.00036603	1.00038355	1.00040132	1.00041884	1.00043659	1.00045401	1.00047162	1.00048883	1.00050617	1.00052305	1.00054001	1.00055641	1.00057283	1.00058859	1.00060427	1.00061922	1.00063401	1.00064796	1.00066163	1.00067434	1.00068668	1.00069795	1.00070874	1.00071833	1.00072729	1.00073496
1.00000382	1.00001305	1.00002278	1.00003322	1.00004435	1.00005609	1.00006851	1.00008147	1.00009512	1.00010921	1.00012394	1.00013906	1.00015476	1.00017077	1.00018734	1.00020414	1.00022145	1.00023891	1.00025684	1.00027483	1.00029324	1.00031166	1.00033048	1.00034922	1.00036833	1.00038727	1.00040653	1.00042556	1.00044486	1.00046385	1.00048307	1.00050189	1.00052086	1.00053936	1.00055796	1.00057599	1.00059404	1.0006114	1.00062868	1.00064519	1.00066153	1.00067697	1.00069211	1.00070623	1.00071995	1.00073254	1.00074458	1.00075535	1.00076544	1.00077414
0.999992556	1.00000131	1.00001063	1.00002074	1.00003164	1.00004321	1.00005556	1.00006854	1.00008229	1.0000966	1.00011163	1.00012715	1.00014335	1.00015996	1.00017722	1.00019479	1.00021296	1.00023136	1.00025034	1.00026945	1.00028906	1.00030873	1.00032886	1.00034898	1.00036953	1.00038996	1.00041075	1.00043134	1.00045224	1.00047286	1.00049374	1.00051422	1.00053488	1.00055507	1.00057536	1.00059507	1.0006148	1.00063381	1.00065274	1.00067086	1.00068878	1.00070576	1.00072242	1.000738	1.00075315	1.00076708	1.00078043	1.00079241	1.00080367	1.00081345
0.999980647	0.999988917	0.99999783	1.00000762	1.00001827	1.00002969	1.00004196	1.00005498	1.00006888	1.00008342	1.00009879	1.00011474	1.00013149	1.00014874	1.00016673	1.00018512	1.0002042	1.00022361	1.00024369	1.00026397	1.00028484	1.00030582	1.00032735	1.00034891	1.00037097	1.00039294	1.00041533	1.00043755	1.00046013	1.00048243	1.00050503	1.00052724	1.00054966	1.00057159	1.00059364	1.00061507	1.00063654	1.00065727	1.00067791	1.00069768	1.00071725	1.00073582	1.00075405	1.00077114	1.00078775	1.00080308	1.00081776	1.00083101	1.00084347	1.00085438
0.999967221	0.999974937	0.99998338	0.999992788	1.00000315	1.00001438	1.00002656	1.0000396	1.00005361	1.00006839	1.00008411	1.0001005	1.0001178	1.0001357	1.00015446	1.0001737	1.00019375	1.0002142	1.00023541	1.0002569	1.00027909	1.00030145	1.00032443	1.00034749	1.00037111	1.00039469	1.00041875	1.00044266	1.00046698	1.00049103	1.00051541	1.00053941	1.00056365	1.00058738	1.00061125	1.00063449	1.00065775	1.00068025	1.00070266	1.00072416	1.00074542	1.00076564	1.00078549	1.00080414	1.00082228	1.00083905	1.00085513	1.00086969	1.00088342	1.00089548
0.999953032	0.999960167	0.999968114	0.999977131	0.999987213	0.999998261	1.00001036	1.00002343	1.00003759	1.00005263	1.00006873	1.00008561	1.00010349	1.00012209	1.00014167	1.00016183	1.0001829	1.00020446	1.00022687	1.00024966	1.00027323	1.00029704	1.00032154	1.00034618	1.00037145	1.00039671	1.00042251	1.00044819	1.00047432	1.00050021	1.00052647	1.00055233	1.00057846	1.00060407	1.00062984	1.00065495	1.00068008	1.00070441	1.00072864	1.00075192	1.00077495	1.00079688	1.0008184	1.00083866	1.00085837	1.00087664	1.00089417	1.00091011	1.00092515	1.00093841
0.999937057	0.999943539	0.999950912	0.999959467	0.999969194	0.999980017	0.999992016	1.00000509	1.00001937	1.00003466	1.00005113	1.00006851	1.00008701	1.00010634	1.00012676	1.00014788	1.00017002	1.00019275	1.00021643	1.00024058	1.00026558	1.00029089	1.00031699	1.00034327	1.00037027	1.00039729	1.00042492	1.00045244	1.00048047	1.00050827	1.00053649	1.0005643	1.0005924	1.00061996	1.00064769	1.00067474	1.00070182	1.00072806	1.00075418	1.0007793	1.00080416	1.00082786	1.00085113	1.00087306	1.0008944	1.00091422	1.00093328	1.00095065	1.00096705	1.00098159
0.999920126	0.99992593	0.99993271	0.99994079	0.999950161	0.999960761	0.999972675	0.999985774	1.00000019	1.00001576	1.00003265	1.00005057	1.00006975	1.00008986	1.00011119	1.00013334	1.00015663	1.0001806	1.00020563	1.00023121	1.00025775	1.00028466	1.00031244	1.00034045	1.00036925	1.00039814	1.00042769	1.00045714	1.00048716	1.00051697	1.00054721	1.00057707	1.00060722	1.00063681	1.00066659	1.00069567	1.00072477	1.00075298	1.00078108	1.00080812	1.00083488	1.00086043	1.0008855	1.00090917	1.00093221	1.00095366	1.00097428	1.00099314	1.00101096	1.00102682
0.999901084	0.999906105	0.999912214	0.999919746	0.999928698	0.999939017	0.999950793	0.999963892	0.999978444	0.999994287	1.00001159	1.00003006	1.00004994	1.00007088	1.00009317	1.00011639	1.00014089	1.00016616	1.00019262	1.0002197	1.00024785	1.00027644	1.00030599	1.00033582	1.00036653	1.00039735	1.00042891	1.00046041	1.00049251	1.0005244	1.00055676	1.00058873	1.00062103	1.00065275	1.00068468	1.00071585	1.00074705	1.00077733	1.00080748	1.00083652	1.00086527	1.00089272	1.00091969	1.00094517	1.00096999	1.00099313	1.00101539	1.00103579	1.0010551	1.00107236
0.999880907	0.999885111	0.999890531	0.999897496	0.999906009	0.999916043	0.99992769	0.999940811	0.999955529	0.999971676	0.999989433	1.00000851	1.00002918	1.00005101	1.00007433	1.00009871	1.0001245	1.00015118	1.00017915	1.00020782	1.00023767	1.00026805	1.00029949	1.00033126	1.00036397	1.00039684	1.0004305	1.00046414	1.00049844	1.0005325	1.00056707	1.00060125	1.0006358	1.00066975	1.0007039	1.00073725	1.00077064	1.00080308	1.00083538	1.00086652	1.00089732	1.00092677	1.0009557	1.00098309	1.00100975	1.00103466	1.00105863	1.00108064	1.00110151	1.00112023
0.999858288	0.99986156	0.999866181	0.999872493	0.999880503	0.999890194	0.999901653	0.999914756	0.999929627	0.999946081	0.999964314	0.999984029	1.00000549	1.00002826	1.00005268	1.00007829	1.00010544	1.00013359	1.00016316	1.00019352	1.00022517	1.00025744	1.00029087	1.00032468	1.00035949	1.00039451	1.00043039	1.00046627	1.00050285	1.0005392	1.00057609	1.00061258	1.00064946	1.00068572	1.00072219	1.00075784	1.00079352	1.0008282	1.00086274	1.00089605	1.00092901	1.00096053	1.00099152	1.00102089	1.0010495	1.00107626	1.00110202	1.00112573	1.00114824	1.0011685
0.999834313	0.999836602	0.999840382	0.99984602	0.999853518	0.999862864	0.999874147	0.999887256	0.999902319	0.999919128	0.999937887	0.999958301	0.99998063	1.00000443	1.00003004	1.00005697	1.00008558	1.00011531	1.00014659	1.00017876	1.00021234	1.00024661	1.00028213	1.00031811	1.00035517	1.00039245	1.00043065	1.00046889	1.00050787	1.00054662	1.00058596	1.00062487	1.00066418	1.00070287	1.00074176	1.0007798	1.00081787	1.00085489	1.00089174	1.00092732	1.00096252	1.00099623	1.00102937	1.00106081	1.00109143	1.00112012	1.00114776	1.00117326	1.0011975	1.00121937
0.999807496	0.999808672	0.999811494	0.999816354	0.999823251	0.999832187	0.99984326	0.999856345	0.999871578	0.999888747	0.999908055	0.999929199	0.99995245	0.999977337	1.0000042	1.00003252	1.00006269	1.0000941	1.0001272	1.00016129	1.00019691	1.00023329	1.00027103	1.00030927	1.00034869	1.00038837	1.00042903	1.00046974	1.00051124	1.00055252	1.00059441	1.00063586	1.00067773	1.00071894	1.00076037	1.0008009	1.00084147	1.00088092	1.0009202	1.00095814	1.00099569	1.00103167	1.00106706	1.00110064	1.00113337	1.00116409	1.00119371	1.00122109	1.00124714	1.0012707
0.999779044	0.999779052	0.999780866	0.99978492	0.999791215	0.999799746	0.999810616	0.9998237	0.999839147	0.999856743	0.999876686	0.999898635	0.999922878	0.999948949	0.999977193	1.00000703	1.00003888	1.00007208	1.00010712	1.00014328	1.00018108	1.00021971	1.00025979	1.00030044	1.00034235	1.00038457	1.00042784	1.00047114	1.00051528	1.00055922	1.00060379	1.0006479	1.00069245	1.0007363	1.00078037	1.00082352	1.00086669	1.00090869	1.00095049	1.0009909	1.00103089	1.00106926	1.00110698	1.00114281	1.00117774	1.00121058	1.00124228	1.00127163	1.00129957	1.00132491
0.999747254	0.999745946	0.999746632	0.999749774	0.999755377	0.999763437	0.999774053	0.999787118	0.999802781	0.999820812	0.999841419	0.99986423	0.999889544	0.999916879	0.999946585	0.999978039	1.00001167	1.0000468	1.00008391	1.00012224	1.00016236	1.00020338	1.00024596	1.00028917	1.00033371	1.0003786	1.0004246	1.00047064	1.00051756	1.00056428	1.00061166	1.00065856	1.00070591	1.00075253	1.00079937	1.00084525	1.00089113	1.00093578	1.00098022	1.00102321	1.00106575	1.00110659	1.00114674	1.00118493	1.00122218	1.00125724	1.00129111	1.00132252	1.00135246	1.00137969
0.999713503	0.999710818	0.999710333	0.999712531	0.999717413	0.999725008	0.999735412	0.999748502	0.999764426	0.999782957	0.999804315	0.999828104	0.99985462	0.999883332	0.999914608	0.999947821	0.9999834	1.0000206	1.00005994	1.0001006	1.00014318	1.00018675	1.000232	1.00027791	1.00032524	1.00037294	1.00042181	1.00047074	1.0005206	1.00057023	1.00062055	1.00067037	1.00072066	1.00077018	1.00081993	1.00086865	1.00091735	1.00096478	1.00101198	1.00105765	1.00110285	1.00114626	1.00118895	1.00122961	1.00126929	1.00130668	1.00134282	1.0013764	1.00140845	1.00143768
0.999675902	0.999671659	0.999669851	0.999670984	0.999675052	0.99968211	0.99969225	0.999705349	0.999721559	0.999740632	0.999762793	0.999787627	0.999815422	0.999845625	0.999878614	0.999913715	0.999951374	0.999990793	1.00003251	1.00007566	1.00012087	1.00016716	1.00021523	1.00026401	1.00031428	1.00036495	1.00041685	1.00046882	1.00052176	1.00057446	1.00062786	1.00068075	1.00073411	1.00078665	1.00083942	1.00089111	1.00094277	1.0009931	1.00104316	1.00109163	1.0011396	1.0011857	1.00123105	1.00127429	1.0013165	1.00135633	1.00139486	1.00143074	1.00146502	1.00149637
0.999635941	0.999630068	0.999626888	0.999626928	0.999630174	0.9996367	0.999646602	0.999659772	0.999676365	0.99969608	0.999719138	0.999745137	0.999774357	0.999806212	0.999841081	0.99987823	0.999918122	0.999959945	1.00000424	1.00005007	1.00009807	1.00014725	1.00019831	1.00025014	1.00030354	1.00035735	1.00041243	1.00046761	1.00052379	1.0005797	1.00063635	1.00069244	1.000749	1.00080472	1.00086065	1.00091543	1.00097017	1.00102352	1.00107658	1.00112797	1.00117883	1.00122774	1.00127587	1.0013218	1.00136666	1.00140905	1.00145009	1.00148838	1.00152502	1.00155862
0.999591458	0.999583765	0.999579042	0.999577854	0.999580187	0.999586129	0.999595776	0.999609016	0.999625997	0.999646414	0.999670477	0.999697752	0.999728519	0.99976216	0.99979905	0.999838422	0.999880745	0.999925151	0.999972198	1.0000209	1.00007192	1.00012417	1.0001784	1.00023346	1.00029016	1.0003473	1.00040576	1.00046431	1.00052387	1.00058316	1.00064321	1.00070266	1.00076258	1.0008216	1.0008808	1.00093881	1.00099678	1.00105327	1.00110946	1.00116389	1.00121776	1.0012696	1.00132064	1.00136938	1.00141701	1.00146208	1.00150575	1.00154657	1.0015857	1.00162167
0.999544143	0.999534531	0.99952819	0.999525746	0.999527187	0.99953258	0.999542014	0.999555396	0.999572867	0.999594119	0.999619354	0.999648062	0.99968053	0.999716146	0.999755268	0.999797068	0.999842029	0.999889229	0.999939236	0.999991034	1.00004528	1.00010081	1.00015841	1.00021689	1.00027709	1.00033774	1.00039978	1.00046185	1.00052498	1.00058782	1.00065142	1.00071438	1.00077781	1.00084025	1.00090288	1.00096427	1.00102559	1.00108536	1.0011448	1.0012024	1.00125941	1.00131433	1.0013684	1.00142008	1.00147061	1.00151848	1.00156493	1.00160842	1.00165015	1.00168863
0.999491513	0.999479769	0.999471648	0.999467815	0.999468252	0.999473047	0.999482277	0.999495838	0.99951387	0.999536044	0.999562554	0.999592849	0.999627216	0.999664992	0.999706533	0.999750971	0.999798797	0.999849023	0.999902231	0.999957335	1.00001501	1.00007406	1.00013528	1.00019741	1.00026132	1.00032567	1.00039145	1.00045726	1.00052415	1.00059071	1.00065802	1.00072463	1.00079171	1.00085775	1.00092396	1.00098886	1.00105366	1.00111682	1.00117964	1.00124055	1.00130085	1.00135896	1.00141617	1.00147091	1.00152449	1.00157531	1.00162466	1.00167095	1.00171543	1.00175654
0.999435421	0.999421462	0.999411507	0.999406255	0.999405676	0.999409925	0.999419061	0.999432917	0.999451633	0.999474886	0.999502863	0.999534967	0.999571471	0.999611628	0.999655816	0.999703158	0.999754125	0.999807624	0.999864269	0.999922925	0.999984285	1.0000471	1.00011218	1.00017816	1.00024597	1.00031425	1.00038399	1.00045373	1.00052455	1.00059498	1.00066616	1.0007366	1.00080749	1.00087728	1.00094722	1.00101576	1.00108417	1.00115088	1.00121721	1.00128156	1.00134527	1.0014067	1.0014672	1.00152515	1.0015819	1.00163582	1.00168822	1.00173746	1.00178484	1.00182876
0.999373048	0.999356629	0.99934466	0.99933787	0.999336221	0.999339888	0.999348928	0.999363153	0.999382693	0.99940718	0.999436794	0.9994709	0.99950976	0.99955256	0.999599689	0.999650195	0.999704553	0.999761607	0.999821982	0.999884468	0.999949784	1.00001662	1.0000858	1.00015589	1.00022787	1.00030029	1.00037419	1.00044806	1.00052302	1.00059751	1.00067275	1.00074718	1.00082203	1.00089571	1.00096953	1.00104185	1.00111402	1.0011844	1.00125437	1.00132228	1.00138954	1.00145442	1.00151834	1.00157963	1.0016397	1.00169684	1.00175243	1.00180477	1.00185522	1.00190209
0.999306466	0.999287473	0.999273449	0.999265116	0.999262429	0.999265583	0.999274631	0.999289397	0.999309984	0.999335924	0.9993674	0.999403771	0.999445289	0.999491037	0.999541408	0.999595364	0.999653399	0.999714323	0.999778752	0.999845355	0.999914891	0.999986006	1.00005954	1.00013402	1.00021041	1.0002872	1.00036546	1.00044366	1.00052294	1.00060169	1.00068117	1.00075974	1.0008387	1.00091643	1.00099428	1.00107052	1.0011466	1.00122079	1.00129455	1.00136616	1.00143708	1.00150555	1.00157306	1.00163785	1.00170138	1.00176189	1.00182081	1.0018764	1.00193008	1.0019801
0.999232446	0.999210615	0.99919432	0.999184318	0.999180563	0.999183234	0.999192379	0.999207799	0.999229583	0.999257204	0.999290841	0.999329764	0.999374225	0.999423236	0.999477184	0.999534943	0.999597022	0.999662148	0.999730945	0.999802004	0.999876103	0.9999518	1.00002997	1.00010909	1.00019017	1.00027158	1.00035446	1.00043721	1.000521	1.00060421	1.00068812	1.00077102	1.00085427	1.00093619	1.00101817	1.00109849	1.00117861	1.00125675	1.00133443	1.00140986	1.00148457	1.00155676	1.00162798	1.0016964	1.00176353	1.00182754	1.00188995	1.00194895	1.00200602	1.00205934
0.999153293	0.999128502	0.999109858	0.999098204	0.999093486	0.999095818	0.999105229	0.99912152	0.999144767	0.99917438	0.99921052	0.999252329	0.999300069	0.999352715	0.999410634	0.999472567	0.999539044	0.99960872	0.999682224	0.999758088	0.99983709	0.99991767	1.00000076	1.0000848	1.0001708	1.00025709	1.00034483	1.00043234	1.00052085	1.00060871	1.0006972	1.0007846	1.00087231	1.00095856	1.00104483	1.00112936	1.00121364	1.00129587	1.00137761	1.001457	1.00153565	1.00161171	1.00168677	1.00175896	1.00182984	1.00189753	1.00196361	1.0020262	1.00208684	1.00214364
0.999065204	0.999037185	0.999016039	0.99900264	0.998996921	0.998998984	0.999008843	0.999026235	0.999051229	0.999083143	0.999122123	0.999167213	0.999218678	0.999275375	0.999337675	0.999404212	0.999475525	0.999550169	0.999628791	0.999709833	0.999794092	0.999879925	0.999968287	1.00005755	1.00014876	1.0002402	1.00033305	1.00042557	1.00051903	1.00061172	1.00070497	1.00079703	1.00088935	1.0009801	1.00107082	1.00115968	1.00124825	1.00133468	1.00142059	1.00150407	1.00158679	1.00166683	1.00174586	1.00182192	1.00189669	1.00196821	1.00203812	1.00210446	1.00216884	1.00222931
0.998970765	0.998939414	0.998915739	0.998900639	0.998894033	0.998896034	0.998906634	0.998925446	0.998952528	0.998987141	0.99902941	0.99907824	0.999133892	0.99919509	0.999262216	0.999333831	0.999410456	0.999490486	0.999574613	0.999661206	0.999751078	0.99984252	0.999936499	1.00003128	1.00012795	1.00022478	1.00032297	1.00042073	1.00051936	1.00061706	1.00071525	1.00081213	1.00090921	1.00100461	1.00109992	1.00119324	1.00128624	1.00137699	1.00146719	1.00155489	1.00164181	1.00172597	1.00180911	1.00188921	1.00196802	1.00204354	1.00211746	1.00218775	1.00225607	1.00232044
0.998865547	0.998830572	0.998804214	0.998787383	0.998779994	0.998782099	0.998793674	0.99881425	0.998843865	0.998881635	0.998927676	0.998980766	0.999041149	0.999107408	0.999179935	0.999257151	0.999339583	0.999425508	0.99951564	0.999608242	0.999704154	0.999801592	0.999901549	1.0000022	1.00010467	1.00020719	1.00031096	1.00041417	1.00051818	1.00062112	1.00072444	1.00082632	1.00092828	1.00102846	1.00112849	1.00122641	1.00132395	1.00141913	1.00151372	1.00160573	1.00169697	1.00178536	1.00187273	1.00195699	1.00203998	1.00211962	1.00219769	1.00227209	1.00234456	1.00241302
0.998752397	0.998713695	0.998684686	0.998666248	0.998658284	0.998660793	0.998673735	0.998696538	0.998729205	0.998770659	0.998821017	0.998878954	0.998944691	0.999016602	0.999095093	0.99917844	0.999267187	0.999359532	0.999456177	0.99955523	0.999657585	0.999761391	0.999867659	0.999974509	1.00008309	1.00019153	1.00030112	1.00040999	1.00051956	1.0006279	1.00073654	1.00084356	1.00095056	1.00105564	1.00116049	1.00126313	1.00136533	1.00146507	1.00156419	1.00166063	1.00175629	1.00184904	1.00194077	1.00202936	1.0021167	1.00220063	1.00228304	1.00236175	1.00243858	1.00251139
0.998626145	0.998583439	0.998551631	0.998531631	0.998523309	0.998526557	0.99854131	0.998566845	0.998603131	0.998648928	0.998704339	0.998767818	0.998839585	0.998917846	0.999002998	0.999093154	0.999188878	0.999288233	0.999391933	0.999497974	0.999607274	0.999717894	0.999830873	0.99994428	1.0000593	1.00017398	1.00028966	1.00040444	1.00051976	1.00063369	1.00074781	1.00086013	1.00097232	1.00108242	1.00119219	1.00129963	1.00140658	1.00151097	1.00161471	1.00171567	1.00181583	1.00191301	1.00200921	1.00210223	1.00219404	1.00228241	1.0023693	1.00245248	1.00253387	1.0026112
0.998489943	0.998443158	0.998408632	0.9983873	0.998378999	0.998383454	0.998400571	0.998429464	0.998470084	0.998520968	0.998582189	0.99865194	0.998730451	0.998815791	0.998908337	0.999005979	0.999109309	0.99921624	0.99932751	0.999441052	0.99955778	0.999675628	0.999795692	0.999915985	1.00003772	1.00015891	1.00028093	1.00040181	1.00052305	1.00064273	1.00076243	1.00088017	1.00099767	1.00111291	1.00122772	1.00134006	1.00145184	1.00156096	1.0016694	1.001775	1.00187977	1.00198151	1.0020823	1.00217988	1.00227632	1.00236931	1.00246089	1.00254877	1.00263494	1.00271704
0.998337505	0.998286437	0.998249236	0.998226763	0.99821883	0.99822504	0.998245255	0.998278292	0.998324084	0.998380934	0.998448879	0.99852585	0.998612077	0.99870538	0.998806138	0.998912079	0.999023794	0.99913902	0.999258527	0.999380152	0.999504829	0.999630406	0.999758011	0.99988558	1.00001436	1.00014236	1.00027097	1.00039819	1.00052557	1.00065115	1.00077657	1.00089983	1.00102273	1.00114321	1.00126315	1.00138046	1.00149712	1.00161103	1.00172422	1.00183449	1.00194395	1.00205031	1.00215578	1.002258	1.00235916	1.00245686	1.00255328	1.00264599	1.00273712	1.00282419
0.998172426	0.99811707	0.998077405	0.998054185	0.9980472	0.998055871	0.99808001	0.99811808	0.998169987	0.998233768	0.99830944	0.998394622	0.998489535	0.99859169	0.998701494	0.998816532	0.998937384	0.999061592	0.999189964	0.9993202	0.999453273	0.999587009	0.999722544	0.999857727	0.999993866	1.00012891	1.00026431	1.00039805	1.00053173	1.00066333	1.00079457	1.00092345	1.0010518	1.00117757	1.00130269	1.00142503	1.00154666	1.00166541	1.00178341	1.00189842	1.00201264	1.00212375	1.002234	1.00234101	1.00244703	1.00254962	1.00265106	1.00274883	1.00284515	1.00293747
0.997987104	0.997927315	0.997885399	0.997861905	0.997856586	0.997868577	0.997897643	0.997941899	0.998001206	0.998073158	0.998157765	0.998252366	0.998357149	0.9984693	0.998589245	0.998714344	0.9988452	0.998979213	0.999117206	0.999256728	0.99939879	0.999541186	0.999685079	0.999828273	0.99997211	1.00011449	1.00025691	1.00039737	1.00053749	1.00067525	1.00081243	1.000947	1.00108086	1.00121195	1.00134227	1.00146967	1.00159629	1.0017199	1.00184272	1.00196249	1.00208149	1.00219735	1.00231243	1.00242426	1.00253523	1.00264279	1.00274936	1.0028523	1.00295398	1.00305175
0.997785535	0.997721436	0.997677692	0.99765459	0.997651835	0.997668183	0.997703367	0.99775507	0.997823106	0.997904541	0.997999379	0.998104636	0.998220486	0.998343766	0.998474924	0.998611024	0.99875271	0.998897281	0.999045571	0.999194983	0.999346583	0.999498066	0.999650641	0.999802129	0.999953899	1.00010383	1.00025345	1.00040076	1.00054741	1.0006914	1.00083457	1.00097488	1.00111429	1.00125071	1.00138622	1.00151868	1.00165028	1.00177878	1.00190648	1.00203103	1.00215487	1.00227555	1.00239554	1.0025123	1.00262835	1.00274104	1.00285291	1.00296126	1.00306856	1.00317208
0.997558406	0.997490064	0.997444955	0.99742311	0.997424169	0.997446284	0.997489138	0.99754991	0.997628357	0.997720997	0.997827805	0.997945294	0.99807365	0.998209437	0.998353088	0.998501369	0.998654952	0.998810988	0.998970351	0.99913037	0.999292135	0.999453238	0.999614933	0.999775062	0.999935042	1.00009276	1.0002498	1.00040409	1.00055738	1.00070767	1.00085687	1.00100294	1.0011479	1.00128965	1.00143034	1.00156782	1.00170435	1.00183769	1.00197021	1.00209953	1.00222818	1.00235365	1.00247854	1.00260023	1.00272138	1.00283924	1.0029565	1.00307033	1.00318342	1.00329286
0.997310153	0.997237927	0.997192247	0.997172754	0.997179026	0.997208485	0.997260751	0.997332348	0.997422997	0.997528594	0.997649097	0.997780408	0.997922742	0.99807237	0.998229718	0.998391279	0.998557764	0.99872611	0.998897242	0.999068465	0.99924089	0.99941204	0.999583226	0.999752262	0.999920615	1.00008624	1.00025074	1.00041208	1.00057204	1.00072865	1.00088384	1.00103562	1.00118607	1.0013331	1.00147893	1.00162139	1.00176281	1.00190094	1.00203825	1.00217233	1.0023058	1.0024361	1.00256593	1.00269263	1.00281897	1.00294214	1.00306495	1.00318448	1.0033036	1.00341926
0.997029023	0.996953402	0.996908293	0.996892668	0.996906045	0.996945023	0.997009144	0.997093961	0.997199156	0.997319969	0.997456313	0.9976035	0.997761732	0.997926866	0.998099362	0.998275519	0.998456053	0.998637729	0.998821496	0.999004626	0.999188271	0.999369966	0.999551053	0.999729327	0.9999063	1.00007998	1.00025203	1.00042048	1.00058716	1.00075008	1.00091124	1.00106868	1.00122453	1.00137673	1.0015276	1.00167494	1.00182117	1.00196399	1.00210598	1.0022447	1.00238287	1.00251791	1.00265264	1.00278429	1.0029158	1.00304424	1.00317263	1.00329793	1.00342315	1.00354512
0.99672005	0.996641828	0.996598705	0.996588759	0.996611431	0.996662276	0.996740749	0.996841276	0.996963507	0.997101852	0.997256207	0.997421269	0.99759725	0.997779508	0.99796856	0.998160507	0.998356085	0.998551948	0.998749083	0.998944701	0.999140003	0.999332573	0.999523792	0.999711485	0.999897209	1.000079	1.0002586	1.0004341	1.00060737	1.00077651	1.00094353	1.0011065	1.00126762	1.00142487	1.00158063	1.0017327	1.0018836	1.00203101	1.00217759	1.0023209	1.00246374	1.00260348	1.00274308	1.00287972	1.00301646	1.0031503	1.00328441	1.00341564	1.0035472	1.00367575
0.996368131	0.996288522	0.996249572	0.996248015	0.99628317	0.996349193	0.996445425	0.996565063	0.996707695	0.99686663	0.997041762	0.99722719	0.997423121	0.997624499	0.99783184	0.998041017	0.998252816	0.998463875	0.998675198	0.998883995	0.999091493	0.999295334	0.999496949	0.999694266	0.999888875	1.00007887	1.00026604	1.00044855	1.00062833	1.00080354	1.00097629	1.00114466	1.0013109	1.00147304	1.00163348	1.00179008	1.00194545	1.00209725	1.00224826	1.00239597	1.00254331	1.00268759	1.00283193	1.00297341	1.00311528	1.00325443	1.00339421	1.00353133	1.00366922	1.00380441
0.995978933	0.995899518	0.995867174	0.995876968	0.995928085	0.996012831	0.996130461	0.996272695	0.996439056	0.996621662	0.996820413	0.997028679	0.997246683	0.997469012	0.99769622	0.997923939	0.998153022	0.998380085	0.998606185	0.998828609	0.999048632	0.999263967	0.999476088	0.999683033	0.999886445	1.00008454	1.00027914	1.00046849	1.00065458	1.00083566	1.00101388	1.0011874	1.00135853	1.00152531	1.00169022	1.00185115	1.00201077	1.00216678	1.00232203	1.00247398	1.0026257	1.00277445	1.00292346	1.00306976	1.00321675	1.00336124	1.00350676	1.00364991	1.00379433	1.00393643
0.995532643	0.99545612	0.995434339	0.995460075	0.995532362	0.995640997	0.99578512	0.995954677	0.99614909	0.99635933	0.996585241	0.996819393	0.997062026	0.997307473	0.997556308	0.997804085	0.998051666	0.998295683	0.998537251	0.998773835	0.999006742	0.999233833	0.999456611	0.999673236	0.999885406	1.0000915	1.00029338	1.00048941	1.00068163	1.00086835	1.00105178	1.00123017	1.00140589	1.00157703	1.00174614	1.00191113	1.00207474	1.00223467	1.00239387	1.0025498	1.00270564	1.0028586	1.00301206	1.00316296	1.00331488	1.0034645	1.00361561	1.00376464	1.00391552	1.00406446
0.995035418	0.994964958	0.994958201	0.995004795	0.995103597	0.99524147	0.995417421	0.995619179	0.995846106	0.9960879	0.996344385	0.996607367	0.996877123	0.997147704	0.997419731	0.997688793	0.997955816	0.998217502	0.998475036	0.998726048	0.998971922	0.999210734	0.99944405	0.99967019	0.999890895	1.0001047	1.0003135	1.00051584	1.00071379	1.00090579	1.00109408	1.00127699	1.00145693	1.00163207	1.00180503	1.00197375	1.00214106	1.00230465	1.00246755	1.00262725	1.00278699	1.00294398	1.00310172	1.0032571	1.00341386	1.00356861	1.00372532	1.00388031	1.00403773	1.00419366
0.994460553	0.99440186	0.994417649	0.994492974	0.994626451	0.994801358	0.995016512	0.995257036	0.995522214	0.995800468	0.996091572	0.996386844	0.99668652	0.996984505	0.997281453	0.99757315	0.997860568	0.998140668	0.998414661	0.99868041	0.998939369	0.999189904	0.999433643	0.999669136	0.999898156	1.00011939	1.00033481	1.0005431	1.00074641	1.00094331	1.00113608	1.00132313	1.00150691	1.00168566	1.00186207	1.00203413	1.00220473	1.0023716	1.00253785	1.00270094	1.00286424	1.0030249	1.00318658	1.0033461	1.00350739	1.00366696	1.00382899	1.00398967	1.00415343	1.00431613
0.993814881	0.993774118	0.993820407	0.993932776	0.994109563	0.994329551	0.994591366	0.994877314	0.99518661	0.995506247	0.995835996	0.996166796	0.996498922	0.996826298	0.997149647	0.997465001	0.997773431	0.998072272	0.998362821	0.998643272	0.998915145	0.999177095	0.999430837	0.999675202	0.999912026	1.00014019	1.00036171	1.00057545	1.00078357	1.00098481	1.00118151	1.00137217	1.00155931	1.00174123	1.00192064	1.00209562	1.00226911	1.00243886	1.00260808	1.00277423	1.00294078	1.00310485	1.00327022	1.00343369	1.00359932	1.00376355	1.00393079	1.0040971	1.00426719	1.00443674
0.993061678	0.993050528	0.993141163	0.993304084	0.993537263	0.993813935	0.994132462	0.994472442	0.99483291	0.995199734	0.995572629	0.995942512	0.996309671	0.996668446	0.997019584	0.997359581	0.997689598	0.99800749	0.998314647	0.998609722	0.998894289	0.99916735	0.999430695	0.999683472	0.999927586	1.00016217	1.00038927	1.00060793	1.00082034	1.0010254	1.00122548	1.00141923	1.0016092	1.00179378	1.00197571	1.00215312	1.002329	1.00250116	1.00267287	1.0028416	1.00301093	1.00317796	1.00334658	1.00351353	1.00368306	1.00385151	1.00402353	1.00419502	1.00437101	1.004547
0.992208202	0.992238951	0.992388195	0.992615643	0.992918824	0.993264272	0.993650053	0.994052861	0.994471561	0.994891274	0.995311687	0.995723937	0.996128415	0.996520105	0.996899913	0.997265037	0.997616773	0.997953552	0.998276925	0.998586052	0.998882634	0.999166099	0.999438315	0.999698734	0.999949337	1.00018954	1.00042141	1.00064423	1.00086022	1.00106842	1.00127123	1.00146743	1.00165959	1.00184622	1.00203009	1.0022094	1.00238717	1.00256128	1.00273502	1.00290591	1.00307759	1.00324717	1.00341867	1.00358878	1.0037619	1.00393431	1.00411083	1.0042873	1.00446901	1.00465132
0.991204052	0.991300902	0.991533989	0.991848595	0.992241571	0.992672364	0.993138551	0.993614685	0.994099337	0.994577918	0.995049999	0.995507672	0.995951396	0.996377256	0.99678631	0.99717678	0.997550095	0.997905445	0.99824453	0.9985671	0.998874991	0.999168124	0.999448444	0.999715753	0.999972088	1.00021714	1.00045304	1.00067928	1.00089812	1.00110878	1.00131366	1.00151167	1.0017054	1.00189345	1.00207864	1.00225925	1.00243834	1.00261381	1.00278902	1.0029615	1.00313496	1.00330653	1.00348032	1.00365299	1.0038291	1.00400485	1.00418528	1.0043661	1.0045529	1.00474086
0.990055561	0.990243622	0.990586886	0.991012324	0.991515806	0.992049311	0.992609714	0.993170025	0.993728539	0.994271702	0.994799169	0.995304701	0.995788981	0.996249566	0.996687812	0.997103105	0.997497163	0.997870114	0.998223845	0.998558734	0.998876778	0.999178377	0.999465604	0.999738663	0.999999667	1.00024855	1.00048749	1.0007162	1.00093698	1.00114921	1.00135533	1.00155438	1.00174895	1.00193775	1.00212361	1.00230488	1.00248464	1.00266089	1.00283699	1.00301054	1.00318527	1.00335835	1.00353391	1.00370866	1.00388727	1.00406592	1.00424981	1.00443458	1.00462606	1.00481931
0.988697978	0.989026914	0.98952485	0.99009747	0.990739079	0.991396695	0.992066032	0.992721422	0.993360671	0.993973116	0.994558484	0.99511326	0.995638396	0.99613348	0.996600198	0.997039366	0.997453021	0.997842343	0.998209425	0.998555376	0.998882333	0.999191207	0.999484191	0.999761891	1.00002649	1.00027821	1.00051926	1.00074956	1.00097141	1.00118441	1.00139097	1.0015903	1.00178498	1.00197384	1.00215967	1.00234095	1.00252072	1.00269707	1.00287339	1.00304733	1.00322264	1.00339652	1.00357316	1.00374929	1.00392964	1.00411041	1.00429694	1.0044848	1.00468007	1.00487766
0.987133931	0.987655427	0.988355023	0.989113914	0.989923755	0.990728568	0.99152248	0.992283964	0.993010547	0.993696212	0.994341166	0.994945426	0.995510659	0.996038887	0.996532361	0.996993516	0.997424817	0.997828493	0.998206954	0.998562077	0.998896178	0.999210684	0.999507896	0.999788772	1.00005558	1.00030884	1.00055081	1.0007816	1.00100354	1.00121635	1.00142245	1.00162119	1.00181514	1.00200326	1.00218833	1.0023689	1.00254802	1.00272382	1.00289969	1.00307336	1.00324858	1.00342263	1.00359971	1.00377659	1.00395805	1.0041403	1.00432879	1.00451908	1.00471743	1.00491869
0.985300679	0.986111689	0.987082998	0.988080083	0.989090049	0.990064241	0.990994441	0.99186911	0.992685569	0.993445017	0.994148396	0.99480027	0.995403207	0.995962031	0.996479668	0.996960304	0.997406848	0.997822635	0.9982104	0.99857276	0.998912215	0.999230709	0.999530634	0.999813302	1.00008104	1.00033466	1.00057643	1.00080668	1.00102773	1.00123944	1.00144424	1.00164159	1.00183403	1.00202065	1.00220419	1.00238333	1.00256104	1.00273558	1.00291027	1.00308293	1.0032573	1.00343072	1.00360741	1.00378418	1.00396583	1.0041486	1.00433802	1.00452966	1.00472992	1.00493359
0.983189623	0.98439483	0.985716019	0.987010192	0.988256635	0.989424359	0.990502996	0.991496745	0.992404059	0.993235736	0.993994459	0.994690148	0.99532677	0.995912096	0.99645004	0.996946511	0.997404981	0.997829844	0.998224183	0.998591258	0.998933786	0.999254181	0.999554942	0.99983772	1.00010488	1.00035744	1.00059771	1.0008262	1.00104523	1.00125482	1.00145737	1.00165244	1.00184254	1.00202687	1.00220809	1.002385	1.00256054	1.00273308	1.00290587	1.00307682	1.0032496	1.00342165	1.00359715	1.00377301	1.003954	1.00413644	1.00432587	1.00451791	1.00471904	1.00492408
0.980818279	0.98258139	0.984335435	0.985980414	0.987483244	0.988853419	0.990079024	0.991186781	0.992177829	0.993074045	0.993880784	0.994613422	0.995277637	0.995884035	0.996437545	0.99694566	0.997412413	0.997843157	0.998241257	0.998610576	0.998954003	0.999274353	0.999574219	0.999855548	1.00012072	1.00037097	1.0006086	1.00083428	1.00105031	1.00125686	1.00145626	1.00164822	1.00183519	1.00201645	1.00219461	1.00236856	1.00254118	1.00271094	1.00288103	1.00304945	1.00321981	1.00338962	1.00356301	1.00373697	1.00391625	1.00409723	1.00428544	1.00447657	1.00467712	1.00488197
0.978160552	0.980674544	0.982965344	0.98502525	0.986807527	0.988386027	0.989753006	0.990964355	0.99202751	0.992976415	0.99382063	0.994580642	0.995264319	0.995884705	0.996447778	0.996962299	0.997432877	0.997865631	0.998264157	0.99863282	0.998974632	0.999292707	0.999589706	0.999867809	1.00012943	1.00037597	1.00060971	1.00083144	1.00104341	1.00124592	1.00144125	1.00162921	1.00181218	1.00198957	1.00216389	1.00233415	1.0025031	1.00266932	1.00283591	1.003001	1.00316809	1.00333483	1.0035052	1.00367633	1.00385285	1.00403131	1.00421712	1.00440612	1.00460473	1.00480794
0.975556646	0.978989134	0.981837256	0.984304971	0.986336886	0.988088163	0.989565026	0.990850706	0.991963014	0.992945154	0.993811773	0.994586754	0.995280141	0.995906496	0.996472659	0.996988233	0.997458196	0.997889191	0.998284978	0.998650269	0.998988142	0.999301944	0.999594349	0.999867699	1.0001244	1.00036601	1.00059475	1.00081154	1.00101856	1.0012162	1.00140667	1.00158988	1.00176812	1.00194091	1.00211067	1.00227649	1.00244103	1.00260295	1.00276526	1.00292618	1.00308911	1.00325181	1.00341815	1.00358537	1.00375798	1.00393264	1.00411466	1.00430002	1.00449501	1.00469477
0.973033052	0.977620229	0.98106399	0.983911424	0.986142302	0.988009446	0.989549216	0.990868764	0.991999791	0.992990701	0.993861402	0.994636749	0.995328643	0.995951911	0.996513996	0.997024757	0.997489307	0.997914496	0.998304157	0.998663184	0.998994661	0.999302092	0.999588102	0.999855123	1.00010551	1.00034091	1.00056353	1.00077436	1.00097552	1.00116744	1.00135226	1.00152997	1.00170276	1.00187022	1.00203468	1.00219532	1.00235469	1.00251158	1.00266882	1.00282477	1.00298265	1.00314037	1.00330165	1.0034639	1.00363142	1.00380105	1.00397788	1.00415812	1.00434782	1.00454235
0.971868185	0.97726848	0.981071169	0.98406537	0.986344998	0.988205183	0.989728221	0.991021906	0.992131888	0.993102526	0.993957079	0.994717855	0.995397237	0.99600895	0.996560376	0.997061044	0.997515925	0.997931827	0.998312503	0.998662862	0.99898593	0.999285234	0.999563349	0.999822747	1.00006573	1.00029397	1.00050961	1.00071367	1.0009082	1.0010937	1.00127222	1.0014438	1.00161052	1.00177204	1.00193056	1.00208537	1.00223889	1.00238999	1.0025414	1.00269155	1.0028435	1.0029953	1.00315047	1.0033066	1.00346775	1.00363097	1.00380111	1.00397458	1.00415714	1.0043444
-0.000849820526	-0.000949097192	-0.00100000106	-0.00100205915	-0.000975052802	-0.000918272089	-0.000843021578	-0.000748646677	-0.000642326392	-0.000523460624	-0.000397084179	-0.00026266349	-0.000124120237	1.90488761e-05	0.000163652353	0.000310131157	0.000455867325	0.000601271232	0.000744084656	0.00088467622	0.00102115663	0.00115384215	0.00128116973	0.0014034199	0.00151924221	0.00162892297	0.00173133632	0.00182671633	0.0019141368	0.00199380817	0.0020650096	0.00212790221	0.00218193837	0.00222724484	0.00226344526	0.00229065946	0.00230864644	0.00231747429	0.00231704813	0.00230743332	0.00228867279	0.00226082495	0.00222406392	0.00217841316	0.00212418786	0.00206144823	0.00199060129	0.00191171346	0.00182531511	0.0017315159
-0.000875810441	-0.000936376102	-0.0009637134	-0.0009573395	-0.00092662022	-0.000870936603	-0.000798508455	-0.000708739167	-0.00060773921	-0.000494959709	-0.0003749748	-0.000247290738	-0.000115555403	2.06913533e-05	0.00015842974	0.000298062725	0.000437103634	0.000575923007	0.000712375257	0.000846799532	0.00097736576	0.00110437175	0.00122631207	0.00134345395	0.00145448822	0.00155966835	0.00165790457	0.00174942473	0.00183335134	0.00190987263	0.0019782716	0.00203871022	0.00209066437	0.00213426597	0.00216915277	0.00219542958	0.00221285528	0.00222151716	0.00222133122	0.00221236984	0.00219467245	0.00216829196	0.00213339371	0.00209003892	0.00203852732	0.00197892356	0.00191161554	0.00183667665	0.00175461508	0.0016655832
-0.000938421762	-0.000961800759	-0.000963351177	-0.000942616127	-0.000902971958	-0.000843848809	-0.000770441355	-0.000682209536	-0.0005839086	-0.000475032977	-0.000359528454	-0.000236941475	-0.000110538113	2.00869456e-05	0.00015214204	0.000286000856	0.000419322123	0.000552440536	0.000683346851	0.000812338896	0.000937663704	0.00105960742	0.00117672875	0.00128928424	0.00139600414	0.00149710711	0.00159155583	0.00167956675	0.00176031264	0.0018339547	0.00189978926	0.00195797607	0.00200802327	0.00205006539	0.00208375423	0.00210916852	0.00212607712	0.002134588	0.00213464048	0.00212630343	0.00210960579	0.00208459455	0.00205142969	0.00201021511	0.0019612323	0.00190453286	0.00184049271	0.00176919859	0.00169113412	0.00160647896
-0.00100747063	-0.00100011614	-0.000979143646	-0.000944119328	-0.000894764945	-0.0008305661	-0.000754482552	-0.000666023387	-0.000568769164	-0.000462262214	-0.000349815686	-0.000231016749	-0.000108749851	1.73500357e-05	0.00014473546	0.000273745563	0.0004022081	0.000530428306	0.000656518017	0.000780749287	0.000901464934	0.00101891981	0.00113174498	0.00124017957	0.00134301326	0.00144044516	0.00153147622	0.00161631319	0.00169416205	0.00176517315	0.00182867892	0.0018848265	0.00193314508	0.00197377283	0.00200637206	0.00203100739	0.00204747312	0.00205587767	0.00205617054	0.00204842353	0.00203266052	0.00200893149	0.00197739309	0.00193817148	0.00189152679	0.00183750901	0.0017764852	0.00170855205	0.00163416646	0.00155352423
-0.00108266405	-0.00105111468	-0.00101092387	-0.000961686662	-0.000901849302	-0.000830948021	-0.000750490945	-0.000660033815	-0.000562174908	-0.000456498027	-0.000345692292	-0.000229381031	-0.000110053666	1.26211795e-05	0.000136348989	0.000261431076	0.000385890455	0.000510012176	0.000632022287	0.000752169924	0.00086889837	0.000982425092	0.00109147757	0.00119626228	0.00129563933	0.00138980069	0.00147777994	0.00155977161	0.00163501426	0.0017036492	0.00176505515	0.00181936852	0.00186614063	0.0019054978	0.00193711493	0.00196105686	0.00197715297	0.00198548898	0.00198602681	0.00197883586	0.00196393874	0.00194141141	0.0019114002	0.00187401399	0.00182950885	0.00177795303	0.0017196932	0.00165483669	0.00158381387	0.00150681003
-0.00115769167	-0.00110618421	-0.00104954743	-0.000987409886	-0.000917634106	-0.000839797078	-0.000754445286	-0.000661183158	-0.000561830406	-0.000456013075	-0.000345889136	-0.000231113813	-0.000113818109	6.29634568e-06	0.000127186938	0.000249121652	0.000370305303	0.000490992754	0.000609549936	0.000726198219	0.000839482531	0.000949603867	0.00105536015	0.00115693325	0.00125325605	0.00134450756	0.00142977317	0.00150922709	0.00158214355	0.00164865631	0.00170818708	0.00176086128	0.00180625479	0.00184447849	0.00187522861	0.00189857415	0.00191436281	0.00192266923	0.00192345795	0.00191680142	0.00190273315	0.00188133493	0.00185274729	0.00181706678	0.00177453915	0.00172525059	0.00166953249	0.00160748758	0.00153953154	0.00146583837
-0.00123227538	-0.00116504552	-0.001094739	-0.00102102552	-0.000941856073	-0.000856841985	-0.000766079551	-0.000669210903	-0.000567482109	-0.000460561783	-0.000350162235	-0.000235968898	-0.000119805425	-1.39567803e-06	0.000117474159	0.000237041236	0.00035567813	0.000473596169	0.000589314735	0.000703035612	0.000813419269	0.000920655463	0.00102358489	0.0011223751	0.00121603827	0.00130473481	0.00138762276	0.00146484469	0.00153571048	0.00160034639	0.00165822474	0.00170945252	0.00175363174	0.00179085628	0.00182084954	0.00184368734	0.00185923089	0.00186754569	0.00186859019	0.0018624467	0.00184916392	0.00182881446	0.00180154266	0.00176743858	0.00172672528	0.00167950548	0.0016261025	0.00156660182	0.0015014074	0.00143069031
-0.00130537889	-0.00122476659	-0.00114255221	-0.00105843748	-0.000970587209	-0.000878653988	-0.000782456802	-0.000681677432	-0.000577145301	-0.000468561707	-0.000357285205	-0.000243034962	-0.0001273527	-9.99218833e-06	0.000107490564	0.000225302172	0.000341977347	0.000457694905	0.000571117425	0.000682422415	0.000790377009	0.000895156437	0.000995671142	0.00109207372	0.00118344527	0.00126992824	0.00135074169	0.00142600671	0.00149508422	0.00155808241	0.00161451338	0.00166447451	0.00170759757	0.0017439607	0.00177331549	0.00179573269	0.00181108617	0.0018194439	0.00182077257	0.00181514316	0.00180260945	0.00178324644	0.00175719917	0.0017245604	0.00168553773	0.00164021769	0.00158891807	0.00153173319	0.00146904883	0.00140101264
-0.00137660988	-0.00128496056	-0.00119259972	-0.00109926187	-0.00100345038	-0.000904851804	-0.000803200001	-0.00069821572	-0.000590458618	-0.00047965452	-0.000366903457	-0.000251957038	-0.000136112897	-1.91625245e-05	9.75559653e-05	0.000214224914	0.000329516045	0.000443592621	0.000555250035	0.000664630495	0.000770618694	0.000873371663	0.000971873214	0.00106626774	0.0011557088	0.0012403108	0.00131934963	0.00139293176	0.00146046884	0.00152205534	0.00157724683	0.00162612108	0.00166833478	0.00170396512	0.00173279328	0.00175486982	0.00177009102	0.00177852335	0.00178014573	0.00177501971	0.00176320076	0.00174476207	0.001719843	0.00168854954	0.00165107351	0.00160747946	0.00155807846	0.00150298264	0.00144254581	0.00137689191
-0.00144613334	-0.00134474205	-0.00124330001	-0.00114157527	-0.00103837435	-0.000933419379	-0.000826428577	-0.000717151348	-0.000605971948	-0.000492646133	-0.000378050196	-0.000261972362	-0.000145516087	-2.84990922e-05	8.79346679e-05	0.000203936839	0.000318311834	0.000431205306	0.000541532804	0.000649414747	0.000753847377	0.000854957509	0.000951806323	0.00104452856	0.00113235457	0.00121537155	0.00129290995	0.0013650651	0.00143129439	0.00149167862	0.00154581962	0.0015937764	0.00163523392	0.00167026034	0.00169866696	0.00172049425	0.00173566103	0.00174422189	0.00174616001	0.00174152776	0.00173039997	0.00171284828	0.00168900537	0.00165895979	0.00162289718	0.00158088512	0.00153322765	0.00148002453	0.00142160542	0.00135807058
-0.00151343546	-0.00140359443	-0.00129413881	-0.001184868	-0.00107485668	-0.000963860331	-0.000851650283	-0.000737998442	-0.000623205721	-0.000507059701	-0.000390261559	-0.000272628068	-0.000155114633	-3.75582835e-05	7.90540162e-05	0.000194841826	0.000308750801	0.000420909391	0.000530335959	0.000637140599	0.000740411239	0.000840239096	0.000935786178	0.00102716484	0.00111367655	0.00119539192	0.00127169148	0.00134266282	0.00140781046	0.00146719519	0.00152045873	0.00156765481	0.00160850477	0.00164305122	0.00167113603	0.00169279684	0.00170797217	0.00171670528	0.00171898236	0.00171483606	0.00170436554	0.00168765006	0.00166481349	0.00163591374	0.001601136	0.00156055737	0.00151446374	0.00146294823	0.00140631034	0.00134462946
-0.00157903472	-0.00146147187	-0.00134462818	-0.00122833899	-0.00111190828	-0.000995115247	-0.00087780779	-0.000759782579	-0.000641282528	-0.000522127526	-0.000402889652	-0.000283409196	-0.000164514101	-4.60692912e-05	7.10748214e-05	0.000187017877	0.000300833017	0.000412622657	0.000521499612	0.000627559597	0.000729995814	0.000828876271	0.000923435979	0.00101376461	0.00109923253	0.00117989809	0.00125521018	0.00132522617	0.00138949462	0.00144806968	0.00150063779	0.00154723356	0.0015876122	0.00162179763	0.001649665	0.00167125171	0.00168650785	0.00169545381	0.00169809079	0.0016944494	0.00168464173	0.00166872961	0.00164683991	0.00161900582	0.00158542341	0.00154617138	0.00150150965	0.00145150705	0.00139645945	0.00133642495
-0.00164229192	-0.00151772377	-0.00139411823	-0.0012713415	-0.00114888431	-0.00102655245	-0.000904282841	-0.000781888916	-0.000659600226	-0.000537262413	-0.000415357579	-0.000293753557	-0.000173172826	-5.35018275e-05	6.45162593e-05	0.000180971681	0.000295046692	0.000406810671	0.000515471294	0.000621110961	0.000723023673	0.000821267344	0.000915136596	0.00100469355	0.00108937419	0.00116923088	0.00124378294	0.00131305083	0.00137663344	0.00143458365	0.00148662408	0.00153276287	0.00157279639	0.00160673198	0.00163447702	0.00165607149	0.00167146754	0.0016806599	0.0016836731	0.00168054722	0.00167139359	0.00165624624	0.00163523937	0.00160838756	0.00157589532	0.00153785303	0.00149447891	0.00144581009	0.00139214802	0.00133354464
-0.00170394849	-0.00157274092	-0.00144270042	-0.00131371306	-0.00118545027	-0.00105774941	-0.000930599914	-0.000803839993	-0.000677707008	-0.00055206279	-0.000427330219	-0.000303404263	-0.000180906251	-5.97479568e-05	5.94142436e-05	0.000176658271	0.000291272519	0.000403306266	0.000512049544	0.000617562295	0.000719222054	0.000817075871	0.000910510886	0.000999551949	0.00108368395	0.00116295302	0.00123694451	0.00130565489	0.00136874499	0.00142624845	0.00147791107	0.00152373204	0.00156355622	0.00159736623	0.00162509622	0.00164677556	0.00166237232	0.00167186552	0.00167530842	0.0016727249	0.00166421882	0.00164981007	0.00162964584	0.00160373025	0.00157227189	0.00153533896	0.00149312812	0.0014456572	0.00139323539	0.00133590363
-0.00176321012	-0.00162573401	-0.00148958353	-0.00135466484	-0.00122082882	-0.00108793183	-0.000955995708	-0.000824890357	-0.000694872931	-0.000565816377	-0.000438116237	-0.000311686026	-0.000187061807	-6.41809294e-05	5.63758876e-05	0.000174673538	0.000290086563	0.000402665767	0.000511763518	0.000617414943	0.000719080808	0.000816780464	0.000910001643	0.000998752218	0.00108255853	0.00116144638	0.00123506438	0.00130339567	0.00136615868	0.00142337133	0.00147480188	0.00152043977	0.00156017041	0.00159395667	0.00162176257	0.00164359933	0.00165945184	0.00166929088	0.00167319322	0.00167116236	0.00166329517	0.00164959937	0.0016302302	0.00160519942	0.00157470241	0.00153877091	0.00149758747	0.00145117836	0.00139983883	0.00134360431
-0.0018209114	-0.00167732496	-0.00153520837	-0.00139448897	-0.00125517286	-0.0011171307	-0.000980434427	-0.000844974613	-0.000711014239	-0.000578447111	-0.000447654167	-0.000318565865	-0.000191646189	-6.68491835e-05	5.5314969e-05	0.000174892146	0.000291326662	0.000404663989	0.000514340916	0.000620369012	0.00072227256	0.000820041955	0.000913255453	0.00100190777	0.00108558505	0.00116428235	0.00123770227	0.00130582772	0.00136842968	0.00142549505	0.00147683145	0.00152241468	0.00156216721	0.00159603736	0.00162402053	0.001646094	0.00166226917	0.00167252112	0.00167693244	0.00167547682	0.00166826594	0.00165528369	0.00163670139	0.00161253533	0.00158295522	0.00154794615	0.00150771256	0.00146228064	0.00141191727	0.00135663516
-0.00187609703	-0.00172655528	-0.00157862288	-0.00143224335	-0.00128755372	-0.00114444159	-0.00100302384	-0.000863199678	-0.000725256028	-0.000589112253	-0.000455135268	-0.000323260216	-0.000193892587	-6.69951763e-05	5.69560798e-05	0.000177992037	0.000295643298	0.000409939987	0.000520397779	0.000627011617	0.000729346351	0.000827378724	0.000920776692	0.00100950536	0.00109321386	0.00117188442	0.00124526762	0.00131334356	0.00137593062	0.00143297494	0.0014843305	0.00152996582	0.00156984329	0.00160389739	0.00163214386	0.00165452259	0.001671073	0.00168178871	0.00168674693	0.00168588524	0.00167932922	0.00166705441	0.00164924082	0.00162590301	0.00159717959	0.00156301894	0.00152364651	0.00147909427	0.00142958112	0.00137510273
-0.00192972661	-0.0017742171	-0.00162047858	-0.00146846556	-0.00131840789	-0.00117020584	-0.00102403284	-0.000879803257	-0.000737818732	-0.000598014006	-0.000460741144	-0.000325940482	-0.000193983859	-6.48478104e-05	6.10471297e-05	0.000183717369	0.000302769839	0.000418211459	0.000529620392	0.000636978559	0.000739919958	0.000838405706	0.000932159958	0.00102112792	0.00110503208	0.00118383771	0.00125734594	0.00132551552	0.00138821002	0.00144535987	0.00149687302	0.00154268333	0.00158278804	0.00161711356	0.00164570055	0.00166846604	0.0016854815	0.00169671732	0.00170225519	0.00170202145	0.00169616001	0.00168462676	0.0016676027	0.00164506582	0.00161715926	0.00158382757	0.00154529583	0.00150156398	0.00145282531	0.00139904744
-0.00198068766	-0.0018192123	-0.00165968112	-0.00150205043	-0.00134663397	-0.00119334601	-0.0010424142	-0.00089376872	-0.000747706456	-0.000604163622	-0.000463509443	-0.000325696542	-0.000191050297	-5.95560603e-05	6.84150514e-05	0.000192875106	0.000313470896	0.000430188126	0.000542690738	0.000650940074	0.000754622208	0.000853703759	0.000947957808	0.00103730879	0.00112155324	0.00120062914	0.0012743786	0.00134275535	0.00140567741	0.00146304791	0.00151481901	0.00156089923	0.00160131681	0.00163599374	0.00166499194	0.00168821123	0.00170574906	0.00171754715	0.00172369447	0.00172411936	0.001718979	0.00170820277	0.00169195827	0.00167019951	0.001643076	0.00161054734	0.00157281211	0.00152982641	0.0014817658	0.00142859166
-0.00203005737	-0.0018624955	-0.00169706948	-0.00153372913	-0.00137287766	-0.00121444574	-0.00105868724	-0.000905545042	-0.000755323904	-0.000607960401	-0.000463833542	-0.000322903853	-0.00018545005	-5.14710938e-05	7.87022842e-05	0.000205073074	0.00032734098	0.000445477199	0.00055921411	0.000668495268	0.000773057219	0.000872860423	0.000967750372	0.00105762512	0.00114233498	0.00122180201	0.00129592057	0.00136462602	0.0014278908	0.00148559596	0.00153772662	0.00158417827	0.00162501809	0.00166013679	0.00168962843	0.00171338275	0.00173151357	0.00174393022	0.00175075433	0.00175189357	0.00174751216	0.00173751999	0.00172207705	0.00170110983	0.00167479031	0.00164306248	0.00160609709	0.00156381495	0.00151639703	0.00146378709
-0.00207652821	-0.00190277015	-0.00173135889	-0.00156224385	-0.00139590082	-0.00123226195	-0.00107162766	-0.000913954143	-0.000759527702	-0.000608292626	-0.000460631288	-0.000316500561	-0.000176166748	-3.96368694e-05	9.28268955e-05	0.000221208696	0.000345239131	0.000464896182	0.000579957476	0.000690362499	0.000795917886	0.00089654952	0.000992158359	0.00108264675	0.00116792152	0.00124788214	0.00132247086	0.00139159692	0.00145527754	0.00151339361	0.00156597314	0.001612889	0.00165422295	0.00168985016	0.00171990271	0.00174425936	0.00176304553	0.00177613818	0.00178368162	0.00178557439	0.0017819837	0.00177280013	0.00175817543	0.00173801391	0.00171249289	0.00168154619	0.00164531415	0.00160369887	0.00155687912	0.0015047843
-0.00212126265	-0.00194110538	-0.00176353397	-0.00158849851	-0.00141653751	-0.00124757385	-0.00108196023	-0.000919655046	-0.000760925464	-0.000605730244	-0.000454447684	-0.000307032219	-0.000163723366	-2.4528932e-05	0.000110328446	0.00024081321	0.000366698173	0.000487961268	0.000604453711	0.000716097301	0.000822738988	0.000924296418	0.0010207329	0.00111193722	0.0011978791	0.00127842655	0.00135356733	0.00142320721	0.00148741686	0.00154603986	0.00159914717	0.00164660112	0.00168851186	0.00172474315	0.00175545451	0.00178048561	0.00179998582	0.00181382688	0.00182216943	0.00182488198	0.00182213937	0.0018137983	0.00180002854	0.00178071994	0.00175604278	0.00172588937	0.00169040306	0.00164945906	0.00160323776	0.00155165071
-0.00216276168	-0.0019759865	-0.0017920982	-0.00161104425	-0.00143336513	-0.00125898451	-0.00108830715	-0.00092128383	-0.000758199398	-0.000599018612	-0.000444064645	-0.000293298643	-0.000146961368	-5.05051989e-06	0.000132236907	0.000264859771	0.000392656011	0.00051558436	0.000633550024	0.000746475405	0.000854259472	0.00095682107	0.00105415758	0.001146133	0.00123278094	0.00131396241	0.00138972713	0.00145995754	0.00152475017	0.00158393464	0.0016376317	0.00168568726	0.00172824827	0.00176515555	0.00179657638	0.00182234057	0.00184262389	0.00185728078	0.00186647776	0.00187006086	0.0018682002	0.00186074746	0.00184787821	0.00182945692	0.00180564037	0.00177628739	0.00174154519	0.00170128036	0.00165565427	0.00160455036
-0.00220227425	-0.00200861293	-0.00181818582	-0.00163092562	-0.00144735978	-0.00126740845	-0.00109153456	-0.000919683585	-0.000752148605	-0.000588886265	-0.000430166112	-0.000275960725	-0.000126521202	1.81597088e-05	0.000157945871	0.000292786308	0.000422565706	0.00054722767	0.000666726511	0.000780990807	0.00088999771	0.000993641785	0.00109193469	0.00118473985	0.0012721704	0.00135406395	0.00143052865	0.00150141681	0.00156684688	0.0016266565	0.0016810321	0.00172977351	0.00177305307	0.00181069938	0.00184289783	0.00186947055	0.00189062782	0.00190617561	0.00191628648	0.00192079994	0.00191989809	0.00191340827	0.00190151145	0.00188402903	0.00186111733	0.00183261377	0.00179867782	0.00175914342	0.00171416123	0.00166355811
-0.00223810495	-0.00203730501	-0.001840116	-0.00164645567	-0.00145686057	-0.0012712431	-0.00109008733	-0.000913332699	-0.000741282242	-0.000573881598	-0.00041136297	-0.000253708055	-0.000101145466	4.63286926e-05	0.00018861735	0.000325674829	0.000457444437	0.000583862907	0.000704918419	0.000820538023	0.000930766341	0.00103548476	0.00113475432	0.00122843282	0.00131667318	0.00139929932	0.00147648159	0.00154805354	0.00161417203	0.00167466974	0.00172975945	0.00177922454	0.00182327483	0.00186171608	0.00189475143	0.0019221948	0.00194426829	0.00196075513	0.00197184627	0.00197736216	0.00197748671	0.00197202053	0.00196113674	0.00194464723	0.0019227044	0.00189511838	0.0018620333	0.00182325892	0.00177892906	0.00172884536
-0.00227164534	-0.00206338473	-0.00185914924	-0.00165883891	-0.00146301166	-0.001271562	-0.00108497776	-0.000903183318	-0.000726506426	-0.000554886469	-0.000388498268	-0.00022732746	-7.15835682e-05	7.87320667e-05	0.000223558315	0.000362863763	0.000496669538	0.000624893514	0.000747538455	0.000864538603	0.000976024315	0.00108185247	0.00118213853	0.00127672697	0.00136580065	0.00144919283	0.00152715153	0.00159946087	0.00166631254	0.001727545	0.00178339738	0.00183364323	0.00187853369	0.00191783007	0.00195176186	0.0019801442	0.00200320785	0.00202070513	0.00203286291	0.00203946042	0.0020406891	0.00203633599	0.0020265651	0.00201114803	0.00199025834	0.00196367141	0.00193151937	0.00189358248	0.00184998528	0.00180048221
-0.00230093175	-0.00208492277	-0.00187337896	-0.00166619184	-0.00146395871	-0.00126654268	-0.00107442885	-0.000887528904	-0.000706166264	-0.000530281634	-0.000360017103	-0.000195346212	-3.64393343e-05	0.000116698252	0.000264048613	0.000405585078	0.000541381884	0.000671359132	0.000795567112	0.000913934718	0.00102664734	0.00113354848	0.0012348156	0.00133028785	0.00142019441	0.00150436615	0.00158308699	0.00165612736	0.00172372768	0.00178571398	0.00184235311	0.00189341275	0.00193916222	0.00197935069	0.0020142434	0.00204362416	0.00206772767	0.00208629949	0.00209958619	0.00210734191	0.00210975789	0.00210659931	0.0020980225	0.0020837629	0.00206399877	0.00203849244	0.00200735665	0.00197033865	0.00192754568	0.00187869998
-0.00232745559	-0.0021033383	-0.00188417192	-0.00166983238	-0.00146096394	-0.00125739604	-0.00105959964	-0.00086746411	-0.000681306413	-0.000501065803	-0.000326869241	-0.000158675503	3.42644304e-06	0.00015943184	0.000309328844	0.000453099195	0.000590883175	0.000722599733	0.000848380455	0.000968129145	0.00108204688	0.00119000273	0.00129226562	0.00138864025	0.00147939469	0.00156435141	0.00164382858	0.00171760748	0.00178600216	0.00184878355	0.00190623397	0.00195812891	0.00200477756	0.00204591848	0.00208184541	0.0021122881	0.00213748949	0.00215720532	0.00217170726	0.0021807129	0.00218442242	0.00218255048	0.00217525983	0.00216226951	0.00214376096	0.00211945678	0.00208946347	0.00205346777	0.00201158759	0.00196352837
-0.00234900513	-0.00211641466	-0.00188934036	-0.00166763505	-0.00145193909	-0.00124206715	-0.00103848227	-0.000841049582	-0.00065007041	-0.000465470146	-0.000287344408	-0.000115647939	4.95940855e-05	0.000208392827	0.000360768053	0.000506709577	0.000646406778	0.000779774282	0.000907027803	0.00102806053	0.00114311904	0.0012520896	0.00135527878	0.00145248243	0.00154402835	0.00162972215	0.0017099307	0.00178443788	0.00185359196	0.00191714418	0.00197541338	0.00202816221	0.00207573725	0.00211786285	0.00215483973	0.00218638224	0.00221275586	0.00223369779	0.0022494851	0.00225981661	0.00226489236	0.00226441004	0.00225852455	0.00224692537	0.0022297834	0.00220678958	0.0021780485	0.00214320583	0.00210236892	0.00205521919
-0.00236720825	-0.00212574336	-0.00189041881	-0.00166105418	-0.00143828006	-0.00122188953	-0.00101235975	-0.000809524267	-0.000613632925	-0.000424588578	-0.000242481335	-6.72603057e-05	0.000101116706	0.000262680115	0.000417524869	0.000565632735	0.000707200355	0.0008421688	0.000970856025	0.00109313499	0.00120931157	0.0013192574	0.00142331039	0.00152129104	0.00161361273	0.00170003833	0.00178096276	0.00185617925	0.00192607631	0.00199039532	0.00204951357	0.00210315248	0.00215167597	0.00219480843	0.00223287615	0.00226557166	0.00229319732	0.00231544703	0.00233259648	0.00234433817	0.00235088231	0.00235189009	0.00234753811	0.00233747699	0.00232185052	0.00230030961	0.00227297198	0.00223944617	0.00219983587	0.00215376616
-0.00237955282	-0.00212883051	-0.00188492958	-0.00164764121	-0.0014175984	-0.00119456425	-0.000978997767	-0.000770702219	-0.00056988181	-0.000376425849	-0.000190392854	-1.17190881e-05	0.000159708388	0.000323930027	0.000481109724	0.000631235496	0.000774552056	0.000911016555	0.00104100509	0.00116439014	0.00128154452	0.00139232667	0.00149713988	0.00159581818	0.0016888076	0.0017758679	0.00185744489	0.00193331083	0.0020039036	0.00206895944	0.0021288896	0.0021834032	0.00223288211	0.00227703568	0.00231621696	0.00235011074	0.00237903362	0.00240265588	0.00242125258	0.00243449954	0.00244261701	0.00244523556	0.00244253153	0.00243414465	0.00242018923	0.00240027097	0.00237450003	0.0023424625	0.00230423728	0.00225941205
-0.00238783285	-0.00212738862	-0.00187453413	-0.00162902606	-0.00139147058	-0.00116158147	-0.000939807448	-0.000725920724	-0.000520104392	-0.000322222232	-0.000132243885	4.99076717e-05	0.000224361192	0.000391177205	0.000550617468	0.00070268589	0.000847700105	0.000985605735	0.00111679789	0.00124117678	0.00135922877	0.00147078264	0.00157628717	0.00167558147	0.00176915009	0.00185676689	0.00193896	0.00201544867	0.00208669232	0.00215244438	0.00221316165	0.00226853918	0.00231899086	0.0023641903	0.00240450726	0.00243963426	0.00246991464	0.00249498087	0.00251512225	0.00252997538	0.00253977322	0.00254413691	0.00254323638	0.00253666165	0.00252453913	0.00250642509	0.00248242608	0.00245209805	0.00241548836	0.00237211009
-0.00238919407	-0.00211861066	-0.00185645563	-0.00160244847	-0.00135717785	-0.00112031569	-0.000892262903	-0.000672770522	-0.000461979119	-0.000259719601	-6.5901324e-05	0.000119571372	0.000296903134	0.00046617099	0.000627710012	0.000781533603	0.000928034367	0.00106715622	0.00119937297	0.0013245918	0.00144335009	0.0015554839	0.00166150804	0.0017612559	0.001855277	0.00194334865	0.00202601892	0.002103005	0.00217482067	0.00224120451	0.00230265369	0.00235885437	0.00241023441	0.00245647008	0.0024979592	0.00253436392	0.00256604086	0.00259261522	0.00261437324	0.00263094095	0.0026425518	0.0026487972	0.00264983784	0.00264523798	0.00263512336	0.00261901599	0.00259700432	0.00256860448	0.00253383453	0.00249214819
-0.00238558631	-0.00210438861	-0.00183252626	-0.00156966228	-0.00131640871	-0.00107239708	-0.000837935268	-0.000612732099	-0.000396902413	-0.000190240753	7.38222705e-06	0.000196101424	0.000376252973	0.000547915508	0.000711447788	0.000866892309	0.00101475035	0.00115496054	0.00128808162	0.00141401265	0.00153332656	0.00164589072	0.001752324	0.00185242378	0.00194678453	0.00203519146	0.00211822665	0.00219561604	0.00226794225	0.0023349041	0.00239702251	0.00245399153	0.00250627677	0.00255354514	0.00259622986	0.00263394954	0.00266705759	0.00269518573	0.00271864382	0.0027370304	0.00275058843	0.00275885975	0.00276199777	0.00275954598	0.00275163905	0.00273775926	0.00271798375	0.00269175373	0.00265908825	0.00261937994
-0.00237372759	-0.00208146196	-0.00179954189	-0.00152757726	-0.00126614656	-0.00101484842	-0.000773934037	-0.000543068754	-0.000322286536	-0.000111353091	8.9930297e-05	0.000281730931	0.000464477116	0.000638258018	0.000803538393	0.000960372536	0.00110932956	0.00125035584	0.00138410177	0.00151046349	0.00163010279	0.00174289691	0.00184950526	0.0019497306	0.00204423543	0.00213278985	0.00221603073	0.00229369527	0.00236638779	0.00243380481	0.002496508	0.00255418093	0.00260732779	0.00265561082	0.00269946271	0.00273849971	0.00277308495	0.00280283203	0.00282807695	0.00284839805	0.00286401092	0.00287445468	0.00287987881	0.0028797872	0.00287430552	0.00286288677	0.00284558956	0.00282180462	0.00279154098	0.00275412901
-0.0023557582	-0.00205190864	-0.00175951094	-0.00147811015	-0.00120824046	-0.000949441901	-0.000701956968	-0.000465396441	-0.000239653165	-2.44537667e-05	0.000180433813	0.000375214622	0.000560415367	0.000736157844	0.000903045453	0.00106111937	0.0012109763	0.00135260189	0.00148678824	0.00161341229	0.00173319912	0.00184602348	0.00195260283	0.00205276057	0.00214726046	0.00223583048	0.00231912781	0.00239690891	0.00246983593	0.00253760091	0.00260081657	0.00265913899	0.00271308283	0.0027623217	0.00280731684	0.00284766721	0.00288376526	0.00291519581	0.00294229593	0.00296463244	0.00298242222	0.00299517781	0.00300306689	0.00300555198	0.00300273876	0.00299402631	0.00297947159	0.00295842806	0.00293089454	0.00289613621
-0.00232797439	-0.00201202854	-0.00170876759	-0.00141767841	-0.00113922052	-0.000872875747	-0.000618815979	-0.000376606922	-0.000146045971	7.31800563e-05	0.000281430203	0.000478932065	0.000666301729	0.000843687656	0.00101182298	0.00117074652	0.0013211729	0.00146309975	0.0015973817	0.00172391034	0.00184351388	0.00195604852	0.00206232441	0.00216217114	0.0022563849	0.00234470419	0.00242784783	0.00250555824	0.0025785489	0.00264652027	0.00271010378	0.0027689602	0.00282362796	0.00287377227	0.00291986865	0.00296152748	0.00299915192	0.00303231981	0.00306136047	0.00308581179	0.00310590662	0.00312114867	0.00313169679	0.00313698277	0.00313708266	0.00313135764	0.00311985646	0.00310190654	0.00307746064	0.00304572393
-0.00229271463	-0.00196408323	-0.00164951526	-0.00134841306	-0.00106112731	-0.000787064989	-0.000526328778	-0.000278427491	-4.30994043e-05	0.000180034615	0.000391525714	0.000591623312	0.000780973154	0.000959765997	0.0011289033	0.00128842895	0.00143919182	0.00158118302	0.00171528476	0.00184142788	0.00196060146	0.00207262276	0.00217836	0.00227764757	0.00237132935	0.00245915877	0.00254195875	0.00261943392	0.00269231232	0.00276031621	0.00282411786	0.00288337346	0.00293867852	0.0029896693	0.00303681151	0.00307973795	0.00311887988	0.00315380234	0.00318484704	0.00321151205	0.00323403159	0.00325190296	0.00326528974	0.00327358163	0.00327684384	0.00327439427	0.00326628416	0.00325178636	0.00323081829	0.00320251387
-0.00224567118	-0.00190387348	-0.00157761485	-0.00126621699	-0.000969958271	-0.000688186454	-0.000420867344	-0.000167457354	7.24208129e-05	0.00029920517	0.000513583529	0.000715839146	0.000906770162	0.00108657968	0.00125629086	0.00141596176	0.0015665898	0.00170816188	0.00184167186	0.00196705777	0.00208538715	0.00219647832	0.00230129813	0.00239966558	0.00249249653	0.00257956077	0.00266172391	0.00273869386	0.00281123338	0.00287906617	0.00294290816	0.00300242401	0.00305822863	0.00310995467	0.00315808497	0.00320226009	0.00324291936	0.00327963688	0.00331273281	0.00334170368	0.00336679717	0.00338747764	0.0034038972	0.00341543325	0.00342213579	0.00342329809	0.00341895144	0.00340829833	0.0033912274	0.00336683084
-0.00218947795	-0.00183390494	-0.00149546936	-0.00117338606	-0.000867925876	-0.00057835028	-0.000304418076	-4.55105621e-05	0.000198827018	0.000429100521	0.000646135877	0.000850279762	0.00104253605	0.0012231052	0.00139306256	0.00155251554	0.00170267155	0.00184349732	0.00197608843	0.00210038238	0.00221751012	0.00232731248	0.00243090927	0.00252807376	0.00261975973	0.00270576389	0.00278700347	0.00286319845	0.00293518201	0.00300264123	0.00306631924	0.00312590454	0.00318204489	0.00323437142	0.00328341065	0.00332878179	0.00337092286	0.00340941079	0.00344456985	0.00347590426	0.0035036779	0.00352731845	0.00354696115	0.00356195745	0.00357236415	0.00357746383	0.00357725115	0.00357084139	0.00355812483	0.00353812398
-0.00211912317	-0.00174923632	-0.00139824783	-0.00106528984	-0.000750544609	-0.000453179766	-0.000172800431	9.12850533e-05	0.000339724162	0.000573068089	0.000792308187	0.000997843412	0.00119086177	0.00137157312	0.00154122646	0.00169994028	0.0018490548	0.00198854556	0.00211965889	0.00224231809	0.00235775801	0.0024658263	0.00256772552	0.00266322601	0.0027533693	0.00283794118	0.00291790321	0.00299300191	0.00306411749	0.00313093829	0.00319423332	0.00325369613	0.0033099926	0.0033627877	0.00341262612	0.0034591198	0.00350270609	0.00354295878	0.00358022141	0.00361402111	0.0036445927	0.00367135385	0.00369443215	0.00371316164	0.00372760019	0.00373700881	0.00374131982	0.00373960666	0.00373175119	0.003716713
-0.00203746378	-0.00165263288	-0.00128862241	-0.000944447263	-0.000620204699	-0.000314938805	-2.81511589e-05	0.000240953822	0.000493301526	0.000729500616	0.000950649646	0.00115720993	0.00135059082	0.00153103734	0.001699992	0.00185756463	0.00200517625	0.00214284529	0.00227204239	0.00239265479	0.00250598758	0.00261189909	0.00271166715	0.00280507463	0.0028933077	0.00297610732	0.00305445254	0.00312811486	0.00319803276	0.00326390836	0.00332657033	0.00338569089	0.00344193789	0.00349500068	0.00354546418	0.00359294501	0.00363789254	0.00367987398	0.00371924571	0.00375553115	0.00378896255	0.00381896059	0.00384564749	0.00386834853	0.00388711801	0.00390116136	0.00391037362	0.00391381568	0.0039113365	0.00390183409
-0.00193873404	-0.00153833185	-0.00116091367	-0.000805378365	-0.000471661254	-0.00015870961	0.000134200214	0.000407949837	0.000663692234	0.000902102768	0.00112452354	0.00133144659	0.00152449795	0.0017039535	0.00187145707	0.00202711444	0.00217253604	0.00230774517	0.00243435005	0.00255223612	0.00266283062	0.00276598432	0.00286307882	0.00295389574	0.00303969762	0.00312022777	0.00319652501	0.00326836547	0.0033367296	0.00340133639	0.00346304508	0.00352154299	0.00357752186	0.00363068521	0.0036816161	0.00372996539	0.00377618357	0.00381985657	0.00386135331	0.00390018805	0.00393658113	0.00396997751	0.00400048935	0.00402744255	0.00405085728	0.00406991212	0.00408448105	0.00409360976	0.00409708915	0.00409376112
-0.0018261221	-0.00140938789	-0.00101806926	-0.000650903085	-0.000307576035	1.30947903e-05	0.00031202339	0.000590200324	0.000849005247	0.00108921662	0.00131248754	0.00151934303	0.00171155127	0.00188943368	0.00205491856	0.00220811175	0.00235080427	0.00248301636	0.00260644641	0.00272100699	0.00282833313	0.00292822431	0.00302213411	0.00310985944	0.00319272091	0.00327048301	0.00334430202	0.00341392166	0.00348034736	0.00354331585	0.0036037149	0.00366124768	0.00371667355	0.00376969106	0.00382087599	0.00386989745	0.00391723	0.00396248657	0.00400604098	0.00404741702	0.00408682466	0.00412370632	0.0041581879	0.00418960678	0.00421793407	0.00424233615	0.004262686	0.00427798379	0.00428798102	0.00429147534
-0.00169274422	-0.00125912144	-0.000853540747	-0.000474603405	-0.000121781478	0.000206235936	0.000510683565	0.000792649077	0.00105381988	0.00129504938	0.00151829217	0.00172410896	0.00191456782	0.00209000262	0.00225256541	0.00240237285	0.00254143451	0.00266975763	0.00278921044	0.00289970048	0.00300299747	0.00309888486	0.00318892125	0.0032729084	0.00335223961	0.00342669277	0.00349749898	0.00356440049	0.00362843527	0.00368935617	0.00374806922	0.00380431531	0.00385888158	0.0039114743	0.0039626898	0.00401222435	0.00406055246	0.00410733618	0.00415290997	0.00419682559	0.00423931325	0.00427983073	0.00431848477	0.00435463131	0.0043881917	0.004418342	0.00444494836	0.00446697674	0.00448412209	0.00449515153
-0.00154217105	-0.00109087838	-0.000670520738	-0.000279514543	8.28512568e-05	0.000418073004	0.000727781796	0.00101319831	0.00127627445	0.00151794794	0.00174052825	0.00194463813	0.00213268872	0.00230501901	0.00246393483	0.00260958799	0.00274429472	0.00286802836	0.00298282527	0.0030885775	0.00318714077	0.0032783273	0.0033638642	0.00344350963	0.00351871937	0.00358928411	0.00365650003	0.0037201299	0.00378128565	0.00383970071	0.00389629831	0.00395085289	0.00400417417	0.00405599494	0.00410694772	0.00415673446	0.00420584068	0.00425395524	0.00430141171	0.0043478019	0.00439335187	0.00443755244	0.00448048926	0.00452152235	0.00456056319	0.00459681639	0.00463010121	0.00465935844	0.00468424698	0.00470349221
-0.0013661448	-0.00089655445	-0.000461155413	-5.81915611e-05	0.000313429613	0.000655363715	0.000969598357	0.00125747975	0.00152144138	0.00176247624	0.00198327638	0.00218451113	0.00236894529	0.00253691814	0.00269104907	0.00283148212	0.00296075315	0.00307882221	0.00318794015	0.0032879779	0.00338092006	0.00346658481	0.00354680468	0.00362132594	0.00369169633	0.00375770792	0.00382070582	0.00388048121	0.00393819342	0.0039935936	0.00404762775	0.00410009422	0.00415179328	0.00420252112	0.00425291759	0.00430271248	0.00435240058	0.00440169805	0.0044509425	0.0044997941	0.00454843987	0.00459641227	0.00464377576	0.0046899193	0.00473475769	0.0047775281	0.00481796522	0.00485502009	0.00488832385	0.00491658704
-0.0011686483	-0.000679957097	-0.000229045324	0.000186092758	0.000566917072	0.000915285689	0.00123357891	0.00152331562	0.00178747529	0.00202713922	0.00224533851	0.00244279836	0.00262269315	0.00278537557	0.00293382059	0.0030681498	0.00319106155	0.00330252859	0.00340507488	0.00349852618	0.00358502795	0.00366438031	0.00373848326	0.00380710272	0.00387191425	0.0039326811	0.00399079724	0.00404606823	0.0040996986	0.00415147398	0.00420239507	0.00425226769	0.00430189087	0.0043510901	0.0044005161	0.00444996609	0.00449993089	0.00455015614	0.00460099528	0.00465213729	0.00470377317	0.00475549991	0.00480733827	0.00485872197	0.00490956144	0.00495911874	0.00500707944	0.0050524454	0.00509479268	0.00513281926
-0.000939742702	-0.000431259607	3.53537718e-05	0.000462339671	0.000851744657	0.00120561158	0.00152689564	0.00181725349	0.002080198	0.00231689462	0.00253097535	0.00272317195	0.00289702773	0.00305291197	0.00319419184	0.00332095881	0.00343619741	0.00353984675	0.00363460947	0.00372029447	0.00379925113	0.0038712585	0.00393830326	0.00400015546	0.00405854462	0.00411324986	0.00416574086	0.00421583448	0.00426475463	0.00431232863	0.0043595634	0.00440631119	0.00445339837	0.00450068312	0.00454878786	0.00459758914	0.00464754498	0.0046984725	0.0047507404	0.00480408464	0.00485867799	0.0049141848	0.0049705889	0.00502740102	0.00508449708	0.00514119004	0.00519713788	0.00525139441	0.00530348783	0.00535212262
-0.000683844197	-0.000154701998	0.000328021717	0.00076688846	0.00116458973	0.00152343999	0.00184700376	0.00213710861	0.00239783226	0.00263046441	0.00283929702	0.00302508068	0.00319171529	0.00333959711	0.00347251112	0.00359051094	0.00369693208	0.0037916685	0.00387754462	0.00395437631	0.00402474399	0.00408837352	0.00414739629	0.0042015688	0.00425264911	0.0043004447	0.00434651004	0.00439065333	0.00443413198	0.00447680284	0.00451968123	0.00456267005	0.00460662483	0.00465143689	0.0046977329	0.00474542567	0.00479496404	0.00484625548	0.00489963872	0.00495493245	0.00501229895	0.00507145094	0.00513237263	0.0051946668	0.00525814763	0.00532220244	0.00538647291	0.00545007273	0.00551248572	0.00557245655
-0.000388636807	0.00016163955	0.00066046338	0.00111068778	0.00151567391	0.00187800306	0.00220218828	0.00249020428	0.00274680964	0.00297338689	0.00317492198	0.0033521713	0.00350964236	0.00364769161	0.0037704414	0.00387792198	0.00397385549	0.00405809178	0.00413364755	0.00420030737	0.0042607913	0.00431480912	0.00436465408	0.00441008199	0.00445288725	0.00449289379	0.00453166761	0.00456904946	0.00460632852	0.00464341214	0.00468130884	0.00471997747	0.00476024829	0.00480207091	0.00484608334	0.00489227003	0.00494105873	0.00499244536	0.00504670486	0.00510375061	0.00516373353	0.00522647223	0.00529193739	0.0053598208	0.00542987623	0.0055015868	0.00557457849	0.0056480671	0.00572146675	0.00579355377
-5.91152417e-05	0.00051313176	0.00102831261	0.00148969775	0.00190138313	0.00226629771	0.00258995886	0.00287455742	0.00312563149	0.00334466196	0.00353733538	0.0037044428	0.0038511825	0.00397785712	0.00408891823	0.00418439163	0.00426837385	0.00434064616	0.0044045231	0.00445973288	0.00450906831	0.00455225346	0.00459173985	0.0046272553	0.00466070997	0.00469191732	0.00472244293	0.00475216278	0.00478238402	0.00481304845	0.00484518221	0.00487878629	0.00491467397	0.0049528731	0.0049939979	0.00503810305	0.00508562101	0.00513661025	0.00519132729	0.00524978984	0.0053121002	0.00537819718	0.00544803195	0.00552140765	0.00559804675	0.00567756091	0.00575952598	0.00584326712	0.00592813621	0.00601299196
0.000320255435	0.000914799159	0.00144587389	0.00191718018	0.00233392452	0.00269934813	0.00302006989	0.00329846961	0.00354131093	0.00375010377	0.00393126829	0.00408560807	0.00421905712	0.00433185644	0.0044289784	0.00451037166	0.00458039925	0.0046388039	0.00468921851	0.00473133648	0.00476804155	0.00479904627	0.00482685676	0.00485121715	0.00487416227	0.00489552045	0.00491683418	0.00493802122	0.00496033809	0.00498378912	0.00500941714	0.00503729104	0.00506818189	0.00510221158	0.00513992683	0.00518147034	0.00522726545	0.0052774637	0.00533229519	0.00539189874	0.00545632455	0.00552563983	0.00559975143	0.00567859969	0.00576188902	0.00584939425	0.00594063519	0.00603504977	0.00613193348	0.0062302821
0.000743771899	0.00136138252	0.00190833025	0.00238889525	0.00280957474	0.00317402099	0.00349005924	0.00376033068	0.00399289235	0.00418932664	0.00435687574	0.00449635323	0.00461440926	0.00471122332	0.00479241116	0.00485781622	0.00491205345	0.00495483096	0.00499007624	0.0050174273	0.00503996527	0.00505736334	0.00507213596	0.00508404387	0.0050952123	0.00510548541	0.00511644185	0.00512802119	0.00514144088	0.00515675148	0.00517498317	0.00519626557	0.00522135291	0.00525043828	0.00528402515	0.00532236731	0.00536582952	0.00541466695	0.00546908789	0.00552933069	0.0055954323	0.00566761387	0.00574571988	0.00582984243	0.00591965364	0.00601510767	0.00611567251	0.00622096809	0.00633022613	0.00644262431
0.00123130074	0.00187203413	0.00243376509	0.00292134913	0.00334317087	0.00370328277	0.0040111365	0.00426958288	0.00448808753	0.00466827983	0.00481862364	0.00493984506	0.00503929688	0.00511708158	0.00517945266	0.00522616417	0.00526218478	0.00528713727	0.00530513121	0.00531578532	0.00532235764	0.00532451863	0.00532478679	0.00532293363	0.00532105567	0.00531905793	0.00531854359	0.00531951186	0.00532312217	0.00532948356	0.00533953251	0.00535348329	0.00537205954	0.00539555245	0.005424421	0.00545903464	0.00549966291	0.00554668501	0.00560026399	0.00566077815	0.00572823228	0.005803	0.00588487302	0.00597413438	0.00607041315	0.00617384409	0.00628385025	0.00640025984	0.00652228236	0.00664933776
0.00177641734	0.00244072522	0.00301669782	0.00350997104	0.00393097962	0.00428431766	0.00458132987	0.00482511047	0.00502663085	0.00518759524	0.00531778451	0.00541783635	0.0054958945	0.00555199214	0.00559295948	0.00561844101	0.00563386906	0.00563877045	0.00563743621	0.00562944314	0.00561819462	0.00560333323	0.0055874464	0.00557030849	0.00555397833	0.00553839055	0.00552513836	0.00551427583	0.00550692933	0.00550326841	0.00550415055	0.00550985743	0.00552105043	0.00553810328	0.00556144731	0.00559154727	0.00562861296	0.00567316092	0.00572526877	0.0057854795	0.00585374697	0.00593059249	0.00601577504	0.00610978876	0.00621221089	0.00632340488	0.00644273887	0.00657028983	0.00670521617	0.00684723836
0.00240536484	0.00309230451	0.00368020642	0.00417552832	0.00459127817	0.00493256818	0.005213411	0.00543707166	0.00561639357	0.00575307206	0.0058582659	0.0059325113	0.00598499681	0.00601559437	0.00603163794	0.00603267519	0.00602452455	0.00600665755	0.00598355655	0.0059547434	0.00592364867	0.00588993446	0.00585619909	0.00582226248	0.00579011542	0.00575973622	0.00573260823	0.00570887047	0.00568957543	0.0056749898	0.00566587675	0.00566260554	0.00566571635	0.00567569132	0.00569287935	0.00571786583	0.00575080676	0.00579236154	0.00584251803	0.00590198221	0.00597062411	0.00604915371	0.00613729345	0.00623575815	0.00634407621	0.00646286052	0.00659143833	0.00673017935	0.00687819672	0.0070355014
0.00311076582	0.00382014709	0.00441839539	0.00491308176	0.005320268	0.00564574353	0.0059063184	0.00610550647	0.00625835808	0.00636654687	0.00644267036	0.00648715038	0.00651028145	0.00651175299	0.00649951404	0.00647300123	0.00643834226	0.00639492552	0.00634745846	0.00629541355	0.00624227847	0.0061877041	0.00613425049	0.00608175725	0.00603216827	0.00598548689	0.0059431105	0.00590524085	0.00587282037	0.00584619101	0.00582602383	0.00581276497	0.00580684985	0.00580887748	0.00581908545	0.00583816947	0.0058662201	0.00590401617	0.00595148582	0.00600950387	0.00607785175	0.00615745226	0.00624795372	0.00635031807	0.00646401857	0.00658994841	0.00672738764	0.00687704812	0.00703797864	0.00721058248
0.00392823451	0.00465743664	0.00526137154	0.00574882213	0.00614020117	0.00644195004	0.00667432795	0.00684101727	0.00695992619	0.00703259105	0.00707323828	0.00708209984	0.00707047435	0.0070378966	0.0069930011	0.00693506807	0.00687040167	0.00679834076	0.00672367092	0.00664588049	0.00656846314	0.00649107964	0.00641613054	0.00634351485	0.00627503223	0.00621076959	0.00615198943	0.00609897984	0.00605250229	0.00601299051	0.00598096566	0.0059569864	0.00594136086	0.00593481295	0.00593744092	0.00595007554	0.00597268453	0.00600618995	0.00605043829	0.00610648092	0.00617402769	0.00625422465	0.00634663269	0.00645246054	0.00657112068	0.00670381181	0.00684978275	0.007010108	0.00718377518	0.00737162201
0.00484912853	0.00559666826	0.006202868	0.00667815319	0.00704802441	0.00731975787	0.00751757149	0.00764538834	0.00772407695	0.00775504971	0.00775445308	0.00772229457	0.00767088573	0.00759955276	0.00751762103	0.00742421288	0.00732588198	0.00722187214	0.00711698307	0.0070106745	0.00690641492	0.00680388867	0.00670537313	0.00661078502	0.00652171561	0.00643832111	0.00636170374	0.00629220549	0.00623045578	0.00617695924	0.00613206122	0.0060964159	0.00607018409	0.00605417875	0.00604837878	0.00605375434	0.00607013806	0.0060986109	0.00613891002	0.00619224576	0.00625824375	0.00633828089	0.00643184922	0.00654043085	0.00666335272	0.00680214702	0.00695598543	0.00712638545	0.00731225661	0.00751494756
0.00592335031	0.00668323188	0.00728281691	0.00773436975	0.008070612	0.00829962118	0.0084508709	0.0085283919	0.00855633202	0.00853589653	0.00848539406	0.00840451739	0.00830653596	0.00819054799	0.00806627384	0.00793275507	0.00779668669	0.00765724776	0.00751906915	0.00738162285	0.00724815693	0.00711844837	0.00699455756	0.00687647094	0.00676547421	0.00666180971	0.00656630397	0.00647940589	0.00640154908	0.00633335036	0.00627492956	0.00622704778	0.00618965045	0.00616366583	0.00614892745	0.00614654507	0.00615621007	0.00617917539	0.0062150322	0.00626517836	0.00632912675	0.00640847298	0.0065026356	0.00661338205	0.00673997384	0.00688428941	0.00704542153	0.00722531835	0.0074228533	0.00763992995
0.00714078779	0.00790847364	0.00849446462	0.00891351003	0.00920643369	0.00938237918	0.00947694436	0.00949427839	0.0094621761	0.0093816156	0.00927308831	0.00913597081	0.00898463214	0.00881791257	0.00864584515	0.00846730945	0.00828906352	0.00811022949	0.00793527436	0.00776363354	0.00759826318	0.00743896189	0.00728751399	0.00714397531	0.00700935589	0.00688393795	0.00676823564	0.00666277511	0.00656773559	0.00648382324	0.00641095251	0.00634997169	0.0063006269	0.00626393867	0.00623956484	0.00622872507	0.00623096605	0.00624770196	0.00627838081	0.00632460634	0.00638576849	0.00646367976	0.00655763996	0.0066697093	0.0067990704	0.00694800063	0.00711550892	0.00730400964	0.007512285	0.00774288626
0.00857443434	0.00933621608	0.00989132935	0.0102574	0.0104867046	0.0105893805	0.01060882	0.0105490745	0.0104420986	0.0102884872	0.0101106052	0.00990752051	0.00969439976	0.00946984137	0.00924387298	0.0090152589	0.00879042529	0.0085685318	0.00835363351	0.00814520671	0.00794571229	0.00775501811	0.00757444733	0.00740417683	0.00724481804	0.00709674721	0.00696009194	0.0068354768	0.00672273067	0.00662267265	0.00653494309	0.00646050967	0.00639888379	0.00635120892	0.00631691194	0.00629733903	0.0062918536	0.00630201621	0.00632713686	0.00636902159	0.00642692499	0.00650289323	0.00659609143	0.00670886744	0.00684031819	0.00699310285	0.00716616882	0.00736241106	0.00758054419	0.00782374717
0.010212157	0.0109573663	0.0114674132	0.0117637836	0.0119124812	0.0119249398	0.0118530787	0.0117009334	0.0115051618	0.0112659153	0.0110075224	0.0107286277	0.0104449774	0.0101549091	0.00986835713	0.00958392363	0.00930757575	0.00903840841	0.00877986992	0.00853146262	0.00829511561	0.00807071515	0.00785907341	0.0076604211	0.007474879	0.00730288538	0.00714419552	0.00699948853	0.00686825208	0.00675137889	0.00664820107	0.00655976422	0.00648531416	0.00642611312	0.00638138405	0.00635258462	0.0063388953	0.00634198327	0.00636099515	0.00639791888	0.00645186971	0.0065251458	0.00661677222	0.00672939747	0.0068619976	0.0070176207	0.00719510595	0.00739788889	0.00762457099	0.00787904018
0.0121657201	0.0128636113	0.0132940208	0.0134830071	0.0135162516	0.0134062818	0.0132150851	0.0129464127	0.0126413535	0.0122994655	0.0119463258	0.0115801188	0.0112162817	0.0108529759	0.0104993651	0.0101539891	0.0098218844	0.00950214914	0.00919725558	0.00890680256	0.00863190532	0.00837254616	0.00812884603	0.00790112359	0.0076888703	0.00749262941	0.00731166474	0.00714674337	0.00699695442	0.00686328683	0.00674470227	0.00664234607	0.00655515712	0.00648450369	0.00642937145	0.00639134815	0.00636940151	0.0063653403	0.00637811966	0.00640989008	0.00645960893	0.00652980501	0.00661938438	0.00673128271	0.00686435719	0.00702202116	0.00720299661	0.00741124954	0.00764529222	0.00790968346
0.014420346	0.0150461126	0.0153677324	0.0154175323	0.0153046425	0.0150430775	0.0147064512	0.0142981896	0.0138636818	0.0134017982	0.0129390441	0.0124730291	0.0120185238	0.0115733031	0.011145321	0.010732965	0.0103400696	0.00996564875	0.00961108464	0.00927594085	0.0089603174	0.00866423958	0.00838706047	0.0081291339	0.0078893264	0.0076682187	0.00746451014	0.00727900384	0.00711037905	0.00695966918	0.00682550143	0.00670909741	0.0066091047	0.00652693212	0.00646130306	0.00641390184	0.00638347769	0.00637199932	0.00637825134	0.00640451343	0.00644957203	0.00651615074	0.00660301863	0.00671340178	0.00684602621	0.00700468358	0.00718793226	0.00740029761	0.00764016153	0.00791278844
0.0171553073	0.0176367023	0.0177779984	0.017618895	0.0172998903	0.0168359748	0.0163123742	0.0157316645	0.0151412736	0.0145392045	0.0139506765	0.0133727479	0.0128179765	0.0122838227	0.0117759729	0.0112927414	0.0108360478	0.0104049255	0.00999923305	0.00961855652	0.00926172601	0.00892884099	0.00861826823	0.00833044522	0.0080635	0.00781807293	0.00759222595	0.00738682986	0.00720005673	0.00703300954	0.00688393592	0.0067541381	0.0066419434	0.00654882853	0.00647323518	0.00641693612	0.00637844692	0.00635986482	0.00635979178	0.00638065528	0.00642106985	0.00648394111	0.00656788318	0.00667637234	0.00680800738	0.00696693371	0.00715158761	0.00736696541	0.00761134138	0.00789066152
0.0203541253	0.0206301693	0.0205280002	0.0200976615	0.0195168638	0.0188019927	0.0180504603	0.0172636623	0.0164899361	0.0157259403	0.014994082	0.0142905273	0.0136245336	0.0129930153	0.0123987565	0.0118397144	0.0113154359	0.0108248236	0.0103659373	0.00993827821	0.00953932813	0.00916911755	0.0088249404	0.00850721861	0.00821328868	0.00794381013	0.00769622936	0.0074714241	0.00726705981	0.00708424831	0.00692084152	0.00677815858	0.00665423615	0.00655060639	0.00646546868	0.0064006428	0.00635442355	0.00632895923	0.00632266827	0.00633812299	0.00637377738	0.0064327029	0.00651336565	0.00661945078	0.006749403	0.00690770499	0.00709267082	0.00730974289	0.00755703681	0.00784121316
0.0243084833	0.0242032626	0.0237058074	0.0228766677	0.0219342633	0.0208946134	0.0198593213	0.0188275508	0.0178416646	0.0168965169	0.0160073881	0.0151694053	0.0143860494	0.013653732	0.0129709648	0.0123354335	0.0117435939	0.0111942607	0.0106832558	0.0102100748	0.00977058426	0.00936480589	0.00898883184	0.00864310333	0.00832404206	0.0080323505	0.00776480954	0.0075223233	0.00730202458	0.00710505768	0.00692884461	0.00677473662	0.00664044429	0.00652756064	0.00643402499	0.00636171199	0.00630870365	0.00627720287	0.00626543565	0.00627608082	0.0063074359	0.0063627157	0.00644025219	0.00654391516	0.00667200618	0.00682928559	0.00701395115	0.00723184143	0.00748094047	0.00776848199
0.0290062581	0.0283626823	0.027328219	0.0259778356	0.0245756264	0.0231359941	0.0217592739	0.0204406896	0.01921136	0.0180630799	0.01700078	0.0160176083	0.0151094251	0.0142715775	0.0134973045	0.0127837288	0.0121237958	0.0115159668	0.0109535737	0.0104359639	0.00995725944	0.00951739207	0.00911125277	0.00873922422	0.00839679459	0.0080845987	0.0077987832	0.00754022866	0.00730557371	0.00709595306	0.00690840483	0.00674426307	0.00660093483	0.00648001422	0.00637919666	0.0063003617	0.00624144519	0.00620468392	0.00618813658	0.00619452579	0.00622201134	0.00627388569	0.00634837214	0.00644950727	0.00657546796	0.0067312298	0.00691486439	0.00713255604	0.0073821443	0.00767140061
0.0348726951	0.0332663705	0.0313823791	0.0293005757	0.0272941687	0.0253696204	0.0235961896	0.0219621824	0.020472574	0.0191149933	0.0178776162	0.0167513596	0.0157218288	0.0147832869	0.0139226119	0.01313648	0.0124137804	0.0117527581	0.0111440546	0.0105869315	0.0100736572	0.00960415886	0.00917202351	0.008777633	0.00841553932	0.00808636635	0.00778557387	0.00751406229	0.00726795499	0.00704839082	0.00685202835	0.00668021198	0.00653005744	0.00640316392	0.0062969809	0.00621340458	0.00615019165	0.0061096244	0.00608961583	0.00609292069	0.00611757285	0.00616692422	0.00623909119	0.00633822432	0.00646241018	0.00661677201	0.0067992837	0.00701638384	0.00726582018	0.00755575849
0.0419218078	0.0389402113	0.0358979286	0.032869755	0.0301114104	0.0276111433	0.0253821734	0.023400093	0.0216311769	0.0200559125	0.018640461	0.0173721155	0.0162242759	0.0151893798	0.0142472817	0.0133938782	0.0126137174	0.0119047119	0.0112547979	0.0106630457	0.0101199063	0.00962522946	0.00917131164	0.00875847296	0.00838043256	0.00803779711	0.00772537409	0.00744402147	0.00718939893	0.00696258956	0.00675995427	0.00658281065	0.00642804859	0.00629722536	0.00618760922	0.00610107244	0.00603520958	0.00599229063	0.00597014554	0.00597151338	0.00599436622	0.00604207064	0.00611266898	0.00621031747	0.00633306199	0.00648610655	0.00666738256	0.00688348886	0.00713210914	0.00742164972
0.0503988078	0.0451484652	0.0404133196	0.0362128685	0.0325888512	0.0294927092	0.0268143558	0.0245104645	0.0224907628	0.0207271947	0.0191602382	0.0177737339	0.0165285164	0.0154157614	0.0144085031	0.0135022304	0.0126774131	0.0119318928	0.0112510462	0.0106339597	0.0100693883	0.00955720073	0.00908851609	0.00866367248	0.00827558157	0.0079248909	0.00760581757	0.00731922604	0.0070603515	0.00683027559	0.0066250542	0.00644599844	0.0062897762	0.00615793165	0.00604759236	0.00596061159	0.00589446262	0.00585138168	0.0058291203	0.00583040118	0.00585315331	0.00590072212	0.00597111848	0.00606846754	0.00619081384	0.00634336438	0.00652407573	0.00673957546	0.0069875688	0.00727654167
0.060349796	0.0518853636	0.0449184358	0.0393103434	0.0347088818	0.0309960627	0.0278771222	0.0252788934	0.0230393535	0.0211184055	0.0194284349	0.0179490331	0.0166287423	0.0154575948	0.0144023865	0.0134583369	0.0126023163	0.0118322062	0.0111311405	0.0104983052	0.00992102274	0.00939919935	0.00892298332	0.00849272411	0.00810064645	0.00774739608	0.00742674855	0.00713957912	0.00688081694	0.00665150827	0.00644746657	0.00626995212	0.00611548374	0.00598555738	0.00587727094	0.00579238692	0.0057283572	0.00568732504	0.00566703261	0.00567011164	0.00569451798	0.0057434911	0.00581510195	0.00591336407	0.00603643104	0.00618936406	0.00637023647	0.00658555904	0.00683318785	0.00712149352
0.0695290109	0.0570230865	0.0476056034	0.0408617412	0.035559408	0.0314867027	0.0281318762	0.0253920292	0.0230501109	0.021058455	0.0193131076	0.017792821	0.0164395066	0.0152439364	0.014169219	0.0132113626	0.0123448484	0.011568064	0.0108625384	0.010227825	0.00965016978	0.0091297112	0.00865586907	0.00822912541	0.00784117643	0.00749273756	0.00717723815	0.00689561093	0.00664257003	0.00641916846	0.00622105826	0.00604947588	0.00590086296	0.00577666791	0.0056739687	0.00559445524	0.00553560602	0.00549947776	0.0054838561	0.00549125506	0.0055196981	0.0055722864	0.00564721274	0.00574831538	0.00587392003	0.00602887956	0.00621148536	0.00642799273	0.00667653524	0.00696510773
0.000694636575	0.000706704345	0.000758255006	0.000815215079	0.000877678087	0.000936785006	0.000992430806	0.001041994	0.00108527031	0.00112145582	0.00115026031	0.00117160876	0.00118515066	0.00119125535	0.00118951198	0.00118055279	0.00116390168	0.00114042765	0.00110959606	0.00107247363	0.0010284901	0.000978781917	0.000922757764	0.000861667927	0.000794905677	0.00072378661	0.000647646209	0.000567846658	0.00048372506	0.000396743971	0.000306196415	0.000213527966	0.000118043277	2.12301755e-05	-7.75998913e-05	-0.000176929903	-0.000277475984	-0.00037773757	-0.0004783999	-0.00057793594	-0.000677017996	-0.000774128415	-0.000869949591	-0.000962991829	-0.00105387309	-0.00114111463	-0.00122532778	-0.0013050755	-0.00138097166	-0.00145160724
0.000792089162	0.000766771201	0.000779404924	0.000803412661	0.000838812107	0.000875395685	0.000913059196	0.000947707458	0.000979138053	0.00100564829	0.00102696123	0.00104244714	0.00105176563	0.00105494894	0.00105156974	0.00104204134	0.00102588678	0.00100378633	0.000975212267	0.000941083388	0.000900815644	0.000855441102	0.000804361639	0.000748734971	0.00068795106	0.000623233193	0.000553915114	0.000481293292	0.000404695624	0.000325513844	0.000243030078	0.00015864017	7.16315617e-05	-1.65471997e-05	-0.000106601948	-0.000197061912	-0.000288675411	-0.000379967882	-0.000471653468	-0.000562215062	-0.000652370996	-0.000740628981	-0.000827712078	-0.000912151477	-0.000994596432	-0.00107360171	-0.00114983542	-0.00122188551	-0.00129040259	-0.00135401335
0.000844652843	0.000795819007	0.000780946026	0.000780390844	0.000794140562	0.000812164253	0.000834360655	0.00085595292	0.000876751581	0.000894478166	0.000908871044	0.000918901939	0.000924245242	0.000924638721	0.000919674061	0.000909544602	0.000893795187	0.000872925132	0.00084643833	0.000815076618	0.000778294593	0.000736988256	0.000690582388	0.000640110595	0.000584981178	0.000526313924	0.000463477401	0.000397664674	0.00032823538	0.00025645781	0.000181661255	0.000105153044	2.62534428e-05	-5.36847332e-05	-0.000135333499	-0.000217324341	-0.000300367103	-0.000383062934	-0.00046610687	-0.000548064276	-0.000629636774	-0.000709414299	-0.000788094273	-0.000864282835	-0.000938622012	-0.00100974986	-0.00107833047	-0.00114302455	-0.00120447495	-0.00126138696
0.000851761546	0.00079340436	0.000762513715	0.000745867847	0.00074345098	0.000746948677	0.000756248728	0.000766714855	0.000778152457	0.000788056596	0.000796157383	0.000801204966	0.000802865731	0.000800666681	0.000794211928	0.00078351404	0.000768116105	0.000748392554	0.000723854671	0.000695100186	0.000661608263	0.000624159809	0.000582174977	0.000536604238	0.000486826498	0.000433913268	0.00037722952	0.00031790468	0.000255289891	0.000190573062	0.000123091751	5.4110018e-05	-1.70543286e-05	-8.91037932e-05	-0.000162727239	-0.000236612298	-0.000311458231	-0.000385896432	-0.000460654869	-0.000534345056	-0.000607699086	-0.000679340792	-0.000749968967	-0.000818225194	-0.000884815391	-0.000948399688	-0.00100967525	-0.00106733051	-0.00112204615	-0.00117255777
0.000833795399	0.000769785051	0.000727855858	0.000699479322	0.000684631721	0.000676628265	0.000675361986	0.000676548092	0.000679997509	0.000683162999	0.000685784696	0.000686471557	0.000684908395	0.000680452756	0.000672736786	0.000661612904	0.000646652492	0.000628083999	0.00060544313	0.00057920145	0.00054886146	0.000515086111	0.000477334518	0.000436433086	0.000391793542	0.000344376605	0.000293587179	0.00024045926	0.000184372602	0.000126420523	6.59735975e-05	4.20825526e-06	-5.95225237e-05	-0.00012400753	-0.000189918361	-0.000256018579	-0.000322970134	-0.0003894891	-0.000456275005	-0.000522036843	-0.000587475539	-0.000651295404	-0.000714162524	-0.00077480095	-0.000833917435	-0.000890246589	-0.000944465338	-0.000995342215	-0.00104355367	-0.00108790415
0.000790435216	0.000724658872	0.000676730477	0.000641040149	0.000617551298	0.000601144239	0.000591710856	0.000585531769	0.000582421298	0.000579996299	0.000577993802	0.000575012201	0.000570734377	0.000564419464	0.000555707012	0.00054435981	0.000529959967	0.000512623227	0.000491865752	0.000468091787	0.000440783435	0.000410557502	0.000376877246	0.000340467857	0.000300761841	0.000258629957	0.000213483068	0.000166310752	0.000116475655	6.50315934e-05	1.13312636e-05	-4.34824098e-05	-0.000100083892	-0.000157289261	-0.000215805184	-0.000274405023	-0.000333781129	-0.000392680735	-0.000451818635	-0.000509955228	-0.000567793906	-0.000624071981	-0.000679495732	-0.000732808205	-0.000784742846	-0.00083407543	-0.000881509357	-0.000925841875	-0.00096780556	-0.00100621917
0.000731696225	0.000665298263	0.000613464058	0.000572615273	0.000542720588	0.000519897394	0.000504041832	0.000491986382	0.000483557677	0.000476566779	0.0004707714	0.000464785615	0.000458310075	0.000450541405	0.000441140288	0.000429787014	0.000416088416	0.000400057355	0.000381230712	0.000359914634	0.00033561411	0.000308855303	0.000279127539	0.000247061529	0.000212126757	0.00017509516	0.00013540919	9.39703575e-05	5.01718248e-05	4.99339871e-06	-4.21914289e-05	-9.03184109e-05	-0.000140038628	-0.00019024188	-0.000241611095	-0.000292986862	-0.000345046871	-0.000396612862	-0.00044836884	-0.000499145874	-0.000549629405	-0.000598633484	-0.00064685084	-0.00069309597	-0.000738070321	-0.000780629537	-0.000821476846	-0.000859480593	-0.000895359856	-0.000928009191
0.000657231593	0.000591413959	0.000537821	0.000494033678	0.000460029337	0.000432837888	0.000412360646	0.000395982087	0.000383527453	0.000373064123	0.00036436173	0.000356104847	0.000347998753	0.000339252207	0.000329510159	0.000318432549	0.000305614978	0.000291020271	0.000274198293	0.000255388601	0.00023408834	0.000210764595	0.000184889107	0.000157065843	0.000126750516	9.46846647e-05	6.02837382e-05	2.44065964e-05	-1.35656447e-05	-5.26794919e-05	-9.35812748e-05	-0.000135239348	-0.000178326741	-0.000221764691	-0.000266243335	-0.000310631055	-0.000355642099	-0.000400116375	-0.000444766995	-0.000488423234	-0.000531819623	-0.000573781454	-0.000615044942	-0.000654445622	-0.000692706475	-0.000728698669	-0.000763184166	-0.000795046408	-0.000825027296	-0.00085205832
0.000572343203	0.000507493954	0.000453055589	0.000407417079	0.000370558512	0.000340227216	0.000316332589	0.000296717403	0.000281224256	0.000268142045	0.000257259945	0.000247351779	0.000238138845	0.000228832237	0.000219095368	0.000208556058	0.000196829415	0.000183814547	0.000169096387	0.000152828017	0.000134542793	0.000114627582	9.25740406e-05	6.89138126e-05	4.31279266e-05	1.58936001e-05	-1.335776e-05	-4.38387111e-05	-7.61403759e-05	-0.000109387321	-0.000144192456	-0.000179597387	-0.000216249293	-0.00025314482	-0.000290939936	-0.000328578143	-0.000366744273	-0.000404344583	-0.0004420759	-0.000478837704	-0.000515345096	-0.000550480991	-0.000584965571	-0.000617700869	-0.000649411379	-0.000679026968	-0.000707290631	-0.000733147463	-0.000757339589	-0.000778868087
0.000476646211	0.000413217157	0.0003589137	0.000312575573	0.000274184528	0.000242009448	0.000215957678	0.000194263284	0.000176777442	0.000162002116	0.000149723778	0.00013884796	0.000129093518	0.000119712232	0.000110378407	0.000100703594	9.03033274e-05	7.90663463e-05	6.65746064e-05	5.29439996e-05	3.77253431e-05	2.12462783e-05	2.99358401e-06	-1.65271864e-05	-3.78581469e-05	-6.03457774e-05	-8.45730336e-05	-0.000109781948	-0.000136571779	-0.000164098766	-0.00019299175	-0.000222326421	-0.000252752525	-0.000283287908	-0.000314615845	-0.00034570023	-0.000377237071	-0.000408154867	-0.000439172559	-0.00046921912	-0.000499042523	-0.000527533392	-0.000555435167	-0.000581660958	-0.000607001495	-0.000630382379	-0.000652581175	-0.0006725515	-0.000691091804	-0.000707212
0.000373178462	0.000311322378	0.000257591438	0.000211145644	0.000171968444	0.000138721204	0.000111324608	8.83166193e-05	6.95640018e-05	5.37577642e-05	4.06970227e-05	2.93813634e-05	1.95553567e-05	1.05000424e-05	1.91217488e-06	-6.62512189e-06	-1.546342e-05	-2.47476402e-05	-3.48702677e-05	-4.57747665e-05	-5.78776797e-05	-7.09177629e-05	-8.53692343e-05	-0.000100795418	-0.000117713201	-0.00013554546	-0.000154834616	-0.000174887105	-0.00019627909	-0.000218233529	-0.000241348517	-0.000264768842	-0.000289112723	-0.000313462612	-0.000338477892	-0.000363186202	-0.000388248339	-0.000412668986	-0.000437141548	-0.00046066125	-0.000483941702	-0.000505948694	-0.000527405146	-0.000547291016	-0.000566382472	-0.000583655635	-0.000599874279	-0.000614063044	-0.000627015943	-0.000637795158
0.000261525335	0.000201463666	0.000148814646	0.000102925573	6.37808098e-05	3.03135946e-05	2.44820539e-06	-2.10349109e-05	-4.02645349e-05	-5.63718534e-05	-6.95517931e-05	-8.07071799e-05	-9.00902701e-05	-9.83600359e-05	-0.000105823932	-0.000112885595	-0.000119883169	-0.000126974642	-0.000134557896	-0.000142593424	-0.000151509021	-0.000161050527	-0.000171680859	-0.000183007624	-0.000195544839	-0.000208762046	-0.000223190487	-0.000238161473	-0.000254271109	-0.000270761148	-0.000288233396	-0.00030585301	-0.000324264973	-0.000342566226	-0.000361434253	-0.000379909509	-0.000398665293	-0.000416736747	-0.000434844056	-0.000451992803	-0.000468893408	-0.000484548612	-0.000499712123	-0.000513385062	-0.000526362127	-0.000537631737	-0.000547974224	-0.000556451109	-0.000563895947	-0.000569373493
0.000143538074	8.53238141e-05	3.39910685e-05	-1.09899846e-05	-4.96149207e-05	-8.27797605e-05	-0.000110548198	-0.000133943894	-0.000153084315	-0.000168969793	-0.000181768881	-0.000192320913	-0.000200856049	-0.000207993611	-0.000214017723	-0.000219342333	-0.000224276584	-0.000229008095	-0.000233900272	-0.000238954276	-0.000244571107	-0.00025056105	-0.000257347287	-0.000264582064	-0.000272753718	-0.000281396757	-0.000291010101	-0.000300993683	-0.000311904542	-0.000323034859	-0.000334959743	-0.000346916943	-0.00035951395	-0.000371906796	-0.000384739933	-0.000397120994	-0.000409698495	-0.00042157247	-0.000433429169	-0.000444327327	-0.000454955517	-0.000464392432	-0.00047336436	-0.000480939669	-0.00048786993	-0.000493218924	-0.000497746747	-0.000500587507	-0.000502547674	-0.000502754249
1.87989002e-05	-3.74356334e-05	-8.71470695e-05	-0.000130785282	-0.000168335265	-0.00020060079	-0.000227631096	-0.000250298705	-0.000268725528	-0.000283789736	-0.000295654509	-0.000305092024	-0.0003123227	-0.000317913081	-0.000322146107	-0.000325411075	-0.000328025285	-0.000330169205	-0.000332184437	-0.000334092455	-0.000336286791	-0.000338613918	-0.000341509274	-0.000344618004	-0.000348432006	-0.000352500881	-0.000357343866	-0.000362381133	-0.000368168854	-0.000374009021	-0.000380492485	-0.000386879211	-0.000393777278	-0.000400364436	-0.000407289806	-0.000413684179	-0.000420221309	-0.000426010015	-0.000431743835	-0.000436490691	-0.000440975778	-0.000444293945	-0.000447191496	-0.000448752785	-0.000449722091	-0.00044920207	-0.000447992681	-0.000445240777	-0.000441751376	-0.000436684459
-0.000111515359	-0.000165723133	-0.000213658588	-0.000255721017	-0.000291893305	-0.000322899952	-0.000348771318	-0.000370298355	-0.000387580316	-0.000401410317	-0.000411935014	-0.000419882664	-0.000425448303	-0.000429181537	-0.000431332103	-0.00043228827	-0.00043234255	-0.000431709071	-0.000430691232	-0.000429340318	-0.000428012741	-0.00042660523	-0.00042553366	-0.000424496336	-0.000423940512	-0.00042345917	-0.000423550706	-0.000423691391	-0.00042439214	-0.000425020676	-0.000426133323	-0.000427041316	-0.000428321576	-0.000429216001	-0.000430330981	-0.000430857901	-0.000431449563	-0.000431266562	-0.000430959605	-0.000429673039	-0.000428101259	-0.000425394879	-0.000422277285	-0.000417887294	-0.000412929236	-0.00040659206	-0.000399658396	-0.000391319644	-0.000382343017	-0.000371970032
-0.000247842324	-0.000299891586	-0.000345808952	-0.000385984442	-0.000420397258	-0.000449705847	-0.000473939442	-0.000493831843	-0.000509461985	-0.000521564468	-0.000530285266	-0.000536300054	-0.000539794354	-0.00054128617	-0.000541002866	-0.000539338444	-0.000536569381	-0.000532911706	-0.000528674153	-0.000523888978	-0.000518913274	-0.000513663105	-0.00050854391	-0.000503281683	-0.000498328201	-0.000493281079	-0.000488637708	-0.000483892449	-0.000479546247	-0.000474993613	-0.000470806779	-0.000466299437	-0.000462062493	-0.000457340224	-0.000452747807	-0.000447487638	-0.000442241404	-0.000436169239	-0.000429923841	-0.000422678019	-0.000415143884	-0.000406479627	-0.00039742218	-0.000387118208	-0.000376293747	-0.000364165227	-0.000351535133	-0.000337588726	-0.000323114597	-0.000307383355
-0.000389457045	-0.000439293992	-0.000483051715	-0.000521150341	-0.000553555247	-0.000580888095	-0.000603164059	-0.000621085773	-0.000634713291	-0.000644755677	-0.000651336163	-0.000655101111	-0.000656203363	-0.000655168028	-0.000652187635	-0.00064767698	-0.000641873783	-0.000635007959	-0.000627368194	-0.000619021804	-0.00061029588	-0.000601134483	-0.000591899616	-0.000582380198	-0.000572991028	-0.000563380063	-0.000553993131	-0.000544379063	-0.000535007045	-0.000525335124	-0.000515886597	-0.000506025947	-0.000496314205	-0.000486050395	-0.00047581199	-0.000464864049	-0.00045383822	-0.000441953176	-0.000429837464	-0.000416725301	-0.000403284675	-0.000388732836	-0.000373757234	-0.000357580332	-0.000340918342	-0.000323035213	-0.00030467857	-0.000285104823	-0.000265078341	-0.000243939544
-0.000536789415	-0.000584278928	-0.000625664227	-0.000661412536	-0.000691474684	-0.00071646194	-0.00073637719	-0.000751916024	-0.000763138118	-0.000770710761	-0.000774737489	-0.000775848771	-0.000774190725	-0.000770279111	-0.000764303939	-0.000756648907	-0.000747541916	-0.000737224865	-0.000725986293	-0.000713895753	-0.000701287763	-0.000688092734	-0.000674663936	-0.000660814874	-0.000646945483	-0.000632714929	-0.00061857046	-0.00060407714	-0.000589709086	-0.000574933338	-0.000560265031	-0.000545079148	-0.000529946875	-0.000514186348	-0.000498376445	-0.000481800188	-0.000465070805	-0.000447426636	-0.000429525119	-0.000410607698	-0.000391332886	-0.000370925881	-0.000350082768	-0.000328056746	-0.000305594517	-0.000281954309	-0.000257860797	-0.000232613094	-0.000207001017	-0.000180379248
-0.000689378015	-0.000734461428	-0.000773361606	-0.000806590242	-0.000834076923	-0.000856467471	-0.000873749091	-0.000886620142	-0.000895123948	-0.000899920838	-0.000901084199	-0.000899259847	-0.000894568269	-0.000887525233	-0.000878296232	-0.000867275849	-0.000854662485	-0.000840732169	-0.000825735764	-0.000809771582	-0.000793141598	-0.000775822687	-0.000758125979	-0.000739895263	-0.000721494414	-0.000702633069	-0.000683720476	-0.000664371422	-0.000645017644	-0.000625168894	-0.000605302638	-0.000584859097	-0.000564348497	-0.000543151612	-0.000521808163	-0.000499658481	-0.000477262177	-0.000453932216	-0.000430279998	-0.000405595249	-0.000380498237	-0.000354275229	-0.000327582689	-0.000299744852	-0.000271458947	-0.000242037421	-0.000212165521	-0.000181225264	-0.000149969318	-0.000117805728
-0.000847689209	-0.000890202061	-0.000926396725	-0.000956835567	-0.000981445488	-0.00100090346	-0.00101518723	-0.00102501135	-0.00103041259	-0.0010320467	-0.00102999133	-0.00102486935	-0.00101679418	-0.00100628744	-0.000993511716	-0.000978840764	-0.000962488395	-0.000944714447	-0.00092576047	-0.000905746797	-0.00088495266	-0.000863355652	-0.000841286931	-0.000818581813	-0.00079560127	-0.00077206211	-0.000748367573	-0.000724130987	-0.00069980043	-0.00067489313	-0.000649876868	-0.000624199936	-0.000598360907	-0.000571764539	-0.000544950415	-0.000517266256	-0.000489265105	-0.000460281964	-0.000430925168	-0.00040049167	-0.000369609267	-0.000337582426	-0.000305067377	-0.000271402178	-0.000237281801	-0.000202033906	-0.000166365855	-0.000129679897	-9.2724802e-05	-5.49148946e-05
-0.00101150356	-0.00105133371	-0.00108466866	-0.00111213388	-0.00113365949	-0.00114995409	-0.00116097538	-0.00116749021	-0.00116950698	-0.00116770315	-0.0011621438	-0.00115345765	-0.0011417365	-0.00112752599	-0.00111095585	-0.00109242077	-0.00107211351	-0.00105032328	-0.00102725631	-0.00100305776	-0.000977971181	-0.000952009302	-0.000925469541	-0.00089823266	-0.000870612173	-0.000842361959	-0.000813852316	-0.000784741355	-0.000755428261	-0.00072547735	-0.000695321691	-0.000664448293	-0.000633317299	-0.000601384389	-0.000569128985	-0.000535956294	-0.000502386386	-0.000467806233	-0.000432762534	-0.00039662232	-0.000359959475	-0.000322149766	-0.000283808401	-0.000244320794	-0.000204326526	-0.000163231012	-0.000121711403	-7.92183065e-05	-3.64612246e-05	7.09232523e-06
-0.00118127152	-0.00121820802	-0.00124841585	-0.00127262445	-0.00129076123	-0.00130356309	-0.00131099003	-0.00131383301	-0.00131208752	-0.00130648269	-0.00129707401	-0.00128447669	-0.00126878767	-0.0012505475	-0.00122987756	-0.0012072055	-0.00118270687	-0.00115666406	-0.00112929513	-0.00110072611	-0.00107121039	-0.00104075747	-0.0010096411	-0.000977757585	-0.000945427695	-0.00091241174	-0.00087907323	-0.000845061783	-0.00081076819	-0.000775765827	-0.000740494654	-0.00070444295	-0.000668072536	-0.00063081785	-0.000593167328	-0.000554535374	-0.00051544997	-0.000475293146	-0.000434604282	-0.000392762801	-0.000350348061	-0.000306756909	-0.000262594979	-0.000217255604	-0.000171371153	-0.000124374576	-7.69589869e-05	-2.85696005e-05	2.00790193e-05	6.95068263e-05
-0.00135694765	-0.00139083501	-0.00141772579	-0.00143847453	-0.00145298969	-0.00146205548	-0.00146562099	-0.00146452328	-0.00145874197	-0.00144907422	-0.00143553906	-0.00141876557	-0.00139882969	-0.00137632073	-0.00135133471	-0.00132432582	-0.0012954352	-0.00126496448	-0.00123311265	-0.00120004816	-0.00116598135	-0.00113092703	-0.00109513133	-0.00105854446	-0.00102144584	-0.000983633947	-0.000945421817	-0.000906485664	-0.000867191486	-0.000827171835	-0.000786795341	-0.000745588234	-0.000703975301	-0.000661433865	-0.000618414561	-0.000574385849	-0.000529804904	-0.000484099261	-0.000437779287	-0.000390281947	-0.000342132572	-0.000292783098	-0.000242774078	-0.000191568174	-0.000139759859	-8.68465666e-05	-3.34628432e-05	2.08896357e-05	7.55499641e-05	0.00013096836
-0.00153897175	-0.00156955371	-0.00159285795	-0.00160982873	-0.00162036222	-0.00162533398	-0.00162467739	-0.00161928113	-0.00160911642	-0.00159501688	-0.00157698133	-0.00155568496	-0.00153119074	-0.00150410386	-0.00147452478	-0.00144290609	-0.00140938601	-0.00137426635	-0.0013377341	-0.00129997368	-0.00126118816	-0.00122139076	-0.00118083694	-0.00113945799	-0.00109752512	-0.00105483996	-0.00101171581	-0.000967830675	-0.000923547586	-0.000878487564	-0.000833008055	-0.000786646704	-0.00073981779	-0.000692009348	-0.00064366183	-0.000594244458	-0.000544202766	-0.000492979908	-0.000441080132	-0.000387944008	-0.000334087261	-0.000278959777	-0.000223113459	-0.000166023688	-0.00010827932	-4.938265e-05	1.00442597e-05	7.04742427e-05	0.000131244472	0.000192780671
-0.00172739479	-0.00175448888	-0.00177399828	-0.00178694964	-0.00179323312	-0.00179383852	-0.00178868088	-0.00177870406	-0.00176385365	-0.0017450305	-0.00172221197	-0.00169613141	-0.00166682437	-0.00163492011	-0.00160050273	-0.00156407304	-0.00152572918	-0.0014857892	-0.00144440396	-0.00140180695	-0.00135816398	-0.00131353017	-0.00126812321	-0.00122187655	-0.00117503562	-0.00112745457	-0.00107938749	-0.00103054731	-0.000981255878	-0.000931157619	-0.000880569689	-0.000829094224	-0.000777067522	-0.000724027939	-0.000670369149	-0.000615604159	-0.000560121591	-0.000503435831	-0.00044597537	-0.000387223854	-0.000327655071	-0.000266768165	-0.000205060961	-0.000142074264	-7.8338789e-05	-1.34026665e-05	5.21579053e-05	0.000118744181	0.000185743394	0.000253510215
-0.00192267541	-0.00194596438	-0.00196134383	-0.00196992076	-0.0019715919	-0.00196744883	-0.00195739501	-0.00194244435	-0.00192252954	-0.00189859964	-0.00187063666	-0.00183941871	-0.00180496912	-0.00176793832	-0.00172840238	-0.0016868746	-0.00164344874	-0.00159845699	-0.00155203941	-0.0015044262	-0.00145577854	-0.00140615825	-0.00135578074	-0.00130457175	-0.00125277593	-0.00120023155	-0.00114718208	-0.00109334964	-0.00103904181	-0.000983901038	-0.000928238082	-0.000871651966	-0.000814462693	-0.000756224808	-0.000697305987	-0.000637217162	-0.000576344283	-0.00051420767	-0.000451217343	-0.00038686213	-0.000321603702	-0.000254949094	-0.000187378903	-0.000118442618	-4.86796969e-05	2.23600433e-05	9.41068195e-05	0.000166954843	0.000240290037	0.000314457994
-0.00212503234	-0.00214425239	-0.00215521914	-0.00215913157	-0.00215588577	-0.002146684	-0.00213141586	-0.00211118237	-0.00208589731	-0.00205656043	-0.00202314189	-0.00198650867	-0.00194665478	-0.00190425298	-0.00185934481	-0.00181249309	-0.0017637633	-0.00171354828	-0.00166194167	-0.00160916708	-0.00155537082	-0.00150067856	-0.00144524031	-0.00138900961	-0.00133218584	-0.00127462678	-0.00121654738	-0.00115773405	-0.00109840474	-0.00103822908	-0.000977487553	-0.000915818947	-0.000853494541	-0.0007901119	-0.000725955159	-0.00066057758	-0.000594335653	-0.000526793994	-0.000458291258	-0.000388373072	-0.000317424399	-0.000245009195	-0.000171567481	-9.66916275e-05	-2.08556713e-05	5.63282013e-05	0.000134351427	0.000213550267	0.000293341429	0.000374031107
-0.00233491963	-0.00234967488	-0.00235579439	-0.00235462161	-0.00234603874	-0.00233134109	-0.00231042696	-0.00228447549	-0.00225340283	-0.00221826528	-0.00217902499	-0.00213659903	-0.00209098557	-0.00204287641	-0.00199230077	-0.00193984774	-0.00188556985	-0.00182988656	-0.00177288765	-0.00171478321	-0.00165572273	-0.00159582523	-0.00153521495	-0.00147386206	-0.0014119453	-0.00134932471	-0.00128621028	-0.00122237711	-0.00115802293	-0.00109281998	-0.00102703706	-0.00096030594	-0.000892894279	-0.000824373274	-0.000755026228	-0.000684409164	-0.000612862252	-0.000539934532	-0.00046596054	-0.000390485084	-0.000313882987	-0.000235717983	-0.000156414994	-7.55671404e-05	6.3733348e-06	8.97771748e-05	0.000174139461	0.000259795592	0.000346158398	0.000433538234
-0.00255262467	-0.00256259805	-0.00256353246	-0.00255693281	-0.00254266197	-0.00252211321	-0.00249518094	-0.0024631626	-0.00242596367	-0.00238470473	-0.00233931802	-0.00229078955	-0.00223909816	-0.00218501626	-0.00212853556	-0.00207025428	-0.0020102036	-0.00194886953	-0.00188629269	-0.00182272811	-0.00175827031	-0.00169303936	-0.00162714376	-0.00156061716	-0.00149356227	-0.001425858	-0.00135767118	-0.001288803	-0.00121940844	-0.001149221	-0.00107842074	-0.00100665925	-0.000934163588	-0.000860548778	-0.000786045994	-0.000710260086	-0.000633446154	-0.000555174903	-0.000475748484	-0.000394761316	-0.000312524905	-0.000228652896	-0.000143492151	-5.66720187e-05	3.14112279e-05	0.000121060686	0.000211827224	0.000303997051	0.000397061962	0.000491267805
-0.00277859845	-0.00278332233	-0.00277859812	-0.00276606962	-0.00274559613	-0.00271870319	-0.00268527296	-0.00264671536	-0.00260292287	-0.00255508719	-0.00250313254	-0.00244810779	-0.00238997902	-0.00232956817	-0.00226686329	-0.00220246895	-0.00213641701	-0.00206919773	-0.00200083382	-0.00193160825	-0.00186158928	-0.00179090081	-0.00171965678	-0.00164786582	-0.00157561483	-0.00150278463	-0.00142951348	-0.00135560166	-0.00128120018	-0.00120602634	-0.00113024318	-0.00105348815	-0.000975971693	-0.000897313739	-0.000817730467	-0.000736812108	-0.000654792368	-0.000571235762	-0.000486428788	-0.000399965995	-0.000312141256	-0.000222558833	-0.000131561733	-3.87634158e-05	5.54620021e-05	0.000151413896	0.000248651712	0.000347451087	0.000447330972	0.000548511189
-0.0030132558	-0.00301234063	-0.00300154058	-0.0029826666	-0.00295557659	-0.00292193792	-0.00288160752	-0.00283610542	-0.00278530246	-0.00273052159	-0.0026716645	-0.00260982002	-0.00254492536	-0.00247789026	-0.00240867366	-0.00233794304	-0.00226567704	-0.00219236241	-0.00211800577	-0.00204297049	-0.00196725994	-0.00189102395	-0.00181432533	-0.00173718509	-0.00165965771	-0.00158168623	-0.00150331831	-0.00142436405	-0.00134494517	-0.00126480895	-0.00118406181	-0.00110238587	-0.00101990661	-0.000936275418	-0.000851658781	-0.000765688674	-0.000678519652	-0.00058976955	-0.000499639983	-0.000407764363	-0.000314383833	-0.000219140047	-0.00012229619	-2.3532687e-05	7.68448281e-05	0.000179106993	0.000282872422	0.00038837047	0.000495185847	0.00060346369
-0.00325702321	-0.0032499101	-0.00323246156	-0.00320667023	-0.00317238864	-0.0031314322	-0.00308364676	-0.00303065945	-0.00297234507	-0.00291012553	-0.00284389151	-0.00277479227	-0.00270275185	-0.00262872973	-0.00255266792	-0.00247527302	-0.00239650591	-0.00231686177	-0.00223634849	-0.00215531635	-0.00207376379	-0.00199184197	-0.00190958985	-0.00182702783	-0.0017442067	-0.00166103637	-0.00157755536	-0.00149357099	-0.00140917842	-0.00132411674	-0.00123847686	-0.00115192661	-0.00106457354	-0.000976058553	-0.000886513853	-0.000795559197	-0.000703338915	-0.000609459632	-0.000514097425	-0.000416876988	-0.000318008296	-0.000217134038	-0.000114486546	-9.75699795e-06	9.67641478e-05	0.000205364842	0.000315689881	0.000427974444	0.000541811676	0.000657347046
-0.00351040077	-0.00349662188	-0.00347205584	-0.00343886129	-0.00339687044	-0.00334810088	-0.00329239049	-0.00323147665	-0.0031652181	-0.00309513495	-0.00302109259	-0.00294438173	-0.00286487583	-0.00278355541	-0.00270033015	-0.00261599895	-0.00253047659	-0.00244431359	-0.00235746416	-0.00227026973	-0.00218270971	-0.00209500663	-0.00200711821	-0.00191907827	-0.00183089627	-0.00174249046	-0.00165386348	-0.00156488166	-0.00147554186	-0.00138559651	-0.00129509471	-0.00120374125	-0.00111157973	-0.00101828369	-0.000923894714	-0.000828047232	-0.000730846488	-0.000631944939	-0.000531435348	-0.000428980103	-0.000324694191	-0.000218262011	-0.000109861847	7.718749e-07	0.000113431248	0.000228357142	0.000345286107	0.000464397516	0.000585330741	0.000708207435
-0.00377384924	-0.00375271746	-0.0037203309	-0.00367904779	-0.00362868974	-0.00357144245	-0.00350714806	-0.00343768801	-0.00336290807	-0.00328442234	-0.00320209122	-0.0031172803	-0.00302984682	-0.0029408239	-0.00285011284	-0.00275852996	-0.00266597998	-0.00257303396	-0.00247962817	-0.00238610983	-0.00229245089	-0.00219884185	-0.00210523107	-0.00201164528	-0.00191807496	-0.00182442779	-0.00173070724	-0.00163673468	-0.0015424958	-0.00144773033	-0.00135246523	-0.00125639149	-0.00115953417	-0.0010615284	-0.000962406113	-0.000861791216	-0.00075975292	-0.000655936294	-0.000550410397	-0.000442801096	-0.000333211008	-0.000221315704	-0.000107255748	9.24874341e-06	0.000128013347	0.000249284191	0.000372825228	0.000498819723	0.000626923111	0.000757279144
-0.00404801983	-0.00401894251	-0.00397812825	-0.00392816569	-0.00386887214	-0.00380258182	-0.00372911776	-0.00365057938	-0.00356678296	-0.00347943484	-0.00338836405	-0.00329502764	-0.00319925267	-0.00310219468	-0.0030036924	-0.00290456906	-0.00280470695	-0.00270476431	-0.00260460866	-0.00250461799	-0.00240470445	-0.002305065	-0.00220562017	-0.0021064526	-0.00200746683	-0.00190857177	-0.00180973442	-0.00171079319	-0.00161168631	-0.00151218336	-0.00141222831	-0.00131151572	-0.00121002366	-0.00110741948	-0.00100366804	-0.000898433001	-0.000791690527	-0.000683093125	-0.000572652715	-0.000460025968	-0.000345243839	-0.000228021544	-0.000108405993	1.3868533e-05	0.000138690302	0.0002662617	0.000396403739	0.000529264951	0.000664593927	0.000802487959
-0.0043333041	-0.00429547615	-0.00424540929	-0.00418594307	-0.00411689746	-0.00404079994	-0.00395745709	-0.00386913155	-0.00377562568	-0.003678781	-0.00357840496	-0.00347602317	-0.00337145235	-0.00326591209	-0.00315921535	-0.00305222384	-0.00294480855	-0.00283761512	-0.00273049506	-0.00262384156	-0.00251753374	-0.00241177089	-0.00230646877	-0.00220166069	-0.00209724642	-0.00199312118	-0.00188922317	-0.00178537093	-0.00168150056	-0.00157733238	-0.0014727996	-0.00136756859	-0.0012615939	-0.00115452875	-0.00104632033	-0.00093660286	-0.000825322961	-0.000712101479	-0.000596911908	-0.000479412568	-0.000359607286	-0.000237169419	-0.000112125895	1.58263343e-05	0.000146602893	0.000280422573	0.000417123394	0.000556879918	0.000699480918	0.000845013012
-0.00463048984	-0.00458321324	-0.00452316586	-0.00445348966	-0.0043739926	-0.0042874241	-0.00419356621	-0.00409482901	-0.00399099021	-0.00388410746	-0.00377393722	-0.00366205322	-0.00354823597	-0.00343381761	-0.00331856332	-0.00320341941	-0.00308818836	-0.00297349601	-0.00285916842	-0.00274569486	-0.0026328682	-0.00252088887	-0.00240962057	-0.00229910155	-0.00218919393	-0.00207985467	-0.00197092659	-0.00186220873	-0.00175359859	-0.00164484239	-0.00153580887	-0.00142620086	-0.00131588675	-0.00120451012	-0.00109197334	-0.000977940185	-0.000862273809	-0.000744625443	-0.0006248711	-0.000502687446	-0.000378010771	-0.000250532794	-0.000120193644	1.32775537e-05	0.000149880434	0.000289810799	0.000432999163	0.000579601448	0.000729480089	0.000882677759
-0.00493995988	-0.00488224931	-0.00481126505	-0.00473042179	-0.00463951764	-0.00454155257	-0.00443630393	-0.00432634967	-0.00421146022	-0.00409382568	-0.00397317819	-0.00385120447	-0.0037276509	-0.00360389375	-0.00347967807	-0.00335599799	-0.00323261935	-0.00311018632	-0.00298850366	-0.00286803057	-0.00274854554	-0.00263024479	-0.00251295884	-0.00239671845	-0.00228137433	-0.00216683694	-0.00205293368	-0.00193943586	-0.00182621059	-0.00171299301	-0.00159963086	-0.00148579034	-0.00137131803	-0.00125582364	-0.00113918596	-0.00102103091	-0.000901204483	-0.000779321231	-0.000655227228	-0.000528574188	-0.000399243298	-0.000266902973	-0.000131464378	7.36403574e-06	0.000149626528	0.000295554562	0.000445134299	0.000598545577	0.000755661356	0.00091656459
-0.00526264164	-0.00519365495	-0.00511090016	-0.00501803969	-0.00491486309	-0.00480469474	-0.00468729644	-0.00456541779	-0.00443879795	-0.00430976789	-0.00417802677	-0.00404544935	-0.00391170602	-0.00377817842	-0.00364457798	-0.00351201867	-0.00338018596	-0.00324977273	-0.00312051399	-0.00299284754	-0.0028665197	-0.00274180628	-0.0026184429	-0.00249644902	-0.00237562954	-0.00225589641	-0.00213701905	-0.00201882484	-0.001901074	-0.00178350402	-0.00166591499	-0.00154799018	-0.00142950142	-0.0013100988	-0.00118956121	-0.00106750107	-0.000943710403	-0.000817819085	-0.000689605892	-0.000558745103	-0.000425005152	-0.00028806101	-0.000147743311	-3.78817532e-06	0.000143942381	0.000295670171	0.000451505437	0.000611579696	0.000775855679	0.00094440484
-0.00559896153	-0.00551750281	-0.00542176367	-0.00531572092	-0.00519918035	-0.00507573689	-0.00494514059	-0.00481037251	-0.00467114373	-0.00452992296	-0.00438639661	-0.004242537	-0.00409798336	-0.00395417855	-0.00381080525	-0.00366898611	-0.00352837943	-0.00338970282	-0.0032526513	-0.00311765045	-0.00298442764	-0.00285322183	-0.00272374499	-0.00259599797	-0.00246975136	-0.00234488493	-0.0022211629	-0.00209837862	-0.00197626726	-0.00185451934	-0.00173291315	-0.00161110164	-0.00148884158	-0.00136575203	-0.00124156355	-0.00111585369	-0.000988385257	-0.000858759938	-0.000726742819	-0.000591937212	-0.000454076529	-0.000312804684	-0.000167897909	-1.90561044e-05	0.000133904827	0.00029125968	0.000453166675	0.000619767954	0.000791100393	0.000967265639
-0.005950043	-0.00585504288	-0.00574525629	-0.00562501588	-0.00549413675	-0.00535646272	-0.0052117196	-0.00506321684	-0.00491061346	-0.00475648972	-0.00460048904	-0.00444471999	-0.00428877715	-0.00413422465	-0.00398065893	-0.00382918213	-0.00367942057	-0.00353220383	-0.00338712942	-0.00324461832	-0.00310433345	-0.00296650675	-0.0028307969	-0.00269727935	-0.0025656141	-0.00243565271	-0.0023071207	-0.00217981867	-0.0020534321	-0.00192767155	-0.00180221754	-0.00167671168	-0.00155085966	-0.00142429932	-0.00129668743	-0.00116762114	-0.00103676696	-0.000903731545	-0.000768195571	-0.000629756851	-0.000488078518	-0.000342815839	-0.000193639129	-4.02463055e-05	0.000117667257	0.000280369318	0.000448092336	0.000620970489	0.000799185635	0.000982797119
-0.00631627719	-0.00620628494	-0.00608098023	-0.00594512275	-0.00579851798	-0.00564533518	-0.00548529274	-0.00532193085	-0.00515488938	-0.00498692523	-0.00481764128	-0.00464923545	-0.00448128112	-0.00431539475	-0.00415112806	-0.00398960928	-0.00383043287	-0.00367440178	-0.00352108431	-0.00337089247	-0.00322344824	-0.00307895991	-0.00293706044	-0.00279778109	-0.0026607582	-0.00252581233	-0.00239263535	-0.00226098162	-0.00213052861	-0.002000944	-0.00187188967	-0.00174295819	-0.00161383034	-0.0014840866	-0.001353383	-0.00122127585	-0.00108739423	-0.000951298868	-0.000812615425	-0.000670898834	-0.000525793285	-0.000376891546	-0.000223815213	-6.61993615e-05	9.63248923e-05	0.000264054544	0.000437278699	0.000616201957	0.000801085047	0.000992008098
-0.00669900529	-0.00657273913	-0.00643059277	-0.00627785878	-0.00611432369	-0.00594449926	-0.00576808012	-0.00558883836	-0.00540638305	-0.00522373653	-0.0050404207	-0.00485868603	-0.00467804819	-0.00450025831	-0.00432479468	-0.00415283636	-0.00398389021	-0.00381871586	-0.00365683638	-0.00349876272	-0.00334400697	-0.00319274567	-0.00304456259	-0.0028994643	-0.00275703698	-0.00261716662	-0.002479432	-0.00234355523	-0.00220915983	-0.00207591319	-0.00194342294	-0.00181131154	-0.00167917269	-0.00154655024	-0.00141304488	-0.00127822168	-0.00114164461	-0.00100286787	-0.000861422352	-0.00071686076	-0.000568723124	-0.000416604747	-0.000260032679	-9.86230276e-05	6.81053643e-05	0.000240424858	0.000418776293	0.000603377542	0.000794603261	0.000992540818
-0.00709850906	-0.00695417091	-0.00679344783	-0.00662212309	-0.0064399955	-0.00625197004	-0.00605772518	-0.00586130356	-0.00566228579	-0.00546386916	-0.00526553429	-0.00506964188	-0.00487565662	-0.00468535951	-0.00449819097	-0.00431533933	-0.0041362561	-0.00396168678	-0.00379111514	-0.00362501292	-0.00346285702	-0.0033047787	-0.00315033761	-0.00299949698	-0.00285181589	-0.00270714045	-0.00256501707	-0.00242511323	-0.00228703105	-0.00215038995	-0.00201478198	-0.00187979069	-0.00174497816	-0.00160984224	-0.00147396342	-0.00133683423	-0.00119801043	-0.00105697029	-0.000913210676	-0.000766255676	-0.000615579664	-0.000460712618	-0.000301128706	-0.000136384848	3.40677514e-05	0.000210547779	0.000393594571	0.000583488692	0.000780680469	0.000985321503
-0.00751644618	-0.00735243025	-0.0071715545	-0.00698008489	-0.00677783353	-0.00657020735	-0.00635684208	-0.00614205086	-0.00592534219	-0.00571013464	-0.00549584735	-0.00528501445	-0.00507700114	-0.00487356468	-0.00467407771	-0.00447984679	-0.00429021518	-0.00410593024	-0.00392639432	-0.00375201267	-0.00358222257	-0.00341722092	-0.00325644901	-0.00309984431	-0.00294690743	-0.00279745655	-0.00265099211	-0.00250720816	-0.00236561254	-0.00222580211	-0.0020873151	-0.00194972032	-0.00181251313	-0.00167521861	-0.00153732454	-0.00139830433	-0.00125763709	-0.00111479044	-0.0009691891	-0.000820348048	-0.000667644112	-0.000510587378	-0.00034852203	-0.000181015678	-7.40159077e-06	0.000172670874	0.000359893759	0.000554537035	0.000757219732	0.000968087536
-0.00795317468	-0.00776719402	-0.00756387388	-0.00735013104	-0.00712578434	-0.0068966739	-0.00666241051	-0.00642766585	-0.00619189133	-0.0059586745	-0.00572738973	-0.00550065421	-0.00527776971	-0.00506053002	-0.00484825031	-0.00464219706	-0.00444167054	-0.00424738313	-0.00405869499	-0.00387593933	-0.00369852888	-0.00352660203	-0.00335955777	-0.00319727891	-0.00303924569	-0.00288520341	-0.00273464977	-0.00258723079	-0.00244242894	-0.00229977632	-0.00215879076	-0.00201896622	-0.00187979721	-0.00174076589	-0.00160131031	-0.00146086923	-0.00131887693	-0.00117475097	-0.00102789852	-0.000877735418	-0.000723585365	-0.000564913437	-0.000400989177	-0.000231331219	-5.51937472e-05	0.000127880371	0.000318680032	0.000517507055	0.000725117907	0.000941720167
-0.00841060827	-0.00820061038	-0.00797283282	-0.00773490437	-0.00748662959	-0.00723431401	-0.00697753424	-0.0067213944	-0.00646526406	-0.0062128658	-0.00596347773	-0.00571987079	-0.00548124627	-0.00524949506	-0.00502381529	-0.00480538432	-0.00459343687	-0.00438875559	-0.00419058733	-0.00399924002	-0.00381404336	-0.00363504621	-0.00346161425	-0.00329364946	-0.00313054014	-0.00297198701	-0.00281744108	-0.0026665204	-0.00251867245	-0.0023734301	-0.00223022836	-0.00208852149	-0.00194775149	-0.00180737933	-0.00166679255	-0.00152542859	-0.00138261517	-0.00123777792	-0.00109021978	-0.000939341943	-0.000784379249	-0.00062476879	-0.000459664984	-0.000288574279	-0.000110601259	7.47351551e-05	0.000268364256	0.000470613137	0.000682449829	0.000904091526
-0.00888899449	-0.00865210824	-0.00839702769	-0.00813221489	-0.00785746942	-0.00757966255	-0.00729833914	-0.00701891384	-0.00674070366	-0.0064676696	-0.0061989997	-0.00593748566	-0.00568226951	-0.00543525376	-0.00519555644	-0.00496430463	-0.00474067307	-0.00452534569	-0.00431753108	-0.00411748196	-0.00392449186	-0.0037384859	-0.00355882667	-0.003385316	-0.00321733114	-0.00305451028	-0.00289628693	-0.00274218759	-0.00259166634	-0.00244418947	-0.00229918248	-0.00215604516	-0.00201419468	-0.00187299371	-0.00173184082	-0.00159010377	-0.00144707614	-0.00130214837	-0.00115455171	-0.00100363356	-0.000848583707	-0.000688757097	-0.000523243166	-0.000351474453	-0.000172448732	1.43577458e-05	0.000209994068	0.000414891493	0.000630174017	0.00085614709
-0.00939073499	-0.00912432773	-0.00883934913	-0.00854520988	-0.00824170873	-0.00793631622	-0.00762850104	-0.00732402055	-0.00702210547	-0.00672702626	-0.00643783556	-0.00615731768	-0.00588450528	-0.00562136325	-0.00536688093	-0.00512220359	-0.00488639103	-0.00465997915	-0.00444212012	-0.00423308319	-0.00403205933	-0.00383892565	-0.00365298392	-0.00347391964	-0.00330108856	-0.00313411443	-0.00297235947	-0.00281529711	-0.00266233879	-0.00251290658	-0.00236639377	-0.00222219905	-0.00207967087	-0.00193813552	-0.00179692331	-0.00165536534	-0.00151272232	-0.00136834594	-0.00122137938	-0.0010711694	-0.000916769932	-0.000757540476	-0.000592456579	-0.000420903051	-0.000241722026	-5.43923649e-05	0.000142333358	0.000348923605	0.000566702776	0.000796030727
-0.00991583982	-0.00961617405	-0.00929775053	-0.00897089607	-0.00863543385	-0.00829957657	-0.00796272878	-0.00763097666	-0.00730346542	-0.00698463774	-0.00667343905	-0.00637274006	-0.00608145926	-0.00580142834	-0.00553157539	-0.00527298101	-0.00502464201	-0.00478694833	-0.00455900584	-0.00434093915	-0.00413191692	-0.00393173939	-0.00373969384	-0.00355531755	-0.00337796603	-0.0032071334	-0.00304219075	-0.00288254091	-0.00272759219	-0.00257667805	-0.00242918635	-0.00228443463	-0.00214176352	-0.00200046415	-0.00185984063	-0.00171914025	-0.00157761011	-0.00143449761	-0.00128892063	-0.00114019129	-0.000987297976	-0.000829548427	-0.000665820576	-0.000495414305	-0.000317067721	-0.000130192291	6.66009518e-05	0.000273868542	0.000493119054	0.000724786034
-0.0104672489	-0.0101308938	-0.00977570942	-0.00941303433	-0.0090426843	-0.00867370098	-0.00830539244	-0.00794423354	-0.00758920977	-0.00724493727	-0.00691021057	-0.00658804936	-0.00627719538	-0.00597932337	-0.00569326156	-0.00542004601	-0.00515854571	-0.00490910244	-0.00467072657	-0.00444333878	-0.00422608373	-0.0040187217	-0.00382046058	-0.00363078558	-0.00344899741	-0.00327445561	-0.00310652282	-0.00294454967	-0.00278790021	-0.00263586585	-0.00248779047	-0.00234293507	-0.00220060862	-0.00206008548	-0.00192059908	-0.00178140071	-0.0016416377	-0.00150053847	-0.00135715313	-0.00121075305	-0.00106024329	-0.00090491874	-0.00074350927	-0.000575310942	-0.000398901343	-0.000213646779	-1.79506417e-05	0.000188766581	0.00040826154	0.000640981366
-0.0110448803	-0.0106668663	-0.0102701209	-0.00986727933	-0.00945812116	-0.00905243887	-0.00864944282	-0.00825615078	-0.00787138969	-0.00749977487	-0.00713998881	-0.00679503242	-0.00646352286	-0.00614702174	-0.00584425767	-0.00555599866	-0.00528107749	-0.00501970334	-0.0047708628	-0.00453423296	-0.00430895218	-0.00409459185	-0.00389036356	-0.0036956689	-0.00350981082	-0.00333197646	-0.00316154232	-0.00299771724	-0.00283987874	-0.00268725128	-0.0025391884	-0.002394853	-0.00225355644	-0.00211448346	-0.00197683892	-0.00183985486	-0.00170264024	-0.00156438145	-0.00142409087	-0.00128094899	-0.00113380144	-0.000981881663	-0.00082384479	-0.000658944375	-0.000485643399	-0.000303209874	-0.000109872525	9.50194535e-05	0.000313399683	0.000545808292
-0.0116522359	-0.0112279999	-0.010785307	-0.0103382568	-0.0098865796	-0.00944086537	-0.0090001868	-0.00857211278	-0.00815526018	-0.00775429078	-0.00736768253	-0.00699839985	-0.00664487338	-0.00630864562	-0.0059882726	-0.00568422495	-0.0053952747	-0.00512147777	-0.00486174537	-0.00461562036	-0.00438218118	-0.00416075193	-0.00395055019	-0.0037508785	-0.00356101467	-0.00338006874	-0.00320737469	-0.00304202722	-0.00288338037	-0.00273059612	-0.00258299885	-0.00243971223	-0.00230000381	-0.00216301093	-0.00202790408	-0.00189387851	-0.00175997232	-0.00162538882	-0.00148903323	-0.00135009499	-0.00120732143	-0.00105990709	-0.000906381371	-0.000745988219	-0.000577034107	-0.000398763142	-0.000209205126	-7.67173763e-06	0.000208033448	0.00043849887
-0.0122887341	-0.0118116715	-0.0113167098	-0.0108197141	-0.0103203973	-0.00983022304	-0.00934812902	-0.00888199822	-0.0084302614	-0.00799772515	-0.00758264851	-0.0071876966	-0.00681117937	-0.0064544167	-0.00611587577	-0.00579572589	-0.00549268431	-0.00520644245	-0.00493592699	-0.00468046269	-0.00443915344	-0.00421102669	-0.00399533332	-0.00379112727	-0.00359773921	-0.00341417716	-0.00323979432	-0.00307353129	-0.00291474986	-0.00276245812	-0.00261599733	-0.00247443902	-0.00233705634	-0.00220291358	-0.00207118615	-0.0019409628	-0.00181126154	-0.00168125504	-0.00154980185	-0.00141606749	-0.00127873879	-0.00113695234	-0.000989158579	-0.000834536767	-0.000671269072	-0.000498543814	-0.000314257594	-0.000117638553	9.37277114e-05	0.000320563315
-0.0129587013	-0.0124226756	-0.0118696659	-0.011317442	-0.010765659	-0.010226788	-0.00969953428	-0.0091920825	-0.0087026105	-0.00823605816	-0.00779041408	-0.00736804454	-0.00696708984	-0.00658855708	-0.00623077095	-0.0058937013	-0.00557595453	-0.00527683547	-0.00499524572	-0.00473024781	-0.00448093252	-0.00424612401	-0.00402506565	-0.00381655019	-0.00361992531	-0.00343406065	-0.00325832049	-0.00309154667	-0.00293308276	-0.00278182711	-0.00263709064	-0.00249789398	-0.00236347515	-0.00223288471	-0.00210525405	-0.00197963351	-0.0018550139	-0.00173052082	-0.0016049534	-0.00147748234	-0.00134667454	-0.00121169405	-0.00107088338	-0.00092340362	-0.000767276416	-0.000601673802	-0.000424292847	-0.000234328673	-2.91132006e-05	0.000192141578
-0.0136606408	-0.0130565867	-0.012437174	-0.0118222208	-0.0112112979	-0.0106180763	-0.0100410114	-0.00948844236	-0.00895829885	-0.00845527627	-0.00797716485	-0.00752600356	-0.00709976911	-0.00669886322	-0.00632156247	-0.00596740866	-0.00563500756	-0.00532322674	-0.00503097165	-0.00475686684	-0.00450007044	-0.00425911912	-0.00403332357	-0.00382118156	-0.00362208606	-0.00343464352	-0.00325828692	-0.0030917206	-0.00293433636	-0.00278490405	-0.00264274623	-0.00250674677	-0.0023761519	-0.002249957	-0.00212729302	-0.00200718283	-0.0018886133	-0.00177062983	-0.0016520098	-0.0015318764	-0.00140875537	-0.00128179963	-0.00114927873	-0.00101031068	-0.000862820105	-0.000705922074	-0.000537159043	-0.00035564288	-0.000158477858	5.5207295e-05
-0.0144000458	-0.0137194797	-0.0130257766	-0.0123410825	-0.0116648141	-0.011011797	-0.0103801348	-0.00977843796	-0.00920424475	-0.00866191457	-0.00814894466	-0.00766702118	-0.0072138901	-0.00678935744	-0.00639162564	-0.00601965538	-0.00567202229	-0.00534719666	-0.00504407765	-0.00476085499	-0.00449671353	-0.00424984262	-0.00401958016	-0.00380418163	-0.00360305884	-0.00341458188	-0.00323821031	-0.0030724822	-0.00291680766	-0.00276985987	-0.00263096269	-0.00249891048	-0.00237293826	-0.0022519875	-0.00213514	-0.00202143847	-0.00190980506	-0.00179930008	-0.00168865575	-0.00157697258	-0.0014627286	-0.00134507827	-0.00122218087	-0.00109318068	-0.000955862526	-0.000809348785	-0.000651001642	-0.000479908731	-0.000292911846	-8.91011251e-05
-0.0151738759	-0.0144040381	-0.0136243997	-0.0128599648	-0.0121099633	-0.0113901257	-0.0106981671	-0.0100428616	-0.0094213418	-0.00883726291	-0.00828786883	-0.00777400766	-0.00729332208	-0.0068448959	-0.00642689224	-0.00603741375	-0.00567511232	-0.00533783407	-0.00502459243	-0.00473306913	-0.0044625226	-0.00421065041	-0.00397688939	-0.00375916611	-0.00355698499	-0.00336845646	-0.00319309667	-0.00302920069	-0.00287623117	-0.00273271568	-0.0025980321	-0.00247087812	-0.00235051436	-0.00223578473	-0.00212577464	-0.00201947619	-0.00191579842	-0.00181380904	-0.00171222799	-0.00161014201	-0.00150600435	-0.00139893067	-0.00128702248	-0.00116941777	-0.0010438234	-0.000909344792	-0.000763218431	-0.000604481192	-0.000429789785	-0.00023816915
-0.0159888568	-0.015117851	-0.0142414304	-0.0133877677	-0.0125557782	-0.011762172	-0.0110041146	-0.0102903172	-0.00961736676	-0.0089882753	-0.00839990167	-0.00785210612	-0.00734233831	-0.0068688763	-0.00642980454	-0.00602238002	-0.00564528752	-0.00529560972	-0.00497244425	-0.00467292633	-0.00439640387	-0.00414010427	-0.00390352868	-0.00368421038	-0.00348171875	-0.00329392376	-0.00312036014	-0.00295915088	-0.00280977923	-0.00267061711	-0.00254105723	-0.00241971927	-0.00230585241	-0.00219825996	-0.00209603772	-0.00199813889	-0.0019034473	-0.00181105072	-0.00171960196	-0.00162824548	-0.0015353778	-0.00144015559	-0.00134060765	-0.00123588857	-0.00112361086	-0.00100290464	-0.000870865461	-0.00072655892	-0.000566412328	-0.000389458341
-0.0168389188	-0.0158484573	-0.0148590621	-0.0139026259	-0.0129776832	-0.0121016986	-0.0112712384	-0.0104941297	-0.00976644984	-0.00909011592	-0.00846165795	-0.0078794551	-0.00734087485	-0.00684284486	-0.00638355241	-0.00595922262	-0.00556865004	-0.00520793002	-0.00487632797	-0.00457023785	-0.00428920034	-0.00402991796	-0.00379201014	-0.00357253218	-0.0033711559	-0.00318542303	-0.00301496024	-0.00285769379	-0.00271317113	-0.00257957531	-0.00245633106	-0.00234193572	-0.00223566675	-0.00213628582	-0.00204292129	-0.00195448528	-0.00186988263	-0.00178816959	-0.00170798621	-0.00162849817	-0.0015480768	-0.00146592613	-0.0013800575	-0.00128964132	-0.00119223743	-0.00108697469	-0.000970859843	-0.000842976695	-0.00069960788	-0.000539742315
-0.0177325155	-0.0166054688	-0.0154880644	-0.0144159836	-0.013387159	-0.0124198536	-0.0115097562	-0.0106635968	-0.00987678483	-0.00914975657	-0.00847864641	-0.00786026273	-0.00729183307	-0.00676869892	-0.00628907682	-0.00584801057	-0.00544441224	-0.00507337469	-0.00473427828	-0.00442268478	-0.00413826462	-0.00387714677	-0.00363908133	-0.00342069421	-0.00322172344	-0.0030393388	-0.00287324474	-0.00272113866	-0.00258260866	-0.00245572578	-0.0023399228	-0.00223360775	-0.00213606082	-0.00204599991	-0.00196254273	-0.00188460975	-0.00181111837	-0.00174113873	-0.00167331359	-0.00160684584	-0.00154005782	-0.00147221426	-0.00140129361	-0.00132656135	-0.00124552842	-0.00115739004	-0.00105904315	-0.000949615467	-0.000825267574	-0.000685006925
-0.0186573278	-0.0173665966	-0.0160984658	-0.0148926011	-0.0137461508	-0.0126773091	-0.0116807885	-0.0107611012	-0.00991306017	-0.00913433577	-0.00842088054	-0.00776721598	-0.00717059404	-0.00662429937	-0.00612672096	-0.00567126129	-0.00525711488	-0.00487819255	-0.00453408511	-0.0042193992	-0.00393398295	-0.00367327003	-0.00343719785	-0.00322192739	-0.00302731468	-0.00285014666	-0.00269021486	-0.00254493527	-0.00241397173	-0.00229526049	-0.00218829499	-0.00209139079	-0.00200386318	-0.0019243497	-0.0018519822	-0.00178567981	-0.00172438016	-0.00166719005	-0.00161279193	-0.00156040982	-0.00150838427	-0.00145601247	-0.00140127374	-0.00134351216	-0.00128023979	-0.00121073007	-0.00113184963	-0.00104275862	-0.000939544926	-0.000821239757
-0.0196246394	-0.0181447194	-0.0167040947	-0.0153467303	-0.0140686042	-0.0128871003	-0.0117956312	-0.0107961333	-0.00988257394	-0.00904934439	-0.00829208508	-0.00760246704	-0.00697777545	-0.00640901714	-0.00589474677	-0.0054264814	-0.00500363212	-0.00461873278	-0.00427160944	-0.00395591076	-0.00367163472	-0.0034134768	-0.00318149674	-0.00297133953	-0.00278296873	-0.00261286315	-0.00246086964	-0.00232415027	-0.00220242057	-0.00209344413	-0.00199676222	-0.0019106175	-0.00183436669	-0.00176663607	-0.00170655709	-0.00165306109	-0.00160507158	-0.00156174258	-0.00152178979	-0.00148450218	-0.00144826947	-0.00141246299	-0.00137507131	-0.00133552056	-0.00129132353	-0.00124186143	-0.00118401396	-0.00111704484	-0.0010369882	-0.000942958818
-0.0206084771	-0.0188979772	-0.0172524212	-0.015719605	-0.0142939741	-0.0129893427	-0.0117977415	-0.0107160755	-0.00973760583	-0.00885182591	-0.00805429204	-0.00733258488	-0.00668430185	-0.00609752837	-0.00557116838	-0.0050945698	-0.0046674525	-0.00428075519	-0.00393462092	-0.00362164468	-0.00334204056	-0.00308974708	-0.00286496637	-0.00266280027	-0.00248334512	-0.00232275968	-0.00218097661	-0.00205493551	-0.00194441834	-0.00184701007	-0.0017623119	-0.00168848211	-0.00162493832	-0.00157029272	-0.00152373893	-0.00148419988	-0.00145064379	-0.0014222442	-0.00139775487	-0.0013765379	-0.00135705129	-0.00133875991	-0.00131971654	-0.00129941835	-0.00127543422	-0.0012472392	-0.00121178356	-0.00116845701	-0.00111331719	-0.0010455916
-0.0216238952	-0.0196437738	-0.0177617505	-0.0160291135	-0.0144379589	-0.0129973811	-0.0116974865	-0.0105284706	-0.00948268646	-0.00854376131	-0.0077070627	-0.00695541658	-0.00628658659	-0.00568519665	-0.00515048278	-0.00466942411	-0.00424201583	-0.00385753057	-0.00351633854	-0.00320983841	-0.0029384605	-0.00269541242	-0.00248102193	-0.00228990197	-0.00212224046	-0.00197383839	-0.00184469711	-0.00173158622	-0.00163433793	-0.00155043759	-0.00147953815	-0.0014197288	-0.00137045685	-0.001330294	-0.0012985218	-0.00127408529	-0.00125603998	-0.00124362022	-0.00123559799	-0.00123140787	-0.00122956619	-0.00122964606	-0.0012298029	-0.00122963963	-0.00122682511	-0.00122094443	-0.00120905436	-0.00119069272	-0.00116200265	-0.00112235113
-0.0226127404	-0.0202985029	-0.0181358033	-0.0161743609	-0.0144030942	-0.0128199306	-0.011412937	-0.0101608094	-0.00905534498	-0.00807156463	-0.00720503724	-0.00643260037	-0.00575243134	-0.00514507042	-0.00461024517	-0.0041323267	-0.0037116887	-0.00333593753	-0.00300569034	-0.00271119868	-0.00245311206	-0.00222393026	-0.00202413705	-0.00184791965	-0.00169556718	-0.0015625592	-0.00144899264	-0.00135145866	-0.00126986647	-0.00120163279	-0.0011464852	-0.00110245973	-0.00106907259	-0.00104486235	-0.00102919649	-0.00102103936	-0.00101955612	-0.00102402922	-0.00103333678	-0.00104696294	-0.00106352966	-0.00108268407	-0.00110271596	-0.00112334636	-0.00114239926	-0.00115959049	-0.00117213034	-0.0011796901	-0.00117861105	-0.001168401
-0.0235965442	-0.02088607	-0.0183973965	-0.0161755726	-0.0142047055	-0.0124675748	-0.010949368	-0.00961424887	-0.00845308071	-0.00743010332	-0.00654095876	-0.00575544846	-0.00507209467	-0.00446693971	-0.00394003178	-0.00347291193	-0.00306628252	-0.00270605563	-0.00239305836	-0.00211652232	-0.00187723065	-0.00166698957	-0.00148642672	-0.00132933718	-0.0011961344	-0.00108207174	-0.000987337816	-0.000908353954	-0.000845105618	-0.00079494166	-0.000757664926	-0.00073131677	-0.000715519869	-0.000708834117	-0.000710695246	-0.000720082663	-0.000736256467	-0.000758529036	-0.00078596273	-0.000818102905	-0.000853720588	-0.000892532508	-0.000932982804	-0.000974888537	-0.00101628712	-0.0010570281	-0.00109455353	-0.00112864053	-0.00115594955	-0.00117612641
-0.0244342269	-0.0212286174	-0.0183626061	-0.0158557213	-0.0136855303	-0.0118038141	-0.0101928827	-0.00879466923	-0.00759954206	-0.00655787588	-0.00566576365	-0.00488499259	-0.0042146927	-0.00362634576	-0.00312044706	-0.00267590409	-0.00229378121	-0.00195848753	-0.00167111058	-0.00142005656	-0.00120625899	-0.00102102575	-0.000865115183	-0.000732032855	-0.000622316128	-0.000531100719	-0.000458672328	-0.000401368273	-0.000359275791	-0.000329691512	-0.000312524927	-0.000305823746	-0.000309342343	-0.000321669197	-0.000342361248	-0.000370420836	-0.000405242456	-0.000446156535	-0.000492412862	-0.000543605434	-0.00059871432	-0.000657513823	-0.000718674861	-0.000782074637	-0.000846015688	-0.000910449776	-0.000973127795	-0.0010339509	-0.00108992799	-0.0011408742
-0.025157795	-0.0213576282	-0.0180548472	-0.0152303359	-0.0128514474	-0.0108271674	-0.00913545986	-0.00768975461	-0.00647921499	-0.00543783608	-0.00456165235	-0.00380353069	-0.00316299312	-0.0026068117	-0.00213590909	-0.00172673448	-0.00138064863	-0.00108070083	-0.000828274814	-0.000611085912	-0.000430280546	-0.000276856239	-0.000151702903	-4.81450615e-05	3.3178187e-05	9.71683206e-05	0.000143396315	0.000175530503	0.000193342249	0.000199537391	0.000194077632	0.000178917394	0.000154166053	0.000121204785	8.03049982e-05	3.24069719e-05	-2.20769932e-05	-8.24850196e-05	-0.000148251977	-0.000218986974	-0.000293934797	-0.000372892211	-0.000454859879	-0.000539734555	-0.00062615769	-0.000714109139	-0.000801759543	-0.000889082478	-0.000973563306	-0.00105511434
-0.02539611	-0.0208749695	-0.017117743	-0.0139948746	-0.0114601858	-0.00934875768	-0.00763433494	-0.00619309638	-0.00501358214	-0.00401270551	-0.00318682076	-0.002481055	-0.00189544779	-0.00139327511	-0.000975970398	-0.000618417798	-0.000322324118	-7.00598733e-05	0.000136722948	0.000310574094	0.000450119553	0.000564406033	0.000652391418	0.000720699941	0.000768570052	0.000800833989	0.00081691615	0.000820388073	0.000810883576	0.000791020025	0.000760603418	0.000721542364	0.000673780199	0.00061867527	0.000556288736	0.000487530002	0.000412574738	0.000332060247	0.000246321292	0.00015574749	6.08077781e-05	-3.82943457e-05	-0.000140906084	-0.000246941159	-0.000355428058	-0.000466356161	-0.000578371695	-0.000691492136	-0.000803772841	-0.000915190583
-0.0251888382	-0.0198070253	-0.0155553655	-0.0121381917	-0.00948749397	-0.00733745447	-0.0056544168	-0.00426911855	-0.00316806135	-0.00225011563	-0.00151152908	-0.000890653598	-0.000387939949	3.57942814e-05	0.000378483266	0.0006660862	0.000896329108	0.00108694047	0.00123589488	0.00135565773	0.00144452663	0.00151139268	0.00155494848	0.00158157283	0.00159027067	0.00158572515	0.00156720178	0.00153809382	0.00149786811	0.00144898117	0.00139102687	0.00132582618	0.00125310494	0.0011741978	0.00108891388	0.000998179332	0.000901900022	0.000800681103	0.000694552468	0.000583923966	0.00046892197	0.000349811551	0.00022686709	0.000100222076	-2.96640779e-05	-0.000162705198	-0.000298149293	-0.000435921079	-0.000574808832	-0.000714696852
-0.0235172474	-0.0172645148	-0.012709602	-0.00919127797	-0.0066168463	-0.00458806199	-0.0030646877	-0.00183870213	-0.000895597074	-0.000124893121	0.000476417108	0.000971264259	0.00135818779	0.00167577407	0.00192112545	0.00211929934	0.0022673666	0.00238217717	0.00246126984	0.00251637393	0.00254548613	0.00255691581	0.00254908755	0.00252791205	0.00249214659	0.00244612201	0.00238890977	0.00232363462	0.00224955244	0.0021689271	0.00208112797	0.00198783967	0.00188854177	0.0017844807	0.0016752031	0.0015616289	0.00144337628	0.00132106499	0.00119437182	0.00106374122	0.000928923602	0.000790252398	0.00064757835	0.000501122071	0.000350806727	0.000196823168	3.92898078e-05	-0.000121576641	-0.000285357999	-0.000451794221
-0.020372899	-0.0131953916	-0.00849862129	-0.00506356245	-0.00275830471	-0.00101845875	0.000207041011	0.00115993389	0.00185573053	0.00240650744	0.00281316068	0.00313501304	0.00336819008	0.00354800139	0.00366987986	0.00375649585	0.00380374544	0.00382680094	0.00382239541	0.00380101052	0.00376013524	0.00370718551	0.00364017965	0.00356441248	0.0034782978	0.00338566318	0.00328524615	0.00317985038	0.00306844551	0.0029531037	0.00283292366	0.00270941974	0.00258177467	0.00245110454	0.00231665944	0.00217934709	0.00203843731	0.00189463055	0.00174719583	0.00159666959	0.00144235199	0.00128469275	0.00112301206	0.000957709578	0.000788102833	0.000614625933	0.000436617343	0.00025458963	6.79790227e-05	-0.000122580153
-0.013000657	-0.0058790552	-0.00196593397	0.000706093755	0.00229671536	0.00342757449	0.00415344517	0.00468615647	0.00503670031	0.00529326806	0.00545160487	0.00555776446	0.00560414795	0.00561883307	0.00559499422	0.00555107703	0.00548167306	0.00539928505	0.00529979473	0.00519185219	0.00507237304	0.00494748707	0.0048148016	0.00467872662	0.00453733757	0.00439380525	0.00424651538	0.00409782163	0.00394638157	0.00379399156	0.00363943838	0.00348404949	0.00332667918	0.00316834543	0.00300795405	0.00284638253	0.00268252403	0.00251713572	0.00234908244	0.00217900776	0.00200573917	0.00182987454	0.00165018206	0.00146728215	0.0012798447	0.00108859516	0.000892079306	0.000691154635	0.000484264267	0.000272477416
-0.0010150695	0.00507689445	0.00719277498	0.00834562496	0.00871094399	0.0088677854	0.0088572207	0.00880051892	0.00869080736	0.00856826759	0.00841626471	0.00825867964	0.00808081294	0.00790007739	0.00770573159	0.00751053349	0.0073070313	0.00710436093	0.00689712727	0.00669178098	0.00648435608	0.00627945011	0.00607407656	0.00587160749	0.00566965746	0.00547066898	0.00527258884	0.00507725007	0.0048828964	0.00469100742	0.00449997353	0.00431095488	0.00412240769	0.00393531534	0.0037481549	0.00356178344	0.00337466738	0.00318763299	0.00299909504	0.00280985718	0.0026182105	0.00242498651	0.00222832247	0.00202917901	0.00182545173	0.00161828407	0.00140533151	0.00118797731	0.00096351743	0.000733682252
0.00128217589	0.00151088216	0.00174527762	0.00196697257	0.00217609479	0.00236762692	0.00254135464	0.00269589607	0.00283090996	0.0029463495	0.00304177139	0.00311783586	0.0031740199	0.00321149732	0.00322966526	0.00323007559	0.00321205051	0.00317746068	0.00312555613	0.00305845414	0.00297535107	0.00287853619	0.00276715987	0.00264364153	0.00250708388	0.00236002107	0.0022015241	0.0020341863	0.00185705411	0.00167278074	0.00148039852	0.00128258752	0.00107837993	0.000870459453	0.000657880958	0.000443325943	0.000225869328	8.16944296e-06	-0.000210644053	-0.000427951794	-0.000644573433	-0.000857925009	-0.00106876772	-0.00127457111	-0.00147601927	-0.00167065398	-0.00185908424	-0.0020389221	-0.00221070542	-0.00237214142
0.00153193786	0.00175185607	0.00198919041	0.00221814285	0.00243879012	0.0026424587	0.00282895492	0.00299541161	0.00314147433	0.0032665417	0.00337013382	0.00345272253	0.00351372866	0.00355430904	0.00357379423	0.00357382029	0.00355363004	0.00351522779	0.00345777523	0.00338358304	0.00329175016	0.00318478753	0.0030617453	0.00292528267	0.00277439997	0.00261189492	0.00243672821	0.0022517707	0.00205595527	0.00185222276	0.00163948985	0.00142073602	0.00119487543	0.000964890351	0.000729719999	0.000492351545	0.000251746631	1.08655448e-05	-0.000231272303	-0.000471747976	-0.00071148119	-0.000947589487	-0.00118093626	-0.00140869812	-0.00163164884	-0.00184704772	-0.0020555877	-0.00225460539	-0.00244471818	-0.0026233693
0.00177936754	0.00200825868	0.0022497366	0.00248415349	0.00271154093	0.00292274007	0.00311750933	0.00329193975	0.00344564617	0.00357740232	0.00368669197	0.00377369345	0.00383777391	0.00387999926	0.00389963857	0.00389836263	0.00387534298	0.00383267702	0.00376944727	0.00368811856	0.00358770174	0.00347090017	0.00333666683	0.00318787452	0.00302342556	0.00284635724	0.00265552282	0.0024540475	0.0022407562	0.00201885211	0.00178714427	0.00154888371	0.00130287346	0.0010523696	0.000796201946	0.000537640038	0.000275536751	1.31295493e-05	-0.00025066873	-0.000512659415	-0.000773861917	-0.00103111615	-0.00128538788	-0.00153358085	-0.00177656031	-0.00201131971	-0.00223863703	-0.00245559474	-0.00266289134	-0.00285772214
0.00201742036	0.00226070712	0.00251021688	0.0027520738	0.0029862745	0.00320425563	0.00340574455	0.00358643581	0.00374591278	0.00388257446	0.00399586574	0.00408574913	0.00415153981	0.00419422858	0.00421302282	0.00420962222	0.0041831267	0.00413571767	0.00406640083	0.00397777722	0.00386877199	0.00374226345	0.00359710888	0.00343638042	0.00325888187	0.00306787219	0.00286209915	0.00264492667	0.00241507116	0.00217598005	0.0019263554	0.00166970224	0.00140471408	0.001134906	0.000858996706	0.00058051618	0.000298212257	1.5584095e-05	-0.000268563088	-0.000550769071	-0.00083215584	-0.00110930329	-0.00138327627	-0.00165072371	-0.00191260589	-0.0021656654	-0.00241077035	-0.00264476152	-0.00286841823	-0.00307870359
0.00224604714	0.00250905833	0.0027705586	0.00302184764	0.003262919	0.0034869284	0.00369357218	0.00387880222	0.00404216861	0.00418194528	0.00429753585	0.00438876107	0.00445488955	0.00449685204	0.00451379789	0.00450744247	0.00447681966	0.00442418108	0.00434846349	0.00425238245	0.00413478548	0.00399869909	0.00384289277	0.00367061876	0.00348059012	0.00327626376	0.00305628872	0.00282423998	0.0025787356	0.00232344753	0.00205697638	0.00178305195	0.00150026634	0.00121237302	0.000917987662	0.000620874439	0.000319681374	1.81429254e-05	-0.000285032713	-0.000586145991	-0.000886418195	-0.00118219669	-0.00147463831	-0.00176015939	-0.00203980855	-0.00231010022	-0.002571994	-0.00282210716	-0.0030612949	-0.00328630873
0.00246614465	0.00274993333	0.00302538721	0.00328758431	0.00353650373	0.00376696796	0.00397864449	0.00416798982	0.00433452049	0.00447658534	0.00459354546	0.00468520439	0.00475078234	0.00479121023	0.00480557688	0.00479563864	0.00476036002	0.0047020816	0.00461966595	0.00451594506	0.00438968462	0.00424405876	0.0040777471	0.00389417925	0.00369197022	0.00347476705	0.00324111865	0.00299480397	0.00273433781	0.00246360596	0.0021811027	0.00189077522	0.00159110853	0.00128608308	0.000974205126	0.000659463519	0.000340400426	2.09783351e-05	-0.000300198285	-0.000619204036	-0.000937365068	-0.00125080543	-0.00156077641	-0.00186347292	-0.00216003859	-0.00244677231	-0.00272472561	-0.00299030145	-0.00324443634	-0.00348368059
0.00267772223	0.00298329433	0.0032746855	0.00354926766	0.00380701249	0.00404435034	0.00426092716	0.0044539515	0.00462291121	0.00476642209	0.00488380753	0.00497497521	0.00503910154	0.00507717041	0.00508821699	0.00507405363	0.00503358134	0.00496923927	0.00487982219	0.00476827028	0.00463327386	0.00447814105	0.00430147202	0.0041068591	0.00389282672	0.00366318924	0.00341640626	0.00315644224	0.00288171706	0.00259630448	0.00229860102	0.00199275084	0.00167713869	0.00135594955	0.00102758521	0.000696235134	0.000360344802	2.40832041e-05	-0.000314042789	-0.000649908352	-0.000984937619	-0.00131505344	-0.00164159068	-0.00196054786	-0.0022731607	-0.00257553244	-0.00286879662	-0.00314916461	-0.00341764902	-0.00367061819
0.00288251459	0.00320969432	0.00351763426	0.00380527578	0.00407257884	0.00431730684	0.00453908145	0.004735866	0.00490711534	0.00505180415	0.00516921505	0.00525944646	0.00532162555	0.0053568509	0.00536409981	0.0053452861	0.00529924318	0.00522853075	0.00513186993	0.00501232714	0.00486851139	0.00470387693	0.00451693514	0.0043114437	0.00408583153	0.00384408375	0.00358455818	0.00331140486	0.00302294242	0.00272343213	0.00241116318	0.00209047135	0.00175963334	0.0014230315	0.00107895822	0.000731799183	0.000379892974	2.76065889e-05	-0.000326659815	-0.000678585228	-0.00102969849	-0.00137572723	-0.00171810246	-0.0020526316	-0.00238064893	-0.00269806486	-0.00300610009	-0.00330078281	-0.0035832115	-0.00384957284
0.00308056099	0.00342914436	0.0037542335	0.00405559312	0.00433317527	0.00458579247	0.00481304652	0.00501364996	0.00518703111	0.00533260397	0.00544961902	0.00553844374	0.00559816177	0.00563003584	0.00563299437	0.0056090817	0.00555707703	0.00547967066	0.00537551808	0.00524781173	0.00509509014	0.00492094977	0.00472382448	0.00450762027	0.00427068231	0.00401714844	0.00374528811	0.00345941822	0.00315776475	0.00284475267	0.0025185776	0.0021837434	0.00183843164	0.00148719388	0.00112822287	0.000766077214	0.000399002129	3.15347607e-05	-0.000338023023	-0.000705179805	-0.00107155675	-0.00143270945	-0.00179015826	-0.00213954299	-0.00248228871	-0.00281413276	-0.00313637271	-0.00344487568	-0.00374081937	-0.00402022444
0.00327330306	0.00364285555	0.00398510793	0.00430037806	0.0045886076	0.00484944458	0.00508246784	0.00528707195	0.00546265358	0.00560908578	0.00572557977	0.00581281413	0.00586982368	0.00589808746	0.0058964758	0.00586720475	0.00580898983	0.00572468356	0.00561286658	0.00547688395	0.00531519311	0.00513154814	0.00492429508	0.00469750344	0.00444942161	0.0041843502	0.00390046048	0.00360223983	0.00328780812	0.00296176135	0.00262218914	0.00227376461	0.00191456058	0.00154929943	0.00117606349	0.000799583883	0.000417998057	3.60118257e-05	-0.000348182616	-0.000729922388	-0.001110932	-0.00148659917	-0.00185854577	-0.00222224495	-0.00257921767	-0.00292503171	-0.00326107237	-0.00358304677	-0.00389221603	-0.00418443662
[truncated: 215 more rows]
[truncated: 25 more columns]
