# Supplementary material for: Coupled constitutive relations: a second law based higher-order closure for hydrodynamics
Source: Proc Math Phys Eng Sci. 2018 Oct 17;474(2218):20180323. doi: 10.1098/rspa.2018.0323 (PMC6237507; doi:10.1098/rspa.2018.0323)
Supplement: NSFNonLinear75B75Kn0.070711vWall0.20982.txt [file rspa20180323supp4.txt]

0.0131578947	0.0263157895	0.0394736842	0.0526315789	0.0657894737	0.0789473684	0.0921052632	0.105263158	0.118421053	0.131578947	0.144736842	0.157894737	0.171052632	0.184210526	0.197368421	0.210526316	0.223684211	0.236842105	0.25	0.263157895	0.276315789	0.289473684	0.302631579	0.315789474	0.328947368	0.342105263	0.355263158	0.368421053	0.381578947	0.394736842	0.407894737	0.421052632	0.434210526	0.447368421	0.460526316	0.473684211	0.486842105	0.5	0.513157895	0.526315789	0.539473684	0.552631579	0.565789474	0.578947368	0.592105263	0.605263158	0.618421053	0.631578947	0.644736842	0.657894737
0.0131578947	0.0263157895	0.0394736842	0.0526315789	0.0657894737	0.0789473684	0.0921052632	0.105263158	0.118421053	0.131578947	0.144736842	0.157894737	0.171052632	0.184210526	0.197368421	0.210526316	0.223684211	0.236842105	0.25	0.263157895	0.276315789	0.289473684	0.302631579	0.315789474	0.328947368	0.342105263	0.355263158	0.368421053	0.381578947	0.394736842	0.407894737	0.421052632	0.434210526	0.447368421	0.460526316	0.473684211	0.486842105	0.5	0.513157895	0.526315789	0.539473684	0.552631579	0.565789474	0.578947368	0.592105263	0.605263158	0.618421053	0.631578947	0.644736842	0.657894737
0.0131578947	0.0263157895	0.0394736842	0.0526315789	0.0657894737	0.0789473684	0.0921052632	0.105263158	0.118421053	0.131578947	0.144736842	0.157894737	0.171052632	0.184210526	0.197368421	0.210526316	0.223684211	0.236842105	0.25	0.263157895	0.276315789	0.289473684	0.302631579	0.315789474	0.328947368	0.342105263	0.355263158	0.368421053	0.381578947	0.394736842	0.407894737	0.421052632	0.434210526	0.447368421	0.460526316	0.473684211	0.486842105	0.5	0.513157895	0.526315789	0.539473684	0.552631579	0.565789474	0.578947368	0.592105263	0.605263158	0.618421053	0.631578947	0.644736842	0.657894737
0.0131578947	0.0263157895	0.0394736842	0.0526315789	0.0657894737	0.0789473684	0.0921052632	0.105263158	0.118421053	0.131578947	0.144736842	0.157894737	0.171052632	0.184210526	0.197368421	0.210526316	0.223684211	0.236842105	0.25	0.263157895	0.276315789	0.289473684	0.302631579	0.315789474	0.328947368	0.342105263	0.355263158	0.368421053	0.381578947	0.394736842	0.407894737	0.421052632	0.434210526	0.447368421	0.460526316	0.473684211	0.486842105	0.5	0.513157895	0.526315789	0.539473684	0.552631579	0.565789474	0.578947368	0.592105263	0.605263158	0.618421053	0.631578947	0.644736842	0.657894737
0.0131578947	0.0263157895	0.0394736842	0.0526315789	0.0657894737	0.0789473684	0.0921052632	0.105263158	0.118421053	0.131578947	0.144736842	0.157894737	0.171052632	0.184210526	0.197368421	0.210526316	0.223684211	0.236842105	0.25	0.263157895	0.276315789	0.289473684	0.302631579	0.315789474	0.328947368	0.342105263	0.355263158	0.368421053	0.381578947	0.394736842	0.407894737	0.421052632	0.434210526	0.447368421	0.460526316	0.473684211	0.486842105	0.5	0.513157895	0.526315789	0.539473684	0.552631579	0.565789474	0.578947368	0.592105263	0.605263158	0.618421053	0.631578947	0.644736842	0.657894737
0.0131578947	0.0263157895	0.0394736842	0.0526315789	0.0657894737	0.0789473684	0.0921052632	0.105263158	0.118421053	0.131578947	0.144736842	0.157894737	0.171052632	0.184210526	0.197368421	0.210526316	0.223684211	0.236842105	0.25	0.263157895	0.276315789	0.289473684	0.302631579	0.315789474	0.328947368	0.342105263	0.355263158	0.368421053	0.381578947	0.394736842	0.407894737	0.421052632	0.434210526	0.447368421	0.460526316	0.473684211	0.486842105	0.5	0.513157895	0.526315789	0.539473684	0.552631579	0.565789474	0.578947368	0.592105263	0.605263158	0.618421053	0.631578947	0.644736842	0.657894737
0.0131578947	0.0263157895	0.0394736842	0.0526315789	0.0657894737	0.0789473684	0.0921052632	0.105263158	0.118421053	0.131578947	0.144736842	0.157894737	0.171052632	0.184210526	0.197368421	0.210526316	0.223684211	0.236842105	0.25	0.263157895	0.276315789	0.289473684	0.302631579	0.315789474	0.328947368	0.342105263	0.355263158	0.368421053	0.381578947	0.394736842	0.407894737	0.421052632	0.434210526	0.447368421	0.460526316	0.473684211	0.486842105	0.5	0.513157895	0.526315789	0.539473684	0.552631579	0.565789474	0.578947368	0.592105263	0.605263158	0.618421053	0.631578947	0.644736842	0.657894737
0.0131578947	0.0263157895	0.0394736842	0.0526315789	0.0657894737	0.0789473684	0.0921052632	0.105263158	0.118421053	0.131578947	0.144736842	0.157894737	0.171052632	0.184210526	0.197368421	0.210526316	0.223684211	0.236842105	0.25	0.263157895	0.276315789	0.289473684	0.302631579	0.315789474	0.328947368	0.342105263	0.355263158	0.368421053	0.381578947	0.394736842	0.407894737	0.421052632	0.434210526	0.447368421	0.460526316	0.473684211	0.486842105	0.5	0.513157895	0.526315789	0.539473684	0.552631579	0.565789474	0.578947368	0.592105263	0.605263158	0.618421053	0.631578947	0.644736842	0.657894737
0.0131578947	0.0263157895	0.0394736842	0.0526315789	0.0657894737	0.0789473684	0.0921052632	0.105263158	0.118421053	0.131578947	0.144736842	0.157894737	0.171052632	0.184210526	0.197368421	0.210526316	0.223684211	0.236842105	0.25	0.263157895	0.276315789	0.289473684	0.302631579	0.315789474	0.328947368	0.342105263	0.355263158	0.368421053	0.381578947	0.394736842	0.407894737	0.421052632	0.434210526	0.447368421	0.460526316	0.473684211	0.486842105	0.5	0.513157895	0.526315789	0.539473684	0.552631579	0.565789474	0.578947368	0.592105263	0.605263158	0.618421053	0.631578947	0.644736842	0.657894737
0.0131578947	0.0263157895	0.0394736842	0.0526315789	0.0657894737	0.0789473684	0.0921052632	0.105263158	0.118421053	0.131578947	0.144736842	0.157894737	0.171052632	0.184210526	0.197368421	0.210526316	0.223684211	0.236842105	0.25	0.263157895	0.276315789	0.289473684	0.302631579	0.315789474	0.328947368	0.342105263	0.355263158	0.368421053	0.381578947	0.394736842	0.407894737	0.421052632	0.434210526	0.447368421	0.460526316	0.473684211	0.486842105	0.5	0.513157895	0.526315789	0.539473684	0.552631579	0.565789474	0.578947368	0.592105263	0.605263158	0.618421053	0.631578947	0.644736842	0.657894737
0.0131578947	0.0263157895	0.0394736842	0.0526315789	0.0657894737	0.0789473684	0.0921052632	0.105263158	0.118421053	0.131578947	0.144736842	0.157894737	0.171052632	0.184210526	0.197368421	0.210526316	0.223684211	0.236842105	0.25	0.263157895	0.276315789	0.289473684	0.302631579	0.315789474	0.328947368	0.342105263	0.355263158	0.368421053	0.381578947	0.394736842	0.407894737	0.421052632	0.434210526	0.447368421	0.460526316	0.473684211	0.486842105	0.5	0.513157895	0.526315789	0.539473684	0.552631579	0.565789474	0.578947368	0.592105263	0.605263158	0.618421053	0.631578947	0.644736842	0.657894737
0.0131578947	0.0263157895	0.0394736842	0.0526315789	0.0657894737	0.0789473684	0.0921052632	0.105263158	0.118421053	0.131578947	0.144736842	0.157894737	0.171052632	0.184210526	0.197368421	0.210526316	0.223684211	0.236842105	0.25	0.263157895	0.276315789	0.289473684	0.302631579	0.315789474	0.328947368	0.342105263	0.355263158	0.368421053	0.381578947	0.394736842	0.407894737	0.421052632	0.434210526	0.447368421	0.460526316	0.473684211	0.486842105	0.5	0.513157895	0.526315789	0.539473684	0.552631579	0.565789474	0.578947368	0.592105263	0.605263158	0.618421053	0.631578947	0.644736842	0.657894737
0.0131578947	0.0263157895	0.0394736842	0.0526315789	0.0657894737	0.0789473684	0.0921052632	0.105263158	0.118421053	0.131578947	0.144736842	0.157894737	0.171052632	0.184210526	0.197368421	0.210526316	0.223684211	0.236842105	0.25	0.263157895	0.276315789	0.289473684	0.302631579	0.315789474	0.328947368	0.342105263	0.355263158	0.368421053	0.381578947	0.394736842	0.407894737	0.421052632	0.434210526	0.447368421	0.460526316	0.473684211	0.486842105	0.5	0.513157895	0.526315789	0.539473684	0.552631579	0.565789474	0.578947368	0.592105263	0.605263158	0.618421053	0.631578947	0.644736842	0.657894737
0.0131578947	0.0263157895	0.0394736842	0.0526315789	0.0657894737	0.0789473684	0.0921052632	0.105263158	0.118421053	0.131578947	0.144736842	0.157894737	0.171052632	0.184210526	0.197368421	0.210526316	0.223684211	0.236842105	0.25	0.263157895	0.276315789	0.289473684	0.302631579	0.315789474	0.328947368	0.342105263	0.355263158	0.368421053	0.381578947	0.394736842	0.407894737	0.421052632	0.434210526	0.447368421	0.460526316	0.473684211	0.486842105	0.5	0.513157895	0.526315789	0.539473684	0.552631579	0.565789474	0.578947368	0.592105263	0.605263158	0.618421053	0.631578947	0.644736842	0.657894737
0.0131578947	0.0263157895	0.0394736842	0.0526315789	0.0657894737	0.0789473684	0.0921052632	0.105263158	0.118421053	0.131578947	0.144736842	0.157894737	0.171052632	0.184210526	0.197368421	0.210526316	0.223684211	0.236842105	0.25	0.263157895	0.276315789	0.289473684	0.302631579	0.315789474	0.328947368	0.342105263	0.355263158	0.368421053	0.381578947	0.394736842	0.407894737	0.421052632	0.434210526	0.447368421	0.460526316	0.473684211	0.486842105	0.5	0.513157895	0.526315789	0.539473684	0.552631579	0.565789474	0.578947368	0.592105263	0.605263158	0.618421053	0.631578947	0.644736842	0.657894737
0.0131578947	0.0263157895	0.0394736842	0.0526315789	0.0657894737	0.0789473684	0.0921052632	0.105263158	0.118421053	0.131578947	0.144736842	0.157894737	0.171052632	0.184210526	0.197368421	0.210526316	0.223684211	0.236842105	0.25	0.263157895	0.276315789	0.289473684	0.302631579	0.315789474	0.328947368	0.342105263	0.355263158	0.368421053	0.381578947	0.394736842	0.407894737	0.421052632	0.434210526	0.447368421	0.460526316	0.473684211	0.486842105	0.5	0.513157895	0.526315789	0.539473684	0.552631579	0.565789474	0.578947368	0.592105263	0.605263158	0.618421053	0.631578947	0.644736842	0.657894737
0.0131578947	0.0263157895	0.0394736842	0.0526315789	0.0657894737	0.0789473684	0.0921052632	0.105263158	0.118421053	0.131578947	0.144736842	0.157894737	0.171052632	0.184210526	0.197368421	0.210526316	0.223684211	0.236842105	0.25	0.263157895	0.276315789	0.289473684	0.302631579	0.315789474	0.328947368	0.342105263	0.355263158	0.368421053	0.381578947	0.394736842	0.407894737	0.421052632	0.434210526	0.447368421	0.460526316	0.473684211	0.486842105	0.5	0.513157895	0.526315789	0.539473684	0.552631579	0.565789474	0.578947368	0.592105263	0.605263158	0.618421053	0.631578947	0.644736842	0.657894737
0.0131578947	0.0263157895	0.0394736842	0.0526315789	0.0657894737	0.0789473684	0.0921052632	0.105263158	0.118421053	0.131578947	0.144736842	0.157894737	0.171052632	0.184210526	0.197368421	0.210526316	0.223684211	0.236842105	0.25	0.263157895	0.276315789	0.289473684	0.302631579	0.315789474	0.328947368	0.342105263	0.355263158	0.368421053	0.381578947	0.394736842	0.407894737	0.421052632	0.434210526	0.447368421	0.460526316	0.473684211	0.486842105	0.5	0.513157895	0.526315789	0.539473684	0.552631579	0.565789474	0.578947368	0.592105263	0.605263158	0.618421053	0.631578947	0.644736842	0.657894737
0.0131578947	0.0263157895	0.0394736842	0.0526315789	0.0657894737	0.0789473684	0.0921052632	0.105263158	0.118421053	0.131578947	0.144736842	0.157894737	0.171052632	0.184210526	0.197368421	0.210526316	0.223684211	0.236842105	0.25	0.263157895	0.276315789	0.289473684	0.302631579	0.315789474	0.328947368	0.342105263	0.355263158	0.368421053	0.381578947	0.394736842	0.407894737	0.421052632	0.434210526	0.447368421	0.460526316	0.473684211	0.486842105	0.5	0.513157895	0.526315789	0.539473684	0.552631579	0.565789474	0.578947368	0.592105263	0.605263158	0.618421053	0.631578947	0.644736842	0.657894737
0.0131578947	0.0263157895	0.0394736842	0.0526315789	0.0657894737	0.0789473684	0.0921052632	0.105263158	0.118421053	0.131578947	0.144736842	0.157894737	0.171052632	0.184210526	0.197368421	0.210526316	0.223684211	0.236842105	0.25	0.263157895	0.276315789	0.289473684	0.302631579	0.315789474	0.328947368	0.342105263	0.355263158	0.368421053	0.381578947	0.394736842	0.407894737	0.421052632	0.434210526	0.447368421	0.460526316	0.473684211	0.486842105	0.5	0.513157895	0.526315789	0.539473684	0.552631579	0.565789474	0.578947368	0.592105263	0.605263158	0.618421053	0.631578947	0.644736842	0.657894737
0.0131578947	0.0263157895	0.0394736842	0.0526315789	0.0657894737	0.0789473684	0.0921052632	0.105263158	0.118421053	0.131578947	0.144736842	0.157894737	0.171052632	0.184210526	0.197368421	0.210526316	0.223684211	0.236842105	0.25	0.263157895	0.276315789	0.289473684	0.302631579	0.315789474	0.328947368	0.342105263	0.355263158	0.368421053	0.381578947	0.394736842	0.407894737	0.421052632	0.434210526	0.447368421	0.460526316	0.473684211	0.486842105	0.5	0.513157895	0.526315789	0.539473684	0.552631579	0.565789474	0.578947368	0.592105263	0.605263158	0.618421053	0.631578947	0.644736842	0.657894737
0.0131578947	0.0263157895	0.0394736842	0.0526315789	0.0657894737	0.0789473684	0.0921052632	0.105263158	0.118421053	0.131578947	0.144736842	0.157894737	0.171052632	0.184210526	0.197368421	0.210526316	0.223684211	0.236842105	0.25	0.263157895	0.276315789	0.289473684	0.302631579	0.315789474	0.328947368	0.342105263	0.355263158	0.368421053	0.381578947	0.394736842	0.407894737	0.421052632	0.434210526	0.447368421	0.460526316	0.473684211	0.486842105	0.5	0.513157895	0.526315789	0.539473684	0.552631579	0.565789474	0.578947368	0.592105263	0.605263158	0.618421053	0.631578947	0.644736842	0.657894737
0.0131578947	0.0263157895	0.0394736842	0.0526315789	0.0657894737	0.0789473684	0.0921052632	0.105263158	0.118421053	0.131578947	0.144736842	0.157894737	0.171052632	0.184210526	0.197368421	0.210526316	0.223684211	0.236842105	0.25	0.263157895	0.276315789	0.289473684	0.302631579	0.315789474	0.328947368	0.342105263	0.355263158	0.368421053	0.381578947	0.394736842	0.407894737	0.421052632	0.434210526	0.447368421	0.460526316	0.473684211	0.486842105	0.5	0.513157895	0.526315789	0.539473684	0.552631579	0.565789474	0.578947368	0.592105263	0.605263158	0.618421053	0.631578947	0.644736842	0.657894737
0.0131578947	0.0263157895	0.0394736842	0.0526315789	0.0657894737	0.0789473684	0.0921052632	0.105263158	0.118421053	0.131578947	0.144736842	0.157894737	0.171052632	0.184210526	0.197368421	0.210526316	0.223684211	0.236842105	0.25	0.263157895	0.276315789	0.289473684	0.302631579	0.315789474	0.328947368	0.342105263	0.355263158	0.368421053	0.381578947	0.394736842	0.407894737	0.421052632	0.434210526	0.447368421	0.460526316	0.473684211	0.486842105	0.5	0.513157895	0.526315789	0.539473684	0.552631579	0.565789474	0.578947368	0.592105263	0.605263158	0.618421053	0.631578947	0.644736842	0.657894737
0.0131578947	0.0263157895	0.0394736842	0.0526315789	0.0657894737	0.0789473684	0.0921052632	0.105263158	0.118421053	0.131578947	0.144736842	0.157894737	0.171052632	0.184210526	0.197368421	0.210526316	0.223684211	0.236842105	0.25	0.263157895	0.276315789	0.289473684	0.302631579	0.315789474	0.328947368	0.342105263	0.355263158	0.368421053	0.381578947	0.394736842	0.407894737	0.421052632	0.434210526	0.447368421	0.460526316	0.473684211	0.486842105	0.5	0.513157895	0.526315789	0.539473684	0.552631579	0.565789474	0.578947368	0.592105263	0.605263158	0.618421053	0.631578947	0.644736842	0.657894737
0.0131578947	0.0263157895	0.0394736842	0.0526315789	0.0657894737	0.0789473684	0.0921052632	0.105263158	0.118421053	0.131578947	0.144736842	0.157894737	0.171052632	0.184210526	0.197368421	0.210526316	0.223684211	0.236842105	0.25	0.263157895	0.276315789	0.289473684	0.302631579	0.315789474	0.328947368	0.342105263	0.355263158	0.368421053	0.381578947	0.394736842	0.407894737	0.421052632	0.434210526	0.447368421	0.460526316	0.473684211	0.486842105	0.5	0.513157895	0.526315789	0.539473684	0.552631579	0.565789474	0.578947368	0.592105263	0.605263158	0.618421053	0.631578947	0.644736842	0.657894737
0.0131578947	0.0263157895	0.0394736842	0.0526315789	0.0657894737	0.0789473684	0.0921052632	0.105263158	0.118421053	0.131578947	0.144736842	0.157894737	0.171052632	0.184210526	0.197368421	0.210526316	0.223684211	0.236842105	0.25	0.263157895	0.276315789	0.289473684	0.302631579	0.315789474	0.328947368	0.342105263	0.355263158	0.368421053	0.381578947	0.394736842	0.407894737	0.421052632	0.434210526	0.447368421	0.460526316	0.473684211	0.486842105	0.5	0.513157895	0.526315789	0.539473684	0.552631579	0.565789474	0.578947368	0.592105263	0.605263158	0.618421053	0.631578947	0.644736842	0.657894737
0.0131578947	0.0263157895	0.0394736842	0.0526315789	0.0657894737	0.0789473684	0.0921052632	0.105263158	0.118421053	0.131578947	0.144736842	0.157894737	0.171052632	0.184210526	0.197368421	0.210526316	0.223684211	0.236842105	0.25	0.263157895	0.276315789	0.289473684	0.302631579	0.315789474	0.328947368	0.342105263	0.355263158	0.368421053	0.381578947	0.394736842	0.407894737	0.421052632	0.434210526	0.447368421	0.460526316	0.473684211	0.486842105	0.5	0.513157895	0.526315789	0.539473684	0.552631579	0.565789474	0.578947368	0.592105263	0.605263158	0.618421053	0.631578947	0.644736842	0.657894737
0.0131578947	0.0263157895	0.0394736842	0.0526315789	0.0657894737	0.0789473684	0.0921052632	0.105263158	0.118421053	0.131578947	0.144736842	0.157894737	0.171052632	0.184210526	0.197368421	0.210526316	0.223684211	0.236842105	0.25	0.263157895	0.276315789	0.289473684	0.302631579	0.315789474	0.328947368	0.342105263	0.355263158	0.368421053	0.381578947	0.394736842	0.407894737	0.421052632	0.434210526	0.447368421	0.460526316	0.473684211	0.486842105	0.5	0.513157895	0.526315789	0.539473684	0.552631579	0.565789474	0.578947368	0.592105263	0.605263158	0.618421053	0.631578947	0.644736842	0.657894737
0.0131578947	0.0263157895	0.0394736842	0.0526315789	0.0657894737	0.0789473684	0.0921052632	0.105263158	0.118421053	0.131578947	0.144736842	0.157894737	0.171052632	0.184210526	0.197368421	0.210526316	0.223684211	0.236842105	0.25	0.263157895	0.276315789	0.289473684	0.302631579	0.315789474	0.328947368	0.342105263	0.355263158	0.368421053	0.381578947	0.394736842	0.407894737	0.421052632	0.434210526	0.447368421	0.460526316	0.473684211	0.486842105	0.5	0.513157895	0.526315789	0.539473684	0.552631579	0.565789474	0.578947368	0.592105263	0.605263158	0.618421053	0.631578947	0.644736842	0.657894737
0.0131578947	0.0263157895	0.0394736842	0.0526315789	0.0657894737	0.0789473684	0.0921052632	0.105263158	0.118421053	0.131578947	0.144736842	0.157894737	0.171052632	0.184210526	0.197368421	0.210526316	0.223684211	0.236842105	0.25	0.263157895	0.276315789	0.289473684	0.302631579	0.315789474	0.328947368	0.342105263	0.355263158	0.368421053	0.381578947	0.394736842	0.407894737	0.421052632	0.434210526	0.447368421	0.460526316	0.473684211	0.486842105	0.5	0.513157895	0.526315789	0.539473684	0.552631579	0.565789474	0.578947368	0.592105263	0.605263158	0.618421053	0.631578947	0.644736842	0.657894737
0.0131578947	0.0263157895	0.0394736842	0.0526315789	0.0657894737	0.0789473684	0.0921052632	0.105263158	0.118421053	0.131578947	0.144736842	0.157894737	0.171052632	0.184210526	0.197368421	0.210526316	0.223684211	0.236842105	0.25	0.263157895	0.276315789	0.289473684	0.302631579	0.315789474	0.328947368	0.342105263	0.355263158	0.368421053	0.381578947	0.394736842	0.407894737	0.421052632	0.434210526	0.447368421	0.460526316	0.473684211	0.486842105	0.5	0.513157895	0.526315789	0.539473684	0.552631579	0.565789474	0.578947368	0.592105263	0.605263158	0.618421053	0.631578947	0.644736842	0.657894737
0.0131578947	0.0263157895	0.0394736842	0.0526315789	0.0657894737	0.0789473684	0.0921052632	0.105263158	0.118421053	0.131578947	0.144736842	0.157894737	0.171052632	0.184210526	0.197368421	0.210526316	0.223684211	0.236842105	0.25	0.263157895	0.276315789	0.289473684	0.302631579	0.315789474	0.328947368	0.342105263	0.355263158	0.368421053	0.381578947	0.394736842	0.407894737	0.421052632	0.434210526	0.447368421	0.460526316	0.473684211	0.486842105	0.5	0.513157895	0.526315789	0.539473684	0.552631579	0.565789474	0.578947368	0.592105263	0.605263158	0.618421053	0.631578947	0.644736842	0.657894737
0.0131578947	0.0263157895	0.0394736842	0.0526315789	0.0657894737	0.0789473684	0.0921052632	0.105263158	0.118421053	0.131578947	0.144736842	0.157894737	0.171052632	0.184210526	0.197368421	0.210526316	0.223684211	0.236842105	0.25	0.263157895	0.276315789	0.289473684	0.302631579	0.315789474	0.328947368	0.342105263	0.355263158	0.368421053	0.381578947	0.394736842	0.407894737	0.421052632	0.434210526	0.447368421	0.460526316	0.473684211	0.486842105	0.5	0.513157895	0.526315789	0.539473684	0.552631579	0.565789474	0.578947368	0.592105263	0.605263158	0.618421053	0.631578947	0.644736842	0.657894737
0.0131578947	0.0263157895	0.0394736842	0.0526315789	0.0657894737	0.0789473684	0.0921052632	0.105263158	0.118421053	0.131578947	0.144736842	0.157894737	0.171052632	0.184210526	0.197368421	0.210526316	0.223684211	0.236842105	0.25	0.263157895	0.276315789	0.289473684	0.302631579	0.315789474	0.328947368	0.342105263	0.355263158	0.368421053	0.381578947	0.394736842	0.407894737	0.421052632	0.434210526	0.447368421	0.460526316	0.473684211	0.486842105	0.5	0.513157895	0.526315789	0.539473684	0.552631579	0.565789474	0.578947368	0.592105263	0.605263158	0.618421053	0.631578947	0.644736842	0.657894737
0.0131578947	0.0263157895	0.0394736842	0.0526315789	0.0657894737	0.0789473684	0.0921052632	0.105263158	0.118421053	0.131578947	0.144736842	0.157894737	0.171052632	0.184210526	0.197368421	0.210526316	0.223684211	0.236842105	0.25	0.263157895	0.276315789	0.289473684	0.302631579	0.315789474	0.328947368	0.342105263	0.355263158	0.368421053	0.381578947	0.394736842	0.407894737	0.421052632	0.434210526	0.447368421	0.460526316	0.473684211	0.486842105	0.5	0.513157895	0.526315789	0.539473684	0.552631579	0.565789474	0.578947368	0.592105263	0.605263158	0.618421053	0.631578947	0.644736842	0.657894737
0.0131578947	0.0263157895	0.0394736842	0.0526315789	0.0657894737	0.0789473684	0.0921052632	0.105263158	0.118421053	0.131578947	0.144736842	0.157894737	0.171052632	0.184210526	0.197368421	0.210526316	0.223684211	0.236842105	0.25	0.263157895	0.276315789	0.289473684	0.302631579	0.315789474	0.328947368	0.342105263	0.355263158	0.368421053	0.381578947	0.394736842	0.407894737	0.421052632	0.434210526	0.447368421	0.460526316	0.473684211	0.486842105	0.5	0.513157895	0.526315789	0.539473684	0.552631579	0.565789474	0.578947368	0.592105263	0.605263158	0.618421053	0.631578947	0.644736842	0.657894737
0.0131578947	0.0263157895	0.0394736842	0.0526315789	0.0657894737	0.0789473684	0.0921052632	0.105263158	0.118421053	0.131578947	0.144736842	0.157894737	0.171052632	0.184210526	0.197368421	0.210526316	0.223684211	0.236842105	0.25	0.263157895	0.276315789	0.289473684	0.302631579	0.315789474	0.328947368	0.342105263	0.355263158	0.368421053	0.381578947	0.394736842	0.407894737	0.421052632	0.434210526	0.447368421	0.460526316	0.473684211	0.486842105	0.5	0.513157895	0.526315789	0.539473684	0.552631579	0.565789474	0.578947368	0.592105263	0.605263158	0.618421053	0.631578947	0.644736842	0.657894737
0.0131578947	0.0263157895	0.0394736842	0.0526315789	0.0657894737	0.0789473684	0.0921052632	0.105263158	0.118421053	0.131578947	0.144736842	0.157894737	0.171052632	0.184210526	0.197368421	0.210526316	0.223684211	0.236842105	0.25	0.263157895	0.276315789	0.289473684	0.302631579	0.315789474	0.328947368	0.342105263	0.355263158	0.368421053	0.381578947	0.394736842	0.407894737	0.421052632	0.434210526	0.447368421	0.460526316	0.473684211	0.486842105	0.5	0.513157895	0.526315789	0.539473684	0.552631579	0.565789474	0.578947368	0.592105263	0.605263158	0.618421053	0.631578947	0.644736842	0.657894737
0.0131578947	0.0263157895	0.0394736842	0.0526315789	0.0657894737	0.0789473684	0.0921052632	0.105263158	0.118421053	0.131578947	0.144736842	0.157894737	0.171052632	0.184210526	0.197368421	0.210526316	0.223684211	0.236842105	0.25	0.263157895	0.276315789	0.289473684	0.302631579	0.315789474	0.328947368	0.342105263	0.355263158	0.368421053	0.381578947	0.394736842	0.407894737	0.421052632	0.434210526	0.447368421	0.460526316	0.473684211	0.486842105	0.5	0.513157895	0.526315789	0.539473684	0.552631579	0.565789474	0.578947368	0.592105263	0.605263158	0.618421053	0.631578947	0.644736842	0.657894737
0.0131578947	0.0263157895	0.0394736842	0.0526315789	0.0657894737	0.0789473684	0.0921052632	0.105263158	0.118421053	0.131578947	0.144736842	0.157894737	0.171052632	0.184210526	0.197368421	0.210526316	0.223684211	0.236842105	0.25	0.263157895	0.276315789	0.289473684	0.302631579	0.315789474	0.328947368	0.342105263	0.355263158	0.368421053	0.381578947	0.394736842	0.407894737	0.421052632	0.434210526	0.447368421	0.460526316	0.473684211	0.486842105	0.5	0.513157895	0.526315789	0.539473684	0.552631579	0.565789474	0.578947368	0.592105263	0.605263158	0.618421053	0.631578947	0.644736842	0.657894737
0.0131578947	0.0263157895	0.0394736842	0.0526315789	0.0657894737	0.0789473684	0.0921052632	0.105263158	0.118421053	0.131578947	0.144736842	0.157894737	0.171052632	0.184210526	0.197368421	0.210526316	0.223684211	0.236842105	0.25	0.263157895	0.276315789	0.289473684	0.302631579	0.315789474	0.328947368	0.342105263	0.355263158	0.368421053	0.381578947	0.394736842	0.407894737	0.421052632	0.434210526	0.447368421	0.460526316	0.473684211	0.486842105	0.5	0.513157895	0.526315789	0.539473684	0.552631579	0.565789474	0.578947368	0.592105263	0.605263158	0.618421053	0.631578947	0.644736842	0.657894737
0.0131578947	0.0263157895	0.0394736842	0.0526315789	0.0657894737	0.0789473684	0.0921052632	0.105263158	0.118421053	0.131578947	0.144736842	0.157894737	0.171052632	0.184210526	0.197368421	0.210526316	0.223684211	0.236842105	0.25	0.263157895	0.276315789	0.289473684	0.302631579	0.315789474	0.328947368	0.342105263	0.355263158	0.368421053	0.381578947	0.394736842	0.407894737	0.421052632	0.434210526	0.447368421	0.460526316	0.473684211	0.486842105	0.5	0.513157895	0.526315789	0.539473684	0.552631579	0.565789474	0.578947368	0.592105263	0.605263158	0.618421053	0.631578947	0.644736842	0.657894737
0.0131578947	0.0263157895	0.0394736842	0.0526315789	0.0657894737	0.0789473684	0.0921052632	0.105263158	0.118421053	0.131578947	0.144736842	0.157894737	0.171052632	0.184210526	0.197368421	0.210526316	0.223684211	0.236842105	0.25	0.263157895	0.276315789	0.289473684	0.302631579	0.315789474	0.328947368	0.342105263	0.355263158	0.368421053	0.381578947	0.394736842	0.407894737	0.421052632	0.434210526	0.447368421	0.460526316	0.473684211	0.486842105	0.5	0.513157895	0.526315789	0.539473684	0.552631579	0.565789474	0.578947368	0.592105263	0.605263158	0.618421053	0.631578947	0.644736842	0.657894737
0.0131578947	0.0263157895	0.0394736842	0.0526315789	0.0657894737	0.0789473684	0.0921052632	0.105263158	0.118421053	0.131578947	0.144736842	0.157894737	0.171052632	0.184210526	0.197368421	0.210526316	0.223684211	0.236842105	0.25	0.263157895	0.276315789	0.289473684	0.302631579	0.315789474	0.328947368	0.342105263	0.355263158	0.368421053	0.381578947	0.394736842	0.407894737	0.421052632	0.434210526	0.447368421	0.460526316	0.473684211	0.486842105	0.5	0.513157895	0.526315789	0.539473684	0.552631579	0.565789474	0.578947368	0.592105263	0.605263158	0.618421053	0.631578947	0.644736842	0.657894737
0.0131578947	0.0263157895	0.0394736842	0.0526315789	0.0657894737	0.0789473684	0.0921052632	0.105263158	0.118421053	0.131578947	0.144736842	0.157894737	0.171052632	0.184210526	0.197368421	0.210526316	0.223684211	0.236842105	0.25	0.263157895	0.276315789	0.289473684	0.302631579	0.315789474	0.328947368	0.342105263	0.355263158	0.368421053	0.381578947	0.394736842	0.407894737	0.421052632	0.434210526	0.447368421	0.460526316	0.473684211	0.486842105	0.5	0.513157895	0.526315789	0.539473684	0.552631579	0.565789474	0.578947368	0.592105263	0.605263158	0.618421053	0.631578947	0.644736842	0.657894737
0.0131578947	0.0263157895	0.0394736842	0.0526315789	0.0657894737	0.0789473684	0.0921052632	0.105263158	0.118421053	0.131578947	0.144736842	0.157894737	0.171052632	0.184210526	0.197368421	0.210526316	0.223684211	0.236842105	0.25	0.263157895	0.276315789	0.289473684	0.302631579	0.315789474	0.328947368	0.342105263	0.355263158	0.368421053	0.381578947	0.394736842	0.407894737	0.421052632	0.434210526	0.447368421	0.460526316	0.473684211	0.486842105	0.5	0.513157895	0.526315789	0.539473684	0.552631579	0.565789474	0.578947368	0.592105263	0.605263158	0.618421053	0.631578947	0.644736842	0.657894737
0.0131578947	0.0263157895	0.0394736842	0.0526315789	0.0657894737	0.0789473684	0.0921052632	0.105263158	0.118421053	0.131578947	0.144736842	0.157894737	0.171052632	0.184210526	0.197368421	0.210526316	0.223684211	0.236842105	0.25	0.263157895	0.276315789	0.289473684	0.302631579	0.315789474	0.328947368	0.342105263	0.355263158	0.368421053	0.381578947	0.394736842	0.407894737	0.421052632	0.434210526	0.447368421	0.460526316	0.473684211	0.486842105	0.5	0.513157895	0.526315789	0.539473684	0.552631579	0.565789474	0.578947368	0.592105263	0.605263158	0.618421053	0.631578947	0.644736842	0.657894737
0.0131578947	0.0263157895	0.0394736842	0.0526315789	0.0657894737	0.0789473684	0.0921052632	0.105263158	0.118421053	0.131578947	0.144736842	0.157894737	0.171052632	0.184210526	0.197368421	0.210526316	0.223684211	0.236842105	0.25	0.263157895	0.276315789	0.289473684	0.302631579	0.315789474	0.328947368	0.342105263	0.355263158	0.368421053	0.381578947	0.394736842	0.407894737	0.421052632	0.434210526	0.447368421	0.460526316	0.473684211	0.486842105	0.5	0.513157895	0.526315789	0.539473684	0.552631579	0.565789474	0.578947368	0.592105263	0.605263158	0.618421053	0.631578947	0.644736842	0.657894737
0.0131578947	0.0263157895	0.0394736842	0.0526315789	0.0657894737	0.0789473684	0.0921052632	0.105263158	0.118421053	0.131578947	0.144736842	0.157894737	0.171052632	0.184210526	0.197368421	0.210526316	0.223684211	0.236842105	0.25	0.263157895	0.276315789	0.289473684	0.302631579	0.315789474	0.328947368	0.342105263	0.355263158	0.368421053	0.381578947	0.394736842	0.407894737	0.421052632	0.434210526	0.447368421	0.460526316	0.473684211	0.486842105	0.5	0.513157895	0.526315789	0.539473684	0.552631579	0.565789474	0.578947368	0.592105263	0.605263158	0.618421053	0.631578947	0.644736842	0.657894737
0.0131578947	0.0263157895	0.0394736842	0.0526315789	0.0657894737	0.0789473684	0.0921052632	0.105263158	0.118421053	0.131578947	0.144736842	0.157894737	0.171052632	0.184210526	0.197368421	0.210526316	0.223684211	0.236842105	0.25	0.263157895	0.276315789	0.289473684	0.302631579	0.315789474	0.328947368	0.342105263	0.355263158	0.368421053	0.381578947	0.394736842	0.407894737	0.421052632	0.434210526	0.447368421	0.460526316	0.473684211	0.486842105	0.5	0.513157895	0.526315789	0.539473684	0.552631579	0.565789474	0.578947368	0.592105263	0.605263158	0.618421053	0.631578947	0.644736842	0.657894737
0.0131578947	0.0263157895	0.0394736842	0.0526315789	0.0657894737	0.0789473684	0.0921052632	0.105263158	0.118421053	0.131578947	0.144736842	0.157894737	0.171052632	0.184210526	0.197368421	0.210526316	0.223684211	0.236842105	0.25	0.263157895	0.276315789	0.289473684	0.302631579	0.315789474	0.328947368	0.342105263	0.355263158	0.368421053	0.381578947	0.394736842	0.407894737	0.421052632	0.434210526	0.447368421	0.460526316	0.473684211	0.486842105	0.5	0.513157895	0.526315789	0.539473684	0.552631579	0.565789474	0.578947368	0.592105263	0.605263158	0.618421053	0.631578947	0.644736842	0.657894737
0.0131578947	0.0263157895	0.0394736842	0.0526315789	0.0657894737	0.0789473684	0.0921052632	0.105263158	0.118421053	0.131578947	0.144736842	0.157894737	0.171052632	0.184210526	0.197368421	0.210526316	0.223684211	0.236842105	0.25	0.263157895	0.276315789	0.289473684	0.302631579	0.315789474	0.328947368	0.342105263	0.355263158	0.368421053	0.381578947	0.394736842	0.407894737	0.421052632	0.434210526	0.447368421	0.460526316	0.473684211	0.486842105	0.5	0.513157895	0.526315789	0.539473684	0.552631579	0.565789474	0.578947368	0.592105263	0.605263158	0.618421053	0.631578947	0.644736842	0.657894737
0.0131578947	0.0263157895	0.0394736842	0.0526315789	0.0657894737	0.0789473684	0.0921052632	0.105263158	0.118421053	0.131578947	0.144736842	0.157894737	0.171052632	0.184210526	0.197368421	0.210526316	0.223684211	0.236842105	0.25	0.263157895	0.276315789	0.289473684	0.302631579	0.315789474	0.328947368	0.342105263	0.355263158	0.368421053	0.381578947	0.394736842	0.407894737	0.421052632	0.434210526	0.447368421	0.460526316	0.473684211	0.486842105	0.5	0.513157895	0.526315789	0.539473684	0.552631579	0.565789474	0.578947368	0.592105263	0.605263158	0.618421053	0.631578947	0.644736842	0.657894737
0.0131578947	0.0263157895	0.0394736842	0.0526315789	0.0657894737	0.0789473684	0.0921052632	0.105263158	0.118421053	0.131578947	0.144736842	0.157894737	0.171052632	0.184210526	0.197368421	0.210526316	0.223684211	0.236842105	0.25	0.263157895	0.276315789	0.289473684	0.302631579	0.315789474	0.328947368	0.342105263	0.355263158	0.368421053	0.381578947	0.394736842	0.407894737	0.421052632	0.434210526	0.447368421	0.460526316	0.473684211	0.486842105	0.5	0.513157895	0.526315789	0.539473684	0.552631579	0.565789474	0.578947368	0.592105263	0.605263158	0.618421053	0.631578947	0.644736842	0.657894737
0.0131578947	0.0263157895	0.0394736842	0.0526315789	0.0657894737	0.0789473684	0.0921052632	0.105263158	0.118421053	0.131578947	0.144736842	0.157894737	0.171052632	0.184210526	0.197368421	0.210526316	0.223684211	0.236842105	0.25	0.263157895	0.276315789	0.289473684	0.302631579	0.315789474	0.328947368	0.342105263	0.355263158	0.368421053	0.381578947	0.394736842	0.407894737	0.421052632	0.434210526	0.447368421	0.460526316	0.473684211	0.486842105	0.5	0.513157895	0.526315789	0.539473684	0.552631579	0.565789474	0.578947368	0.592105263	0.605263158	0.618421053	0.631578947	0.644736842	0.657894737
0.0131578947	0.0263157895	0.0394736842	0.0526315789	0.0657894737	0.0789473684	0.0921052632	0.105263158	0.118421053	0.131578947	0.144736842	0.157894737	0.171052632	0.184210526	0.197368421	0.210526316	0.223684211	0.236842105	0.25	0.263157895	0.276315789	0.289473684	0.302631579	0.315789474	0.328947368	0.342105263	0.355263158	0.368421053	0.381578947	0.394736842	0.407894737	0.421052632	0.434210526	0.447368421	0.460526316	0.473684211	0.486842105	0.5	0.513157895	0.526315789	0.539473684	0.552631579	0.565789474	0.578947368	0.592105263	0.605263158	0.618421053	0.631578947	0.644736842	0.657894737
0.0131578947	0.0263157895	0.0394736842	0.0526315789	0.0657894737	0.0789473684	0.0921052632	0.105263158	0.118421053	0.131578947	0.144736842	0.157894737	0.171052632	0.184210526	0.197368421	0.210526316	0.223684211	0.236842105	0.25	0.263157895	0.276315789	0.289473684	0.302631579	0.315789474	0.328947368	0.342105263	0.355263158	0.368421053	0.381578947	0.394736842	0.407894737	0.421052632	0.434210526	0.447368421	0.460526316	0.473684211	0.486842105	0.5	0.513157895	0.526315789	0.539473684	0.552631579	0.565789474	0.578947368	0.592105263	0.605263158	0.618421053	0.631578947	0.644736842	0.657894737
0.0131578947	0.0263157895	0.0394736842	0.0526315789	0.0657894737	0.0789473684	0.0921052632	0.105263158	0.118421053	0.131578947	0.144736842	0.157894737	0.171052632	0.184210526	0.197368421	0.210526316	0.223684211	0.236842105	0.25	0.263157895	0.276315789	0.289473684	0.302631579	0.315789474	0.328947368	0.342105263	0.355263158	0.368421053	0.381578947	0.394736842	0.407894737	0.421052632	0.434210526	0.447368421	0.460526316	0.473684211	0.486842105	0.5	0.513157895	0.526315789	0.539473684	0.552631579	0.565789474	0.578947368	0.592105263	0.605263158	0.618421053	0.631578947	0.644736842	0.657894737
0.0131578947	0.0263157895	0.0394736842	0.0526315789	0.0657894737	0.0789473684	0.0921052632	0.105263158	0.118421053	0.131578947	0.144736842	0.157894737	0.171052632	0.184210526	0.197368421	0.210526316	0.223684211	0.236842105	0.25	0.263157895	0.276315789	0.289473684	0.302631579	0.315789474	0.328947368	0.342105263	0.355263158	0.368421053	0.381578947	0.394736842	0.407894737	0.421052632	0.434210526	0.447368421	0.460526316	0.473684211	0.486842105	0.5	0.513157895	0.526315789	0.539473684	0.552631579	0.565789474	0.578947368	0.592105263	0.605263158	0.618421053	0.631578947	0.644736842	0.657894737
0.0131578947	0.0263157895	0.0394736842	0.0526315789	0.0657894737	0.0789473684	0.0921052632	0.105263158	0.118421053	0.131578947	0.144736842	0.157894737	0.171052632	0.184210526	0.197368421	0.210526316	0.223684211	0.236842105	0.25	0.263157895	0.276315789	0.289473684	0.302631579	0.315789474	0.328947368	0.342105263	0.355263158	0.368421053	0.381578947	0.394736842	0.407894737	0.421052632	0.434210526	0.447368421	0.460526316	0.473684211	0.486842105	0.5	0.513157895	0.526315789	0.539473684	0.552631579	0.565789474	0.578947368	0.592105263	0.605263158	0.618421053	0.631578947	0.644736842	0.657894737
0.0131578947	0.0263157895	0.0394736842	0.0526315789	0.0657894737	0.0789473684	0.0921052632	0.105263158	0.118421053	0.131578947	0.144736842	0.157894737	0.171052632	0.184210526	0.197368421	0.210526316	0.223684211	0.236842105	0.25	0.263157895	0.276315789	0.289473684	0.302631579	0.315789474	0.328947368	0.342105263	0.355263158	0.368421053	0.381578947	0.394736842	0.407894737	0.421052632	0.434210526	0.447368421	0.460526316	0.473684211	0.486842105	0.5	0.513157895	0.526315789	0.539473684	0.552631579	0.565789474	0.578947368	0.592105263	0.605263158	0.618421053	0.631578947	0.644736842	0.657894737
0.0131578947	0.0263157895	0.0394736842	0.0526315789	0.0657894737	0.0789473684	0.0921052632	0.105263158	0.118421053	0.131578947	0.144736842	0.157894737	0.171052632	0.184210526	0.197368421	0.210526316	0.223684211	0.236842105	0.25	0.263157895	0.276315789	0.289473684	0.302631579	0.315789474	0.328947368	0.342105263	0.355263158	0.368421053	0.381578947	0.394736842	0.407894737	0.421052632	0.434210526	0.447368421	0.460526316	0.473684211	0.486842105	0.5	0.513157895	0.526315789	0.539473684	0.552631579	0.565789474	0.578947368	0.592105263	0.605263158	0.618421053	0.631578947	0.644736842	0.657894737
0.0131578947	0.0263157895	0.0394736842	0.0526315789	0.0657894737	0.0789473684	0.0921052632	0.105263158	0.118421053	0.131578947	0.144736842	0.157894737	0.171052632	0.184210526	0.197368421	0.210526316	0.223684211	0.236842105	0.25	0.263157895	0.276315789	0.289473684	0.302631579	0.315789474	0.328947368	0.342105263	0.355263158	0.368421053	0.381578947	0.394736842	0.407894737	0.421052632	0.434210526	0.447368421	0.460526316	0.473684211	0.486842105	0.5	0.513157895	0.526315789	0.539473684	0.552631579	0.565789474	0.578947368	0.592105263	0.605263158	0.618421053	0.631578947	0.644736842	0.657894737
0.0131578947	0.0263157895	0.0394736842	0.0526315789	0.0657894737	0.0789473684	0.0921052632	0.105263158	0.118421053	0.131578947	0.144736842	0.157894737	0.171052632	0.184210526	0.197368421	0.210526316	0.223684211	0.236842105	0.25	0.263157895	0.276315789	0.289473684	0.302631579	0.315789474	0.328947368	0.342105263	0.355263158	0.368421053	0.381578947	0.394736842	0.407894737	0.421052632	0.434210526	0.447368421	0.460526316	0.473684211	0.486842105	0.5	0.513157895	0.526315789	0.539473684	0.552631579	0.565789474	0.578947368	0.592105263	0.605263158	0.618421053	0.631578947	0.644736842	0.657894737
0.0131578947	0.0263157895	0.0394736842	0.0526315789	0.0657894737	0.0789473684	0.0921052632	0.105263158	0.118421053	0.131578947	0.144736842	0.157894737	0.171052632	0.184210526	0.197368421	0.210526316	0.223684211	0.236842105	0.25	0.263157895	0.276315789	0.289473684	0.302631579	0.315789474	0.328947368	0.342105263	0.355263158	0.368421053	0.381578947	0.394736842	0.407894737	0.421052632	0.434210526	0.447368421	0.460526316	0.473684211	0.486842105	0.5	0.513157895	0.526315789	0.539473684	0.552631579	0.565789474	0.578947368	0.592105263	0.605263158	0.618421053	0.631578947	0.644736842	0.657894737
0.0131578947	0.0263157895	0.0394736842	0.0526315789	0.0657894737	0.0789473684	0.0921052632	0.105263158	0.118421053	0.131578947	0.144736842	0.157894737	0.171052632	0.184210526	0.197368421	0.210526316	0.223684211	0.236842105	0.25	0.263157895	0.276315789	0.289473684	0.302631579	0.315789474	0.328947368	0.342105263	0.355263158	0.368421053	0.381578947	0.394736842	0.407894737	0.421052632	0.434210526	0.447368421	0.460526316	0.473684211	0.486842105	0.5	0.513157895	0.526315789	0.539473684	0.552631579	0.565789474	0.578947368	0.592105263	0.605263158	0.618421053	0.631578947	0.644736842	0.657894737
0.0131578947	0.0263157895	0.0394736842	0.0526315789	0.0657894737	0.0789473684	0.0921052632	0.105263158	0.118421053	0.131578947	0.144736842	0.157894737	0.171052632	0.184210526	0.197368421	0.210526316	0.223684211	0.236842105	0.25	0.263157895	0.276315789	0.289473684	0.302631579	0.315789474	0.328947368	0.342105263	0.355263158	0.368421053	0.381578947	0.394736842	0.407894737	0.421052632	0.434210526	0.447368421	0.460526316	0.473684211	0.486842105	0.5	0.513157895	0.526315789	0.539473684	0.552631579	0.565789474	0.578947368	0.592105263	0.605263158	0.618421053	0.631578947	0.644736842	0.657894737
0.0131578947	0.0263157895	0.0394736842	0.0526315789	0.0657894737	0.0789473684	0.0921052632	0.105263158	0.118421053	0.131578947	0.144736842	0.157894737	0.171052632	0.184210526	0.197368421	0.210526316	0.223684211	0.236842105	0.25	0.263157895	0.276315789	0.289473684	0.302631579	0.315789474	0.328947368	0.342105263	0.355263158	0.368421053	0.381578947	0.394736842	0.407894737	0.421052632	0.434210526	0.447368421	0.460526316	0.473684211	0.486842105	0.5	0.513157895	0.526315789	0.539473684	0.552631579	0.565789474	0.578947368	0.592105263	0.605263158	0.618421053	0.631578947	0.644736842	0.657894737
0.0131578947	0.0263157895	0.0394736842	0.0526315789	0.0657894737	0.0789473684	0.0921052632	0.105263158	0.118421053	0.131578947	0.144736842	0.157894737	0.171052632	0.184210526	0.197368421	0.210526316	0.223684211	0.236842105	0.25	0.263157895	0.276315789	0.289473684	0.302631579	0.315789474	0.328947368	0.342105263	0.355263158	0.368421053	0.381578947	0.394736842	0.407894737	0.421052632	0.434210526	0.447368421	0.460526316	0.473684211	0.486842105	0.5	0.513157895	0.526315789	0.539473684	0.552631579	0.565789474	0.578947368	0.592105263	0.605263158	0.618421053	0.631578947	0.644736842	0.657894737
0.0131578947	0.0263157895	0.0394736842	0.0526315789	0.0657894737	0.0789473684	0.0921052632	0.105263158	0.118421053	0.131578947	0.144736842	0.157894737	0.171052632	0.184210526	0.197368421	0.210526316	0.223684211	0.236842105	0.25	0.263157895	0.276315789	0.289473684	0.302631579	0.315789474	0.328947368	0.342105263	0.355263158	0.368421053	0.381578947	0.394736842	0.407894737	0.421052632	0.434210526	0.447368421	0.460526316	0.473684211	0.486842105	0.5	0.513157895	0.526315789	0.539473684	0.552631579	0.565789474	0.578947368	0.592105263	0.605263158	0.618421053	0.631578947	0.644736842	0.657894737
0.0131578947	0.0263157895	0.0394736842	0.0526315789	0.0657894737	0.0789473684	0.0921052632	0.105263158	0.118421053	0.131578947	0.144736842	0.157894737	0.171052632	0.184210526	0.197368421	0.210526316	0.223684211	0.236842105	0.25	0.263157895	0.276315789	0.289473684	0.302631579	0.315789474	0.328947368	0.342105263	0.355263158	0.368421053	0.381578947	0.394736842	0.407894737	0.421052632	0.434210526	0.447368421	0.460526316	0.473684211	0.486842105	0.5	0.513157895	0.526315789	0.539473684	0.552631579	0.565789474	0.578947368	0.592105263	0.605263158	0.618421053	0.631578947	0.644736842	0.657894737
0.0131578947	0.0263157895	0.0394736842	0.0526315789	0.0657894737	0.0789473684	0.0921052632	0.105263158	0.118421053	0.131578947	0.144736842	0.157894737	0.171052632	0.184210526	0.197368421	0.210526316	0.223684211	0.236842105	0.25	0.263157895	0.276315789	0.289473684	0.302631579	0.315789474	0.328947368	0.342105263	0.355263158	0.368421053	0.381578947	0.394736842	0.407894737	0.421052632	0.434210526	0.447368421	0.460526316	0.473684211	0.486842105	0.5	0.513157895	0.526315789	0.539473684	0.552631579	0.565789474	0.578947368	0.592105263	0.605263158	0.618421053	0.631578947	0.644736842	0.657894737
0.0131578947	0.0263157895	0.0394736842	0.0526315789	0.0657894737	0.0789473684	0.0921052632	0.105263158	0.118421053	0.131578947	0.144736842	0.157894737	0.171052632	0.184210526	0.197368421	0.210526316	0.223684211	0.236842105	0.25	0.263157895	0.276315789	0.289473684	0.302631579	0.315789474	0.328947368	0.342105263	0.355263158	0.368421053	0.381578947	0.394736842	0.407894737	0.421052632	0.434210526	0.447368421	0.460526316	0.473684211	0.486842105	0.5	0.513157895	0.526315789	0.539473684	0.552631579	0.565789474	0.578947368	0.592105263	0.605263158	0.618421053	0.631578947	0.644736842	0.657894737
0.0131578947	0.0263157895	0.0394736842	0.0526315789	0.0657894737	0.0789473684	0.0921052632	0.105263158	0.118421053	0.131578947	0.144736842	0.157894737	0.171052632	0.184210526	0.197368421	0.210526316	0.223684211	0.236842105	0.25	0.263157895	0.276315789	0.289473684	0.302631579	0.315789474	0.328947368	0.342105263	0.355263158	0.368421053	0.381578947	0.394736842	0.407894737	0.421052632	0.434210526	0.447368421	0.460526316	0.473684211	0.486842105	0.5	0.513157895	0.526315789	0.539473684	0.552631579	0.565789474	0.578947368	0.592105263	0.605263158	0.618421053	0.631578947	0.644736842	0.657894737
0.0131578947	0.0131578947	0.0131578947	0.0131578947	0.0131578947	0.0131578947	0.0131578947	0.0131578947	0.0131578947	0.0131578947	0.0131578947	0.0131578947	0.0131578947	0.0131578947	0.0131578947	0.0131578947	0.0131578947	0.0131578947	0.0131578947	0.0131578947	0.0131578947	0.0131578947	0.0131578947	0.0131578947	0.0131578947	0.0131578947	0.0131578947	0.0131578947	0.0131578947	0.0131578947	0.0131578947	0.0131578947	0.0131578947	0.0131578947	0.0131578947	0.0131578947	0.0131578947	0.0131578947	0.0131578947	0.0131578947	0.0131578947	0.0131578947	0.0131578947	0.0131578947	0.0131578947	0.0131578947	0.0131578947	0.0131578947	0.0131578947	0.0131578947
0.0263157895	0.0263157895	0.0263157895	0.0263157895	0.0263157895	0.0263157895	0.0263157895	0.0263157895	0.0263157895	0.0263157895	0.0263157895	0.0263157895	0.0263157895	0.0263157895	0.0263157895	0.0263157895	0.0263157895	0.0263157895	0.0263157895	0.0263157895	0.0263157895	0.0263157895	0.0263157895	0.0263157895	0.0263157895	0.0263157895	0.0263157895	0.0263157895	0.0263157895	0.0263157895	0.0263157895	0.0263157895	0.0263157895	0.0263157895	0.0263157895	0.0263157895	0.0263157895	0.0263157895	0.0263157895	0.0263157895	0.0263157895	0.0263157895	0.0263157895	0.0263157895	0.0263157895	0.0263157895	0.0263157895	0.0263157895	0.0263157895	0.0263157895
0.0394736842	0.0394736842	0.0394736842	0.0394736842	0.0394736842	0.0394736842	0.0394736842	0.0394736842	0.0394736842	0.0394736842	0.0394736842	0.0394736842	0.0394736842	0.0394736842	0.0394736842	0.0394736842	0.0394736842	0.0394736842	0.0394736842	0.0394736842	0.0394736842	0.0394736842	0.0394736842	0.0394736842	0.0394736842	0.0394736842	0.0394736842	0.0394736842	0.0394736842	0.0394736842	0.0394736842	0.0394736842	0.0394736842	0.0394736842	0.0394736842	0.0394736842	0.0394736842	0.0394736842	0.0394736842	0.0394736842	0.0394736842	0.0394736842	0.0394736842	0.0394736842	0.0394736842	0.0394736842	0.0394736842	0.0394736842	0.0394736842	0.0394736842
0.0526315789	0.0526315789	0.0526315789	0.0526315789	0.0526315789	0.0526315789	0.0526315789	0.0526315789	0.0526315789	0.0526315789	0.0526315789	0.0526315789	0.0526315789	0.0526315789	0.0526315789	0.0526315789	0.0526315789	0.0526315789	0.0526315789	0.0526315789	0.0526315789	0.0526315789	0.0526315789	0.0526315789	0.0526315789	0.0526315789	0.0526315789	0.0526315789	0.0526315789	0.0526315789	0.0526315789	0.0526315789	0.0526315789	0.0526315789	0.0526315789	0.0526315789	0.0526315789	0.0526315789	0.0526315789	0.0526315789	0.0526315789	0.0526315789	0.0526315789	0.0526315789	0.0526315789	0.0526315789	0.0526315789	0.0526315789	0.0526315789	0.0526315789
0.0657894737	0.0657894737	0.0657894737	0.0657894737	0.0657894737	0.0657894737	0.0657894737	0.0657894737	0.0657894737	0.0657894737	0.0657894737	0.0657894737	0.0657894737	0.0657894737	0.0657894737	0.0657894737	0.0657894737	0.0657894737	0.0657894737	0.0657894737	0.0657894737	0.0657894737	0.0657894737	0.0657894737	0.0657894737	0.0657894737	0.0657894737	0.0657894737	0.0657894737	0.0657894737	0.0657894737	0.0657894737	0.0657894737	0.0657894737	0.0657894737	0.0657894737	0.0657894737	0.0657894737	0.0657894737	0.0657894737	0.0657894737	0.0657894737	0.0657894737	0.0657894737	0.0657894737	0.0657894737	0.0657894737	0.0657894737	0.0657894737	0.0657894737
0.0789473684	0.0789473684	0.0789473684	0.0789473684	0.0789473684	0.0789473684	0.0789473684	0.0789473684	0.0789473684	0.0789473684	0.0789473684	0.0789473684	0.0789473684	0.0789473684	0.0789473684	0.0789473684	0.0789473684	0.0789473684	0.0789473684	0.0789473684	0.0789473684	0.0789473684	0.0789473684	0.0789473684	0.0789473684	0.0789473684	0.0789473684	0.0789473684	0.0789473684	0.0789473684	0.0789473684	0.0789473684	0.0789473684	0.0789473684	0.0789473684	0.0789473684	0.0789473684	0.0789473684	0.0789473684	0.0789473684	0.0789473684	0.0789473684	0.0789473684	0.0789473684	0.0789473684	0.0789473684	0.0789473684	0.0789473684	0.0789473684	0.0789473684
0.0921052632	0.0921052632	0.0921052632	0.0921052632	0.0921052632	0.0921052632	0.0921052632	0.0921052632	0.0921052632	0.0921052632	0.0921052632	0.0921052632	0.0921052632	0.0921052632	0.0921052632	0.0921052632	0.0921052632	0.0921052632	0.0921052632	0.0921052632	0.0921052632	0.0921052632	0.0921052632	0.0921052632	0.0921052632	0.0921052632	0.0921052632	0.0921052632	0.0921052632	0.0921052632	0.0921052632	0.0921052632	0.0921052632	0.0921052632	0.0921052632	0.0921052632	0.0921052632	0.0921052632	0.0921052632	0.0921052632	0.0921052632	0.0921052632	0.0921052632	0.0921052632	0.0921052632	0.0921052632	0.0921052632	0.0921052632	0.0921052632	0.0921052632
0.105263158	0.105263158	0.105263158	0.105263158	0.105263158	0.105263158	0.105263158	0.105263158	0.105263158	0.105263158	0.105263158	0.105263158	0.105263158	0.105263158	0.105263158	0.105263158	0.105263158	0.105263158	0.105263158	0.105263158	0.105263158	0.105263158	0.105263158	0.105263158	0.105263158	0.105263158	0.105263158	0.105263158	0.105263158	0.105263158	0.105263158	0.105263158	0.105263158	0.105263158	0.105263158	0.105263158	0.105263158	0.105263158	0.105263158	0.105263158	0.105263158	0.105263158	0.105263158	0.105263158	0.105263158	0.105263158	0.105263158	0.105263158	0.105263158	0.105263158
0.118421053	0.118421053	0.118421053	0.118421053	0.118421053	0.118421053	0.118421053	0.118421053	0.118421053	0.118421053	0.118421053	0.118421053	0.118421053	0.118421053	0.118421053	0.118421053	0.118421053	0.118421053	0.118421053	0.118421053	0.118421053	0.118421053	0.118421053	0.118421053	0.118421053	0.118421053	0.118421053	0.118421053	0.118421053	0.118421053	0.118421053	0.118421053	0.118421053	0.118421053	0.118421053	0.118421053	0.118421053	0.118421053	0.118421053	0.118421053	0.118421053	0.118421053	0.118421053	0.118421053	0.118421053	0.118421053	0.118421053	0.118421053	0.118421053	0.118421053
0.131578947	0.131578947	0.131578947	0.131578947	0.131578947	0.131578947	0.131578947	0.131578947	0.131578947	0.131578947	0.131578947	0.131578947	0.131578947	0.131578947	0.131578947	0.131578947	0.131578947	0.131578947	0.131578947	0.131578947	0.131578947	0.131578947	0.131578947	0.131578947	0.131578947	0.131578947	0.131578947	0.131578947	0.131578947	0.131578947	0.131578947	0.131578947	0.131578947	0.131578947	0.131578947	0.131578947	0.131578947	0.131578947	0.131578947	0.131578947	0.131578947	0.131578947	0.131578947	0.131578947	0.131578947	0.131578947	0.131578947	0.131578947	0.131578947	0.131578947
0.144736842	0.144736842	0.144736842	0.144736842	0.144736842	0.144736842	0.144736842	0.144736842	0.144736842	0.144736842	0.144736842	0.144736842	0.144736842	0.144736842	0.144736842	0.144736842	0.144736842	0.144736842	0.144736842	0.144736842	0.144736842	0.144736842	0.144736842	0.144736842	0.144736842	0.144736842	0.144736842	0.144736842	0.144736842	0.144736842	0.144736842	0.144736842	0.144736842	0.144736842	0.144736842	0.144736842	0.144736842	0.144736842	0.144736842	0.144736842	0.144736842	0.144736842	0.144736842	0.144736842	0.144736842	0.144736842	0.144736842	0.144736842	0.144736842	0.144736842
0.157894737	0.157894737	0.157894737	0.157894737	0.157894737	0.157894737	0.157894737	0.157894737	0.157894737	0.157894737	0.157894737	0.157894737	0.157894737	0.157894737	0.157894737	0.157894737	0.157894737	0.157894737	0.157894737	0.157894737	0.157894737	0.157894737	0.157894737	0.157894737	0.157894737	0.157894737	0.157894737	0.157894737	0.157894737	0.157894737	0.157894737	0.157894737	0.157894737	0.157894737	0.157894737	0.157894737	0.157894737	0.157894737	0.157894737	0.157894737	0.157894737	0.157894737	0.157894737	0.157894737	0.157894737	0.157894737	0.157894737	0.157894737	0.157894737	0.157894737
0.171052632	0.171052632	0.171052632	0.171052632	0.171052632	0.171052632	0.171052632	0.171052632	0.171052632	0.171052632	0.171052632	0.171052632	0.171052632	0.171052632	0.171052632	0.171052632	0.171052632	0.171052632	0.171052632	0.171052632	0.171052632	0.171052632	0.171052632	0.171052632	0.171052632	0.171052632	0.171052632	0.171052632	0.171052632	0.171052632	0.171052632	0.171052632	0.171052632	0.171052632	0.171052632	0.171052632	0.171052632	0.171052632	0.171052632	0.171052632	0.171052632	0.171052632	0.171052632	0.171052632	0.171052632	0.171052632	0.171052632	0.171052632	0.171052632	0.171052632
0.184210526	0.184210526	0.184210526	0.184210526	0.184210526	0.184210526	0.184210526	0.184210526	0.184210526	0.184210526	0.184210526	0.184210526	0.184210526	0.184210526	0.184210526	0.184210526	0.184210526	0.184210526	0.184210526	0.184210526	0.184210526	0.184210526	0.184210526	0.184210526	0.184210526	0.184210526	0.184210526	0.184210526	0.184210526	0.184210526	0.184210526	0.184210526	0.184210526	0.184210526	0.184210526	0.184210526	0.184210526	0.184210526	0.184210526	0.184210526	0.184210526	0.184210526	0.184210526	0.184210526	0.184210526	0.184210526	0.184210526	0.184210526	0.184210526	0.184210526
0.197368421	0.197368421	0.197368421	0.197368421	0.197368421	0.197368421	0.197368421	0.197368421	0.197368421	0.197368421	0.197368421	0.197368421	0.197368421	0.197368421	0.197368421	0.197368421	0.197368421	0.197368421	0.197368421	0.197368421	0.197368421	0.197368421	0.197368421	0.197368421	0.197368421	0.197368421	0.197368421	0.197368421	0.197368421	0.197368421	0.197368421	0.197368421	0.197368421	0.197368421	0.197368421	0.197368421	0.197368421	0.197368421	0.197368421	0.197368421	0.197368421	0.197368421	0.197368421	0.197368421	0.197368421	0.197368421	0.197368421	0.197368421	0.197368421	0.197368421
0.210526316	0.210526316	0.210526316	0.210526316	0.210526316	0.210526316	0.210526316	0.210526316	0.210526316	0.210526316	0.210526316	0.210526316	0.210526316	0.210526316	0.210526316	0.210526316	0.210526316	0.210526316	0.210526316	0.210526316	0.210526316	0.210526316	0.210526316	0.210526316	0.210526316	0.210526316	0.210526316	0.210526316	0.210526316	0.210526316	0.210526316	0.210526316	0.210526316	0.210526316	0.210526316	0.210526316	0.210526316	0.210526316	0.210526316	0.210526316	0.210526316	0.210526316	0.210526316	0.210526316	0.210526316	0.210526316	0.210526316	0.210526316	0.210526316	0.210526316
0.223684211	0.223684211	0.223684211	0.223684211	0.223684211	0.223684211	0.223684211	0.223684211	0.223684211	0.223684211	0.223684211	0.223684211	0.223684211	0.223684211	0.223684211	0.223684211	0.223684211	0.223684211	0.223684211	0.223684211	0.223684211	0.223684211	0.223684211	0.223684211	0.223684211	0.223684211	0.223684211	0.223684211	0.223684211	0.223684211	0.223684211	0.223684211	0.223684211	0.223684211	0.223684211	0.223684211	0.223684211	0.223684211	0.223684211	0.223684211	0.223684211	0.223684211	0.223684211	0.223684211	0.223684211	0.223684211	0.223684211	0.223684211	0.223684211	0.223684211
0.236842105	0.236842105	0.236842105	0.236842105	0.236842105	0.236842105	0.236842105	0.236842105	0.236842105	0.236842105	0.236842105	0.236842105	0.236842105	0.236842105	0.236842105	0.236842105	0.236842105	0.236842105	0.236842105	0.236842105	0.236842105	0.236842105	0.236842105	0.236842105	0.236842105	0.236842105	0.236842105	0.236842105	0.236842105	0.236842105	0.236842105	0.236842105	0.236842105	0.236842105	0.236842105	0.236842105	0.236842105	0.236842105	0.236842105	0.236842105	0.236842105	0.236842105	0.236842105	0.236842105	0.236842105	0.236842105	0.236842105	0.236842105	0.236842105	0.236842105
0.25	0.25	0.25	0.25	0.25	0.25	0.25	0.25	0.25	0.25	0.25	0.25	0.25	0.25	0.25	0.25	0.25	0.25	0.25	0.25	0.25	0.25	0.25	0.25	0.25	0.25	0.25	0.25	0.25	0.25	0.25	0.25	0.25	0.25	0.25	0.25	0.25	0.25	0.25	0.25	0.25	0.25	0.25	0.25	0.25	0.25	0.25	0.25	0.25	0.25
0.263157895	0.263157895	0.263157895	0.263157895	0.263157895	0.263157895	0.263157895	0.263157895	0.263157895	0.263157895	0.263157895	0.263157895	0.263157895	0.263157895	0.263157895	0.263157895	0.263157895	0.263157895	0.263157895	0.263157895	0.263157895	0.263157895	0.263157895	0.263157895	0.263157895	0.263157895	0.263157895	0.263157895	0.263157895	0.263157895	0.263157895	0.263157895	0.263157895	0.263157895	0.263157895	0.263157895	0.263157895	0.263157895	0.263157895	0.263157895	0.263157895	0.263157895	0.263157895	0.263157895	0.263157895	0.263157895	0.263157895	0.263157895	0.263157895	0.263157895
0.276315789	0.276315789	0.276315789	0.276315789	0.276315789	0.276315789	0.276315789	0.276315789	0.276315789	0.276315789	0.276315789	0.276315789	0.276315789	0.276315789	0.276315789	0.276315789	0.276315789	0.276315789	0.276315789	0.276315789	0.276315789	0.276315789	0.276315789	0.276315789	0.276315789	0.276315789	0.276315789	0.276315789	0.276315789	0.276315789	0.276315789	0.276315789	0.276315789	0.276315789	0.276315789	0.276315789	0.276315789	0.276315789	0.276315789	0.276315789	0.276315789	0.276315789	0.276315789	0.276315789	0.276315789	0.276315789	0.276315789	0.276315789	0.276315789	0.276315789
0.289473684	0.289473684	0.289473684	0.289473684	0.289473684	0.289473684	0.289473684	0.289473684	0.289473684	0.289473684	0.289473684	0.289473684	0.289473684	0.289473684	0.289473684	0.289473684	0.289473684	0.289473684	0.289473684	0.289473684	0.289473684	0.289473684	0.289473684	0.289473684	0.289473684	0.289473684	0.289473684	0.289473684	0.289473684	0.289473684	0.289473684	0.289473684	0.289473684	0.289473684	0.289473684	0.289473684	0.289473684	0.289473684	0.289473684	0.289473684	0.289473684	0.289473684	0.289473684	0.289473684	0.289473684	0.289473684	0.289473684	0.289473684	0.289473684	0.289473684
0.302631579	0.302631579	0.302631579	0.302631579	0.302631579	0.302631579	0.302631579	0.302631579	0.302631579	0.302631579	0.302631579	0.302631579	0.302631579	0.302631579	0.302631579	0.302631579	0.302631579	0.302631579	0.302631579	0.302631579	0.302631579	0.302631579	0.302631579	0.302631579	0.302631579	0.302631579	0.302631579	0.302631579	0.302631579	0.302631579	0.302631579	0.302631579	0.302631579	0.302631579	0.302631579	0.302631579	0.302631579	0.302631579	0.302631579	0.302631579	0.302631579	0.302631579	0.302631579	0.302631579	0.302631579	0.302631579	0.302631579	0.302631579	0.302631579	0.302631579
0.315789474	0.315789474	0.315789474	0.315789474	0.315789474	0.315789474	0.315789474	0.315789474	0.315789474	0.315789474	0.315789474	0.315789474	0.315789474	0.315789474	0.315789474	0.315789474	0.315789474	0.315789474	0.315789474	0.315789474	0.315789474	0.315789474	0.315789474	0.315789474	0.315789474	0.315789474	0.315789474	0.315789474	0.315789474	0.315789474	0.315789474	0.315789474	0.315789474	0.315789474	0.315789474	0.315789474	0.315789474	0.315789474	0.315789474	0.315789474	0.315789474	0.315789474	0.315789474	0.315789474	0.315789474	0.315789474	0.315789474	0.315789474	0.315789474	0.315789474
0.328947368	0.328947368	0.328947368	0.328947368	0.328947368	0.328947368	0.328947368	0.328947368	0.328947368	0.328947368	0.328947368	0.328947368	0.328947368	0.328947368	0.328947368	0.328947368	0.328947368	0.328947368	0.328947368	0.328947368	0.328947368	0.328947368	0.328947368	0.328947368	0.328947368	0.328947368	0.328947368	0.328947368	0.328947368	0.328947368	0.328947368	0.328947368	0.328947368	0.328947368	0.328947368	0.328947368	0.328947368	0.328947368	0.328947368	0.328947368	0.328947368	0.328947368	0.328947368	0.328947368	0.328947368	0.328947368	0.328947368	0.328947368	0.328947368	0.328947368
0.342105263	0.342105263	0.342105263	0.342105263	0.342105263	0.342105263	0.342105263	0.342105263	0.342105263	0.342105263	0.342105263	0.342105263	0.342105263	0.342105263	0.342105263	0.342105263	0.342105263	0.342105263	0.342105263	0.342105263	0.342105263	0.342105263	0.342105263	0.342105263	0.342105263	0.342105263	0.342105263	0.342105263	0.342105263	0.342105263	0.342105263	0.342105263	0.342105263	0.342105263	0.342105263	0.342105263	0.342105263	0.342105263	0.342105263	0.342105263	0.342105263	0.342105263	0.342105263	0.342105263	0.342105263	0.342105263	0.342105263	0.342105263	0.342105263	0.342105263
0.355263158	0.355263158	0.355263158	0.355263158	0.355263158	0.355263158	0.355263158	0.355263158	0.355263158	0.355263158	0.355263158	0.355263158	0.355263158	0.355263158	0.355263158	0.355263158	0.355263158	0.355263158	0.355263158	0.355263158	0.355263158	0.355263158	0.355263158	0.355263158	0.355263158	0.355263158	0.355263158	0.355263158	0.355263158	0.355263158	0.355263158	0.355263158	0.355263158	0.355263158	0.355263158	0.355263158	0.355263158	0.355263158	0.355263158	0.355263158	0.355263158	0.355263158	0.355263158	0.355263158	0.355263158	0.355263158	0.355263158	0.355263158	0.355263158	0.355263158
0.368421053	0.368421053	0.368421053	0.368421053	0.368421053	0.368421053	0.368421053	0.368421053	0.368421053	0.368421053	0.368421053	0.368421053	0.368421053	0.368421053	0.368421053	0.368421053	0.368421053	0.368421053	0.368421053	0.368421053	0.368421053	0.368421053	0.368421053	0.368421053	0.368421053	0.368421053	0.368421053	0.368421053	0.368421053	0.368421053	0.368421053	0.368421053	0.368421053	0.368421053	0.368421053	0.368421053	0.368421053	0.368421053	0.368421053	0.368421053	0.368421053	0.368421053	0.368421053	0.368421053	0.368421053	0.368421053	0.368421053	0.368421053	0.368421053	0.368421053
0.381578947	0.381578947	0.381578947	0.381578947	0.381578947	0.381578947	0.381578947	0.381578947	0.381578947	0.381578947	0.381578947	0.381578947	0.381578947	0.381578947	0.381578947	0.381578947	0.381578947	0.381578947	0.381578947	0.381578947	0.381578947	0.381578947	0.381578947	0.381578947	0.381578947	0.381578947	0.381578947	0.381578947	0.381578947	0.381578947	0.381578947	0.381578947	0.381578947	0.381578947	0.381578947	0.381578947	0.381578947	0.381578947	0.381578947	0.381578947	0.381578947	0.381578947	0.381578947	0.381578947	0.381578947	0.381578947	0.381578947	0.381578947	0.381578947	0.381578947
0.394736842	0.394736842	0.394736842	0.394736842	0.394736842	0.394736842	0.394736842	0.394736842	0.394736842	0.394736842	0.394736842	0.394736842	0.394736842	0.394736842	0.394736842	0.394736842	0.394736842	0.394736842	0.394736842	0.394736842	0.394736842	0.394736842	0.394736842	0.394736842	0.394736842	0.394736842	0.394736842	0.394736842	0.394736842	0.394736842	0.394736842	0.394736842	0.394736842	0.394736842	0.394736842	0.394736842	0.394736842	0.394736842	0.394736842	0.394736842	0.394736842	0.394736842	0.394736842	0.394736842	0.394736842	0.394736842	0.394736842	0.394736842	0.394736842	0.394736842
0.407894737	0.407894737	0.407894737	0.407894737	0.407894737	0.407894737	0.407894737	0.407894737	0.407894737	0.407894737	0.407894737	0.407894737	0.407894737	0.407894737	0.407894737	0.407894737	0.407894737	0.407894737	0.407894737	0.407894737	0.407894737	0.407894737	0.407894737	0.407894737	0.407894737	0.407894737	0.407894737	0.407894737	0.407894737	0.407894737	0.407894737	0.407894737	0.407894737	0.407894737	0.407894737	0.407894737	0.407894737	0.407894737	0.407894737	0.407894737	0.407894737	0.407894737	0.407894737	0.407894737	0.407894737	0.407894737	0.407894737	0.407894737	0.407894737	0.407894737
0.421052632	0.421052632	0.421052632	0.421052632	0.421052632	0.421052632	0.421052632	0.421052632	0.421052632	0.421052632	0.421052632	0.421052632	0.421052632	0.421052632	0.421052632	0.421052632	0.421052632	0.421052632	0.421052632	0.421052632	0.421052632	0.421052632	0.421052632	0.421052632	0.421052632	0.421052632	0.421052632	0.421052632	0.421052632	0.421052632	0.421052632	0.421052632	0.421052632	0.421052632	0.421052632	0.421052632	0.421052632	0.421052632	0.421052632	0.421052632	0.421052632	0.421052632	0.421052632	0.421052632	0.421052632	0.421052632	0.421052632	0.421052632	0.421052632	0.421052632
0.434210526	0.434210526	0.434210526	0.434210526	0.434210526	0.434210526	0.434210526	0.434210526	0.434210526	0.434210526	0.434210526	0.434210526	0.434210526	0.434210526	0.434210526	0.434210526	0.434210526	0.434210526	0.434210526	0.434210526	0.434210526	0.434210526	0.434210526	0.434210526	0.434210526	0.434210526	0.434210526	0.434210526	0.434210526	0.434210526	0.434210526	0.434210526	0.434210526	0.434210526	0.434210526	0.434210526	0.434210526	0.434210526	0.434210526	0.434210526	0.434210526	0.434210526	0.434210526	0.434210526	0.434210526	0.434210526	0.434210526	0.434210526	0.434210526	0.434210526
0.447368421	0.447368421	0.447368421	0.447368421	0.447368421	0.447368421	0.447368421	0.447368421	0.447368421	0.447368421	0.447368421	0.447368421	0.447368421	0.447368421	0.447368421	0.447368421	0.447368421	0.447368421	0.447368421	0.447368421	0.447368421	0.447368421	0.447368421	0.447368421	0.447368421	0.447368421	0.447368421	0.447368421	0.447368421	0.447368421	0.447368421	0.447368421	0.447368421	0.447368421	0.447368421	0.447368421	0.447368421	0.447368421	0.447368421	0.447368421	0.447368421	0.447368421	0.447368421	0.447368421	0.447368421	0.447368421	0.447368421	0.447368421	0.447368421	0.447368421
0.460526316	0.460526316	0.460526316	0.460526316	0.460526316	0.460526316	0.460526316	0.460526316	0.460526316	0.460526316	0.460526316	0.460526316	0.460526316	0.460526316	0.460526316	0.460526316	0.460526316	0.460526316	0.460526316	0.460526316	0.460526316	0.460526316	0.460526316	0.460526316	0.460526316	0.460526316	0.460526316	0.460526316	0.460526316	0.460526316	0.460526316	0.460526316	0.460526316	0.460526316	0.460526316	0.460526316	0.460526316	0.460526316	0.460526316	0.460526316	0.460526316	0.460526316	0.460526316	0.460526316	0.460526316	0.460526316	0.460526316	0.460526316	0.460526316	0.460526316
0.473684211	0.473684211	0.473684211	0.473684211	0.473684211	0.473684211	0.473684211	0.473684211	0.473684211	0.473684211	0.473684211	0.473684211	0.473684211	0.473684211	0.473684211	0.473684211	0.473684211	0.473684211	0.473684211	0.473684211	0.473684211	0.473684211	0.473684211	0.473684211	0.473684211	0.473684211	0.473684211	0.473684211	0.473684211	0.473684211	0.473684211	0.473684211	0.473684211	0.473684211	0.473684211	0.473684211	0.473684211	0.473684211	0.473684211	0.473684211	0.473684211	0.473684211	0.473684211	0.473684211	0.473684211	0.473684211	0.473684211	0.473684211	0.473684211	0.473684211
0.486842105	0.486842105	0.486842105	0.486842105	0.486842105	0.486842105	0.486842105	0.486842105	0.486842105	0.486842105	0.486842105	0.486842105	0.486842105	0.486842105	0.486842105	0.486842105	0.486842105	0.486842105	0.486842105	0.486842105	0.486842105	0.486842105	0.486842105	0.486842105	0.486842105	0.486842105	0.486842105	0.486842105	0.486842105	0.486842105	0.486842105	0.486842105	0.486842105	0.486842105	0.486842105	0.486842105	0.486842105	0.486842105	0.486842105	0.486842105	0.486842105	0.486842105	0.486842105	0.486842105	0.486842105	0.486842105	0.486842105	0.486842105	0.486842105	0.486842105
0.5	0.5	0.5	0.5	0.5	0.5	0.5	0.5	0.5	0.5	0.5	0.5	0.5	0.5	0.5	0.5	0.5	0.5	0.5	0.5	0.5	0.5	0.5	0.5	0.5	0.5	0.5	0.5	0.5	0.5	0.5	0.5	0.5	0.5	0.5	0.5	0.5	0.5	0.5	0.5	0.5	0.5	0.5	0.5	0.5	0.5	0.5	0.5	0.5	0.5
0.513157895	0.513157895	0.513157895	0.513157895	0.513157895	0.513157895	0.513157895	0.513157895	0.513157895	0.513157895	0.513157895	0.513157895	0.513157895	0.513157895	0.513157895	0.513157895	0.513157895	0.513157895	0.513157895	0.513157895	0.513157895	0.513157895	0.513157895	0.513157895	0.513157895	0.513157895	0.513157895	0.513157895	0.513157895	0.513157895	0.513157895	0.513157895	0.513157895	0.513157895	0.513157895	0.513157895	0.513157895	0.513157895	0.513157895	0.513157895	0.513157895	0.513157895	0.513157895	0.513157895	0.513157895	0.513157895	0.513157895	0.513157895	0.513157895	0.513157895
0.526315789	0.526315789	0.526315789	0.526315789	0.526315789	0.526315789	0.526315789	0.526315789	0.526315789	0.526315789	0.526315789	0.526315789	0.526315789	0.526315789	0.526315789	0.526315789	0.526315789	0.526315789	0.526315789	0.526315789	0.526315789	0.526315789	0.526315789	0.526315789	0.526315789	0.526315789	0.526315789	0.526315789	0.526315789	0.526315789	0.526315789	0.526315789	0.526315789	0.526315789	0.526315789	0.526315789	0.526315789	0.526315789	0.526315789	0.526315789	0.526315789	0.526315789	0.526315789	0.526315789	0.526315789	0.526315789	0.526315789	0.526315789	0.526315789	0.526315789
0.539473684	0.539473684	0.539473684	0.539473684	0.539473684	0.539473684	0.539473684	0.539473684	0.539473684	0.539473684	0.539473684	0.539473684	0.539473684	0.539473684	0.539473684	0.539473684	0.539473684	0.539473684	0.539473684	0.539473684	0.539473684	0.539473684	0.539473684	0.539473684	0.539473684	0.539473684	0.539473684	0.539473684	0.539473684	0.539473684	0.539473684	0.539473684	0.539473684	0.539473684	0.539473684	0.539473684	0.539473684	0.539473684	0.539473684	0.539473684	0.539473684	0.539473684	0.539473684	0.539473684	0.539473684	0.539473684	0.539473684	0.539473684	0.539473684	0.539473684
0.552631579	0.552631579	0.552631579	0.552631579	0.552631579	0.552631579	0.552631579	0.552631579	0.552631579	0.552631579	0.552631579	0.552631579	0.552631579	0.552631579	0.552631579	0.552631579	0.552631579	0.552631579	0.552631579	0.552631579	0.552631579	0.552631579	0.552631579	0.552631579	0.552631579	0.552631579	0.552631579	0.552631579	0.552631579	0.552631579	0.552631579	0.552631579	0.552631579	0.552631579	0.552631579	0.552631579	0.552631579	0.552631579	0.552631579	0.552631579	0.552631579	0.552631579	0.552631579	0.552631579	0.552631579	0.552631579	0.552631579	0.552631579	0.552631579	0.552631579
0.565789474	0.565789474	0.565789474	0.565789474	0.565789474	0.565789474	0.565789474	0.565789474	0.565789474	0.565789474	0.565789474	0.565789474	0.565789474	0.565789474	0.565789474	0.565789474	0.565789474	0.565789474	0.565789474	0.565789474	0.565789474	0.565789474	0.565789474	0.565789474	0.565789474	0.565789474	0.565789474	0.565789474	0.565789474	0.565789474	0.565789474	0.565789474	0.565789474	0.565789474	0.565789474	0.565789474	0.565789474	0.565789474	0.565789474	0.565789474	0.565789474	0.565789474	0.565789474	0.565789474	0.565789474	0.565789474	0.565789474	0.565789474	0.565789474	0.565789474
0.578947368	0.578947368	0.578947368	0.578947368	0.578947368	0.578947368	0.578947368	0.578947368	0.578947368	0.578947368	0.578947368	0.578947368	0.578947368	0.578947368	0.578947368	0.578947368	0.578947368	0.578947368	0.578947368	0.578947368	0.578947368	0.578947368	0.578947368	0.578947368	0.578947368	0.578947368	0.578947368	0.578947368	0.578947368	0.578947368	0.578947368	0.578947368	0.578947368	0.578947368	0.578947368	0.578947368	0.578947368	0.578947368	0.578947368	0.578947368	0.578947368	0.578947368	0.578947368	0.578947368	0.578947368	0.578947368	0.578947368	0.578947368	0.578947368	0.578947368
0.592105263	0.592105263	0.592105263	0.592105263	0.592105263	0.592105263	0.592105263	0.592105263	0.592105263	0.592105263	0.592105263	0.592105263	0.592105263	0.592105263	0.592105263	0.592105263	0.592105263	0.592105263	0.592105263	0.592105263	0.592105263	0.592105263	0.592105263	0.592105263	0.592105263	0.592105263	0.592105263	0.592105263	0.592105263	0.592105263	0.592105263	0.592105263	0.592105263	0.592105263	0.592105263	0.592105263	0.592105263	0.592105263	0.592105263	0.592105263	0.592105263	0.592105263	0.592105263	0.592105263	0.592105263	0.592105263	0.592105263	0.592105263	0.592105263	0.592105263
0.605263158	0.605263158	0.605263158	0.605263158	0.605263158	0.605263158	0.605263158	0.605263158	0.605263158	0.605263158	0.605263158	0.605263158	0.605263158	0.605263158	0.605263158	0.605263158	0.605263158	0.605263158	0.605263158	0.605263158	0.605263158	0.605263158	0.605263158	0.605263158	0.605263158	0.605263158	0.605263158	0.605263158	0.605263158	0.605263158	0.605263158	0.605263158	0.605263158	0.605263158	0.605263158	0.605263158	0.605263158	0.605263158	0.605263158	0.605263158	0.605263158	0.605263158	0.605263158	0.605263158	0.605263158	0.605263158	0.605263158	0.605263158	0.605263158	0.605263158
0.618421053	0.618421053	0.618421053	0.618421053	0.618421053	0.618421053	0.618421053	0.618421053	0.618421053	0.618421053	0.618421053	0.618421053	0.618421053	0.618421053	0.618421053	0.618421053	0.618421053	0.618421053	0.618421053	0.618421053	0.618421053	0.618421053	0.618421053	0.618421053	0.618421053	0.618421053	0.618421053	0.618421053	0.618421053	0.618421053	0.618421053	0.618421053	0.618421053	0.618421053	0.618421053	0.618421053	0.618421053	0.618421053	0.618421053	0.618421053	0.618421053	0.618421053	0.618421053	0.618421053	0.618421053	0.618421053	0.618421053	0.618421053	0.618421053	0.618421053
0.631578947	0.631578947	0.631578947	0.631578947	0.631578947	0.631578947	0.631578947	0.631578947	0.631578947	0.631578947	0.631578947	0.631578947	0.631578947	0.631578947	0.631578947	0.631578947	0.631578947	0.631578947	0.631578947	0.631578947	0.631578947	0.631578947	0.631578947	0.631578947	0.631578947	0.631578947	0.631578947	0.631578947	0.631578947	0.631578947	0.631578947	0.631578947	0.631578947	0.631578947	0.631578947	0.631578947	0.631578947	0.631578947	0.631578947	0.631578947	0.631578947	0.631578947	0.631578947	0.631578947	0.631578947	0.631578947	0.631578947	0.631578947	0.631578947	0.631578947
0.644736842	0.644736842	0.644736842	0.644736842	0.644736842	0.644736842	0.644736842	0.644736842	0.644736842	0.644736842	0.644736842	0.644736842	0.644736842	0.644736842	0.644736842	0.644736842	0.644736842	0.644736842	0.644736842	0.644736842	0.644736842	0.644736842	0.644736842	0.644736842	0.644736842	0.644736842	0.644736842	0.644736842	0.644736842	0.644736842	0.644736842	0.644736842	0.644736842	0.644736842	0.644736842	0.644736842	0.644736842	0.644736842	0.644736842	0.644736842	0.644736842	0.644736842	0.644736842	0.644736842	0.644736842	0.644736842	0.644736842	0.644736842	0.644736842	0.644736842
0.657894737	0.657894737	0.657894737	0.657894737	0.657894737	0.657894737	0.657894737	0.657894737	0.657894737	0.657894737	0.657894737	0.657894737	0.657894737	0.657894737	0.657894737	0.657894737	0.657894737	0.657894737	0.657894737	0.657894737	0.657894737	0.657894737	0.657894737	0.657894737	0.657894737	0.657894737	0.657894737	0.657894737	0.657894737	0.657894737	0.657894737	0.657894737	0.657894737	0.657894737	0.657894737	0.657894737	0.657894737	0.657894737	0.657894737	0.657894737	0.657894737	0.657894737	0.657894737	0.657894737	0.657894737	0.657894737	0.657894737	0.657894737	0.657894737	0.657894737
0.671052632	0.671052632	0.671052632	0.671052632	0.671052632	0.671052632	0.671052632	0.671052632	0.671052632	0.671052632	0.671052632	0.671052632	0.671052632	0.671052632	0.671052632	0.671052632	0.671052632	0.671052632	0.671052632	0.671052632	0.671052632	0.671052632	0.671052632	0.671052632	0.671052632	0.671052632	0.671052632	0.671052632	0.671052632	0.671052632	0.671052632	0.671052632	0.671052632	0.671052632	0.671052632	0.671052632	0.671052632	0.671052632	0.671052632	0.671052632	0.671052632	0.671052632	0.671052632	0.671052632	0.671052632	0.671052632	0.671052632	0.671052632	0.671052632	0.671052632
0.684210526	0.684210526	0.684210526	0.684210526	0.684210526	0.684210526	0.684210526	0.684210526	0.684210526	0.684210526	0.684210526	0.684210526	0.684210526	0.684210526	0.684210526	0.684210526	0.684210526	0.684210526	0.684210526	0.684210526	0.684210526	0.684210526	0.684210526	0.684210526	0.684210526	0.684210526	0.684210526	0.684210526	0.684210526	0.684210526	0.684210526	0.684210526	0.684210526	0.684210526	0.684210526	0.684210526	0.684210526	0.684210526	0.684210526	0.684210526	0.684210526	0.684210526	0.684210526	0.684210526	0.684210526	0.684210526	0.684210526	0.684210526	0.684210526	0.684210526
0.697368421	0.697368421	0.697368421	0.697368421	0.697368421	0.697368421	0.697368421	0.697368421	0.697368421	0.697368421	0.697368421	0.697368421	0.697368421	0.697368421	0.697368421	0.697368421	0.697368421	0.697368421	0.697368421	0.697368421	0.697368421	0.697368421	0.697368421	0.697368421	0.697368421	0.697368421	0.697368421	0.697368421	0.697368421	0.697368421	0.697368421	0.697368421	0.697368421	0.697368421	0.697368421	0.697368421	0.697368421	0.697368421	0.697368421	0.697368421	0.697368421	0.697368421	0.697368421	0.697368421	0.697368421	0.697368421	0.697368421	0.697368421	0.697368421	0.697368421
0.710526316	0.710526316	0.710526316	0.710526316	0.710526316	0.710526316	0.710526316	0.710526316	0.710526316	0.710526316	0.710526316	0.710526316	0.710526316	0.710526316	0.710526316	0.710526316	0.710526316	0.710526316	0.710526316	0.710526316	0.710526316	0.710526316	0.710526316	0.710526316	0.710526316	0.710526316	0.710526316	0.710526316	0.710526316	0.710526316	0.710526316	0.710526316	0.710526316	0.710526316	0.710526316	0.710526316	0.710526316	0.710526316	0.710526316	0.710526316	0.710526316	0.710526316	0.710526316	0.710526316	0.710526316	0.710526316	0.710526316	0.710526316	0.710526316	0.710526316
0.723684211	0.723684211	0.723684211	0.723684211	0.723684211	0.723684211	0.723684211	0.723684211	0.723684211	0.723684211	0.723684211	0.723684211	0.723684211	0.723684211	0.723684211	0.723684211	0.723684211	0.723684211	0.723684211	0.723684211	0.723684211	0.723684211	0.723684211	0.723684211	0.723684211	0.723684211	0.723684211	0.723684211	0.723684211	0.723684211	0.723684211	0.723684211	0.723684211	0.723684211	0.723684211	0.723684211	0.723684211	0.723684211	0.723684211	0.723684211	0.723684211	0.723684211	0.723684211	0.723684211	0.723684211	0.723684211	0.723684211	0.723684211	0.723684211	0.723684211
0.736842105	0.736842105	0.736842105	0.736842105	0.736842105	0.736842105	0.736842105	0.736842105	0.736842105	0.736842105	0.736842105	0.736842105	0.736842105	0.736842105	0.736842105	0.736842105	0.736842105	0.736842105	0.736842105	0.736842105	0.736842105	0.736842105	0.736842105	0.736842105	0.736842105	0.736842105	0.736842105	0.736842105	0.736842105	0.736842105	0.736842105	0.736842105	0.736842105	0.736842105	0.736842105	0.736842105	0.736842105	0.736842105	0.736842105	0.736842105	0.736842105	0.736842105	0.736842105	0.736842105	0.736842105	0.736842105	0.736842105	0.736842105	0.736842105	0.736842105
0.75	0.75	0.75	0.75	0.75	0.75	0.75	0.75	0.75	0.75	0.75	0.75	0.75	0.75	0.75	0.75	0.75	0.75	0.75	0.75	0.75	0.75	0.75	0.75	0.75	0.75	0.75	0.75	0.75	0.75	0.75	0.75	0.75	0.75	0.75	0.75	0.75	0.75	0.75	0.75	0.75	0.75	0.75	0.75	0.75	0.75	0.75	0.75	0.75	0.75
0.763157895	0.763157895	0.763157895	0.763157895	0.763157895	0.763157895	0.763157895	0.763157895	0.763157895	0.763157895	0.763157895	0.763157895	0.763157895	0.763157895	0.763157895	0.763157895	0.763157895	0.763157895	0.763157895	0.763157895	0.763157895	0.763157895	0.763157895	0.763157895	0.763157895	0.763157895	0.763157895	0.763157895	0.763157895	0.763157895	0.763157895	0.763157895	0.763157895	0.763157895	0.763157895	0.763157895	0.763157895	0.763157895	0.763157895	0.763157895	0.763157895	0.763157895	0.763157895	0.763157895	0.763157895	0.763157895	0.763157895	0.763157895	0.763157895	0.763157895
0.776315789	0.776315789	0.776315789	0.776315789	0.776315789	0.776315789	0.776315789	0.776315789	0.776315789	0.776315789	0.776315789	0.776315789	0.776315789	0.776315789	0.776315789	0.776315789	0.776315789	0.776315789	0.776315789	0.776315789	0.776315789	0.776315789	0.776315789	0.776315789	0.776315789	0.776315789	0.776315789	0.776315789	0.776315789	0.776315789	0.776315789	0.776315789	0.776315789	0.776315789	0.776315789	0.776315789	0.776315789	0.776315789	0.776315789	0.776315789	0.776315789	0.776315789	0.776315789	0.776315789	0.776315789	0.776315789	0.776315789	0.776315789	0.776315789	0.776315789
0.789473684	0.789473684	0.789473684	0.789473684	0.789473684	0.789473684	0.789473684	0.789473684	0.789473684	0.789473684	0.789473684	0.789473684	0.789473684	0.789473684	0.789473684	0.789473684	0.789473684	0.789473684	0.789473684	0.789473684	0.789473684	0.789473684	0.789473684	0.789473684	0.789473684	0.789473684	0.789473684	0.789473684	0.789473684	0.789473684	0.789473684	0.789473684	0.789473684	0.789473684	0.789473684	0.789473684	0.789473684	0.789473684	0.789473684	0.789473684	0.789473684	0.789473684	0.789473684	0.789473684	0.789473684	0.789473684	0.789473684	0.789473684	0.789473684	0.789473684
0.802631579	0.802631579	0.802631579	0.802631579	0.802631579	0.802631579	0.802631579	0.802631579	0.802631579	0.802631579	0.802631579	0.802631579	0.802631579	0.802631579	0.802631579	0.802631579	0.802631579	0.802631579	0.802631579	0.802631579	0.802631579	0.802631579	0.802631579	0.802631579	0.802631579	0.802631579	0.802631579	0.802631579	0.802631579	0.802631579	0.802631579	0.802631579	0.802631579	0.802631579	0.802631579	0.802631579	0.802631579	0.802631579	0.802631579	0.802631579	0.802631579	0.802631579	0.802631579	0.802631579	0.802631579	0.802631579	0.802631579	0.802631579	0.802631579	0.802631579
0.815789474	0.815789474	0.815789474	0.815789474	0.815789474	0.815789474	0.815789474	0.815789474	0.815789474	0.815789474	0.815789474	0.815789474	0.815789474	0.815789474	0.815789474	0.815789474	0.815789474	0.815789474	0.815789474	0.815789474	0.815789474	0.815789474	0.815789474	0.815789474	0.815789474	0.815789474	0.815789474	0.815789474	0.815789474	0.815789474	0.815789474	0.815789474	0.815789474	0.815789474	0.815789474	0.815789474	0.815789474	0.815789474	0.815789474	0.815789474	0.815789474	0.815789474	0.815789474	0.815789474	0.815789474	0.815789474	0.815789474	0.815789474	0.815789474	0.815789474
0.828947368	0.828947368	0.828947368	0.828947368	0.828947368	0.828947368	0.828947368	0.828947368	0.828947368	0.828947368	0.828947368	0.828947368	0.828947368	0.828947368	0.828947368	0.828947368	0.828947368	0.828947368	0.828947368	0.828947368	0.828947368	0.828947368	0.828947368	0.828947368	0.828947368	0.828947368	0.828947368	0.828947368	0.828947368	0.828947368	0.828947368	0.828947368	0.828947368	0.828947368	0.828947368	0.828947368	0.828947368	0.828947368	0.828947368	0.828947368	0.828947368	0.828947368	0.828947368	0.828947368	0.828947368	0.828947368	0.828947368	0.828947368	0.828947368	0.828947368
0.842105263	0.842105263	0.842105263	0.842105263	0.842105263	0.842105263	0.842105263	0.842105263	0.842105263	0.842105263	0.842105263	0.842105263	0.842105263	0.842105263	0.842105263	0.842105263	0.842105263	0.842105263	0.842105263	0.842105263	0.842105263	0.842105263	0.842105263	0.842105263	0.842105263	0.842105263	0.842105263	0.842105263	0.842105263	0.842105263	0.842105263	0.842105263	0.842105263	0.842105263	0.842105263	0.842105263	0.842105263	0.842105263	0.842105263	0.842105263	0.842105263	0.842105263	0.842105263	0.842105263	0.842105263	0.842105263	0.842105263	0.842105263	0.842105263	0.842105263
0.855263158	0.855263158	0.855263158	0.855263158	0.855263158	0.855263158	0.855263158	0.855263158	0.855263158	0.855263158	0.855263158	0.855263158	0.855263158	0.855263158	0.855263158	0.855263158	0.855263158	0.855263158	0.855263158	0.855263158	0.855263158	0.855263158	0.855263158	0.855263158	0.855263158	0.855263158	0.855263158	0.855263158	0.855263158	0.855263158	0.855263158	0.855263158	0.855263158	0.855263158	0.855263158	0.855263158	0.855263158	0.855263158	0.855263158	0.855263158	0.855263158	0.855263158	0.855263158	0.855263158	0.855263158	0.855263158	0.855263158	0.855263158	0.855263158	0.855263158
0.868421053	0.868421053	0.868421053	0.868421053	0.868421053	0.868421053	0.868421053	0.868421053	0.868421053	0.868421053	0.868421053	0.868421053	0.868421053	0.868421053	0.868421053	0.868421053	0.868421053	0.868421053	0.868421053	0.868421053	0.868421053	0.868421053	0.868421053	0.868421053	0.868421053	0.868421053	0.868421053	0.868421053	0.868421053	0.868421053	0.868421053	0.868421053	0.868421053	0.868421053	0.868421053	0.868421053	0.868421053	0.868421053	0.868421053	0.868421053	0.868421053	0.868421053	0.868421053	0.868421053	0.868421053	0.868421053	0.868421053	0.868421053	0.868421053	0.868421053
0.881578947	0.881578947	0.881578947	0.881578947	0.881578947	0.881578947	0.881578947	0.881578947	0.881578947	0.881578947	0.881578947	0.881578947	0.881578947	0.881578947	0.881578947	0.881578947	0.881578947	0.881578947	0.881578947	0.881578947	0.881578947	0.881578947	0.881578947	0.881578947	0.881578947	0.881578947	0.881578947	0.881578947	0.881578947	0.881578947	0.881578947	0.881578947	0.881578947	0.881578947	0.881578947	0.881578947	0.881578947	0.881578947	0.881578947	0.881578947	0.881578947	0.881578947	0.881578947	0.881578947	0.881578947	0.881578947	0.881578947	0.881578947	0.881578947	0.881578947
0.894736842	0.894736842	0.894736842	0.894736842	0.894736842	0.894736842	0.894736842	0.894736842	0.894736842	0.894736842	0.894736842	0.894736842	0.894736842	0.894736842	0.894736842	0.894736842	0.894736842	0.894736842	0.894736842	0.894736842	0.894736842	0.894736842	0.894736842	0.894736842	0.894736842	0.894736842	0.894736842	0.894736842	0.894736842	0.894736842	0.894736842	0.894736842	0.894736842	0.894736842	0.894736842	0.894736842	0.894736842	0.894736842	0.894736842	0.894736842	0.894736842	0.894736842	0.894736842	0.894736842	0.894736842	0.894736842	0.894736842	0.894736842	0.894736842	0.894736842
0.907894737	0.907894737	0.907894737	0.907894737	0.907894737	0.907894737	0.907894737	0.907894737	0.907894737	0.907894737	0.907894737	0.907894737	0.907894737	0.907894737	0.907894737	0.907894737	0.907894737	0.907894737	0.907894737	0.907894737	0.907894737	0.907894737	0.907894737	0.907894737	0.907894737	0.907894737	0.907894737	0.907894737	0.907894737	0.907894737	0.907894737	0.907894737	0.907894737	0.907894737	0.907894737	0.907894737	0.907894737	0.907894737	0.907894737	0.907894737	0.907894737	0.907894737	0.907894737	0.907894737	0.907894737	0.907894737	0.907894737	0.907894737	0.907894737	0.907894737
0.921052632	0.921052632	0.921052632	0.921052632	0.921052632	0.921052632	0.921052632	0.921052632	0.921052632	0.921052632	0.921052632	0.921052632	0.921052632	0.921052632	0.921052632	0.921052632	0.921052632	0.921052632	0.921052632	0.921052632	0.921052632	0.921052632	0.921052632	0.921052632	0.921052632	0.921052632	0.921052632	0.921052632	0.921052632	0.921052632	0.921052632	0.921052632	0.921052632	0.921052632	0.921052632	0.921052632	0.921052632	0.921052632	0.921052632	0.921052632	0.921052632	0.921052632	0.921052632	0.921052632	0.921052632	0.921052632	0.921052632	0.921052632	0.921052632	0.921052632
0.934210526	0.934210526	0.934210526	0.934210526	0.934210526	0.934210526	0.934210526	0.934210526	0.934210526	0.934210526	0.934210526	0.934210526	0.934210526	0.934210526	0.934210526	0.934210526	0.934210526	0.934210526	0.934210526	0.934210526	0.934210526	0.934210526	0.934210526	0.934210526	0.934210526	0.934210526	0.934210526	0.934210526	0.934210526	0.934210526	0.934210526	0.934210526	0.934210526	0.934210526	0.934210526	0.934210526	0.934210526	0.934210526	0.934210526	0.934210526	0.934210526	0.934210526	0.934210526	0.934210526	0.934210526	0.934210526	0.934210526	0.934210526	0.934210526	0.934210526
0.947368421	0.947368421	0.947368421	0.947368421	0.947368421	0.947368421	0.947368421	0.947368421	0.947368421	0.947368421	0.947368421	0.947368421	0.947368421	0.947368421	0.947368421	0.947368421	0.947368421	0.947368421	0.947368421	0.947368421	0.947368421	0.947368421	0.947368421	0.947368421	0.947368421	0.947368421	0.947368421	0.947368421	0.947368421	0.947368421	0.947368421	0.947368421	0.947368421	0.947368421	0.947368421	0.947368421	0.947368421	0.947368421	0.947368421	0.947368421	0.947368421	0.947368421	0.947368421	0.947368421	0.947368421	0.947368421	0.947368421	0.947368421	0.947368421	0.947368421
0.960526316	0.960526316	0.960526316	0.960526316	0.960526316	0.960526316	0.960526316	0.960526316	0.960526316	0.960526316	0.960526316	0.960526316	0.960526316	0.960526316	0.960526316	0.960526316	0.960526316	0.960526316	0.960526316	0.960526316	0.960526316	0.960526316	0.960526316	0.960526316	0.960526316	0.960526316	0.960526316	0.960526316	0.960526316	0.960526316	0.960526316	0.960526316	0.960526316	0.960526316	0.960526316	0.960526316	0.960526316	0.960526316	0.960526316	0.960526316	0.960526316	0.960526316	0.960526316	0.960526316	0.960526316	0.960526316	0.960526316	0.960526316	0.960526316	0.960526316
0.973684211	0.973684211	0.973684211	0.973684211	0.973684211	0.973684211	0.973684211	0.973684211	0.973684211	0.973684211	0.973684211	0.973684211	0.973684211	0.973684211	0.973684211	0.973684211	0.973684211	0.973684211	0.973684211	0.973684211	0.973684211	0.973684211	0.973684211	0.973684211	0.973684211	0.973684211	0.973684211	0.973684211	0.973684211	0.973684211	0.973684211	0.973684211	0.973684211	0.973684211	0.973684211	0.973684211	0.973684211	0.973684211	0.973684211	0.973684211	0.973684211	0.973684211	0.973684211	0.973684211	0.973684211	0.973684211	0.973684211	0.973684211	0.973684211	0.973684211
0.986842105	0.986842105	0.986842105	0.986842105	0.986842105	0.986842105	0.986842105	0.986842105	0.986842105	0.986842105	0.986842105	0.986842105	0.986842105	0.986842105	0.986842105	0.986842105	0.986842105	0.986842105	0.986842105	0.986842105	0.986842105	0.986842105	0.986842105	0.986842105	0.986842105	0.986842105	0.986842105	0.986842105	0.986842105	0.986842105	0.986842105	0.986842105	0.986842105	0.986842105	0.986842105	0.986842105	0.986842105	0.986842105	0.986842105	0.986842105	0.986842105	0.986842105	0.986842105	0.986842105	0.986842105	0.986842105	0.986842105	0.986842105	0.986842105	0.986842105
0.998018464	0.997879881	0.997726331	0.997574077	0.997422254	0.99727738	0.997141572	0.997018006	0.996909917	0.996817465	0.996744937	0.996690043	0.996658064	0.996644639	0.996656002	0.996686008	0.996741803	0.996815672	0.996915628	0.997032565	0.997175311	0.997333502	0.997516731	0.997713498	0.997934102	0.998166038	0.998420258	0.99868336	0.998966883	0.99925664	0.999564698	0.999876203	1.00020367	1.0005317	1.00087318	1.00121226	1.00156214	1.00190663	1.00225916	1.00260333	1.00295273	1.00329085	1.00363133	1.00395771	1.0042836	1.00459271	1.00489853	1.00518504	1.00546555	1.00572448
0.998179302	0.99803087	0.99787805	0.997727615	0.997580104	0.997440082	0.997309626	0.997191076	0.997087574	0.996999002	0.996929521	0.996876827	0.99684605	0.996832946	0.996843572	0.996871975	0.996925098	0.99699548	0.997090905	0.997202561	0.997339028	0.99749027	0.997665606	0.997853895	0.998065142	0.998287228	0.998530792	0.998782847	0.999054602	0.999332307	0.999627683	0.999926329	1.0002404	1.00055496	1.00088253	1.00120774	1.00154341	1.00187385	1.00221209	1.00254225	1.0028775	1.00320187	1.00352859	1.00384173	1.00415447	1.00445105	1.00474456	1.0050195	1.00528877	1.0055373
0.998336386	0.99818284	0.998026225	0.997874603	0.99772807	0.997589901	0.997462134	0.997346331	0.997245551	0.997159318	0.997091677	0.997040229	0.997009961	0.996996679	0.997006276	0.997032942	0.997083429	0.997150488	0.99724169	0.997348479	0.997479201	0.997624116	0.997792285	0.997972896	0.998175676	0.998388863	0.998622799	0.998864883	0.999126013	0.999392845	0.999676774	0.99996382	1.0002658	1.00056821	1.00088323	1.00119595	1.00151881	1.0018366	1.00216198	1.00247954	1.00280207	1.00311409	1.00342845	1.0037297	1.00403065	1.00431602	1.00459851	1.00486312	1.00512237	1.00536165
0.998494137	0.998332511	0.99817075	0.998016021	0.997868414	0.997730155	0.997603244	0.997488555	0.997389077	0.997303972	0.997237186	0.997186183	0.997155824	0.997141928	0.997150235	0.99717504	0.997222919	0.997286798	0.997374047	0.997476338	0.997601792	0.997740938	0.997902593	0.998076248	0.998271368	0.998476519	0.998701765	0.998934863	0.999186417	0.999443462	0.999717083	0.999993694	1.00028479	1.00057629	1.00088003	1.00118151	1.00149287	1.00179931	1.00211314	1.00241941	1.00273054	1.00303151	1.00333481	1.00362544	1.00391585	1.00419123	1.0044639	1.00471932	1.00496965	1.00520073
0.998650313	0.998479064	0.998310401	0.998150676	0.997999968	0.997859696	0.997731822	0.997616632	0.997517045	0.997431872	0.997364964	0.997313621	0.997282585	0.997267651	0.997274417	0.997297251	0.99734256	0.997403414	0.997486992	0.997585163	0.997705836	0.997839779	0.997995582	0.998163009	0.998351281	0.998549267	0.998766769	0.998991871	0.999234904	0.999483251	0.999747707	1.00001505	1.00029648	1.0005783	1.00087202	1.00116356	1.00146471	1.0017611	1.00206471	1.00236099	1.00266204	1.00295326	1.00324679	1.00352807	1.00380921	1.0040758	1.00433986	1.00458723	1.00482975	1.00505367
0.998799631	0.998618029	0.998441478	0.998275646	0.998120605	0.997977102	0.997847065	0.99773027	0.997629575	0.997543467	0.997475708	0.99742343	0.997391267	0.997374973	0.997380012	0.997400803	0.997443596	0.997501579	0.997581753	0.997676157	0.997792502	0.997921771	0.998072336	0.998234214	0.998416393	0.998608022	0.998818655	0.999036682	0.99927217	0.99951283	0.999769181	1.00002835	1.00030124	1.00057451	1.00085939	1.00114217	1.00143433	1.00172188	1.00201649	1.002304	1.00259621	1.00287889	1.00316387	1.00343698	1.00371002	1.00396897	1.00422551	1.00446591	1.00470166	1.0049194
0.998941434	0.998748783	0.99856339	0.998390373	0.998229795	0.998081869	0.997948494	0.997829016	0.997726236	0.997638346	0.997569026	0.997515242	0.997481522	0.997463567	0.997466714	0.997485412	0.997525766	0.997581054	0.997658109	0.997749118	0.997861605	0.997986744	0.998132702	0.998289726	0.998466582	0.998652677	0.998857332	0.999069215	0.999298149	0.999532145	0.999781463	1.00003355	1.00029904	1.00056492	1.00084215	1.00111736	1.00140174	1.00168167	1.00196853	1.0022485	1.0025331	1.00280845	1.0030861	1.00335224	1.00361835	1.0038708	1.00412096	1.00435545	1.00458547	1.00479802
0.999071874	0.998867985	0.998673313	0.998492551	0.998325753	0.998172695	0.998035248	0.997912392	0.997806877	0.997716635	0.99764527	0.99758959	0.997554026	0.997534219	0.997535389	0.997552001	0.997590023	0.997642805	0.997717028	0.997805003	0.99791408	0.998035605	0.998177554	0.998330376	0.998502632	0.998683964	0.998883473	0.999090087	0.999313393	0.999541681	0.999784968	1.000031	1.00029014	1.00054972	1.00082041	1.00108917	1.00136693	1.00164038	1.00192064	1.00219422	1.00247237	1.00274154	1.003013	1.00327327	1.00353357	1.00378059	1.00402542	1.00425502	1.00448029	1.00468856
0.999190059	0.998974763	0.998770406	0.998581368	0.998407698	0.998248831	0.998106609	0.997979713	0.997870845	0.997777711	0.997703849	0.997645915	0.997608254	0.997586436	0.997585574	0.997600134	0.99763596	0.997686456	0.997758162	0.99784349	0.997949634	0.998068085	0.998206644	0.998355939	0.998524345	0.998701709	0.99889693	0.999099167	0.999317791	0.999541349	0.999779626	1.00002064	1.00027453	1.00052889	1.00079417	1.00105762	1.00132991	1.00159804	1.00187287	1.00214123	1.00241409	1.00267824	1.00294466	1.00320019	1.0034558	1.00369848	1.00393905	1.00416476	1.00438629	1.00459122
0.999293539	0.999066875	0.998852695	0.998655148	0.998474269	0.998309224	0.998161825	0.998030502	0.997917912	0.997821564	0.997744937	0.997684547	0.997644661	0.997620774	0.997617904	0.997630506	0.997664314	0.99771277	0.997782287	0.99786536	0.997969039	0.998084936	0.998220699	0.998367109	0.99853237	0.998706511	0.998898248	0.999096945	0.999311779	0.999531522	0.999765751	1.00000273	1.00025239	1.00050257	1.0007635	1.00102269	1.0012906	1.00155451	1.00182501	1.00208925	1.00235793	1.00261813	1.0028806	1.00313248	1.00338445	1.0036238	1.00386112	1.00408393	1.00430264	1.00450513
0.999381144	0.999143177	0.998919071	0.998712812	0.998524429	0.998352874	0.998199935	0.998063838	0.9979472	0.99784736	0.997767743	0.997704736	0.997662538	0.997636565	0.997631751	0.997642529	0.997674534	0.997721233	0.997788928	0.997870172	0.997971892	0.998085793	0.998219385	0.998363583	0.998526437	0.998698131	0.998887218	0.999083242	0.999295203	0.999512072	0.999743242	0.999977191	1.00022365	1.00047071	1.00072837	1.00098441	1.00124905	1.00150983	1.00177713	1.00203836	1.00230398	1.00256135	1.00282099	1.00307028	1.00331969	1.00355677	1.00379186	1.00401275	1.00422961	1.00443057
0.999451499	0.99920235	0.998968329	0.998753303	0.998557291	0.998379074	0.99822042	0.998079378	0.997958534	0.997855074	0.997772378	0.997706713	0.997662213	0.997634221	0.997627591	0.997636731	0.997667188	0.997712441	0.997778691	0.997858537	0.997958792	0.998071243	0.998203272	0.998345906	0.998507056	0.998677044	0.998864274	0.999058446	0.9992684	0.999483286	0.999712326	0.999944194	1.00018845	1.00043337	1.00068879	1.00094269	1.00120512	1.00146382	1.00172899	1.00198826	1.0022519	1.00250749	1.00276534	1.00301308	1.00326096	1.00349677	1.00373061	1.00395053	1.00416647	1.00436679
0.999503129	0.999242954	0.998999071	0.998775262	0.998571544	0.998386561	0.998222066	0.998075962	0.997950805	0.997843653	0.99775784	0.997689526	0.997642786	0.997612891	0.997604625	0.997612365	0.997641577	0.997685745	0.997750974	0.997829902	0.997929233	0.998040824	0.998171938	0.998313698	0.998473887	0.998642948	0.998829147	0.999022324	0.999231172	0.999444999	0.999672872	0.999903638	1.00014669	1.00039051	1.00064473	1.00089756	1.00115884	1.00141655	1.00168068	1.00193907	1.00220182	1.00245671	1.00271385	1.0029611	1.0032085	1.00344405	1.00367767	1.00389759	1.00411356	1.00431414
0.999535405	0.999264344	0.999010681	0.998778135	0.998566721	0.998374967	0.998204613	0.998053435	0.997923965	0.997813145	0.997724269	0.997653395	0.997604547	0.997572926	0.997563252	0.997569869	0.997598166	0.997641626	0.997706267	0.997784754	0.997883695	0.997995001	0.998125827	0.998267378	0.99842732	0.9985962	0.998782159	0.998975157	0.999183756	0.999397401	0.999625022	0.999855618	1.00009844	1.00034211	1.00059615	1.0008489	1.00111007	1.0013678	1.00163193	1.00189048	1.00215337	1.00240859	1.00266607	1.00291384	1.00316177	1.00339805	1.00363241	1.00385328	1.00407021	1.00427194
0.999546526	0.999264767	0.999001459	0.998760278	0.998541234	0.998342763	0.998166593	0.998010393	0.997876672	0.99776227	0.997670444	0.997597163	0.997546402	0.997513293	0.997502503	0.997508334	0.997536109	0.997579298	0.997643842	0.997722424	0.997821563	0.997933212	0.998064429	0.998206484	0.99836694	0.998536432	0.998722985	0.998916667	0.999125915	0.999340299	0.99956862	0.999800016	1.0000436	1.00028815	1.00054303	1.00079674	1.00105885	1.00131766	1.00158286	1.00184264	1.00210675	1.00236335	1.00262222	1.00287155	1.00312106	1.00335908	1.0035952	1.00381799	1.00403683	1.00424063
0.999536402	0.999244083	0.99897125	0.998721539	0.998494961	0.998289869	0.998107983	0.99794687	0.997809023	0.997691183	0.997596578	0.99752109	0.997468655	0.997434336	0.997422749	0.997428154	0.997455811	0.997499175	0.997564116	0.997643323	0.997743238	0.997855841	0.997988106	0.998131354	0.998293056	0.998463918	0.998651867	0.998847054	0.999057811	0.999273813	0.999503747	0.999736867	0.999982166	1.00022855	1.00048525	1.00074092	1.00100499	1.00126589	1.00153318	1.00179519	1.00206156	1.00232056	1.00258185	1.00283375	1.00308584	1.00332659	1.00356544	1.0037911	1.0040128	1.00421956
0.999502894	0.999200217	0.998918042	0.998659975	0.998426029	0.998214483	0.99802705	0.997861207	0.99771943	0.99759837	0.997501232	0.997423814	0.997370021	0.997334843	0.997322856	0.997328266	0.997356284	0.997400336	0.997466236	0.997546663	0.997647998	0.99776223	0.997896264	0.998041452	0.998205191	0.998378238	0.998568435	0.998766002	0.99897918	0.999197724	0.999430229	0.99966604	0.999914051	1.00016327	1.00042283	1.00068148	1.00094854	1.00121257	1.00148302	1.00174832	1.00201801	1.00228047	1.00254523	1.00280075	1.00305646	1.00330096	1.00354356	1.00377307	1.0039986	1.00420928
0.999446325	0.99913343	0.998842057	0.998575782	0.998334624	0.99811679	0.997923995	0.997753622	0.997608136	0.9974841	0.997384699	0.99730565	0.997250836	0.997215167	0.997203189	0.997209044	0.997237906	0.997283158	0.997350572	0.997432804	0.997536186	0.997652701	0.997789201	0.997937052	0.998103589	0.998279602	0.998472867	0.998673649	0.998890117	0.999112086	0.999348075	0.999587501	0.999839174	1.00009218	1.00035558	1.00061819	1.00088926	1.00115743	1.00143205	1.00170166	1.00197569	1.00224263	1.0025119	1.00277204	1.00303239	1.00328163	1.00352897	1.00376331	1.00399364	1.00420916
0.999364208	0.999041308	0.998740956	0.998466702	0.998218571	0.997994702	0.99779681	0.997622192	0.997473305	0.997346624	0.997245323	0.997165034	0.997109625	0.997073919	0.997062444	0.997069268	0.997099538	0.997146586	0.997216148	0.997300848	0.99740698	0.997526509	0.997666244	0.997817549	0.997987713	0.998167537	0.998364748	0.998569639	0.998790324	0.999016656	0.999257093	0.999501105	0.999757439	1.00001524	1.0002835	1.00055111	1.00082723	1.00110058	1.00138043	1.00165542	1.00193486	1.00220733	1.00248216	1.00274798	1.00301402	1.00326905	1.00352217	1.00376235	1.00399848	1.00421982
0.999257196	0.998924421	0.99861525	0.998333198	0.998078297	0.997848619	0.997645882	0.997467295	0.997315312	0.997186318	0.997083482	0.997002345	0.996946767	0.996911481	0.996900999	0.996909311	0.996941547	0.996990972	0.997063305	0.99715112	0.997260684	0.997383932	0.997527644	0.997683164	0.997857749	0.998042196	0.998244195	0.99845405	0.998679835	0.998911423	0.999157231	0.999406761	0.999668711	0.999932273	1.00020637	1.00047996	1.00076214	1.00104168	1.0013278	1.00160917	1.00189505	1.00217409	1.00245553	1.00272804	1.00300082	1.00326265	1.00352257	1.00376958	1.00401252	1.00424066
0.999122435	0.998780002	0.99846226	0.998172684	0.997911313	0.99767615	0.997468919	0.99728674	0.997132071	0.997001199	0.996897295	0.996815805	0.996760587	0.996726277	0.99671738	0.996727799	0.996762652	0.996815134	0.996890952	0.996982618	0.997096387	0.997224143	0.997372654	0.997533227	0.997713102	0.997903055	0.998110752	0.998326492	0.998558325	0.998796127	0.999048287	0.999304322	0.9995729	0.999843234	1.00012422	1.00040482	1.00069411	1.00098089	1.00127434	1.00156316	1.00185657	1.00214324	1.00243236	1.00271265	1.00299323	1.00326292	1.00353071	1.00378562	1.0040364	1.00427236
0.998960836	0.998608877	0.998282738	0.997985846	0.997718252	0.997477886	0.997266478	0.997081058	0.996924088	0.996791753	0.996687232	0.996605867	0.996551522	0.996518727	0.99651199	0.996525112	0.996563217	0.996619413	0.996699406	0.996795634	0.99691435	0.997047376	0.997201475	0.997367906	0.997553905	0.99775021	0.99796448	0.998186989	0.998425778	0.998670711	0.998930166	0.999193652	0.999469827	0.999747903	1.00003676	1.00032537	1.00062279	1.00091783	1.00121964	1.00151693	1.00181891	1.00211425	1.00241211	1.00270122	1.00299066	1.00326927	1.00354598	1.00380982	1.0040695	1.00431431
0.998769157	0.998407904	0.998073647	0.997769758	0.997496297	0.997251122	0.997035972	0.996847777	0.996689013	0.996555751	0.996451181	0.99637054	0.996317698	0.996287076	0.996283189	0.996299729	0.996341832	0.996402508	0.996487472	0.996589075	0.99671358	0.996852729	0.9970133	0.997186482	0.997379524	0.997583108	0.997804903	0.998035139	0.998281865	0.998534913	0.998802668	0.999074615	0.999359414	0.999646259	0.999944034	1.0002417	1.00054831	1.00085266	1.00116392	1.00147077	1.00178241	1.0020875	1.00239521	1.00269424	1.00299365	1.00328228	1.00356902	1.00384288	1.00411255	1.0043673
0.998548511	0.998178111	0.997835934	0.997525297	0.997246269	0.996996624	0.996778118	0.996587572	0.996427478	0.996293788	0.99618971	0.996110358	0.996059621	0.996031797	0.996031421	0.996052064	0.996098882	0.996164772	0.996255472	0.996363229	0.996494328	0.99664042	0.996808307	0.996989096	0.99719006	0.99740181	0.997632041	0.997870919	0.998126521	0.998388626	0.998665643	0.998947013	0.999241421	0.999538021	0.999845719	1.00015345	1.00047027	1.00078497	1.00110671	1.00142416	1.00174653	1.00206244	1.00238107	1.00269109	1.00300157	1.00330128	1.00359915	1.00388413	1.00416489	1.00443065
0.998295248	0.997915959	0.997566185	0.997249172	0.996965002	0.996711361	0.996490019	0.996297681	0.996136862	0.996003383	0.995900471	0.995823115	0.995775221	0.995750959	0.99575489	0.99578045	0.995832827	0.99590479	0.996002109	0.996116915	0.996255529	0.996409491	0.996585644	0.996774993	0.996984852	0.997205744	0.997445405	0.997693921	0.997959413	0.998231588	0.998518898	0.998810721	0.999115783	0.999423183	0.999741869	1.00006072	1.00038885	1.00071496	1.00104829	1.00137743	1.00171164	1.00203948	1.00237017	1.0026923	1.00301499	1.00332694	1.00363709	1.00393432	1.00422733	1.00450525
0.998010646	0.997622637	0.997265504	0.996942415	0.996653465	0.996396236	0.996172521	0.995978898	0.995817908	0.995685228	0.995584118	0.995509418	0.995465067	0.995445089	0.995454082	0.995485335	0.995544076	0.995622931	0.995727715	0.995850425	0.995997431	0.996160149	0.996345473	0.996544293	0.996763976	0.996994941	0.99724498	0.997504084	0.997780435	0.998063648	0.998362236	0.998665495	0.998982214	0.999301417	0.999632113	0.999963108	1.00030357	1.00064215	1.00098812	1.00133002	1.00167715	1.002018	1.00236184	1.00269719	1.00303321	1.00335852	1.00368209	1.00399271	1.00429911	1.00459033
0.997690621	0.997294189	0.996930074	0.996601349	0.996308126	0.996047872	0.995822404	0.995628158	0.995467711	0.995336581	0.995238066	0.995166842	0.995126893	0.995112078	0.995127043	0.995164913	0.995230969	0.995317678	0.995430909	0.995562511	0.995718915	0.995891394	0.99608691	0.996296219	0.996526759	0.996768823	0.997030282	0.997301011	0.997589269	0.997884562	0.998195485	0.998511234	0.99884068	0.999172751	0.99951654	0.999860757	1.00021466	1.0005668	1.00092653	1.00128229	1.00164347	1.00199847	1.00235663	1.00270635	1.00305688	1.00339672	1.0037349	1.00406012	1.00438114	1.00468688
0.997336593	0.996931956	0.996561153	0.996227156	0.995930092	0.995667303	0.995440633	0.995246366	0.995087113	0.994958225	0.994863041	0.994796062	0.994761319	0.994752496	0.994774294	0.994819659	0.994893935	0.994989409	0.995112022	0.995253455	0.995420213	0.995603414	0.995810095	0.996030865	0.996273245	0.996527389	0.996801259	0.997084601	0.997385766	0.997694137	0.998018406	0.998347652	0.998690847	0.999036806	0.999394726	0.999753201	1.0001216	1.00048835	1.00086291	1.00123362	1.00160996	1.0019802	1.00235379	1.00271902	1.00308521	1.00344074	1.00379473	1.00413572	1.00447257	1.00479405
0.996944017	0.996531537	0.996154496	0.995815751	0.995515449	0.995250789	0.995023647	0.99483014	0.99467292	0.994547151	0.994456224	0.994394442	0.994365895	0.99436407	0.994393738	0.994447645	0.994531211	0.994636525	0.99476961	0.994921959	0.995100172	0.995295184	0.995514133	0.995747453	0.996002771	0.996270081	0.996557457	0.996854493	0.997169653	0.997492178	0.997830879	0.998174696	0.99853273	0.998893657	0.999266803	0.99964063	1.00002463	1.0004071	1.00079763	1.00118441	1.00157705	1.0019637	1.0023539	1.00273582	1.00311889	1.00349133	1.00386237	1.00422041	1.00457438	1.00491288
0.996514452	0.996094402	0.995711485	0.995368433	0.995065411	0.994799467	0.99457251	0.994380474	0.994226056	0.994104218	0.994018405	0.993962711	0.993941289	0.993947414	0.993985933	0.994049374	0.994143245	0.994259417	0.994404012	0.994568313	0.994759027	0.99496689	0.995199153	0.995446062	0.995715364	0.995996877	0.9962988	0.996610559	0.996940749	0.997278452	0.997632618	0.997992032	0.998365942	0.99874287	0.99913229	0.999522513	0.999923179	1.00032244	1.00073002	1.00113396	1.00154402	1.00194819	1.00235616	1.00275592	1.00315705	1.0035476	1.00393694	1.00431326	1.00468563	1.00504246
0.996042852	0.995615672	0.995227417	0.994880683	0.994575659	0.994309219	0.994083312	0.993893668	0.993743035	0.993626155	0.993546534	0.99349803	0.993484876	0.993500105	0.993548657	0.99362282	0.9937282	0.99385643	0.994013745	0.994191195	0.994395612	0.994617513	0.99486428	0.995125945	0.995410401	0.995707263	0.996024878	0.996352484	0.996698831	0.997052819	0.997423563	0.997799673	0.998190565	0.998584589	0.998991392	0.99939911	0.999817559	1.00023471	1.00066048	1.00108272	1.00151137	1.00193423	1.00236117	1.00277999	1.00320044	1.00361036	1.00401929	1.00441521	1.00480734	1.00518386
0.995530888	0.995096919	0.994703774	0.994353899	0.994047503	0.993781274	0.993557199	0.993370792	0.993224855	0.993113887	0.993041461	0.993001184	0.992997369	0.993022796	0.993082499	0.993168508	0.993286538	0.993427966	0.993599149	0.993790889	0.994010153	0.994247222	0.994509621	0.99478716	0.995087882	0.995401188	0.995735588	0.996080113	0.996443689	0.996815019	0.997203401	0.997597253	0.998006179	0.998418342	0.998843578	0.999269837	0.999707133	1.00014325	1.00058829	1.00102992	1.00147828	1.00192096	1.00236803	1.0028071	1.00324808	1.00367862	1.00410842	1.00452524	1.00493847	1.00533606
0.99497296	0.994532735	0.994135353	0.99378309	0.99347618	0.993211103	0.992989885	0.992807806	0.992667725	0.992563873	0.992499899	0.99246913	0.992475975	0.992512928	0.992585135	0.992684338	0.992816376	0.992972345	0.993158743	0.993366096	0.993601527	0.993855053	0.994134367	0.994429029	0.994747258	0.995078215	0.995430596	0.995793212	0.996175181	0.996564993	0.996972152	0.997384865	0.997812942	0.998244344	0.99868912	0.999135017	0.999592267	1.00004845	1.00051389	1.00097605	1.00144528	1.00190896	1.0023774	1.00283794	1.00330074	1.0037532	1.00420522	1.00464432	1.00508008	1.00550018
0.994370832	0.993924792	0.993523736	0.993169752	0.992863101	0.99260003	0.99238261	0.992205867	0.992072719	0.991977108	0.991922765	0.991902711	0.991921459	0.991971197	0.992057186	0.992170862	0.992318197	0.992489984	0.992692873	0.9929171	0.993169951	0.993441166	0.993738612	0.994051589	0.994388502	0.994738262	0.995109767	0.995491586	0.995893058	0.996302438	0.996729457	0.997162092	0.997610385	0.998062072	0.998527438	0.998994012	0.999472272	0.999949571	1.00043649	1.00092026	1.00141149	1.00189731	1.00238828	1.0028715	1.00335736	1.003833	1.00430857	1.0047713	1.00523099	1.00567504
0.993718291	0.993267097	0.992863165	0.992508375	0.992203015	0.991943075	0.991730679	0.991560566	0.991435724	0.991349772	0.991306533	0.991298689	0.99133087	0.991394925	0.991496249	0.991625932	0.9917901	0.991979216	0.992200098	0.992442664	0.992714383	0.99300469	0.993321651	0.993654278	0.99401119	0.994381026	0.994772909	0.995175148	0.995597319	0.996027431	0.996475461	0.996929139	0.99739876	0.997871822	0.998358872	0.998847206	0.99934757	0.999847081	1.0003566	1.00086311	1.00137749	1.00188663	1.00240135	1.00290849	1.00341871	1.00391887	1.00441936	1.00490713	1.00539224	1.00586177
0.993017198	0.992561413	0.992155301	0.991800524	0.991497397	0.991241629	0.991035394	0.990873118	0.990757865	0.990682903	0.990652158	0.990657941	0.990705005	0.990784834	0.990902963	0.991050118	0.991232585	0.991440472	0.991680777	0.991943083	0.992235049	0.99254579	0.992883582	0.993237136	0.993615299	0.994006424	0.994419874	0.994843686	0.995287692	0.995739639	0.996209766	0.996685551	0.997177556	0.997673028	0.9981828	0.998693918	0.999217424	0.999740184	1.00027336	1.00080367	1.00134232	1.0018759	1.00241554	1.00294779	1.00348362	1.00400956	1.00453633	1.00505054	1.00556253	1.00605904
0.99226064	0.991801078	0.991393761	0.991040107	0.990740465	0.990490226	0.990291627	0.990138734	0.990034703	0.98997241	0.989955896	0.989977057	0.99004079	0.990138166	0.990274886	0.990441269	0.990643785	0.990872147	0.991133555	0.991417222	0.991731027	0.992063733	0.992423854	0.99279977	0.99320058	0.993614331	0.994050653	0.994497286	0.994964347	0.995439298	0.99593267	0.996431668	0.996947153	0.997466106	0.99799967	0.998534628	0.999082346	0.999629421	1.00018735	1.00074256	1.0013066	1.00186576	1.00243152	1.0029901	1.00355282	1.00410588	1.00466033	1.00520243	1.00574283	1.00626792
0.991450543	0.990987917	0.990580274	0.990228761	0.989933757	0.989690312	0.989500725	0.989358672	0.989267398	0.989219361	0.98921872	0.989256928	0.989339027	0.989455645	0.989612655	0.989799945	0.990024179	0.990274648	0.990558768	0.990865356	0.991202522	0.991558664	0.991942543	0.992342198	0.992766991	0.993204648	0.993665081	0.994135727	0.994626998	0.995126065	0.995643765	0.996167024	0.996707021	0.997250462	0.997808829	0.998368622	0.998941561	0.999513951	1.00009765	1.00067879	1.00126928	1.0018551	1.00244811	1.00303419	1.00362503	1.00420649	1.00478997	1.00536138	1.0059317	1.00648694
0.990579206	0.990114518	0.989707747	0.989359734	0.989070893	0.988835889	0.988657094	0.98852774	0.98845118	0.988419395	0.988436686	0.988494006	0.988596565	0.988734494	0.988913859	0.989124072	0.989372014	0.989646515	0.98995523	0.990286545	0.990648828	0.99103008	0.991439336	0.991864264	0.99231452	0.992777484	0.993263376	0.993759311	0.994276023	0.994800375	0.995343536	0.995892139	0.996457711	0.997026668	0.997610862	0.998196495	0.998795668	0.999394381	1.00000488	1.00061298	1.00123098	1.00184456	1.00246595	1.00308071	1.00370094	1.00431211	1.00492604	1.00552823	1.00613005	1.0067171
0.989648623	0.989182781	0.988777985	0.988434734	0.988153478	0.987928463	0.987762133	0.987647242	0.987587249	0.98757362	0.987610799	0.987689204	0.98781422	0.987975442	0.988179138	0.988414209	0.988687762	0.988988146	0.989323264	0.989681046	0.990070131	0.990478103	0.990914286	0.991365964	0.991843099	0.992332713	0.992845352	0.993367797	0.993911119	0.994461867	0.995031559	0.995606525	0.996198667	0.996794102	0.99740508	0.998017492	0.998643844	0.999269818	0.999908066	1.00054409	1.00119061	1.00183296	1.00248381	1.00312837	1.00377917	1.00442131	1.00506704	1.00570142	1.00633628	1.00695674
0.988650176	0.988184421	0.987783072	0.987446251	0.987174446	0.98696143	0.986809728	0.986711553	0.986670487	0.986677412	0.986736935	0.986838874	0.986988813	0.987175747	0.987406174	0.987668426	0.987969869	0.988298318	0.988661955	0.989048216	0.989466037	0.989902553	0.990367405	0.99084747	0.991353041	0.991870764	0.992411534	0.992961782	0.993532943	0.994111238	0.994708561	0.99531093	0.995930649	0.996553526	0.997192231	0.997832342	0.998486792	0.999140937	0.999807869	1.00047276	1.00114877	1.0018209	1.00250228	1.00317777	1.00386035	1.00453473	1.00521362	1.00588167	1.00655115	1.00720672
0.987585924	0.987121397	0.986724864	0.986396037	0.986135442	0.98593633	0.98580131	0.985722	0.985702111	0.985731887	0.985816104	0.985943931	0.986121154	0.986336131	0.986595595	0.986887274	0.987218796	0.98757742	0.987971612	0.988388297	0.988836716	0.989303541	0.989798739	0.99030877	0.990844269	0.991391504	0.991961726	0.992541018	0.993141185	0.993748123	0.994374117	0.995004869	0.995653104	0.996304318	0.996971624	0.997640279	0.998323669	0.999006819	0.99970329	1.0003979	1.00110431	1.00180715	1.00252007	1.00322751	1.003943	1.0046508	1.00536417	1.00606727	1.00677289	1.00746519
0.986446144	0.985984376	0.985594478	0.985275701	0.985028617	0.984845877	0.984730189	0.984672494	0.984676649	0.984732176	0.984844041	0.98500068	0.985208109	0.985453977	0.985745281	0.98606908	0.986433297	0.986824578	0.987251706	0.987701053	0.988182199	0.988681318	0.989208733	0.989750464	0.990317517	0.990895764	0.99149684	0.992106465	0.992736843	0.993373534	0.994029243	0.994689348	0.995367024	0.996047446	0.996744188	0.997442187	0.998155308	0.998868236	0.999595039	1.00032018	1.00105784	1.00179227	1.00253768	1.00327809	1.00402759	1.00477001	1.00551916	1.00625871	1.00700203	1.00773275
0.985232923	0.984775346	0.9843938	0.984087029	0.983855644	0.983691639	0.983597818	0.983564377	0.98359532	0.983679387	0.983821735	0.984010007	0.984250456	0.984529968	0.984855813	0.985214343	0.985613781	0.986040131	0.986502499	0.986986686	0.987502617	0.98803596	0.988597403	0.989172518	0.989772692	0.9903834	0.99101667	0.991657867	0.992319603	0.992987106	0.993673517	0.994363891	0.995071867	0.995782299	0.996509244	0.997237313	0.997980874	0.998724274	0.999482119	1.0002385	1.00100818	1.001775	1.00255376	1.00332805	1.00411258	1.00489069	1.00567683	1.00645415	1.00723664	1.00800736
0.983935181	0.983483704	0.983112779	0.982820575	0.982607749	0.982465542	0.982396867	0.982391066	0.982452313	0.982568448	0.982744853	0.982968273	0.983245231	0.983561757	0.983925429	0.984321818	0.984759484	0.985223727	0.985724016	0.986245534	0.986798586	0.987368307	0.987965778	0.988576104	0.98921108	0.989855775	0.990522634	0.991196663	0.991890909	0.992590264	0.993308329	0.994029838	0.994768911	0.995510083	0.996267914	0.99702669	0.997801311	0.998575785	0.999365285	1.00015354	1.0009559	1.00175582	1.00256871	1.00337773	1.00419824	1.00501309	1.0058374	1.00665379	1.00747693	1.00828928
0.982555015	0.98211146	0.981753336	0.981478161	0.981286641	0.98116918	0.981128805	0.981153908	0.981248839	0.98140045	0.981614355	0.981876328	0.982193163	0.982549975	0.982954656	0.98339195	0.983870758	0.984375654	0.984916469	0.985477757	0.986070204	0.986678408	0.98731385	0.987961173	0.988632583	0.989312748	0.99001454	0.990722615	0.991450466	0.992182662	0.992933277	0.993686728	0.994457632	0.995230211	0.996019542	0.996809593	0.997615816	0.998421883	0.999243567	1.00006422	1.00089984	1.00173345	1.00258116	1.00342564	1.00428296	1.00513548	1.00599902	1.00685567	1.00772082	1.00857633
0.981079645	0.980646412	0.980303957	0.980049042	0.979882429	0.979793553	0.979785579	0.979845793	0.979978758	0.980170182	0.980425949	0.980730724	0.981091622	0.981492724	0.98194228	0.982424118	0.982947529	0.983496291	0.984080645	0.984684465	0.98531886	0.985967866	0.986643393	0.987329613	0.988039172	0.988756331	0.989494419	0.990237738	0.991000254	0.991766215	0.99255019	0.993336288	0.994139643	0.994944168	0.995765483	0.996587239	0.997425472	0.998263517	0.999117772	0.999971223	1.00084053	1.00170831	1.00259137	1.00347193	1.00436678	1.00525779	1.00616156	1.00705958	1.00796808	1.00886827
0.979511201	0.979090605	0.978766588	0.978535056	0.978396832	0.978340256	0.978368636	0.978468036	0.978643233	0.978878673	0.979180521	0.97953223	0.979941244	0.980390539	0.980888731	0.981418678	0.981990062	0.982585845	0.983216677	0.983865749	0.984544595	0.985236686	0.98595437	0.986681357	0.98743074	0.988186392	0.988962098	0.989741826	0.990540019	0.991340626	0.99215872	0.992978119	0.993814486	0.994651437	0.995505149	0.996358968	0.997229534	0.99809985	0.998986975	0.999873515	1.00077684	1.00167914	1.00259797	1.00351509	1.00444808	1.00537826	1.0063231	1.00726349	1.00821654	1.00916278
0.977834723	0.9774298	0.977127869	0.976923837	0.976818596	0.976799198	0.976869123	0.977012997	0.977235859	0.977520686	0.977873975	0.978277792	0.978739965	0.979242226	0.979793611	0.980375909	0.980999244	0.981645696	0.982326369	0.983023737	0.983749799	0.984487444	0.985249491	0.986019189	0.986810104	0.987605728	0.988420331	0.989237553	0.990072339	0.990908351	0.991761183	0.99261438	0.99348415	0.994353829	0.995240171	0.996126226	0.997029258	0.99793195	0.998852039	0.999771765	1.00070924	1.00164622	1.00260106	1.00355503	1.00452657	1.00549646	1.00648307	1.00746669	1.00846539	1.00945898
0.976052346	0.975666061	0.975389773	0.975217247	0.975149451	0.975171967	0.975288461	0.975481941	0.975757721	0.976097155	0.976507084	0.976968053	0.977488286	0.978048183	0.978657209	0.97929603	0.979975217	0.980675941	0.981409763	0.982158443	0.982934443	0.983720095	0.984528684	0.985343024	0.98617715	0.987014213	0.987868962	0.988724746	0.989597008	0.990469154	0.9913573	0.992244748	0.993148258	0.994050911	0.994970049	0.995888439	0.996823992	0.997759071	0.998712123	0.999665022	1.00063665	1.00160835	1.0025993	1.00359029	1.00460067	1.00561064	1.00663958	1.00766712	1.00871238	1.00975444
0.974146272	0.973782517	0.973536586	0.973400887	0.973376476	0.973447188	0.973616905	0.97386672	0.974202274	0.974603028	0.975076231	0.975600684	0.976185075	0.976808307	0.977480341	0.978180614	0.978920207	0.979679319	0.980470018	0.98127333	0.982102218	0.982938463	0.983795844	0.984656759	0.985535739	0.986415615	0.987311638	0.988206893	0.989117341	0.990026151	0.99094998	0.991871911	0.992809265	0.993744892	0.994696738	0.995647307	0.996615171	0.997582392	0.998568142	0.999553947	1.00055948	1.00156567	1.00259258	1.00362049	1.00466972	1.00571993	1.00679152	1.00786348	1.00895603	1.01004752
0.972118635	0.971781263	0.971570327	0.97147666	0.971501417	0.971626432	0.971855825	0.972168512	0.972570485	0.973039092	0.973582012	0.974176137	0.974830639	0.975522808	0.976263112	0.977029712	0.9778342	0.978655792	0.979507067	0.980368328	0.981253039	0.982142467	0.983050882	0.983960315	0.984885783	0.985809849	0.986748259	0.987683888	0.988633207	0.989579197	0.990539046	0.991495656	0.992466909	0.993435458	0.994419861	0.995402382	0.996402272	0.997401303	0.998419392	0.999437724	1.0004768	1.00151712	1.00257968	1.00364426	1.00473223	1.00582264	1.00693702	1.00805369	1.00919407	1.01033573
0.969947842	0.969641922	0.969472175	0.969427533	0.969509274	0.9696968	0.969994527	0.970378753	0.970855899	0.971400822	0.972021721	0.972693299	0.973425297	0.974193206	0.975008081	0.975846704	0.976721248	0.977609911	0.978525832	0.979448598	0.98039221	0.981337453	0.982299118	0.983258911	0.984232357	0.985201799	0.986183492	0.987160147	0.988148755	0.989132151	0.990128058	0.991119237	0.992124133	0.993125236	0.994141724	0.995155649	0.996186947	0.997217129	0.998266865	0.999317015	1.00038892	1.00146269	1.00256026	1.00366095	1.00478718	1.00591743	1.00707441	1.00823575	1.00942419	1.0106165
0.967636047	0.967366648	0.967244219	0.967255469	0.967401808	0.967659835	0.968034283	0.968498471	0.96905928	0.969688769	0.970395691	0.971152346	0.971969071	0.972819436	0.973715099	0.974631413	0.975581136	0.976541466	0.977526104	0.97851396	0.979519569	0.980523299	0.981540447	0.982552475	0.983575404	0.984591432	0.98561731	0.986635653	0.987663957	0.988684977	0.989716961	0.990742574	0.991780824	0.992814073	0.993862115	0.994906831	0.995968843	0.997029427	0.998110021	0.999191173	1.00029509	1.00140149	1.0025333	1.00366936	1.00483321	1.00600274	1.00720192	1.00840769	1.00964419	1.01088736
0.965156379	0.964930231	0.964863446	0.964939978	0.96516141	0.965500867	0.96596348	0.966518947	0.967174718	0.967899536	0.968702823	0.969554136	0.970464517	0.971405424	0.972389213	0.973389728	0.974420394	0.975457409	0.976515092	0.97757173	0.978642429	0.979707209	0.980781898	0.981847793	0.982921424	0.983984919	0.985055532	0.986115849	0.987183875	0.988242341	0.989310021	0.990369534	0.991440447	0.992505037	0.993583712	0.994658213	0.99574985	0.996839693	0.997949948	0.999060878	1.00019557	1.00133337	1.00249822	1.00366849	1.00486888	1.0060767	1.00731724	1.00856675	1.00985085	1.01114468
0.962511058	0.962334965	0.962332096	0.962483143	0.962789889	0.963221397	0.963783245	0.964440979	0.965202661	0.966033312	0.96694306	0.967898457	0.968911277	0.969950752	0.971029951	0.972121195	0.973238575	0.974357349	0.975492443	0.976621631	0.977760569	0.97888904	0.980023384	0.981144841	0.98227043	0.983382319	0.984498241	0.985600848	0.986708628	0.987804371	0.988907351	0.990000214	0.991103067	0.992198157	0.993306495	0.994409722	0.995529829	0.996647705	0.997786333	0.998925712	1.00008982	1.00125766	1.00245421	1.00365738	1.00489305	1.00613797	1.00741883	1.00871115	1.01004217	1.01138615
0.959665648	0.959548788	0.959621337	0.959859844	0.960266351	0.960804778	0.961481269	0.962256258	0.963138578	0.964088836	0.965118023	0.96618929	0.96731528	0.968462841	0.96964586	0.970835135	0.972045497	0.973251348	0.974468279	0.975673665	0.976883755	0.97807822	0.979273935	0.980452198	0.981630527	0.982791231	0.983952522	0.985097211	0.986244262	0.987376595	0.98851398	0.989639144	0.990772728	0.991896996	0.993033548	0.99416397	0.995310917	0.996455142	0.997620387	0.998786428	0.999978127	1.00117416	1.00240055	1.00363476	1.00490391	1.0061842	1.00750373	1.00883735	1.01021398	1.01160701
0.95662262	0.95657434	0.956733732	0.957072391	0.957592664	0.958252404	0.959058401	0.959965176	0.960982405	0.962065732	0.963227062	0.964425849	0.965675636	0.966940804	0.968236066	0.96953076	0.97084045	0.972138825	0.973442113	0.97472748	0.976011732	0.977274616	0.978533507	0.979769923	0.98100184	0.982211852	0.983418615	0.984605219	0.985791076	0.986959335	0.988130228	0.989286644	0.990449725	0.991601816	0.99276509	0.993921122	0.995093221	0.99626204	0.997452069	0.998642885	0.999860233	1.00108248	1.00233671	1.00359996	1.00490063	1.00621435	1.00757072	1.00894388	1.01036454	1.01180522
0.95333628	0.953369473	0.953632156	0.954089369	0.954743871	0.955545637	0.956502291	0.957560997	0.958732493	0.959966583	0.961276293	0.962616997	0.964003299	0.965397068	0.96681396	0.968221992	0.969637541	0.971033793	0.972427665	0.973796329	0.975157181	0.976490246	0.977813411	0.979108585	0.980394206	0.981653285	0.982904915	0.984132573	0.985356104	0.986558972	0.987761855	0.98894787	0.99013864	0.991316648	0.992504608	0.993684142	0.994879177	0.996070313	0.99728276	0.998495936	0.999736443	1.00098239	1.00226188	1.00355159	1.00488116	1.0062257	1.00761635	1.00902655	1.01048886	1.01197496
0.949809746	0.949937603	0.950319824	0.950913505	0.95172191	0.952685631	0.953813259	0.955043391	0.956387947	0.957790153	0.959264228	0.960761181	0.9622967	0.963830177	0.965378206	0.9669077	0.968435818	0.969935523	0.971424385	0.972879865	0.974319905	0.975725074	0.977113727	0.978468389	0.979807918	0.981115916	0.982411867	0.983679776	0.984939873	0.986176058	0.987409414	0.988623376	0.989840013	0.991042014	0.992252591	0.993453476	0.994669174	0.995880281	0.997112705	0.998345736	0.999606824	1.00087383	1.0021759	1.00348934	1.00484505	1.00621762	1.00763978	1.00908428	1.01058562	1.01211459
0.945979795	0.946221121	0.946747453	0.947504787	0.948497088	0.949652393	0.950980582	0.952409548	0.953952722	0.95554574	0.957204282	0.958874775	0.960574184	0.962259645	0.963948809	0.965607874	0.967254856	0.968862906	0.970450285	0.971995102	0.973515862	0.974993962	0.97644823	0.97786203	0.979254632	0.980610396	0.981949182	0.983255641	0.98455037	0.985817794	0.987079371	0.988318932	0.989558951	0.99078239	0.992012917	0.993232422	0.994465944	0.995694123	0.996943514	0.998193336	0.999471832	1.00075667	1.00207799	1.00341176	1.00479011	1.0061872	1.00763726	1.00911244	1.01064918	1.01221745
0.941851157	0.942225149	0.942919517	0.943866597	0.945071262	0.946446427	0.948003489	0.949657821	0.951424518	0.953230755	0.955093741	0.956955191	0.958833349	0.960683387	0.962523982	0.964321091	0.96609354	0.967815161	0.969504854	0.971141802	0.972745025	0.974297091	0.975817251	0.977289982	0.978734916	0.980137384	0.981517576	0.982860945	0.984188401	0.985485014	0.986772563	0.988035373	0.989296273	0.990538573	0.99178635	0.99302171	0.994270175	0.995512479	0.99677577	0.998039244	0.999331893	1.00063124	1.00196836	1.00331894	1.00471634	1.00613423	1.00760844	1.00911046	1.01067877	1.01228246
0.937331574	0.937867228	0.938768537	0.939947442	0.941410111	0.943048721	0.944876716	0.946794009	0.948817817	0.950866039	0.952957726	0.955030213	0.957103213	0.959130703	0.961132486	0.963075088	0.964978193	0.966816998	0.968611063	0.970341172	0.972026862	0.973652248	0.975237	0.97676696	0.978262113	0.979708938	0.981127928	0.982505471	0.983862754	0.985185585	0.986496023	0.987778956	0.989057517	0.990315427	0.991577112	0.992824951	0.994084883	0.995337793	0.996611349	0.997884781	0.999187744	1.00049767	1.0018465	1.0032097	1.00462174	1.00605593	1.00754958	1.00907364	1.0106685	1.01230251
0.9324297	0.933156092	0.93430115	0.935751394	0.937514737	0.939458057	0.941597207	0.94381402	0.946127997	0.948446976	0.950791861	0.953095986	0.955380466	0.957598934	0.959772234	0.961868361	0.963907777	0.965867827	0.967768664	0.969593284	0.971361682	0.973059965	0.974708163	0.976293802	0.977837153	0.979326074	0.9807813	0.982190321	0.983574546	0.98492064	0.986250881	0.987550809	0.988843797	0.990114045	0.991386264	0.99264317	0.993911052	0.995171006	0.996451148	0.997730784	0.999040168	1.00035668	1.00171305	1.00308456	1.00450677	1.00595264	1.00746091	1.009002	1.01061825	1.01227724
0.927001368	0.927967114	0.929422442	0.931212997	0.933349242	0.935663084	0.938173646	0.940741426	0.943388777	0.946013837	0.948639648	0.951197193	0.953709114	0.956130447	0.958483132	0.960738042	0.962916445	0.964998829	0.967005952	0.968923684	0.970772476	0.972540857	0.974249205	0.975886999	0.97747478	0.979001947	0.980489448	0.981925982	0.983333136	0.984698508	0.986044546	0.9873575	0.988660923	0.989939548	0.991218292	0.992480263	0.993752013	0.995014899	0.996297392	0.997578939	0.998890276	1.0002088	1.00156793	1.00294282	1.00436997	1.00582208	1.0073392	1.00889131	1.01052253	1.0121998
0.9210648	0.922316307	0.924142028	0.926335792	0.928911629	0.931658165	0.934598278	0.937567781	0.940591901	0.94355922	0.946494759	0.949328755	0.9520852	0.954722383	0.957263208	0.959682968	0.962003652	0.96421	0.966323312	0.968333086	0.970260181	0.972096049	0.973861367	0.975547895	0.97717639	0.978738006	0.980253841	0.98171394	0.983140002	0.98452066	0.985878464	0.987200455	0.988510289	0.989793304	0.991074534	0.992337539	0.993609041	0.99487071	0.996151284	0.997430403	0.99873919	1.00005513	1.00141217	1.00278546	1.00421227	1.00566513	1.00718526	1.00874225	1.01038194	1.01207067
0.914375161	0.916004613	0.918325415	0.921042889	0.924176409	0.927456747	0.930911728	0.934351679	0.937805131	0.941155053	0.944428525	0.947559299	0.950572734	0.953433563	0.956165684	0.958750883	0.961211907	0.963538996	0.965754023	0.967850815	0.969850652	0.971748293	0.973564708	0.975294148	0.976957565	0.978547982	0.980086614	0.981564916	0.983004649	0.984395525	0.985760127	0.987086328	0.98839781	0.989680551	0.990959621	0.99221907	0.99348569	0.99474152	0.996015432	0.997287334	0.998588585	0.999896831	1.00124642	1.00261253	1.00403307	1.00548046	1.00699689	1.00855171	1.01019219	1.0118842
0.906972799	0.909060103	0.911982908	0.915331155	0.919131641	0.92304263	0.92709707	0.931077503	0.935015188	0.938790809	0.942432978	0.945883225	0.949168011	0.952261872	0.955189614	0.957941772	0.960541841	0.962986947	0.965299536	0.967478567	0.969545726	0.971499528	0.973361203	0.975127756	0.976820283	0.978433834	0.979989683	0.981480791	0.982928912	0.9843249	0.985691288	0.98701683	0.988325149	0.98960291	0.990875132	0.992126401	0.993383472	0.994628813	0.9958913	0.997151172	0.998439886	0.999735319	1.00107206	1.00242541	1.00383372	1.00526942	1.00677545	1.00832101	1.00995458	1.01164167
0.898403732	0.90115418	0.90493453	0.909137035	0.913799328	0.918495301	0.923263589	0.927869824	0.932347551	0.936587403	0.940619255	0.944400798	0.947959617	0.95128483	0.954402295	0.957313741	0.960043542	0.962596889	0.964996886	0.967248161	0.969372833	0.971373394	0.973271326	0.975066461	0.976780001	0.978409041	0.97997486	0.981471926	0.982921924	0.984316846	0.985679102	0.986998334	0.98829801	0.989565503	0.990825667	0.992063669	0.993306103	0.994535919	0.995781855	0.997024552	0.998295385	0.999572558	1.00089068	1.00222529	1.00361494	1.00503221	1.00652047	1.00804893	1.00966692	1.01133978
0.888752616	0.892322006	0.897173313	0.902429061	0.908140305	0.913776216	0.919378695	0.924703392	0.929783979	0.934532704	0.938979912	0.943108171	0.946946214	0.950502877	0.95380532	0.956869136	0.959719785	0.962371836	0.964849165	0.967162689	0.969334997	0.971372829	0.973297901	0.975112973	0.976839309	0.978476084	0.980044511	0.981540588	0.982985848	0.984373439	0.985725565	0.987032766	0.988318255	0.98957014	0.990812991	0.992032599	0.993255271	0.994464497	0.995688737	0.9969091	0.998156711	0.99941018	1.00070393	1.00201385	1.00337844	1.00477055	1.00623371	1.00773729	1.00933111	1.01098049
0.877109974	0.882044091	0.888520477	0.895259351	0.902326375	0.909123176	0.915690519	0.921819262	0.927541266	0.932816918	0.93767726	0.942142104	0.946242115	0.950010884	0.953477495	0.95667319	0.959624865	0.962356936	0.964894193	0.967253843	0.969458974	0.971520446	0.973460177	0.975283715	0.977012323	0.978647137	0.980209226	0.981696028	0.983128834	0.984501893	0.985837103	0.987125883	0.988391086	0.989621554	0.990841459	0.992037236	0.993234763	0.994418115	0.995615311	0.996808003	0.99802687	0.999251034	1.00051449	1.00179362	1.00312654	1.00448655	1.00591695	1.00738747	1.00894796	1.01056397
0.863612896	0.870285989	0.878874737	0.887507972	0.896255706	0.904459773	0.912147311	0.919185866	0.925602259	0.931432797	0.936710342	0.941505404	0.94585223	0.949814746	0.953425056	0.956732081	0.959764702	0.96255775	0.965137128	0.967526385	0.969749138	0.971820266	0.973761848	0.975582093	0.977302188	0.978925121	0.980471726	0.981940797	0.983353282	0.984704481	0.986015872	0.987279743	0.988518469	0.989721645	0.990912911	0.992079373	0.99324634	0.994398511	0.995563302	0.996722981	0.997907588	0.999096863	1.00032414	1.00156639	1.0028611	1.00418215	1.00557222	1.00700165	1.00851977	1.01009266
0.846313579	0.856463391	0.868341988	0.879678973	0.890508769	0.900367634	0.909255419	0.917227869	0.924310425	0.930652409	0.936293806	0.941365422	0.945908138	0.950017364	0.953729503	0.957110279	0.96019096	0.963015729	0.965611656	0.968007769	0.97022814	0.972291059	0.974218644	0.976021354	0.977720175	0.979319675	0.980840342	0.982282146	0.983665585	0.984986895	0.986267023	0.98749906	0.988704784	0.989874516	0.991031249	0.992162767	0.993293663	0.994409312	0.995536341	0.996657711	0.997802607	0.998951492	1.00013677	1.00133619	1.00258624	1.00386157	1.00520387	1.00658425	1.00805102	1.00957107
0.825211019	0.840085102	0.856470714	0.871446309	0.884883434	0.896739059	0.906967394	0.915932741	0.923672422	0.930490966	0.936446261	0.941740891	0.946427471	0.950634615	0.954404898	0.957820109	0.960914424	0.963740331	0.966326102	0.968705375	0.970902564	0.972938746	0.974835927	0.976606391	0.978270779	0.979834962	0.981318949	0.982723711	0.984069172	0.985352395	0.986593667	0.987786822	0.988952914	0.990082966	0.991199196	0.992290088	0.993379359	0.994453115	0.995537011	0.996614773	0.997714516	0.998817531	0.999955052	1.00110572	1.00230471	1.00352768	1.00481485	1.00613839	1.00754497	1.00900264
0.794883473	0.821675431	0.844795505	0.864676308	0.880961318	0.89480368	0.906201338	0.915953081	0.92415651	0.931274949	0.937400394	0.942795316	0.947527886	0.951750735	0.955512867	0.958906604	0.961968545	0.964756331	0.967298949	0.969632872	0.971782484	0.973770601	0.975618844	0.977340687	0.978956214	0.980472209	0.981908027	0.983265387	0.9845635	0.985800104	0.986994697	0.988141768	0.989261522	0.990345653	0.991415448	0.99246011	0.993502324	0.994528966	0.995564555	0.996593654	0.997643101	0.998695126	0.999779519	1.00087597	1.00201802	1.00318253	1.00440777	1.00566728	1.00700551	1.00839203
-8.37738383e-05	-0.000217915081	-0.000365645811	-0.000551026648	-0.000745715946	-0.000974218669	-0.00120805413	-0.00147150913	-0.00173633793	-0.00202653738	-0.00231422289	-0.00262304432	-0.00292561382	-0.00324516791	-0.00355493944	-0.00387769225	-0.00418737196	-0.0045062023	-0.00480894594	-0.00511722668	-0.00540671744	-0.0056983782	-0.00596886691	-0.00623841928	-0.00648474423	-0.00672730502	-0.00694491528	-0.0071562198	-0.00734120816	-0.00751766141	-0.00766680555	-0.00780551291	-0.00791627383	-0.00801501642	-0.00808552073	-0.00814272859	-0.00817176039	-0.00818655092	-0.00817359195	-0.00814576925	-0.00809096155	-0.00802100718	-0.00792518605	-0.00781428392	-0.00767897954	-0.00752899881	-0.00735640734	-0.00716988033	-0.00696286183	-0.0067429961
-0.00011197903	-0.000273381317	-0.000446095849	-0.000656949876	-0.000876272432	-0.0011311521	-0.00139084777	-0.00168227508	-0.00197454134	-0.00229426541	-0.00261076957	-0.00295029532	-0.0032826186	-0.00363352791	-0.0039734404	-0.00432762478	-0.00466725846	-0.00501701412	-0.00534895517	-0.00568708776	-0.00600446308	-0.00632435109	-0.0066208793	-0.00691651669	-0.0071865535	-0.00745260412	-0.00769117412	-0.00792297061	-0.0081257944	-0.00831939839	-0.00848293996	-0.00863516688	-0.00875662389	-0.00886501447	-0.00894231064	-0.00900512792	-0.00903691881	-0.00905318155	-0.00903888292	-0.00900836532	-0.00894812533	-0.00887134344	-0.00876606018	-0.00864429089	-0.00849562174	-0.00833089747	-0.00814123949	-0.00793633247	-0.00770882122	-0.0074672508
-0.000136359309	-0.000324371403	-0.000522266829	-0.000759489495	-0.00100413893	-0.00128588603	-0.00157163785	-0.00189087437	-0.00221016785	-0.00255868819	-0.00290310412	-0.00327217762	-0.00363298205	-0.00401379106	-0.00438232778	-0.00476630039	-0.0051342224	-0.0055131542	-0.00587255321	-0.00623875195	-0.00658226611	-0.00692862364	-0.00724950095	-0.00756955079	-0.00786171668	-0.00814971772	-0.00840781772	-0.00865874621	-0.00887816863	-0.00908777317	-0.00926469508	-0.00942952699	-0.00956090975	-0.0096782939	-0.00976187888	-0.0098299299	-0.00986425868	-0.00988190959	-0.00986633823	-0.00983333359	-0.00976801445	-0.00968490374	-0.00957079591	-0.00943894308	-0.00927782164	-0.00909940789	-0.00889385508	-0.00867187199	-0.00842527272	-0.00816352159
-0.000158644509	-0.000372397321	-0.000594966718	-0.000858353968	-0.00112823001	-0.00143676663	-0.00174844549	-0.00209523634	-0.00244120409	-0.00281799363	-0.00318969839	-0.00358752807	-0.00397594767	-0.00438564605	-0.00478174941	-0.00519433605	-0.00558935479	-0.00599618578	-0.00638177137	-0.00677470878	-0.00714306526	-0.0075145691	-0.00785852592	-0.00820172069	-0.00851481805	-0.00882359637	-0.00910013959	-0.00936915693	-0.00960423363	-0.00982895379	-0.0100184814	-0.0101952156	-0.0103359413	-0.0104618227	-0.0105513254	-0.0106243369	-0.010661055	-0.0106800496	-0.0106632839	-0.0106279788	-0.0105578854	-0.0104688588	-0.010346452	-0.0102051483	-0.0100323121	-0.00984104979	-0.00962053482	-0.00938250461	-0.00911792051	-0.00883717702
-0.000179146929	-0.000417612453	-0.000664271473	-0.000953605335	-0.00124857696	-0.00158382404	-0.00192128816	-0.00229538278	-0.00266766422	-0.00307219891	-0.00347056128	-0.0038963562	-0.00431151798	-0.0047490986	-0.00517170349	-0.00561173136	-0.00603264651	-0.00646609877	-0.0068765919	-0.00729494091	-0.00768683353	-0.00808215865	-0.00844791442	-0.00881298379	-0.00914580405	-0.00947418553	-0.00976807412	-0.010054136	-0.0103039128	-0.0105428627	-0.0107442114	-0.010932145	-0.0110816221	-0.0112155069	-0.0113105501	-0.0113882518	-0.0114272044	-0.0114475013	-0.0114296153	-0.0113922008	-0.0113176353	-0.0112231114	-0.0110929298	-0.0109428135	-0.0107589982	-0.0105557352	-0.0103211905	-0.010068151	-0.00978668736	-0.00948815013
-0.000198448731	-0.000460666222	-0.000730693015	-0.00104541706	-0.00136506357	-0.00172665673	-0.00208958595	-0.00249063047	-0.00288885992	-0.00332068337	-0.00374521443	-0.00419837708	-0.0046396522	-0.00510437899	-0.0055527269	-0.0060193416	-0.00646529031	-0.00692442655	-0.00735890033	-0.00780168061	-0.00821615694	-0.00863431624	-0.00902092875	-0.00940691726	-0.00975856597	-0.0101056598	-0.010416075	-0.0107183829	-0.0109821441	-0.0112346473	-0.0114472323	-0.0116458338	-0.0118036292	-0.0119451495	-0.0120454665	-0.0121276636	-0.012168759	-0.0121903441	-0.012171425	-0.0121320688	-0.0120532956	-0.0119536206	-0.0118161008	-0.011657689	-0.0114634932	-0.0112489037	-0.011001071	-0.0107338307	-0.0104363487	-0.0101209363
-0.000216614292	-0.000501619308	-0.000794277514	-0.00113384015	-0.00147772383	-0.00186530355	-0.00225336182	-0.00268100734	-0.00310480491	-0.00356346901	-0.00401366673	-0.00449360472	-0.00496034908	-0.00545148951	-0.00592480628	-0.00641715671	-0.0068872612	-0.0073711439	-0.00782865307	-0.00829488073	-0.00873096748	-0.00917097059	-0.009577477	-0.00998342525	-0.0103529851	-0.0107178958	-0.0110439966	-0.0113617493	-0.0116387591	-0.0119041366	-0.0121273531	-0.0123360905	-0.0125017531	-0.0126505434	-0.0127558522	-0.0128423553	-0.0128854904	-0.0129083567	-0.0128884837	-0.0128473619	-0.0127646393	-0.0126601693	-0.0125157446	-0.0123495685	-0.0121455899	-0.0119203638	-0.0116599847	-0.0113793698	-0.0110667339	-0.0107353848
-0.000233984168	-0.000540933698	-0.000855529555	-0.00121930308	-0.00158691363	-0.00200000382	-0.00241278518	-0.00286661498	-0.00331559447	-0.00380066633	-0.0042761058	-0.00478232515	-0.00527404622	-0.00579103331	-0.0062887522	-0.00680619944	-0.00729982502	-0.00780775454	-0.00828761482	-0.00877655383	-0.00923354262	-0.00969464525	-0.0101203427	-0.0105455257	-0.010932325	-0.0113143727	-0.0116555442	-0.0119881338	-0.0122778597	-0.0125555993	-0.0127890149	-0.0130074873	-0.0131807015	-0.0133364856	-0.013446601	-0.0135372719	-0.0135823994	-0.013606553	-0.0135858201	-0.0135430829	-0.0134566448	-0.0133476717	-0.0131967094	-0.0130231925	-0.0128099191	-0.0125745948	-0.012302263	-0.0120089104	-0.0116818003	-0.0113352296
-0.000250545309	-0.000578621474	-0.000914455882	-0.00130183237	-0.00169264827	-0.00213078832	-0.00256786956	-0.00304747717	-0.00352123337	-0.0040322908	-0.00453252895	-0.00506454722	-0.00558073203	-0.00612300343	-0.00664453372	-0.00718644001	-0.00770292607	-0.00823420183	-0.00873570007	-0.00924660857	-0.00972375987	-0.0102052108	-0.0106493628	-0.0110930486	-0.0114963822	-0.0118948817	-0.0122504768	-0.0125972905	-0.0128991668	-0.0131887504	-0.0134319021	-0.0136597068	-0.0138401296	-0.014002634	-0.0141173468	-0.0142120528	-0.0142591062	-0.0142845624	-0.0142630499	-0.0142188615	-0.0141289334	-0.0140157654	-0.0138586277	-0.0136782143	-0.013456134	-0.0132112754	-0.012927587	-0.0126221616	-0.0122812616	-0.0119202137
-0.000266529072	-0.000615050744	-0.00097153272	-0.00138192513	-0.00179545079	-0.0022581493	-0.00271911228	-0.00322406631	-0.00372221892	-0.00425884891	-0.00478350724	-0.00534089725	-0.00588114028	-0.00644823163	-0.0069931255	-0.00755898321	-0.00809784186	-0.00865191931	-0.00917453413	-0.00970684116	-0.0102036152	-0.0107048365	-0.0111669053	-0.01162853	-0.012047883	-0.0124623059	-0.0128318552	-0.0131924213	-0.0135060429	-0.0138070719	-0.0140596354	-0.0142964651	-0.0144838683	-0.0146528904	-0.014772078	-0.0148707278	-0.0149196946	-0.0149464769	-0.0149242859	-0.0148787867	-0.0147855811	-0.0146684704	-0.0145054745	-0.014318518	-0.0140880429	-0.0138340934	-0.0135395392	-0.0132225575	-0.0128684197	-0.0124934653
-0.000281894262	-0.000650211068	-0.0010267401	-0.00145958613	-0.00189531082	-0.00238209763	-0.00286650511	-0.0033963929	-0.00391854129	-0.00448034712	-0.00502902402	-0.00561137056	-0.0061752373	-0.00676668912	-0.00733446592	-0.00792376793	-0.00848447359	-0.00906080311	-0.00960397219	-0.0101570985	-0.0106729131	-0.0111933179	-0.0116727209	-0.0121517095	-0.01258652	-0.0130163267	-0.0133993147	-0.0137731527	-0.0140980703	-0.0144101384	-0.0146717475	-0.0149172903	-0.0151114086	-0.0152867455	-0.0154102526	-0.0155127598	-0.0155636021	-0.0155917474	-0.0155689607	-0.0155223074	-0.015426024	-0.0153052453	-0.0151367038	-0.0149435863	-0.0147051282	-0.0144425641	-0.0141376395	-0.0138096563	-0.0134428431	-0.0130545947
-0.000296851767	-0.000684425638	-0.00108052277	-0.00153530762	-0.00199278867	-0.00250320034	-0.00301066016	-0.00356506936	-0.00411086054	-0.00469745756	-0.0052698123	-0.00587672823	-0.00646386784	-0.0070792759	-0.00766956148	-0.00828187806	-0.00886402947	-0.00946215713	-0.0100254589	-0.0105989373	-0.0111333602	-0.0116724772	-0.0121687855	-0.0126646788	-0.0131145379	-0.0135592988	-0.0139553525	-0.0143420784	-0.014677971	-0.015000757	-0.0152711591	-0.0155251717	-0.0157258337	-0.0159073305	-0.0160350745	-0.0161413794	-0.0161941104	-0.0162236577	-0.0162003843	-0.0161527132	-0.0160535533	-0.0159293354	-0.0157555365	-0.0155565708	-0.0153104928	-0.0150396984	-0.0147248269	-0.0143862801	-0.0140072581	-0.0136061885
-0.000311338589	-0.000717663286	-0.00113283318	-0.00160907249	-0.00208784929	-0.00262144998	-0.00315154934	-0.00373009123	-0.00429914732	-0.00491016976	-0.00550583119	-0.00613694107	-0.00674696385	-0.00738592637	-0.00799830202	-0.00863320204	-0.00923635102	-0.00985581738	-0.0104387782	-0.0110321287	-0.0115846707	-0.0121420134	-0.0126547392	-0.0131670609	-0.0136314991	-0.0140907662	-0.0144994512	-0.0148986636	-0.0152451529	-0.0155783242	-0.0158572141	-0.0161194463	-0.0163264319	-0.0165139313	-0.0166457896	-0.0167558382	-0.0168104386	-0.0168414385	-0.0168177633	-0.0167692309	-0.0166673811	-0.0165399821	-0.0163612074	-0.0161567422	-0.0159034076	-0.0156248089	-0.015300423	-0.0149518004	-0.0145610506	-0.0141476858
-0.00032555185	-0.000750205737	-0.00118407301	-0.00168133743	-0.00218104009	-0.00273742094	-0.00328981386	-0.00389210746	-0.00448410464	-0.00511918836	-0.00573784032	-0.00639277966	-0.00702536164	-0.00768750226	-0.00832162926	-0.00897872203	-0.00960251388	-0.0102429126	-0.0108451627	-0.0114579681	-0.0120282534	-0.0126034042	-0.0131321764	-0.0136605216	-0.0141391867	-0.0146125834	-0.0150335817	-0.0154449455	-0.015801761	-0.0161450413	-0.0164322114	-0.0167024561	-0.0169156288	-0.0171090005	-0.0172449168	-0.0173586667	-0.0174151662	-0.0174476647	-0.0174237027	-0.0173744445	-0.0172701048	-0.0171397423	-0.0169562661	-0.016746591	-0.0164863377	-0.0162002851	-0.0158667739	-0.0155084708	-0.0151064163	-0.0146811794
-0.000339411214	-0.00078200586	-0.0012341735	-0.00175206806	-0.00227230496	-0.00285109059	-0.00342540603	-0.00405109713	-0.00466567891	-0.00532447677	-0.00596576122	-0.00664417427	-0.00729894361	-0.00798388923	-0.00863937551	-0.00931826503	-0.00996228462	-0.0106231972	-0.0112443008	-0.0118761266	-0.0124637072	-0.0130562231	-0.013600594	-0.0141445306	-0.0146369945	-0.0151241191	-0.0155570382	-0.0159801957	-0.0163469955	-0.01670009	-0.0169952658	-0.0172733032	-0.0174924678	-0.0176915767	-0.0178314443	-0.0179488558	-0.0180072431	-0.0180412989	-0.0180171358	-0.0179673098	-0.0178606616	-0.0177275872	-0.0175396758	-0.0173251245	-0.0170582934	-0.0167651907	-0.0164229566	-0.0160554298	-0.0156425129	-0.0152058938
-0.000353096785	-0.000813308766	-0.00128349332	-0.0018216698	-0.00236214452	-0.00296298413	-0.00355892289	-0.00420765896	-0.00484452523	-0.00552668449	-0.00619029712	-0.00689182671	-0.00756846669	-0.00827584449	-0.00895235858	-0.00965265781	-0.0103165591	-0.0109975858	-0.0116371843	-0.012287621	-0.0128921334	-0.0135016065	-0.0140612171	-0.0146203508	-0.0151262752	-0.0156267636	-0.0160713012	-0.0165059319	-0.0168824611	-0.0172451034	-0.0175480914	-0.0178337249	-0.0180587596	-0.0182634885	-0.0184072648	-0.0185283036	-0.0185886188	-0.0186242845	-0.018600044	-0.0185497887	-0.0184410366	-0.0183054683	-0.0181133985	-0.0178942582	-0.0176211879	-0.0173213808	-0.0169708108	-0.0165944484	-0.016171089	-0.0157235024
-0.000366515592	-0.00084405894	-0.00133195119	-0.0018900977	-0.00245048399	-0.00307305903	-0.00369028971	-0.00436174767	-0.00502055745	-0.00572574154	-0.00641132559	-0.00713561997	-0.00783375663	-0.00856319555	-0.00926034085	-0.00998165106	-0.0106650111	-0.0113657292	-0.0120233793	-0.0126919889	-0.0133129795	-0.0139389671	-0.0145133669	-0.0150872674	-0.0156062216	-0.0161196737	-0.0165754356	-0.0170211858	-0.0174071024	-0.0177789995	-0.0180895246	-0.0183825368	-0.018613248	-0.018823468	-0.0189710494	-0.0190956815	-0.0191579163	-0.0191952574	-0.019171029	-0.0191205091	-0.0190098373	-0.018872031	-0.0186760714	-0.0184526803	-0.0181737159	-0.0178676137	-0.017509113	-0.0171243772	-0.0166910221	-0.0162329648
-0.000379835281	-0.000874463826	-0.00137985764	-0.00195769346	-0.00253775327	-0.00318175571	-0.00382001579	-0.00451386506	-0.00519433437	-0.00592219371	-0.00662944207	-0.00737613004	-0.00809543496	-0.00884654263	-0.00956396846	-0.0103058749	-0.0110083207	-0.0117282982	-0.0124036123	-0.0130899528	-0.013727028	-0.014369092	-0.0149578983	-0.0155461471	-0.0160777716	-0.0166037987	-0.0170704605	-0.0175269869	-0.0179220199	-0.0183028904	-0.0186207476	-0.0189209313	-0.0191571903	-0.019372779	-0.019524122	-0.0196523137	-0.0197165125	-0.0197555877	-0.0197315061	-0.0196808703	-0.0195684989	-0.0194286867	-0.0192291338	-0.0190017997	-0.0187173034	-0.0184052748	-0.0180392566	-0.0176465604	-0.0172036572	-0.0167355688
-0.00039295056	-0.000904456983	-0.00142711311	-0.00202439646	-0.00262385786	-0.0032890135	-0.0039479977	-0.00466393228	-0.00536572552	-0.00611592739	-0.00684447482	-0.00761319129	-0.00835326551	-0.00912563877	-0.00986291007	-0.0106249758	-0.01134604	-0.0120848115	-0.0127772988	-0.0134808882	-0.014133548	-0.0147912054	-0.0153939242	-0.0159960513	-0.0165398729	-0.0170780355	-0.0175551617	-0.0180220739	-0.0184258454	-0.0188153679	-0.0191402551	-0.0194473741	-0.0196889668	-0.0199097837	-0.020064773	-0.0201964861	-0.0202626381	-0.0203035177	-0.0202796778	-0.0202291028	-0.020115228	-0.0199736856	-0.01977083	-0.0195399204	-0.0192502649	-0.0189327517	-0.0185596541	-0.0181594987	-0.0177075324	-0.017229952
-0.00040601873	-0.000934213567	-0.00147398102	-0.00209047879	-0.00270914617	-0.0033951754	-0.00407464301	-0.00481233807	-0.00553516938	-0.00630734799	-0.00705686902	-0.00784721141	-0.00860769195	-0.00940089154	-0.0101576067	-0.0109393571	-0.0116786066	-0.0124356738	-0.0131448831	-0.0138652133	-0.0145330023	-0.0152057487	-0.0158219345	-0.0164374555	-0.0169930542	-0.017542903	-0.0180301176	-0.018507022	-0.0189192169	-0.0193170689	-0.0196487455	-0.0199625597	-0.0202093331	-0.0204352332	-0.0205938108	-0.0207290021	-0.0207971501	-0.0208398962	-0.0208164443	-0.0207660942	-0.0206509576	-0.0205079438	-0.0203021166	-0.0200679771	-0.0197735704	-0.0194509886	-0.0190712775	-0.0186641321	-0.0182036094	-0.0177170365
-0.000418921952	-0.000963656758	-0.00152034516	-0.0021558628	-0.00279349778	-0.00350015551	-0.00419981471	-0.00495896983	-0.00570249276	-0.0064962946	-0.00726639212	-0.00807795522	-0.00885839086	-0.00967195501	-0.0104476098	-0.0112485356	-0.0120054244	-0.012780244	-0.0135056023	-0.0142421098	-0.0149244432	-0.0156117111	-0.0162407821	-0.0168691434	-0.0174359628	-0.0179969815	-0.0184937764	-0.0189802183	-0.0194003955	-0.0198062	-0.0201443105	-0.020464539	-0.020716239	-0.0209470501	-0.0211090741	-0.0212476888	-0.0213178107	-0.0213624926	-0.0213395268	-0.0212895922	-0.0211734092	-0.0210292324	-0.0208207612	-0.0205838063	-0.0202850706	-0.0199579225	-0.019572098	-0.0191585349	-0.0186900136	-0.0181950685
-0.000431817491	-0.000992942484	-0.00156643438	-0.00222075966	-0.00287718409	-0.00360419619	-0.00432380456	-0.00510408027	-0.00586798618	-0.00668300762	-0.00747331187	-0.00830563537	-0.00910559944	-0.00993901316	-0.0107331266	-0.0115526645	-0.0123266694	-0.0131186455	-0.0138596068	-0.0146116824	-0.0153080053	-0.0160091868	-0.0166505968	-0.0172912118	-0.0178687377	-0.0184403858	-0.018946301	-0.0194418052	-0.0198695768	-0.0202829413	-0.0206271864	-0.0209535362	-0.0212099667	-0.0214455063	-0.0216108932	-0.0217528699	-0.0218250013	-0.0218716797	-0.0218493556	-0.0218000187	-0.0216830614	-0.0215380198	-0.0213272826	-0.0210879103	-0.0207853176	-0.0204540906	-0.0200627012	-0.019643275	-0.0191673547	-0.0186646333
-0.000444573264	-0.00102198151	-0.00161211478	-0.00228507528	-0.0029600595	-0.00370718421	-0.0044464385	-0.0052475153	-0.00603142399	-0.00686726707	-0.00767732097	-0.00852992977	-0.00934888888	-0.0102016021	-0.011013571	-0.0118511076	-0.0126415726	-0.0134500469	-0.0142059174	-0.0149728724	-0.0156824706	-0.0163968716	-0.0170499146	-0.0177021115	-0.0182896711	-0.0188713219	-0.0193857412	-0.019889752	-0.020324582	-0.0207450436	-0.0210949881	-0.0214271077	-0.0216879531	-0.0219279993	-0.0220965661	-0.0222418234	-0.0223159227	-0.0223646614	-0.0223430818	-0.0222945537	-0.0221770662	-0.0220315091	-0.0218188816	-0.0215775688	-0.0212716128	-0.0209368957	-0.0205405326	-0.0201159173	-0.0196332619	-0.0191234996
-0.000457353592	-0.00105090366	-0.00165757079	-0.00234895488	-0.00304231458	-0.00380925875	-0.00456788972	-0.00538938814	-0.00619294323	-0.00704914259	-0.00787850408	-0.00875084907	-0.00958827926	-0.010459667	-0.0112888979	-0.0121437487	-0.0129500294	-0.0137742751	-0.0145443747	-0.0153254587	-0.0160476388	-0.0167745118	-0.017438509	-0.0181015694	-0.018698524	-0.0192895133	-0.0198118587	-0.0203237861	-0.0207651831	-0.0211922532	-0.0215475148	-0.0218850362	-0.0221500374	-0.0223943563	-0.0225659817	-0.02271443	-0.0227905193	-0.022841376	-0.0228207078	-0.0227731928	-0.0226554847	-0.0225097576	-0.0222956784	-0.0220528961	-0.0217441316	-0.0214065036	-0.0210058189	-0.0205766808	-0.0200880131	-0.0195719355
-0.000470012752	-0.00107960565	-0.00170264621	-0.00241228161	-0.00312377372	-0.00391027442	-0.00468794281	-0.00552949747	-0.00635225733	-0.00722834278	-0.00807646456	-0.00896796756	-0.00982321908	-0.010712606	-0.0115583614	-0.012429771	-0.0132510594	-0.014090259	-0.01487373	-0.0156680919	-0.0164019756	-0.0171404642	-0.0178145488	-0.0184876418	-0.0190931628	-0.0196927137	-0.0202222233	-0.0207413745	-0.0211886753	-0.0216217745	-0.0219818124	-0.0223242915	-0.0225930521	-0.0228413559	-0.0230158036	-0.0231673224	-0.0232453345	-0.0232983652	-0.0232787175	-0.0232324477	-0.0231147964	-0.0229692997	-0.0227542079	-0.0225105147	-0.0221995276	-0.0218596829	-0.0214553826	-0.0210225257	-0.0205286469	-0.0200071406
-0.00048270229	-0.00110818307	-0.00174747736	-0.00247513249	-0.00320454746	-0.00401027138	-0.00480665868	-0.00566782361	-0.00650935379	-0.00740476119	-0.00827109471	-0.00918108338	-0.0100535023	-0.0109601206	-0.0118216588	-0.0127087815	-0.0135442683	-0.0143975215	-0.0151935103	-0.0160002219	-0.0167449433	-0.0174941242	-0.0181774481	-0.018859685	-0.0194729699	-0.0200802575	-0.0206162056	-0.0211418507	-0.0215944351	-0.0220329534	-0.0223972776	-0.0227442489	-0.0230164284	-0.0232684133	-0.0234455081	-0.0235999687	-0.0236799045	-0.0237351618	-0.0237167121	-0.0236719174	-0.023554674	-0.0234098099	-0.0231942208	-0.0229501767	-0.0226376242	-0.0222962569	-0.0218891198	-0.0214533491	-0.020955133	-0.0204290851
-0.000495258982	-0.00113651839	-0.00179188813	-0.0025373682	-0.00328442802	-0.00410906624	-0.00492377273	-0.00580410777	-0.00666387262	-0.00757802007	-0.0084618903	-0.009389645	-0.0102784284	-0.0112014393	-0.0120778463	-0.0129797404	-0.0138284216	-0.0146947103	-0.0155021545	-0.0163201579	-0.0170746332	-0.0178334441	-0.0185249347	-0.0192152816	-0.0198353038	-0.020449362	-0.0209908093	-0.021522088	-0.0219791372	-0.022422351	-0.0227902896	-0.0231411942	-0.0234162949	-0.0236715874	-0.0238510232	-0.0240082544	-0.0240900132	-0.0241475372	-0.0241303944	-0.0240873275	-0.0239708083	-0.0238270378	-0.0236114664	-0.0233677236	-0.0230542999	-0.0227122321	-0.0223031074	-0.0218653893	-0.0213638089	-0.0208342933
-0.000507820153	-0.00116468971	-0.00183598917	-0.0025990162	-0.00336345525	-0.00420660121	-0.00503922595	-0.00593818447	-0.0068156387	-0.0077478325	-0.00864854921	-0.00959323709	-0.0104975637	-0.011436015	-0.0123263598	-0.0132419757	-0.0141028355	-0.0149810429	-0.015798875	-0.0166270222	-0.0173901695	-0.0181574677	-0.0188560635	-0.0195534184	-0.0201791735	-0.0207989823	-0.0213450223	-0.021881033	-0.02234177	-0.0227889247	-0.0231598566	-0.0235141118	-0.0237916927	-0.0240499039	-0.0242314396	-0.0243912638	-0.0244748164	-0.0245346472	-0.024518995	-0.0244779131	-0.0243625144	-0.0242203042	-0.024005349	-0.02376257	-0.0234490548	-0.0231071217	-0.0226969445	-0.0222582544	-0.0217543675	-0.0212224662
-0.000520214059	-0.00119256475	-0.00187958134	-0.00265991165	-0.00344138743	-0.00430265141	-0.00515269719	-0.00606972458	-0.00696420149	-0.00791371172	-0.0088304362	-0.0097911582	-0.0107100288	-0.0116628703	-0.0125660166	-0.0134941797	-0.0143659742	-0.0152548343	-0.0160817411	-0.0169187176	-0.0176891965	-0.0184636618	-0.0191680374	-0.0198711205	-0.0205013476	-0.0211257166	-0.0216751973	-0.0222148769	-0.022678292	-0.0231284878	-0.0235015818	-0.0238584856	-0.0241379248	-0.0243985779	-0.0245818249	-0.0247440094	-0.024829212	-0.0248913678	-0.0248773136	-0.024838491	-0.0247245718	-0.0245844471	-0.0243707071	-0.0241296521	-0.0238168684	-0.0234760459	-0.0230658364	-0.0226273312	-0.0221223161	-0.0215893264
-0.000532593115	-0.00122020342	-0.00192273287	-0.00272001636	-0.00351818074	-0.00439705542	-0.00526400595	-0.00619841825	-0.00710922398	-0.00807518966	-0.00900705119	-0.00998277405	-0.0109151568	-0.0118812071	-0.0127959886	-0.0137353997	-0.0146168607	-0.015514993	-0.0163496448	-0.017194034	-0.0179704978	-0.0187507215	-0.019459558	-0.0201670156	-0.0208004712	-0.0214281472	-0.021979945	-0.0225221842	-0.0229873086	-0.0234396135	-0.0238140905	-0.0241729223	-0.0244536623	-0.0247162726	-0.0249009127	-0.025065221	-0.0251520062	-0.0252165096	-0.0252042435	-0.0251679641	-0.0250559688	-0.0249184682	-0.0247066332	-0.0244680819	-0.024156947	-0.0238182302	-0.0234091027	-0.0229719588	-0.0224670905	-0.0219343282
-0.000544769754	-0.00124745854	-0.00196522369	-0.00277913747	-0.00359355328	-0.00448953723	-0.00537276513	-0.00632385761	-0.00725015522	-0.00823165423	-0.0091776036	-0.0101671986	-0.0111118503	-0.012089798	-0.0130148059	-0.013964003	-0.014853593	-0.0157594286	-0.0166002067	-0.0174503846	-0.0182311867	-0.0190155445	-0.0197272223	-0.0204374859	-0.0210726317	-0.0217021535	-0.0222548579	-0.0227983492	-0.0232639472	-0.0237172543	-0.0240920979	-0.0244519909	-0.0247332685	-0.0249972377	-0.0251827836	-0.025348906	-0.025437077	-0.0255039183	-0.0254935434	-0.0254601015	-0.0253504344	-0.0252161535	-0.0250069177	-0.0247717549	-0.024463239	-0.0241277762	-0.0237209437	-0.0232865359	-0.0227832319	-0.0222522555
-0.000556878709	-0.00127435742	-0.00200707628	-0.00283717159	-0.00366737977	-0.00457983297	-0.00547867383	-0.00644558886	-0.00738649393	-0.00838244835	-0.00934138753	-0.0103435721	-0.0112992009	-0.0122875847	-0.013221366	-0.014178748	-0.015074893	-0.0159867365	-0.0168319974	-0.0176862277	-0.0184697101	-0.0192564825	-0.0199693834	-0.0206808042	-0.0213161157	-0.0219459572	-0.0224981865	-0.0230415752	-0.0235064532	-0.0239596242	-0.0243338735	-0.0246939448	-0.0249750642	-0.0252397896	-0.025425827	-0.0255934559	-0.0256828982	-0.025752078	-0.0257437885	-0.0257134977	-0.0256066577	-0.0254762162	-0.0252703752	-0.0250395105	-0.0247346837	-0.0244036478	-0.0240004254	-0.0235701573	-0.02306994	-0.0225423355
-0.000568723644	-0.00130073669	-0.00204804437	-0.0028938945	-0.00373933573	-0.00466761114	-0.00558126873	-0.00656310419	-0.00751756167	-0.00852680672	-0.00949742594	-0.0105107874	-0.0114758496	-0.0124730355	-0.0134138484	-0.0143776047	-0.0152784147	-0.0161943363	-0.0170421008	-0.0178983944	-0.0186825528	-0.0194697596	-0.0201819184	-0.0208925884	-0.0215262012	-0.0221545865	-0.0227046359	-0.0232463361	-0.0237090047	-0.0241606985	-0.0245331284	-0.0248923214	-0.0251723531	-0.0254370907	-0.0256230117	-0.0257917418	-0.025882192	-0.0259536624	-0.0259475516	-0.0259207265	-0.0258171646	-0.0256912364	-0.0254895933	-0.0252640456	-0.0249640379	-0.0246387654	-0.0242405824	-0.0238160742	-0.0233206309	-0.0227982506
-0.000580416593	-0.00132659879	-0.00208811742	-0.00294914788	-0.00380921758	-0.0047524981	-0.00568011661	-0.00667579705	-0.00764268637	-0.00866387859	-0.00964479918	-0.0106677486	-0.0116406353	-0.0126448217	-0.0135908651	-0.01455903	-0.015462569	-0.0163805026	-0.0172287612	-0.0180850112	-0.0188678246	-0.0196533831	-0.0203628338	-0.0210707629	-0.0217008281	-0.0223259182	-0.0228721128	-0.0234104953	-0.0238695106	-0.0243183586	-0.024687801	-0.025045042	-0.0253231233	-0.0255871279	-0.0257724037	-0.0259418419	-0.0260331275	-0.0261068608	-0.0261031201	-0.0260801033	-0.0259803749	-0.0258596665	-0.0256631306	-0.0254439521	-0.0251500024	-0.0248318651	-0.0244402608	-0.0240231671	-0.0235342931	-0.0230190226
-0.000591754895	-0.00135176164	-0.00212701591	-0.00300266366	-0.00387664119	-0.00483408921	-0.00577465698	-0.00678303571	-0.00776103305	-0.00879270869	-0.00978229971	-0.0108130753	-0.0117918773	-0.0128010412	-0.0137501749	-0.0147205229	-0.0156244835	-0.0165420712	-0.0173884219	-0.0182422127	-0.0190212599	-0.0198027753	-0.0205071534	-0.0212100444	-0.0218343296	-0.0224539956	-0.0229943042	-0.0235274757	-0.0239810665	-0.0244254618	-0.0247904503	-0.0251444603	-0.0254194671	-0.0256818265	-0.0258657126	-0.0260353455	-0.0261271272	-0.0262030288	-0.0262017368	-0.0261828606	-0.0260874685	-0.025972734	-0.0257822175	-0.0255705658	-0.0252839745	-0.0249745118	-0.0245911487	-0.0241833539	-0.0237030287	-0.023197045
-0.000602868046	-0.00137620579	-0.0021646792	-0.00305420991	-0.00394131029	-0.00491189559	-0.00586432132	-0.00688405394	-0.00787174872	-0.00891224374	-0.00990878474	-0.0109454244	-0.011928149	-0.0129400843	-0.0138900975	-0.0148602352	-0.0157622525	-0.0166769867	-0.017518988	-0.0183677798	-0.0191406193	-0.019915594	-0.0206125362	-0.0213080113	-0.0219243026	-0.0225363569	-0.0230687802	-0.0235948062	-0.0240412498	-0.0244795647	-0.0248386959	-0.0251881903	-0.0254590729	-0.0257188808	-0.0259007206	-0.0260700568	-0.026162094	-0.0262401003	-0.0262414402	-0.026227072	-0.0261366261	-0.0260286588	-0.025845184	-0.0256422601	-0.0253644424	-0.0250652379	-0.0246918943	-0.0242953252	-0.0238256435	-0.0233311655
-0.000613532245	-0.00139972143	-0.00220078708	-0.00310346339	-0.00400276323	-0.00498541352	-0.00594842027	-0.00697805968	-0.00797379797	-0.00902128359	-0.010022752	-0.0110630694	-0.0120473677	-0.0130595889	-0.0140078695	-0.0149750821	-0.0158723586	-0.0167813807	-0.0176161389	-0.0184570236	-0.019220756	-0.0199863238	-0.0206730181	-0.0213583446	-0.0219640015	-0.0225659244	-0.0230880651	-0.0236047046	-0.0240419117	-0.0244722428	-0.024823785	-0.0251672452	-0.0254326717	-0.0256888363	-0.0258677385	-0.0260361463	-0.0261280141	-0.0262079736	-0.0262120015	-0.0262024792	-0.0261175194	-0.0260171422	-0.0258417234	-0.025648825	-0.0253812568	-0.0250940618	-0.0247326462	-0.0243494703	-0.0238927287	-0.0234122912
-0.000623850372	-0.00142225025	-0.00223522541	-0.00315011959	-0.00406061229	-0.0050540405	-0.00602624646	-0.00706411625	-0.00806613197	-0.0091185551	-0.0101228207	-0.0111644142	-0.0121478365	-0.0131576551	-0.0141015051	-0.0150628993	-0.0159525705	-0.0168528648	-0.0176774402	-0.0185073795	-0.0192590838	-0.0200122763	-0.0206859087	-0.0213582739	-0.0219506751	-0.0225398928	-0.0230493939	-0.0235543752	-0.0239803127	-0.0244007457	-0.0247430381	-0.0250789535	-0.0253376781	-0.0255891281	-0.0257642965	-0.0259311724	-0.0260225469	-0.0261043461	-0.0261112286	-0.0261069368	-0.0260281192	-0.025936206	-0.0257699766	-0.025588455	-0.0253327336	-0.0250593529	-0.024711897	-0.0243443352	-0.0239029527	-0.0234391415
-0.000633581668	-0.00144355745	-0.00226763361	-0.00319379232	-0.00411430465	-0.00511714545	-0.00609694445	-0.00714122349	-0.00814745615	-0.00920254086	-0.0102071095	-0.0112472861	-0.012226959	-0.013231336	-0.0141675843	-0.0151198699	-0.0159985686	-0.0168867018	-0.0176976401	-0.0185131685	-0.0192494111	-0.0199868372	-0.0206440979	-0.0213002858	-0.0218763389	-0.0224498992	-0.0229439665	-0.0234346735	-0.0238469101	-0.0242552255	-0.0245862552	-0.0249128556	-0.0251633314	-0.0254087872	-0.0255791735	-0.0257437542	-0.0258341109	-0.0259175246	-0.0259272776	-0.0259285415	-0.0258564265	-0.025773857	-0.0256179267	-0.0254492155	-0.0252069931	-0.0249493945	-0.0246180611	-0.0242685797	-0.0238451915	-0.0234009235
-0.000642817372	-0.00146356244	-0.00229785349	-0.00323410048	-0.00416334615	-0.00517399275	-0.0061596465	-0.00720825789	-0.00821650894	-0.00927172896	-0.0102739758	-0.0113098088	-0.0122827399	-0.0132784203	-0.0142037976	-0.0151434991	-0.016007786	-0.016880168	-0.0176739644	-0.0184714832	-0.0191888051	-0.0199069728	-0.020544552	-0.0211812743	-0.021737909	-0.0222928123	-0.0227686956	-0.0232424912	-0.0236386601	-0.0240326396	-0.0243504759	-0.0246660128	-0.024906789	-0.0251450069	-0.0253096683	-0.0254712337	-0.0255601584	-0.0256450116	-0.0256577688	-0.0256649722	-0.0256002452	-0.0255279641	-0.0253835705	-0.0252291689	-0.0250022263	-0.0247624414	-0.0244495206	-0.0241206451	-0.0237180116	-0.0232962571
-0.000651301408	-0.00148199649	-0.00232546999	-0.00327057617	-0.00420706702	-0.00522378773	-0.00621328524	-0.00726395094	-0.00827166539	-0.00932419853	-0.0103210572	-0.011349241	-0.0123119297	-0.013295219	-0.0142059002	-0.0151290584	-0.0159749117	-0.0168274521	-0.0176000179	-0.0183754347	-0.0190698095	-0.0197647536	-0.0203788027	-0.020992326	-0.0215259699	-0.0220588055	-0.0225132934	-0.0229671704	-0.0233444877	-0.0237215851	-0.024023925	-0.0243263654	-0.0245556689	-0.0247851686	-0.0249428925	-0.0251005389	-0.0251873985	-0.0252733808	-0.0252891033	-0.0253025461	-0.0252457787	-0.0251847116	-0.0250530499	-0.0249145142	-0.0247046647	-0.0244848639	-0.0241927644	-0.0238872517	-0.023508344	-0.023112399
-0.000659129302	-0.0014987498	-0.00235026812	-0.0033027518	-0.00424485717	-0.00526564345	-0.00625681279	-0.00730697123	-0.00831143092	-0.0093581797	-0.0103464289	-0.0113633997	-0.0123122109	-0.0132791884	-0.0141712392	-0.0150736995	-0.0158970159	-0.0167254655	-0.0174726633	-0.0182217648	-0.0188891438	-0.0195568037	-0.0201434787	-0.0207300072	-0.021237118	-0.021744442	-0.0221743733	-0.0226053121	-0.0229610657	-0.0233187484	-0.0236033801	-0.0238907241	-0.024106887	-0.0243262399	-0.0244759343	-0.0246288244	-0.0247131149	-0.0247999862	-0.0248187644	-0.0248388168	-0.024790711	-0.0247418583	-0.0246242591	-0.024503222	-0.0243124111	-0.0241148366	-0.0238460948	-0.0235667672	-0.0232146794	-0.0228478969
-0.000666014381	-0.00151349551	-0.00237174095	-0.00333003641	-0.00427588045	-0.00529854906	-0.0062888759	-0.00733568166	-0.00833372354	-0.00937120064	-0.0103470815	-0.0113487971	-0.0122794852	-0.0132256849	-0.0140945161	-0.0149715443	-0.0157675522	-0.0165670769	-0.0172841118	-0.018002118	-0.01863783	-0.0192736199	-0.0198285008	-0.0203837595	-0.020860271	-0.0213382109	-0.0217399559	-0.0221445593	-0.0224756163	-0.022811016	-0.0230753536	-0.0233453088	-0.0235463353	-0.0237538605	-0.0238941456	-0.0240412289	-0.024122199	-0.0242095541	-0.0242312825	-0.0242582051	-0.0242193282	-0.0241836387	-0.0240813552	-0.023979459	-0.0238096241	-0.0236366113	-0.0233938498	-0.0231437222	-0.0228217325	-0.0224877697
-0.000672023793	-0.00152606814	-0.0023895942	-0.00335185904	-0.00429939737	-0.00532145569	-0.00630823495	-0.00734852507	-0.00833679435	-0.00936121147	-0.0103207891	-0.01130293	-0.0122110981	-0.013131813	-0.0139727157	-0.0148193765	-0.0155832177	-0.0163488192	-0.0170308456	-0.0177128583	-0.0183122143	-0.0189114663	-0.0194301455	-0.0199498112	-0.0203916994	-0.0208363683	-0.0212063639	-0.0215812443	-0.0218845572	-0.0221948371	-0.0224363971	-0.0226867214	-0.0228707328	-0.0230648158	-0.0231944416	-0.0233347494	-0.0234117883	-0.0234993127	-0.0235240327	-0.0235581788	-0.0235292427	-0.023507754	-0.0234221786	-0.0233411495	-0.0231943641	-0.0230483294	-0.0228343003	-0.0226164626	-0.0223279748	-0.02203056
-0.000676826512	-0.00153606745	-0.00240320146	-0.0033674512	-0.00431432271	-0.00533302584	-0.00631311586	-0.00734333975	-0.00831792077	-0.00932497637	-0.0102636511	-0.0112212906	-0.0121018067	-0.0129916643	-0.0137991646	-0.0146098414	-0.0153358992	-0.0160619164	-0.0167033652	-0.017343863	-0.0179015087	-0.0184589915	-0.0189364631	-0.0194157146	-0.0198184251	-0.0202255004	-0.0205597167	-0.0209011124	-0.0211732288	-0.021455233	-0.0216711794	-0.0218993511	-0.022064149	-0.0222429193	-0.0223603397	-0.0224926714	-0.022564904	-0.0226520875	-0.0226796182	-0.0227211911	-0.0227027295	-0.0226963731	-0.0226287675	-0.0225702831	-0.0224485605	-0.0223319503	-0.0221494302	-0.0219671015	-0.0217156529	-0.0214587706
-0.00068045035	-0.00154327753	-0.00241218775	-0.00337612138	-0.00431975303	-0.0053320093	-0.0063020387	-0.00731829844	-0.00827505204	-0.00926012011	-0.0101730934	-0.0111010181	-0.0119485842	-0.0128019651	-0.0135704621	-0.0143393405	-0.0150219108	-0.0157025261	-0.0162977763	-0.0168911195	-0.0174016848	-0.0179120958	-0.0183433727	-0.0187773549	-0.0191363845	-0.0195015459	-0.0197960349	-0.0201002209	-0.0203377951	-0.0205884262	-0.0207760446	-0.0209796162	-0.0211231387	-0.0212848177	-0.0213886338	-0.0215118916	-0.0215785975	-0.0216650414	-0.0216953619	-0.0217446765	-0.0217373769	-0.0217471895	-0.0216989638	-0.0216648033	-0.0215702994	-0.0214856517	-0.0213375494	-0.0211940326	-0.020983288	-0.0207709962
-0.000682518597	-0.00154718793	-0.00241575051	-0.00337684592	-0.00431425656	-0.00531660428	-0.00627263972	-0.0072705029	-0.00820457884	-0.00916235421	-0.0100440011	-0.0109362202	-0.0117446523	-0.012555124	-0.0132781249	-0.0139985901	-0.0146311207	-0.0152597788	-0.0158024395	-0.0163423362	-0.016799772	-0.0172572403	-0.0176367508	-0.0180201288	-0.0183304747	-0.0186489982	-0.0188993849	-0.0191622924	-0.0193616127	-0.019577482	-0.0197337359	-0.0199100004	-0.0200298856	-0.020172447	-0.0202609759	-0.0203738285	-0.0204340217	-0.0205191089	-0.0205519458	-0.0206091142	-0.0206134324	-0.0206402782	-0.0206126507	-0.0206044658	-0.0205391954	-0.0204889856	-0.0203781449	-0.0202767774	-0.0201104521	-0.0199469727
-0.000683062564	-0.00154753188	-0.00241341281	-0.00336878051	-0.00429672908	-0.00528531387	-0.0062231508	-0.00719780421	-0.00810409562	-0.00902892131	-0.00987339573	-0.0107236211	-0.0114865591	-0.0122474428	-0.0129183233	-0.0135835674	-0.0141594214	-0.0147294294	-0.0152130672	-0.0156931285	-0.0160913806	-0.016489981	-0.0168121831	-0.0171396072	-0.0173963291	-0.01766351	-0.0178655134	-0.0180831294	-0.0182406044	-0.018418406	-0.0185404018	-0.0186867566	-0.0187808024	-0.0189023416	-0.0189740706	-0.019075318	-0.0191281877	-0.0192114357	-0.0192466891	-0.0193119537	-0.0193285151	-0.0193733838	-0.019367733	-0.019387292	-0.0193534165	-0.0193402254	-0.0192696293	-0.0192138387	-0.0190957688	-0.0189853956
-0.000681617997	-0.00154363064	-0.00240410906	-0.00335052648	-0.00426523032	-0.00523566751	-0.0061503628	-0.00709625327	-0.0079687358	-0.00885405603	-0.00965447832	-0.0104554337	-0.0111654482	-0.0118690792	-0.0124801882	-0.0130824849	-0.0135940947	-0.0140979507	-0.0145153336	-0.0149285048	-0.0152608636	-0.015594142	-0.0158529708	-0.0161186802	-0.0163164235	-0.0165272377	-0.0166762431	-0.0168442941	-0.0169560491	-0.017092251	-0.0171768377	-0.0172904694	-0.0173562253	-0.0174546262	-0.01750779	-0.0175960071	-0.0176404714	-0.0177211505	-0.0177584341	-0.0178317795	-0.0178609201	-0.0179245447	-0.0179419665	-0.0179907952	-0.0179902192	-0.0180164296	-0.0179888716	-0.0179819766	-0.0179159131	-0.0178629553
-0.000678179816	-0.00153513621	-0.0023872362	-0.00332106107	-0.00421842705	-0.00516588417	-0.00605217916	-0.00696333411	-0.00779570034	-0.00863458864	-0.00938384098	-0.0101279371	-0.0107774138	-0.0114158824	-0.0119594383	-0.012490874	-0.0129305892	-0.0133606613	-0.0137045227	-0.0140436751	-0.0143034405	-0.0145649136	-0.0147543525	-0.0149526009	-0.0150860963	-0.0152355715	-0.015327077	-0.0154413674	-0.015503666	-0.015594845	-0.0156390371	-0.0157172695	-0.0157524678	-0.0158257625	-0.015858786	-0.0159327032	-0.015967875	-0.0160454169	-0.0160845416	-0.0161661139	-0.0162083605	-0.0162916222	-0.0163333838	-0.0164131404	-0.0164479253	-0.0165160392	-0.0165344518	-0.0165798693	-0.0165696781	-0.0165785227
-0.000672169255	-0.00152113903	-0.00236134884	-0.00327842598	-0.00415360776	-0.00507248128	-0.00592411378	-0.00679353463	-0.0075782729	-0.00836261093	-0.00905227356	-0.00973068408	-0.0103107283	-0.0108749552	-0.0113420148	-0.0117936611	-0.0121528523	-0.0125006863	-0.0127629854	-0.0130203683	-0.0132002647	-0.0133830146	-0.0134966424	-0.0136213956	-0.0136850996	-0.0137680809	-0.0137973962	-0.0138536106	-0.0138625708	-0.0139051996	-0.0139058708	-0.0139459089	-0.0139481205	-0.0139941948	-0.0140053003	-0.0140634465	-0.0140881819	-0.0141617545	-0.0142022161	-0.0142918386	-0.0143473477	-0.0144507619	-0.0145177293	-0.0146296899	-0.0147015	-0.0148136521	-0.0148806017	-0.0149814328	-0.0150306825	-0.0151055065
-0.000663537709	-0.00150119676	-0.00232568216	-0.00322136349	-0.00406913583	-0.00495331894	-0.00576365932	-0.0065838885	-0.00731317387	-0.00803446707	-0.00865587571	-0.00925947489	-0.00976100882	-0.0102416811	-0.0106231756	-0.0109859373	-0.0112559015	-0.0115129288	-0.0116855958	-0.011853397	-0.0119461662	-0.0120432679	-0.0120747253	-0.0121199874	-0.0121084583	-0.0121198735	-0.0120824472	-0.0120763881	-0.0120282958	-0.0120189894	-0.0119732009	-0.0119724155	-0.0119394187	-0.0119563432	-0.0119439752	-0.0119850719	-0.0119984491	-0.0120674104	-0.0121089188	-0.0122066008	-0.0122757365	-0.0123999977	-0.0124932322	-0.0126388319	-0.0127495023	-0.0129079614	-0.0130261541	-0.0131856064	-0.0132979806	-0.0134430433
-0.000651526839	-0.00147403771	-0.00227820898	-0.00314706527	-0.00396114035	-0.0048033905	-0.00556442515	-0.00632656825	-0.00699097493	-0.00763913861	-0.00818198486	-0.00870009622	-0.00911252407	-0.00949897174	-0.00978456282	-0.0100482737	-0.0102193457	-0.0103762448	-0.010450555	-0.0105204934	-0.0105184863	-0.0105227755	-0.0104655176	-0.0104252263	-0.0103329778	-0.0102677914	-0.0101591046	-0.0100866548	-0.00997784748	-0.00991329175	-0.00981812805	-0.00977390793	-0.00970343917	-0.0096892196	-0.0096516936	-0.00967430333	-0.00967517506	-0.00973861686	-0.00978054337	-0.00988590829	-0.0099685839	-0.0101138983	-0.0102339304	-0.0104140525	-0.0105648357	-0.0107712782	-0.0109428117	-0.0111635029	-0.0113421141	-0.0115611618
-0.00063605231	-0.0014390816	-0.00221793324	-0.00305394182	-0.00382757458	-0.00462008196	-0.00532338464	-0.00601806007	-0.00660782851	-0.00717239225	-0.00762612403	-0.0080477909	-0.00836034903	-0.00864169749	-0.00882093795	-0.00897529445	-0.00903775331	-0.00908512454	-0.00905234179	-0.0090161022	-0.00891170093	-0.00881603053	-0.00866359051	-0.0085317493	-0.008353415	-0.00820669838	-0.00802238967	-0.00787958021	-0.00770658746	-0.00758364923	-0.0074364126	-0.00734634743	-0.00723637817	-0.00718923822	-0.00712511862	-0.00712803393	-0.00711550414	-0.00717274528	-0.00721470692	-0.00732759963	-0.00742396141	-0.0075907412	-0.00773831177	-0.00795402223	-0.00814635393	-0.00840261192	-0.00862973842	-0.00891440924	-0.00916248636	-0.0094593518
-0.000616034155	-0.0013944713	-0.00214190517	-0.0029378674	-0.00366277669	-0.00439605203	-0.00503124862	-0.00564704938	-0.00615027696	-0.00661867265	-0.00697067108	-0.00728303548	-0.00748320254	-0.00764706883	-0.0077081954	-0.00774185464	-0.00768513799	-0.00761300656	-0.00746398786	-0.00731307617	-0.00709859707	-0.0068959223	-0.00664200027	-0.00641289475	-0.00614341266	-0.0059106068	-0.00564666882	-0.00542990133	-0.00518957952	-0.00500543612	-0.00480367195	-0.00466555501	-0.00451418026	-0.00443240584	-0.00434023334	-0.00432214616	-0.00429512596	-0.00434521289	-0.00438646482	-0.0045062852	-0.00461596017	-0.00480401381	-0.00497919105	-0.00523080129	-0.00546530186	-0.00577233152	-0.00605639838	-0.0064068585	-0.00672670369	-0.0071043035
-0.000591317891	-0.00133942704	-0.00204881326	-0.00279681935	-0.00346417702	-0.00412809073	-0.00468435524	-0.00520937953	-0.005613837	-0.00597313512	-0.00621055737	-0.00640050388	-0.00647561361	-0.00650944357	-0.00644060484	-0.00634211072	-0.00615561452	-0.00595395063	-0.00567955968	-0.00540548198	-0.00507329355	-0.00475661649	-0.00439500949	-0.00406302199	-0.0036974736	-0.00337416315	-0.00302677309	-0.00273263102	-0.00242205429	-0.00217409871	-0.00191560207	-0.00172746927	-0.00153305336	-0.00141518548	-0.00129377406	-0.00125363657	-0.00121131552	-0.00125356017	-0.00129363632	-0.00142004457	-0.00154291938	-0.00175229304	-0.00195537737	-0.0022434094	-0.0025209035	-0.00287984336	-0.0032223647	-0.00364056561	-0.00403460004	-0.00449594635
-0.000560340793	-0.00127116608	-0.00193422692	-0.0026245422	-0.00322323814	-0.00380514956	-0.00426886883	-0.00468834474	-0.00497891607	-0.00521344092	-0.00532089129	-0.00537307244	-0.00530852762	-0.00519823813	-0.00498637984	-0.00474347465	-0.00441608042	-0.0040746826	-0.00366583143	-0.00326040761	-0.00280333047	-0.00236628414	-0.00189147882	-0.00145177419	-0.000986023393	-0.000568605198	-0.000134709194	0.000239471494	0.000622551193	0.000936307416	0.00125322115	0.00149289919	0.00173166732	0.00188686087	0.00203858568	0.002101827	0.00216038203	0.002126922	0.00208885466	0.0019566973	0.00182134196	0.0015913413	0.00136089129	0.0010368876	0.000716631426	0.000305817448	-9.54329912e-05	-0.000581991491	-0.00105126653	-0.0015979458
-0.000522850399	-0.00118860855	-0.00179634949	-0.002418365	-0.00293663359	-0.00342321168	-0.00378030535	-0.0040789981	-0.00424027856	-0.00433406972	-0.00429598227	-0.00419486715	-0.0039759641	-0.00370734746	-0.00333935046	-0.00293969957	-0.00246025982	-0.00196889125	-0.00141650557	-0.000871576787	-0.000282497483	0.000281209187	0.000874611221	0.00142674337	0.00199666854	0.00251161947	0.00303486249	0.00349152291	0.0039491031	0.00433039386	0.0047071307	0.00499960389	0.0052837362	0.00547719214	0.00565999474	0.00574709111	0.00582250213	0.00579846961	0.00576294553	0.0056255892	0.00547818859	0.00522797983	0.0049704385	0.00461066271	0.00424764398	0.00378478054	0.00332434338	0.00276864654	0.00222294641	0.00158923462
-0.000476551761	-0.00108751345	-0.00162839734	-0.00216859279	-0.00259119126	-0.00296526772	-0.00319762191	-0.0033562274	-0.00336895843	-0.00330252765	-0.00310029292	-0.00282786436	-0.00243798508	-0.00199554499	-0.00145751366	-0.000888562681	-0.00024609426	0.000404893794	0.00110905315	0.00180053559	0.0025274898	0.00322275433	0.00393872728	0.00460652511	0.00528317307	0.00589769463	0.00651183075	0.0070521994	0.00758518324	0.00803476024	0.00847187874	0.0088176886	0.00914762893	0.00937987217	0.00959424762	0.00970584364	0.00979876883	0.00978501472	0.00975291694	0.00961144954	0.00945311484	0.0091839904	0.00890063411	0.00850648027	0.00810201074	0.00758842309	0.00706994534	0.00644611577	0.00582467054	0.00510424926
-0.000421028203	-0.000966297412	-0.00142781719	-0.00187159146	-0.00218252495	-0.00242622683	-0.00251530946	-0.002514167	-0.00235890361	-0.00211258844	-0.0017275113	-0.00126566122	-0.000688138209	-5.63153867e-05	0.000665686774	0.00141653873	0.00223303816	0.00305330152	0.00391744942	0.00476248978	0.0056331122	0.00646472699	0.0073071062	0.00809364769	0.0088793763	0.00959529665	0.0103016347	0.010926685	0.0115356968	0.0120540182	0.0125517674	0.0129511392	0.0133270057	0.0135982353	0.0138443446	0.0139807507	0.01409151	0.0140885475	0.014060426	0.013915609	0.0137471376	0.0134600835	0.0131518991	0.0127244799	0.0122796149	0.0117163843	0.0111408	0.0104496446	0.00975297968	0.00894603448
-0.000352745977	-0.000818327262	-0.00118391429	-0.00151189139	-0.0016897047	-0.00177921741	-0.00170060559	-0.00151435084	-0.00116662669	-0.000716500043	-0.000126562269	0.000545170365	0.00132845031	0.00216574422	0.00308546796	0.00402991595	0.00503008458	0.00602745273	0.00705775036	0.00806106164	0.00907879178	0.0100491253	0.0110193729	0.0119254016	0.012820357	0.0136374084	0.0144353265	0.0151442701	0.0158283546	0.0164144905	0.0169719117	0.0174240612	0.0178451401	0.0181549295	0.0184324868	0.0185937847	0.0187226425	0.0187311524	0.0187078858	0.0185610363	0.0183839355	0.018080892	0.017749981	0.0172917907	0.0168091293	0.0161991568	0.0155693712	0.0148139515	0.0140449898	0.0131543865
-0.000271006415	-0.000641141013	-0.000892875984	-0.00108439253	-0.00110685612	-0.00101779372	-0.000746825528	-0.000349967998	0.000214675009	0.000892520143	0.00170930164	0.00261138021	0.00361854262	0.00467742533	0.00580865416	0.00695842224	0.00815191801	0.00933421785	0.0105368008	0.0117030325	0.0128712188	0.0139825108	0.0150819285	0.0161079907	0.0171120951	0.0180297581	0.0189183639	0.0197101225	0.0204680192	0.0211207186	0.0217365203	0.0222403169	0.0227055425	0.0230531066	0.0233614683	0.0235473783	0.023694243	0.0237145468	0.0236966622	0.0235487446	0.0233641817	0.0230467493	0.0226948965	0.0222081144	0.0216899706	0.0210358781	0.0203545561	0.0195377003	0.0186991821	0.01772761
-0.000170253821	-0.000424054157	-0.000537219211	-0.000563410394	-0.000399434964	-9.8085096e-05	0.000398465411	0.00103912109	0.00185128942	0.00278532201	0.00385385154	0.00500801766	0.00625718848	0.00755250877	0.00890694035	0.0102708591	0.0116640337	0.0130353747	0.0144125554	0.0157424275	0.0170605857	0.0183113304	0.0195376783	0.020680974	0.0217910506	0.0228059491	0.0237817544	0.0246529144	0.0254812842	0.026197485	0.0268688088	0.0274218185	0.0279290494	0.0283127817	0.0286506874	0.0288605649	0.0290251673	0.0290576698	0.0290459646	0.0288984826	0.0287083527	0.0283791482	0.0280093389	0.0274976605	0.0269480541	0.0262545207	0.0255265943	0.0246537924	0.0237513415	0.0227048016
-4.90552427e-05	-0.000162889222	-0.000110909143	5.84750313e-05	0.000440561125	0.00098803657	0.00174320938	0.00266054796	0.00375054018	0.00496896292	0.00631398326	0.00774188025	0.00925118313	0.0107978216	0.0123872247	0.0139741726	0.0155734218	0.0171379077	0.0186919732	0.0201861268	0.0216536663	0.0230421996	0.0243930534	0.0256505577	0.0268631847	0.0279716619	0.0290308809	0.029977703	0.0308728712	0.0316491599	0.032372795	0.0329722204	0.0335189533	0.0339368734	0.0343026911	0.0345355117	0.0347172123	0.0347619421	0.0347568515	0.0346109422	0.0344167902	0.0340780746	0.0336929596	0.0331597399	0.032582379	0.0318537696	0.0310838978	0.0301603634	0.0291993819	0.0280836509
0.0001012188	0.000160349615	0.00041622074	0.000826145598	0.00147268311	0.00231460553	0.00337343561	0.00460983797	0.00601435149	0.0075487326	0.00919582818	0.0109174956	0.0127018639	0.0145099771	0.0163406773	0.0181533981	0.0199588518	0.0217141936	0.0234412376	0.0250943108	0.0267050034	0.0282243802	0.0296924583	0.0310567021	0.0323644307	0.0335592181	0.034694839	0.0357107441	0.0366665371	0.0374973434	0.038268216	0.0389097137	0.0394921526	0.0399412854	0.040332618	0.0405868708	0.0407847539	0.0408417371	0.0408438865	0.0407011719	0.0405052208	0.0401602546	0.0397636884	0.0392138431	0.0386142187	0.0378570939	0.0370523724	0.0360862456	0.0350753366	0.0338999693
0.00028382378	0.000553280604	0.0010541361	0.00175048341	0.00270762049	0.00389144252	0.00529798313	0.00689485861	0.00864990901	0.0105313475	0.0125059067	0.0145413126	0.016615757	0.0186955914	0.0207740569	0.0228153918	0.0248272702	0.0267711908	0.0286672857	0.0304738187	0.0322213057	0.0338643872	0.0354421908	0.0369054403	0.0383005429	0.0395740641	0.0407787587	0.0418568261	0.0428667259	0.0437461173	0.044558792	0.0452376452	0.0458516274	0.046328623	0.0467427085	0.0470165098	0.0472292963	0.0472981859	0.0473078401	0.0471695718	0.0469736901	0.0466253718	0.0462208689	0.0456589656	0.0450422481	0.0442628338	0.0434300616	0.0424291704	0.0413766767	0.0401509555
0.000512085197	0.0010488222	0.00185944897	0.00291559544	0.00425381814	0.00584807027	0.0076613103	0.00966892217	0.0118140469	0.0140719448	0.0163944603	0.0187555901	0.021125809	0.0234770412	0.0257990347	0.0280610013	0.0302692082	0.0323896125	0.0344417733	0.0363879777	0.0382583542	0.0400112015	0.0416851414	0.043234252	0.0447042039	0.0460446689	0.0473074045	0.0484375095	0.0494922111	0.0504118898	0.0512589052	0.0519687188	0.0526086831	0.053109097	0.0535423173	0.0538332137	0.0540592667	0.0541396399	0.0541571837	0.0540250121	0.0538316557	0.053483774	0.0530759404	0.0525080017	0.0518810442	0.0510876956	0.0502360674	0.0492111834	0.0481287227	0.0468658933
0.000794343806	0.00166155198	0.00284880657	0.00433695161	0.00612454307	0.00819500708	0.0104717938	0.0129387667	0.0155126187	0.018175923	0.0208668799	0.0235658722	0.0262378778	0.028860459	0.0314220202	0.0338968013	0.036291361	0.0385761683	0.0407713781	0.0428433458	0.0448225503	0.0466709999	0.0484272405	0.0500487769	0.0515807512	0.0529760383	0.0542854494	0.0554571188	0.0565469741	0.0574982894	0.0583718377	0.059105861	0.0597659002	0.0602849315	0.0607333235	0.0610385076	0.0612758502	0.0613669359	0.0613924192	0.0612676511	0.0610789456	0.0607349457	0.0603280605	0.0597597661	0.0591291032	0.0583298408	0.0574682485	0.0564298186	0.055328725	0.054041723
0.00115195859	0.00246153179	0.00414215537	0.00618538132	0.00852849481	0.011165874	0.0139752159	0.0169497827	0.0199832897	0.0230661207	0.0261285779	0.0291576893	0.032117801	0.0349922445	0.0377713576	0.0404344459	0.0429903402	0.0454140096	0.047727324	0.0499006826	0.0519654798	0.0538874196	0.0557051994	0.0573797688	0.0589557651	0.0603893252	0.0617302163	0.0629297149	0.0640422692	0.0650142113	0.0659044851	0.0666543334	0.0673271877	0.0678589819	0.0683177494	0.0686338387	0.0688801005	0.0689809707	0.0690144578	0.0688986617	0.0687171693	0.0683812133	0.0679804458	0.0674186905	0.0667922677	0.0659969283	0.0651363371	0.0640974279	0.0629919947	0.0616974476
0.0016070721	0.00347631839	0.00576555458	0.00848031134	0.0114790452	0.0147688778	0.0181766781	0.0217053626	0.0252290114	0.0287456318	0.0321832281	0.0355353207	0.0387705004	0.0418778093	0.0448528627	0.0476799815	0.050372323	0.0529093034	0.0553156984	0.0575659079	0.0596928605	0.0616659254	0.0635242173	0.0652321264	0.0668338426	0.0682888061	0.0696456668	0.0708589342	0.0719814153	0.0729626502	0.0738595294	0.0746165017	0.075294609	0.0758330062	0.0762970586	0.076620367	0.0768728851	0.0769823102	0.077023578	0.0769180253	0.0767460225	0.0764219737	0.076032209	0.0754835877	0.0748690651	0.0740871777	0.0732382665	0.0722116308	0.0711158689	0.0698300879
0.00221173618	0.00489211786	0.0080124194	0.0115955178	0.0153937588	0.0194288883	0.0234886187	0.0275861793	0.0315933625	0.0355160821	0.0392922684	0.0429220387	0.0463850272	0.0496759234	0.0527989748	0.0557433565	0.0585280087	0.0611365886	0.0635972901	0.0658883202	0.0680442257	0.0700379	0.0719087557	0.0736245437	0.0752287812	0.0766842052	0.0780380721	0.0792481832	0.0803654005	0.0813426004	0.0822342865	0.0829883168	0.0836629796	0.0842009324	0.0846644751	0.0849908157	0.0852465761	0.0853631564	0.0854119285	0.0853180168	0.0851580144	0.0848501681	0.0844768524	0.0839487661	0.0833547683	0.0825971511	0.0817720772	0.0807723883	0.0797024801	0.0784445803
0.00302015609	0.0067554411	0.0109154915	0.0155477313	0.0202788117	0.0251461175	0.0299091052	0.0345901995	0.0390754339	0.0433779449	0.0474576082	0.0513209055	0.0549653543	0.0583911543	0.0616146419	0.0646296917	0.0674625682	0.0701009668	0.0725770682	0.0748726877	0.0770241166	0.0790076239	0.0808628326	0.0825607621	0.084144055	0.0855787211	0.086910368	0.0881001342	0.0891966458	0.0901562303	0.0910306818	0.0917714602	0.0924337488	0.0929639766	0.0934209934	0.0937459538	0.0940017267	0.09412384	0.0941796256	0.094098529	0.093952822	0.0936652475	0.0933136096	0.0928132268	0.0922481572	0.0915253869	0.0907360786	0.0897777551	0.0887496439	0.0875384692
0.00430428814	0.00967625736	0.0152779368	0.0211883778	0.0269665304	0.0326659796	0.038086309	0.0432593347	0.0481209631	0.0526918334	0.0569676822	0.060961251	0.0646920824	0.0681654178	0.071410224	0.0744244665	0.0772412225	0.0798516616	0.0822912197	0.0845448665	0.0866499473	0.0885857775	0.0903915972	0.0920414856	0.0935767106	0.0949664504	0.096254224	0.0974045039	0.0984632639	0.0993903701	0.100234506	0.100950892	0.101591203	0.102105889	0.102549934	0.102868778	0.103121093	0.103246969	0.103309197	0.103242081	0.103113017	0.102849904	0.102525345	0.102060105	0.101532702	0.100855848	0.100114829	0.0992131207	0.0982437432	0.0970995073
0.00616234738	0.0137095914	0.0211192804	0.0285166099	0.0354475608	0.0419777457	0.0480116004	0.0535878511	0.0587270742	0.0634571252	0.0678235186	0.0718452099	0.0755680356	0.0790019207	0.0821890965	0.0851310758	0.0878672955	0.0903918642	0.0927427775	0.0949077065	0.0969243852	0.0987748371	0.100497344	0.102068825	0.103528686	0.104849159	0.106071245	0.107162738	0.108166553	0.109046173	0.109846775	0.110527492	0.111136094	0.111627292	0.112051797	0.112359664	0.112604932	0.112732676	0.112800659	0.112748567	0.112638376	0.11240379	0.112111589	0.111688802	0.11120768	0.110587671	0.109907332	0.109077341	0.10818349	0.107126242
0.01049723	0.0211032762	0.0306777246	0.0393977149	0.0472195376	0.0542217204	0.0605309322	0.0661965197	0.0713390918	0.07599443	0.0802508608	0.0841322075	0.0877025515	0.0909747426	0.093998676	0.0967779209	0.0993547205	0.101725011	0.103927117	0.105950657	0.107832324	0.109556345	0.11115905	0.112619892	0.113975692	0.11520157	0.116335435	0.117348346	0.118279675	0.119096561	0.119840252	0.120473924	0.121041035	0.121500783	0.121899193	0.12219122	0.122425847	0.122553515	0.122626489	0.122590327	0.122501077	0.122298861	0.122044049	0.121670714	0.121244155	0.120691538	0.120083856	0.11934023	0.118538227	0.117587548
8.85948684e-05	0.000119250049	0.000145018789	0.000168253834	0.000188627426	0.000206855909	0.000222857187	0.000236872104	0.000248890982	0.000259019763	0.000267273364	0.000273711349	0.000278362829	0.000281267368	0.000282468174	0.000282009479	0.000279940758	0.000276328971	0.000271228648	0.000264709715	0.000256829151	0.000247655955	0.00023725329	0.000225699248	0.000213060558	0.000199414435	0.000184820767	0.000169375571	0.000153137937	0.00013620869	0.000118638524	0.00010052514	8.192106e-05	6.29281048e-05	4.36011108e-05	2.40436799e-05	4.31313235e-06	-1.54838311e-05	-3.52964594e-05	-5.50112854e-05	-7.45910477e-05	-9.39086489e-05	-0.000112933826	-0.000131527855	-0.000149673293	-0.000167221745	-0.00018416387	-0.000200343625	-0.00021576123	-0.000230257209
0.000220685589	0.000275774409	0.000326513262	0.000373214039	0.000415661545	0.000454082908	0.000488292374	0.000518532683	0.00054460486	0.000566822081	0.000584948649	0.000599362369	0.000609791925	0.000616682208	0.000619727405	0.00061945435	0.000615521865	0.000608534325	0.000598111739	0.000584912278	0.000568516306	0.000549639212	0.000527823312	0.000503845919	0.000477211992	0.000448745155	0.000417912486	0.000385584764	0.000351194108	0.000315649323	0.000278347995	0.000240231276	0.000200667543	0.000160632185	0.000119472504	7.81861827e-05	3.61039396e-05	-5.75988685e-06	-4.80867342e-05	-8.98465497e-05	-0.000131736433	-0.000172713989	-0.000213484097	-0.000252993362	-0.000291953622	-0.000329305075	-0.000365762591	-0.000400271328	-0.000433538254	-0.000464524985
0.000374081396	0.000453108154	0.000528139469	0.000597905682	0.00066223264	0.000720772554	0.000773276887	0.000819821215	0.0008600984	0.000894462168	0.000922538683	0.000944862851	0.000960998966	0.000971631785	0.00097626282	0.000975725022	0.000969460131	0.000958423294	0.000941993536	0.000921221333	0.000895421811	0.000865742888	0.000831438303	0.000793751696	0.000751876875	0.000707135143	0.000658662666	0.000607848093	0.000553772176	0.000497886135	0.000439218756	0.000379277595	0.000317044049	0.000254078532	0.000189325239	0.000124383378	5.81650134e-05	-7.69881849e-06	-7.43177737e-05	-0.000140034224	-0.000205979861	-0.000270479034	-0.00033467512	-0.000396878643	-0.000458238859	-0.000517060361	-0.00057449365	-0.00062885299	-0.000681274946	-0.000730097281
0.000557848625	0.000661246971	0.000760847907	0.000854203171	0.00094108426	0.00102054724	0.00109220991	0.0011559575	0.00121127511	0.00125860364	0.00129730106	0.00132817141	0.00135045041	0.0013652245	0.00137160535	0.00137093814	0.00136221485	0.00134698733	0.00132413295	0.00129537441	0.00125947702	0.00121832684	0.00117058406	0.00111828355	0.00105998444	0.000997848741	0.000930335791	0.000859720367	0.00078436837	0.000706660533	0.000624877572	0.000541491889	0.000454710284	0.000367083055	0.000276754442	0.000186340374	9.39306912e-05	2.19789804e-06	-9.08092377e-05	-0.000182377035	-0.000274488194	-0.000364402216	-0.000454113364	-0.000540871096	-0.000626664988	-0.000708752766	-0.000789109676	-0.000865019679	-0.000938427398	-0.00100665921
0.000760737361	0.000888924003	0.00101320905	0.00113016264	0.0012395395	0.00133982184	0.00143055405	0.00151135815	0.00158159827	0.00164168516	0.00169081861	0.00172993242	0.00175806577	0.00177654693	0.00178425549	0.00178286956	0.00177111439	0.00175094493	0.00172093827	0.00168327876	0.00163640221	0.00158270862	0.00152050124	0.00145236902	0.00137648662	0.00129560548	0.0012077751	0.0011158938	0.00101789284	0.0009168066	0.000810458321	0.000701999759	0.00058916098	0.000475191439	0.000357740096	0.00024014439	0.00011998345	6.68744439e-07	-0.000120276214	-0.000239385773	-0.00035917684	-0.000476146183	-0.000592827706	-0.000705704003	-0.000817304626	-0.00092412325	-0.00102867158	-0.0011274738	-0.00122300473	-0.00131184064
0.000991279824	0.00114577804	0.0012958469	0.00143738339	0.00157007291	0.00169196166	0.00180245176	0.00190098952	0.00198672207	0.00206012343	0.00212010375	0.00216785844	0.00220206346	0.00222445974	0.00223349703	0.00223138913	0.00221637049	0.00219103724	0.0021534151	0.00210641858	0.00204787648	0.00198099719	0.00190342495	0.00181862415	0.00172405984	0.00162341741	0.00151399306	0.0013996714	0.00127759019	0.00115181456	0.00101933661	0.00088437779	0.000743804127	0.000601968492	0.000455627733	0.000309253975	0.000159512493	1.0968719e-05	-0.000139781541	-0.000288105607	-0.000437454162	-0.000583149282	-0.000728662163	-0.000869300128	-0.00100852953	-0.00114167339	-0.00127217014	-0.00139538536	-0.00151470341	-0.00162556675
0.00123877494	0.00142049755	0.00159688801	0.00176332603	0.00191945784	0.00206294539	0.00219310471	0.00230918168	0.00241018936	0.00249658104	0.00256708378	0.00262303495	0.00266288075	0.00268862579	0.00269844822	0.00269492548	0.00267598083	0.00264466167	0.00259864441	0.00254136507	0.00247026695	0.00238914018	0.00229520666	0.00219256513	0.0020782251	0.0019565518	0.00182435575	0.00168624	0.00153882835	0.00138693725	0.00122702041	0.00106408078	0.000894421137	0.000723203441	0.000546600496	0.000369915696	0.000189214934	9.9110643e-06	-0.00017201122	-0.000351058504	-0.000531300062	-0.000707188393	-0.000882819469	-0.00105262551	-0.00122070227	-0.00138149416	-0.00153906748	-0.00168791495	-0.00183204057	-0.00196602917
0.00151180732	0.00172271008	0.00192694671	0.00211957376	0.00230016048	0.00246613346	0.00261665464	0.00275090223	0.00286765403	0.00296747377	0.00304877066	0.00311317359	0.003158734	0.00318790011	0.00319838437	0.00319333582	0.00317014461	0.0031325471	0.00307762088	0.00300959141	0.00292524077	0.00282923329	0.00271806882	0.00259679721	0.00246165013	0.00231801203	0.00216186557	0.00199889106	0.00182483921	0.00164565301	0.00145687414	0.0012646753	0.00106441176	0.000862453495	0.000653997501	0.000445581458	0.000232276476	2.07495498e-05	-0.000194024537	-0.000405282274	-0.000618112314	-0.000825689199	-0.00103312992	-0.00123358716	-0.00143217664	-0.00162206618	-0.00180833254	-0.00198420964	-0.00215468998	-0.00231312928
0.00180008519	0.0020412569	0.00227408937	0.00249340844	0.00269873137	0.0028872927	0.00305815166	0.00321040401	0.00334267195	0.00345556154	0.0035472729	0.00361961492	0.00367038089	0.00370232337	0.0037128502	0.00370551576	0.00367735987	0.00363261492	0.00356796595	0.00348821527	0.00338971115	0.00327775854	0.00314838364	0.00300733464	0.00285033111	0.0026835089	0.00250230176	0.00231318761	0.00211133603	0.0019035267	0.00168469167	0.00146187174	0.00122978671	0.00099570411	0.000754162679	0.000512623124	0.000265479651	2.03435281e-05	-0.000228503909	-0.000473338553	-0.000719953718	-0.0009605515	-0.00120095909	-0.00143335066	-0.00166355453	-0.00188376026	-0.00209975254	-0.00230379491	-0.00250157843	-0.00268550423
0.00211223538	0.00238578964	0.00264894375	0.00289641746	0.0031276388	0.00333978583	0.00353174292	0.00370266041	0.0038509012	0.00397726012	0.00407959617	0.00416005927	0.00421602548	0.00425073618	0.00426110546	0.0042513047	0.00421780419	0.00416557033	0.00409064943	0.00399868424	0.00388531815	0.00375678439	0.00360834268	0.00344674941	0.00326689922	0.00307600946	0.00286863188	0.0026523901	0.00242152203	0.00218400992	0.00193381157	0.0016792138	0.00141392449	0.00114649519	0.000870422044	0.000594483998	0.000312006015	3.19453137e-05	-0.000252508106	-0.000532262614	-0.000814215433	-0.00108918985	-0.00136412296	-0.00162980618	-0.00189317101	-0.00214503523	-0.0023922707	-0.00262578795	-0.00285234622	-0.00306302138
0.00243832522	0.00274538918	0.00303970401	0.00331592881	0.00357343356	0.0038093518	0.00402245147	0.00421191044	0.00437591575	0.00451538623	0.00462794908	0.00471599626	0.00477662047	0.00481341874	0.00482297141	0.00480990406	0.00477030381	0.00470968167	0.00462365336	0.00451848699	0.00438935079	0.00424317315	0.00407469551	0.00389143121	0.00368771572	0.00347157904	0.00323697411	0.00299238538	0.00273141608	0.00246295249	0.00218028493	0.0018926398	0.00159302744	0.001290971	0.000979243956	0.000667626383	0.00034869611	3.2436524e-05	-0.000288728577	-0.000604659929	-0.000923033295	-0.00123361197	-0.00154412106	-0.00184428464	-0.00214182055	-0.00242648066	-0.00270591796	-0.00296998277	-0.00322620944	-0.00346462714
0.00278700738	0.00312973247	0.00345702233	0.00376355239	0.00404860154	0.00430936631	0.00454443138	0.00475312842	0.00493337016	0.0050863479	0.00520932657	0.0053051122	0.00537035188	0.00540919069	0.00541768469	0.00540112944	0.00535501057	0.00528562419	0.00518791069	0.00506902868	0.00492340131	0.00475894278	0.00456958141	0.00436389953	0.00413535862	0.0038931318	0.00363024269	0.00335638258	0.00306417394	0.00276376276	0.00244741213	0.00212565894	0.0017904442	0.00145264645	0.00110393286	0.000755475253	0.000398715172	4.50577851e-05	-0.000314228539	-0.000667563741	-0.00102379061	-0.00137122057	-0.00171875182	-0.00205465252	-0.0023878083	-0.0027065198	-0.0030195974	-0.00331545363	-0.00360276237	-0.00387013879
0.00314864203	0.00352815624	0.00388929704	0.00422677772	0.00453981295	0.00482566074	0.00508277662	0.00531061889	0.00550690784	0.0056730448	0.00580604157	0.005909019	0.00597831402	0.00601849241	0.00602524408	0.0060043782	0.00595095919	0.00587188688	0.00576162954	0.00562803294	0.0054649987	0.00528119954	0.00506999547	0.00484079074	0.00458643547	0.00431697996	0.00402479688	0.00372050227	0.00339603054	0.00306249132	0.00271142418	0.00235437148	0.0019825188	0.00160778644	0.00122105715	0.000834570218	0.000438960101	4.6725642e-05	-0.000351687992	-0.00074358947	-0.0011386588	-0.00152408173	-0.00190960111	-0.00228235091	-0.00265206212	-0.00300589869	-0.00335351338	-0.00368218751	-0.00400142727	-0.00429872976
0.00353191069	0.00395036439	0.00434720532	0.00471723464	0.00505956935	0.00537161962	0.00565164393	0.00589935315	0.00611217378	0.00629187082	0.00643507021	0.00654538182	0.0066186676	0.00666011384	0.00666484794	0.00663941952	0.00657824725	0.00648908612	0.0063656811	0.00621684038	0.00603566687	0.00583189093	0.00559800615	0.00534455485	0.00506345805	0.0047659745	0.00444349034	0.00410789354	0.00375008091	0.0033824872	0.00299556498	0.00260223486	0.00219255387	0.00177986348	0.00135388437	0.00092830592	0.000492574431	6.06669927e-05	-0.000378177555	-0.000809770963	-0.00124501361	-0.00166958126	-0.00209444036	-0.00250521015	-0.00291284143	-0.00330298829	-0.00368650991	-0.0040491929	-0.00440172674	-0.00473013975
0.00392741817	0.00438590486	0.0048193135	0.00522254349	0.00559464013	0.00593315229	0.00623619711	0.00650370108	0.00673288223	0.00692579959	0.00707880862	0.00719590316	0.00727261211	0.00731460942	0.00731662554	0.00728578998	0.00721606653	0.00711587701	0.0069784568	0.00681336294	0.0066131356	0.00638832526	0.00613081535	0.00585202917	0.00554323011	0.00521661122	0.0048628573	0.00449483969	0.00410271503	0.00369994467	0.00327620358	0.00284547739	0.00239701413	0.00194525327	0.00147907875	0.00101330574	0.000536520079	6.38488348e-05	-0.000416347342	-0.000888710747	-0.00136503414	-0.00182980877	-0.00229490027	-0.00274473305	-0.00319115925	-0.0036186359	-0.00403891701	-0.00443659773	-0.00482324889	-0.00518372239
0.00434386684	0.00484450274	0.00531631592	0.00575434675	0.00615753454	0.00652364723	0.00685059387	0.00713863077	0.00738467008	0.0075912113	0.00775421062	0.00787821729	0.00795826652	0.00800071753	0.00799971341	0.00796318928	0.00788443617	0.00777279196	0.00762073756	0.00743884973	0.0072188366	0.00697235897	0.00669039777	0.00638556831	0.00604816359	0.00569163997	0.00530564973	0.00490439158	0.00447693395	0.0040381244	0.00357650038	0.00310748004	0.00261913316	0.0021273702	0.00161986207	0.00111293004	0.000593917903	7.9486178e-05	-0.000443268222	-0.000957432285	-0.00147607638	-0.00198212192	-0.00248871515	-0.00297870562	-0.00346522177	-0.00393115186	-0.0043895086	-0.00482333357	-0.00524543119	-0.00563912771
0.00477204897	0.00531588353	0.00582694433	0.00630041079	0.00673514835	0.00712912087	0.00748008963	0.00778859012	0.00805131873	0.00827113998	0.00844372854	0.00857408612	0.008656897	0.0086990678	0.00869432643	0.0086512488	0.00856265264	0.008438598	0.0082710346	0.00807133692	0.00783062653	0.00756143067	0.0072540895	0.00692214477	0.00655519961	0.00616769214	0.00574853843	0.00531296751	0.00484926603	0.0043733562	0.00387295495	0.00336459301	0.0028354856	0.00230268793	0.00175298511	0.00120387473	0.000641788358	8.45887954e-05	-0.000481561599	-0.00103852488	-0.00160032012	-0.00214862703	-0.00269754611	-0.0032286758	-0.00375610128	-0.0042614548	-0.00475869953	-0.00522962296	-0.00568796727	-0.00611581742
0.00522067148	0.00580978115	0.00636190489	0.00687239275	0.00734000315	0.0077629678	0.00813883682	0.0084685352	0.0087484469	0.00898194187	0.00916428276	0.00930109785	0.00938655994	0.00942832515	0.00941951999	0.00936958229	0.00927064424	0.00913373244	0.00895002681	0.00873196594	0.00846982164	0.00817727363	0.00784373459	0.00748397982	0.00708661556	0.00666738564	0.00621414579	0.00574349334	0.0052425932	0.00472879044	0.00418862816	0.00364010806	0.00306922649	0.00249455335	0.00190161241	0.00130945505	0.000703219843	0.000102350982	-0.000508304995	-0.00110900583	-0.0017150996	-0.00230664575	-0.00289907772	-0.00347236816	-0.00404193202	-0.00458777296	-0.00512517142	-0.00563429728	-0.00613018661	-0.00659332855
0.00568066104	0.00631605773	0.00691005908	0.00745818078	0.00795910295	0.00841130036	0.00881217185	0.00916298014	0.00945988754	0.00970669304	0.00989836522	0.010041051	0.0101285599	0.0101691596	0.0101555508	0.0100978687	0.00998775765	0.00983702007	0.00963628596	0.00939884152	0.00911434901	0.00879740085	0.00843674462	0.00804812737	0.00761943868	0.00716744567	0.00667923903	0.00617248317	0.00563353179	0.00508083859	0.00450009201	0.003910442	0.00329699173	0.00267949349	0.00204254415	0.00140640887	0.000755270758	0.000109814023	-0.000546093847	-0.00119144569	-0.00184258359	-0.00247828107	-0.00311497614	-0.00373134271	-0.00434380282	-0.00493105104	-0.00550936888	-0.0060576178	-0.00659182372	-0.00709117206
0.00616073482	0.00684445797	0.00748212393	0.00806943953	0.00860497324	0.00908751307	0.00951423916	0.00988686317	0.0102012257	0.0104617017	0.0106628346	0.0108114631	0.0109008756	0.0109401514	0.0109213787	0.0108556164	0.0107338052	0.0105687721	0.010350355	0.0100929589	0.00978537129	0.00944338827	0.0090548072	0.00863665399	0.00817579504	0.0076903428	0.0071662985	0.00662272714	0.00604483363	0.00545252685	0.00483029005	0.00419877733	0.00354183706	0.00288076621	0.00219886743	0.00151798598	0.000820977211	0.000130135285	-0.000572026656	-0.00126286415	-0.00196008974	-0.00264081952	-0.00332287208	-0.00398325168	-0.00463975661	-0.00526940745	-0.00588984916	-0.0064782763	-0.00705205579	-0.00758872181
0.00665194068	0.0073849594	0.00806706179	0.00869414172	0.00926468599	0.00977776874	0.0102304134	0.0106247265	0.0109563181	0.0112300608	0.0114401933	0.0115941391	0.0116848139	0.0117219725	0.0116972653	0.0116225102	0.0114881432	0.0113078255	0.0110708242	0.0107924454	0.0104608475	0.0100927883	0.00967537987	0.00922666328	0.00873276326	0.008212852	0.00765213829	0.0070707867	0.00645316393	0.00582031796	0.00515584968	0.00448158667	0.00378045387	0.00307495574	0.0023474366	0.0016209785	0.000877447896	0.000140403981	-0.000608653713	-0.00134578891	-0.00208974725	-0.00281632987	-0.00354440205	-0.00424963075	-0.00495086326	-0.00562377276	-0.00628704839	-0.00691653336	-0.0075306228	-0.00810550273
0.00716299938	0.00794731173	0.00867559321	0.00934395166	0.00995075823	0.0104954457	0.0109748125	0.0113914714	0.0117407008	0.0120280173	0.012247225	0.0124065085	0.0124982514	0.0125330866	0.0125020368	0.0124179102	0.0122704198	0.0120743135	0.0118180475	0.0115181015	0.0111617426	0.0107669802	0.0103199543	0.00984002582	0.00931227234	0.00875724707	0.00815904387	0.00753926225	0.00688109243	0.00620706604	0.00549955169	0.00478190382	0.00403576529	0.00328520481	0.00251124393	0.00173856214	0.000947666922	0.00016374847	-0.000633081188	-0.00141722825	-0.00220884529	-0.00298205243	-0.00375713	-0.00450804632	-0.00525506085	-0.00597214548	-0.00667938707	-0.00735092876	-0.00800653535	-0.00862070691
0.00768505492	0.00852158576	0.00929676864	0.0100069194	0.0106503274	0.0112267586	0.0117328495	0.0121716665	0.0125382474	0.0128386729	0.0130664324	0.0132303688	0.013322481	0.0133541477	0.0133159376	0.0132214849	0.0130599795	0.0128470634	0.0125706097	0.0122480534	0.0118660196	0.0114435232	0.0109659999	0.0104538604	0.00989142225	0.00930032939	0.00866386497	0.00800475715	0.00730533566	0.00658929176	0.00583808868	0.0050762713	0.00428453643	0.00348817296	0.00266721763	0.0018476003	0.00100881097	0.000177320258	-0.000667804203	-0.00149966185	-0.00233947025	-0.0031600171	-0.00398265759	-0.00478000477	-0.00557339834	-0.00633543845	-0.00708728822	-0.00780170818	-0.00849952146	-0.00915384594
0.00822682283	0.00911752716	0.00994130155	0.0106946991	0.0113758937	0.0119850605	0.0125186059	0.0129801625	0.0133644268	0.0136781912	0.0139144979	0.0140830309	0.0141752417	0.0142034631	0.0141576185	0.0140524007	0.0138762612	0.0136459914	0.0133486416	0.0130028737	0.0125944059	0.0121435496	0.011634751	0.0110897764	0.0104918812	0.00986411819	0.00918864089	0.008489637	0.00774824005	0.00698964065	0.00619404973	0.00538755007	0.00454953533	0.00370686849	0.00283823637	0.00197117785	0.00108379717	0.000204204441	-0.000689947752	-0.00157009235	-0.00245887862	-0.00332740514	-0.00419846668	-0.00504296719	-0.00588368677	-0.00669150249	-0.00748900365	-0.00824722483	-0.00898838762	-0.00968389164
0.00877948796	0.00972524144	0.0105982678	0.0113953592	0.0121146056	0.0127565678	0.0133174849	0.0138015061	0.0142030789	0.0145296311	0.0147738807	0.0149462453	0.0150377815	0.0150616399	0.0150072776	0.0148902808	0.0146985689	0.0144498887	0.0141306973	0.0137606623	0.0133248447	0.0128446046	0.0123036717	0.0117248944	0.0110907595	0.0104254339	0.00971024935	0.0089705369	0.00818655556	0.00738466634	0.00654416001	0.00569231482	0.00480756152	0.00391798428	0.00300126755	0.00208619983	0.00114984858	0.000221601849	-0.000721954267	-0.00165094327	-0.00258910127	-0.00350618944	-0.00442610371	-0.00531838546	-0.00620691974	-0.0070611958	-0.00790490387	-0.00870767394	-0.00949281347	-0.0102303094
0.00935176608	0.0103544732	0.0112783744	0.0121205383	0.0128789366	0.0135545935	0.0141435149	0.0146504775	0.0150695837	0.0154090464	0.0156611318	0.0158371704	0.0159276664	0.0159467931	0.0158833556	0.015754067	0.0155461009	0.0152784157	0.0149366333	0.0145417029	0.0140777637	0.0135675153	0.0129936878	0.0123805192	0.0117094247	0.011006004	0.0102504449	0.00946955002	0.00864236988	0.00779677231	0.00691078389	0.00601322015	0.00508119442	0.00414436172	0.00317904246	0.0022156272	0.0012297793	0.000252519833	-0.000740998855	-0.00171923507	-0.00270738134	-0.0036735066	-0.00464297508	-0.00558361112	-0.00652076541	-0.0074221905	-0.00831303086	-0.00916117037	-0.00999134378	-0.0107717891
0.00993488044	0.010995345	0.0119706967	0.0128582881	0.0136560033	0.0143653113	0.0149820456	0.0155115647	0.0159477183	0.0162994292	0.0165586348	0.0167374776	0.0168260598	0.0168394451	0.0167659676	0.0166233024	0.0163980862	0.0161102934	0.0157449439	0.0153240422	0.0148310631	0.0142897925	0.0136822411	0.0130337576	0.0123249847	0.0115826506	0.0107861138	0.00996332465	0.00909245491	0.00820253868	0.00727067866	0.00632687658	0.00534727488	0.00436273939	0.00334857811	0.00233641655	0.00130086883	0.000274220009	-0.000769456329	-0.00179732132	-0.00283567391	-0.00385125087	-0.00487054182	-0.00586000546	-0.00684612314	-0.00779525265	-0.00873366535	-0.00962782528	-0.0105035773	-0.0113277219
0.0105375282	0.0116575832	0.0126859206	0.0136202175	0.0144582376	0.0152019754	0.0158470271	0.0163994492	0.0168527424	0.0172166905	0.0174827753	0.0176641337	0.017750309	0.0177574691	0.0176732893	0.0175166438	0.0172734163	0.0169648567	0.0165751417	0.0161276086	0.0156048052	0.0150318964	0.01438989	0.0137055512	0.0129584447	0.0121767435	0.0113386572	0.0104736102	0.00955856427	0.00862405418	0.00764591363	0.00665567074	0.00562814378	0.00459575309	0.00353243278	0.00247139058	0.0013858268	0.000309641499	-0.000784538151	-0.00186222546	-0.00295119275	-0.00401649618	-0.00508611185	-0.00612478948	-0.00716049689	-0.00815785925	-0.00914462217	-0.0100854954	-0.0110077689	-0.0118764803
0.011150905	0.012331275	0.0134130839	0.0143943376	0.0152727108	0.016050706	0.0167237454	0.0172985438	0.0177683466	0.0181437275	0.0184158365	0.0185987065	0.0186814746	0.0186812839	0.0185853325	0.0184135319	0.0181512218	0.0178207327	0.0174056349	0.0169303707	0.0163768231	0.0157712796	0.0150940284	0.0143729665	0.013586882	0.0127650851	0.0118849566	0.0109770635	0.0100174952	0.00903793773	0.00801330242	0.00697628132	0.00590072038	0.0048202233	0.00370770805	0.00259759132	0.00146201995	0.000336131467	-0.000808532915	-0.0019362176	-0.00307580712	-0.00419105289	-0.00531106303	-0.00639924347	-0.00748470667	-0.00853069531	-0.00956609759	-0.0105542034	-0.0115234294	-0.0124373656
0.0117836858	0.0130261229	0.0141628392	0.0151922114	0.0161117926	0.0169246771	0.017626047	0.0182234008	0.0187096296	0.0190962597	0.0193739787	0.0195579097	0.0196366213	0.0196284533	0.0195199364	0.0193322625	0.0190500128	0.018696859	0.0182555259	0.0177518393	0.0171667544	0.0165279738	0.0158147809	0.0150565085	0.0142308662	0.0133686158	0.0124459947	0.0114950352	0.0104906217	0.00946592174	0.00839457944	0.00731078537	0.00618706074	0.00505853098	0.00389674197	0.00273765922	0.00155201651	0.00037652921	-0.000818709579	-0.00199633436	-0.00318670217	-0.00435192227	-0.00552259081	-0.00666043633	-0.00779606868	-0.00889101533	-0.00997565022	-0.0110115166	-0.0120284913	-0.0129883982
0.0124270191	0.0137321621	0.014924158	0.016001768	0.0169624566	0.0178098974	0.0185390974	0.0191583024	0.0196601461	0.0200570435	0.0203393474	0.0205231713	0.0205966752	0.0205792632	0.0204569874	0.0202521559	0.0199488069	0.0195717567	0.0191031247	0.0185698915	0.0179523496	0.017279355	0.0165294747	0.0157331864	0.0148674307	0.0139641051	0.0129986309	0.0120041682	0.0109547371	0.00988462925	0.00876657155	0.0076358817	0.00646411699	0.00528754142	0.00407669736	0.00286871036	0.00163326869	0.000408276947	-0.00083725413	-0.00206473631	-0.00330563654	-0.00452080281	-0.00574196392	-0.00692954235	-0.00811529612	-0.00925939771	-0.0103933688	-0.0114773509	-0.0125423583	-0.0135487712
0.0130895479	0.0144590577	0.0157076464	0.0168345093	0.017836987	0.0187194275	0.0194765952	0.0201176214	0.0206347836	0.0210415544	0.0213278206	0.0215108871	0.0215783438	0.0215508881	0.0214139039	0.0211910635	0.020865646	0.0204638777	0.0199670306	0.0194035234	0.0187527212	0.0180449262	0.0172577054	0.0164229857	0.0155166376	0.0145720078	0.013563383	0.0125253704	0.0114307946	0.0103153934	0.00915063705	0.00797329665	0.00675362094	0.005529342	0.00426964885	0.00301315808	0.00172815695	0.000454069362	-0.000841533793	-0.00211851039	-0.00340979652	-0.00467464505	-0.00594627806	-0.00718347979	-0.00841950567	-0.00961284628	-0.0107965147	-0.0119289311	-0.013042579	-0.0140960809
0.0137623919	0.0151967872	0.0165021905	0.0176782527	0.0187222239	0.0196391273	0.0204235513	0.0210854789	0.0216169312	0.0220323774	0.0223213701	0.0225023115	0.0225623843	0.0225234495	0.0223704174	0.0221281591	0.021779416	0.0213516213	0.0208254488	0.020230518	0.0195455408	0.0188019982	0.017976753	0.0171028813	0.0161555018	0.0151690827	0.0141171122	0.0130352944	0.0118956043	0.0107348595	0.00952363076	0.00829976387	0.00703256928	0.00576085415	0.00445282808	0.00314819655	0.00181422142	0.000491443405	-0.000853633289	-0.00217970982	-0.00352082683	-0.00483502971	-0.00615667704	-0.00744329099	-0.00872927623	-0.00997180527	-0.0112050465	-0.012386046	-0.0135484314	-0.0146493952
0.0144541489	0.0159549667	0.0173183348	0.0185444203	0.0196303482	0.0205819251	0.0213934945	0.0220760396	0.022621222	0.0230446913	0.0233355314	0.0235134572	0.0235650788	0.0235136604	0.0233434449	0.02308076	0.0227075898	0.022252847	0.0216963651	0.0210692467	0.0203492879	0.0195694413	0.0187055837	0.0177922408	0.0168034788	0.0157751951	0.0146797632	0.0135542953	0.0123695899	0.0111638612	0.00990644814	0.00863659056	0.00732232066	0.00600384024	0.00464803085	0.00329600813	0.0019136564	0.000542955259	-0.000851011254	-0.00222546562	-0.00361590882	-0.00497885732	-0.0063501545	-0.00768574045	-0.0090215135	-0.0103130142	-0.011595903	-0.012825542	-0.0140370292	-0.0151858223
0.0151558402	0.0167234472	0.0181448208	0.0194206708	0.0205480307	0.0215334978	0.022371239	0.0230732154	0.0236308315	0.0240608624	0.0243520573	0.0245253592	0.0245669708	0.0245014343	0.0243125198	0.0240278482	0.0236288723	0.0231457839	0.0225578307	0.0218973556	0.02114152	0.02032447	0.0194213996	0.0184679774	0.0174375405	0.0163670786	0.0152281915	0.0140590382	0.012829597	0.0115790979	0.0102760191	0.00896059841	0.00759996736	0.00623532011	0.00483258853	0.00343388659	0.00200410382	0.000586243893	-0.000855648067	-0.00227772642	-0.0037165778	-0.0051275936	-0.00654773336	-0.00793174561	-0.0093166697	-0.0106567854	-0.0119889093	-0.0132670698	-0.0145275142	-0.0157242957
0.0158759996	0.0175117795	0.0189921139	0.0203183236	0.0214873166	0.0225066013	0.0233700978	0.0240909088	0.0246600769	0.0250957033	0.0253860646	0.0255535633	0.025583827	0.0255029242	0.0252939583	0.0249861085	0.0245600769	0.0240476113	0.0234271323	0.0227325057	0.0219399965	0.0210852351	0.0201424507	0.0191487489	0.0180764426	0.0169639101	0.01578167	0.0145692328	0.0132954361	0.0120008318	0.0106527087	0.00929261007	0.00788642999	0.00647666481	0.00502795334	0.00358371934	0.00210751085	0.000643668682	-0.00084514893	-0.00231371726	-0.00380005154	-0.00525811055	-0.00672631117	-0.00815790635	-0.00959141702	-0.0109795585	-0.0123606368	-0.0136870456	-0.0149965071	-0.0162413729
0.0166055357	0.0183096807	0.0198487944	0.0212248516	0.0224346695	0.0234866865	0.0243746436	0.0251127816	0.025691882	0.0261313285	0.0264190615	0.0265788631	0.0265959552	0.0264978153	0.0262670807	0.0259343246	0.0254797289	0.0249363939	0.024282172	0.0235522071	0.0227221549	0.0218288427	0.0208458482	0.0198113941	0.0186971011	0.0175423866	0.0163170386	0.0150615437	0.0137439692	0.0124057912	0.0110134925	0.00960950601	0.00815887678	0.006704979	0.00521155027	0.00372290156	0.00220162994	0.000692990593	-0.000841360834	-0.00235524145	-0.00388771431	-0.0053917183	-0.00690675608	-0.00838498678	-0.00986605514	-0.0113014962	-0.0127307626	-0.014104978	-0.015463013	-0.0167558581
0.0173528995	0.0191266057	0.020725209	0.0221514244	0.0234019409	0.0244862674	0.0253978933	0.0261523821	0.026740147	0.0271820742	0.0274656265	0.0276162114	0.0276184744	0.0275015683	0.0272474661	0.0268884116	0.0264038435	0.0258284955	0.0251394078	0.0243732887	0.0235049207	0.0225726153	0.021549021	0.0204737653	0.0193174868	0.0181209302	0.0168528508	0.0155549991	0.0141943625	0.012813632	0.0113781641	0.00993157503	0.00843773034	0.0069411785	0.00540442183	0.00387295933	0.0023080993	0.000756311688	-0.000822087807	-0.00237966018	-0.00395685149	-0.00550528573	-0.00706589054	-0.008589438	-0.0101170335	-0.0115987408	-0.013075488	-0.0144968401	-0.0159031385	-0.0172437273
0.0181088936	0.0199521125	0.0216097376	0.0230852819	0.0243753405	0.0254905243	0.0264241407	0.0271930849	0.0277875047	0.028229762	0.02850698	0.028646122	0.0286314296	0.0284936196	0.0282142056	0.0278269404	0.0273107561	0.0267018089	0.0259765936	0.0251731323	0.0242656281	0.0232935802	0.022229029	0.0211126703	0.0199145052	0.0186762417	0.0173659643	0.0160262969	0.0146235242	0.0132011419	0.011723769	0.0102357773	0.00870025096	0.00716247316	0.00558411471	0.00401142048	0.00240481331	0.000811538215	-0.000809029032	-0.00240862927	-0.00402869848	-0.00561997558	-0.00722443492	-0.00879187796	-0.0103645073	-0.0118913143	-0.0134143534	-0.0148820054	-0.0163357542	-0.0177236485
0.0188818544	0.0207955306	0.0225125751	0.0240374026	0.0253664771	0.0265116698	0.0274660315	0.0282479955	0.028847335	0.0292881334	0.0295570317	0.0296828145	0.0296491466	0.0294885884	0.0291819929	0.0287649071	0.0282155327	0.0275717325	0.0268092129	0.0259675932	0.0250202373	0.0240081094	0.0229023687	0.0217450562	0.0205052504	0.0192258998	0.0178741243	0.0164936935	0.0150498885	0.0135872834	0.0120694501	0.0105417952	0.00896630195	0.00738927059	0.00577121718	0.00415941388	0.0025130758	0.000880504225	-0.00078018849	-0.00241964079	-0.00408060902	-0.00571266437	-0.0073591596	-0.00896864389	-0.010584747	-0.0121551057	-0.0137232299	-0.0152360353	-0.0167364717	-0.0181710133
0.0196624097	0.0216462021	0.0234218536	0.0249947474	0.0263612539	0.0275345556	0.0285075197	0.0293001391	0.0299019206	0.0303386599	0.0305966571	0.030706466	0.0306513478	0.0304656004	0.0301296241	0.0296806045	0.0290962535	0.028415929	0.0276148198	0.0267338786	0.0257459299	0.0246931011	0.0235459946	0.0223476514	0.0210665777	0.0197465802	0.0183541875	0.0169339078	0.0154504062	0.0139489066	0.012392333	0.0108266866	0.00921325614	0.00759890896	0.00594341758	0.00429462069	0.00261094225	0.000941279149	-0.000757102411	-0.00243419184	-0.00413366094	-0.00580435873	-0.00749062709	-0.0091401975	-0.0107977496	-0.0124099786	-0.0140214964	-0.0155781409	-0.0171239982	-0.0186043239
0.020458758	0.0225132992	0.0243475727	0.025968048	0.0273709625	0.0285709973	0.0295607587	0.0303620417	0.0309639717	0.031394332	0.031638935	0.0317303944	0.0316513917	0.0314382573	0.0310707361	0.0305879465	0.0299668854	0.0292486917	0.0284077927	0.0274867513	0.0264575934	0.0253638826	0.0241753923	0.0229364281	0.0216146441	0.020254965	0.0188230402	0.017364378	0.0158427329	0.014304239	0.0127108713	0.0111094868	0.00946037478	0.00781123352	0.00612078436	0.00443769791	0.00271929663	0.00101533983	-0.000718070423	-0.00243000398	-0.00416537296	-0.00587203249	-0.00759563663	-0.00928282697	-0.0109796532	-0.012631601	-0.0142847075	-0.0158834688	-0.0174734218	-0.0189983422
0.021261336	0.0233859368	0.0252775986	0.0269439647	0.0283811765	0.0296054922	0.0306093317	0.0314163451	0.0320153894	0.0324362432	0.0326643808	0.0327344289	0.0326286746	0.0323853783	0.0319838483	0.0314649729	0.030805284	0.0300474804	0.0291655104	0.0282032682	0.0271322938	0.0259972603	0.0247674508	0.0234880713	0.0221262843	0.0207277321	0.0192575686	0.0177618709	0.0162038888	0.0146302151	0.0130022926	0.0113673686	0.00968515751	0.00800371643	0.00628114659	0.00456647595	0.00281635465	0.00108092915	-0.000684443816	-0.00242838258	-0.00419663109	-0.0059365047	-0.00769456955	-0.00941681511	-0.0111502802	-0.0128396662	-0.0145320779	-0.0161710722	-0.0178033018	-0.0193714347
0.022078171	0.0242730834	0.0262216655	0.0279328878	0.0294027544	0.0306493283	0.0316647599	0.0324748407	0.0330680385	0.0334764416	0.0336850311	0.0337307703	0.0335953686	0.0333193324	0.0328813262	0.0323243082	0.0316241183	0.030825301	0.0299010808	0.0288969526	0.027783712	0.0266073998	0.02533654	0.0240174895	0.0226166427	0.0211806039	0.0196737503	0.0181429721	0.0165507264	0.0149443095	0.0132843396	0.0116186999	0.00990623912	0.00819562224	0.00644403791	0.00470112259	0.00292255252	0.00115911383	-0.000634889144	-0.00240737279	-0.00420521666	-0.00597494331	-0.00776433432	-0.00951847503	-0.0112857021	-0.0130096876	-0.0147389074	-0.0164157384	-0.0180882553	-0.0196977798
0.0228995023	0.0251635864	0.0271673085	0.0289210957	0.030420852	0.0316865589	0.0327101716	0.0335197095	0.0341033626	0.0344955695	0.0346809689	0.0346988338	0.0345304854	0.0342185803	0.033741365	0.0331436974	0.0324009881	0.0315593886	0.0305916957	0.0295447067	0.0283888	0.0271710268	0.025859509	0.0245013573	0.0230625767	0.0215903072	0.0200485481	0.0184845499	0.0168603924	0.0152236029	0.0135344062	0.0118408342	0.0101013158	0.00836462735	0.00658749748	0.00481967583	0.00301631087	0.00122833415	-0.000590564666	-0.00238809032	-0.00421182592	-0.0060079764	-0.00782512376	-0.0096079073	-0.0114055734	-0.0131612011	-0.0149242702	-0.0166363921	-0.0183467279	-0.0199956406
0.0237330861	0.0260661165	0.0281239056	0.0299185368	0.0314457699	0.0327277906	0.0337562723	0.0345617985	0.0351321562	0.0355044939	0.0356629491	0.0356494608	0.0354447742	0.0350940291	0.0345748445	0.0339342815	0.0331470936	0.0322613127	0.0312490668	0.0301587065	0.0289599417	0.0277010683	0.026349547	0.0249534657	0.023478175	0.0219715706	0.020397002	0.0188023034	0.0171488995	0.0154847751	0.0137694847	0.0120514389	0.0102883679	0.00852939152	0.00673049634	0.00494177859	0.00311757375	0.00130919368	-0.000530570475	-0.00234897442	-0.00419458904	-0.0060130655	-0.00785407954	-0.00966159024	-0.0114860504	-0.0132697113	-0.0150633576	-0.0168076019	-0.0185530049	-0.0202387383
0.0245688919	0.0269691697	0.0290785832	0.0309110356	0.03246218	0.0337565695	0.0347856709	0.0355827643	0.0361353448	0.0364833511	0.0366105672	0.0365616016	0.0363168103	0.0359237312	0.0353595847	0.034673463	0.0338397302	0.0329080416	0.0318501594	0.0307156645	0.0294739327	0.0281741288	0.0267834171	0.0253504372	0.0238402798	0.0223011362	0.0206961212	0.0190731734	0.0173934945	0.0157050341	0.013967122	0.0122280419	0.0104452836	0.00866779849	0.00685129386	0.00504569799	0.00320499618	0.00138036948	-0.000475827861	-0.00231090461	-0.00417396887	-0.0060106145	-0.00787117856	-0.00969942225	-0.0115465924	-0.0133545718	-0.015175072	-0.0169481382	-0.0187253878	-0.0204452033
0.0254142877	0.0278809935	0.0300402105	0.0319079158	0.0334796066	0.0347825674	0.0358079629	0.0365921865	0.0371223054	0.0374414721	0.037532945	0.0374444007	0.0371556063	0.0367168522	0.0361047381	0.0353706948	0.0344884607	0.0335095785	0.0324051994	0.0312263628	0.0299418605	0.0286019325	0.0271731936	0.0257050323	0.0241620223	0.0225928459	0.020960123	0.0193120924	0.0176094729	0.0159003835	0.0141436669	0.0123876906	0.0105894391	0.00879790946	0.00696826333	0.00515048062	0.00329793069	0.00146189108	-0.000405989315	-0.00225284413	-0.00412859254	-0.00597854791	-0.00785398368	-0.00969824405	-0.0115636475	-0.0133914918	-0.0152347056	-0.0170325579	-0.018838013	-0.0205884609
0.0262589546	0.028789715	0.0309954735	0.0328945034	0.0344821844	0.0357887666	0.0368051891	0.0375711522	0.0380734127	0.0383584555	0.0384091713	0.0382763272	0.0379393007	0.0374510427	0.0367877712	0.0360030626	0.035070308	0.0340426567	0.032890964	0.0316673649	0.0303404163	0.0289610171	0.0274956115	0.0259938803	0.0244202872	0.0228235153	0.021166121	0.0194961346	0.0177742428	0.0160482135	0.014276867	0.0125081283	0.0106989506	0.00889784834	0.00705991634	0.00523465712	0.00337530711	0.00153271788	-0.000341690136	-0.00219539216	-0.00407865505	-0.00593701722	-0.00782223805	-0.00967773735	-0.0115564777	-0.01339965	-0.0152610046	-0.0170794908	-0.0189090614	-0.0206865391
0.0271097502	0.0297029852	0.0319525091	0.033879224	0.0354783381	0.0367835388	0.0377854326	0.0385275491	0.038996181	0.0392416504	0.0392462927	0.0390644107	0.038674778	0.0381333733	0.0374158008	0.0365780777	0.0355930047	0.0345155766	0.0333161041	0.032048015	0.0306793811	0.0292619327	0.0277616927	0.0262288026	0.0246273632	0.0230062287	0.0213276418	0.0196396005	0.0179025084	0.0161639677	0.0143825258	0.0126058602	0.0107906453	0.00898511534	0.00714405128	0.00531668973	0.00345588533	0.00161227479	-0.000263195912	-0.00211813671	-0.00400340409	-0.00586455877	-0.00775409088	-0.00961529812	-0.0115020425	-0.0133552186	-0.015229654	-0.0170637973	-0.0189128515	-0.0207128967
0.0279560458	0.0306084956	0.0328974672	0.0348467926	0.0364515454	0.0377491786	0.0387300425	0.0394417758	0.0398703261	0.040070022	0.0400228083	0.039786564	0.0393396646	0.0387410203	0.0379658722	0.0370724485	0.0360332525	0.0349047934	0.0336571717	0.0323446944	0.0309353194	0.0294811343	0.0279481402	0.026386438	0.0247601899	0.0231178988	0.0214219404	0.0197197411	0.017971886	0.0162252693	0.014438648	0.0126589089	0.0108429417	0.00903815312	0.00719950959	0.0053754406	0.00351892191	0.00167983713	-0.000190837563	-0.00204138221	-0.00392274793	-0.00578104467	-0.00766902204	-0.00953036473	-0.0114193883	-0.0132771851	-0.0151592394	-0.0170039734	-0.0188674609	-0.020685489
0.0288039416	0.0315130299	0.0338374319	0.0358043613	0.0374086934	0.0386922655	0.0396450519	0.0403194596	0.040700924	0.0408483753	0.0407431632	0.0404472259	0.0399383145	0.039278635	0.0384428261	0.0374915839	0.0363968698	0.0352168941	0.0339213006	0.0325654255	0.0311168654	0.0296281946	0.0280651474	0.0264779108	0.0248304655	0.0231711049	0.0214620937	0.0197504459	0.0179966859	0.0162471736	0.0144606388	0.0126833644	0.0108722188	0.00907398112	0.00724356813	0.00542880365	0.00358255618	0.00175415628	-0.000105610066	-0.00194549272	-0.00381675846	-0.00566587276	-0.00754606895	-0.00940123776	-0.0112863695	-0.0131425829	-0.0150262443	-0.0168755861	-0.0187478	-0.0205782309
0.0296423976	0.0324037371	0.0347579109	0.0367359302	0.0383325139	0.039594329	0.0405110563	0.0411402592	0.0414669834	0.0415550012	0.0413852339	0.041023729	0.0404478311	0.0397229151	0.0388232824	0.0378118122	0.0366602339	0.0354280586	0.0340848219	0.0326864181	0.0312004672	0.0296795013	0.0280894059	0.0264798943	0.0248152115	0.0231428785	0.0214255166	0.0197091596	0.0179547586	0.0162075711	0.0144268004	0.0126575666	0.0108572289	0.00907138558	0.00725542338	0.00545600512	0.00362641573	0.00181488284	-2.74733147e-05	-0.00185041531	-0.00370500655	-0.00553860413	-0.00740442096	-0.00924708648	-0.0111217844	-0.0129701758	-0.0148490613	-0.0166969789	-0.0185718354	-0.0204090089
0.0304764439	0.03328617	0.0356644774	0.0376468156	0.039227675	0.0404593895	0.0413312098	0.0419066934	0.0421703126	0.0421913762	0.041950162	0.0415173221	0.0408695617	0.0400757436	0.0391095909	0.0380363537	0.0368272865	0.035543306	0.0341535987	0.0327146937	0.0311939956	0.0296440702	0.0280307175	0.0264032644	0.0247259847	0.023045741	0.021325278	0.0196097918	0.0178604304	0.0161215127	0.0143524886	0.0125975	0.0108141706	0.00904711618	0.00725197364	0.0054744461	0.00366802704	0.00188004353	6.17450268e-05	-0.00173744668	-0.00356859178	-0.00537975614	-0.00722431814	-0.00904747913	-0.0109047953	-0.0127383199	-0.0146054789	-0.0164449876	-0.0183156701	-0.0201528253
0.0312945388	0.0341468201	0.0365418632	0.0385201584	0.0400760105	0.0412680644	0.0420852277	0.0425975703	0.0427891262	0.0427350404	0.042415133	0.0419046972	0.0411800351	0.0403132977	0.0392779155	0.0381411366	0.0368740684	0.0355385381	0.0341037492	0.0326263066	0.0310738019	0.0294982478	0.027865792	0.0262247691	0.024539941	0.0228569104	0.0211390267	0.0194300626	0.0176918651	0.0159672347	0.0142163843	0.0124819064	0.0107222173	0.00898039043	0.00721285346	0.00546379384	0.00368746153	0.00192972788	0.00014251657	-0.00162611506	-0.00342668279	-0.00520850756	-0.00702459678	-0.00882126591	-0.0106539219	-0.0124655467	-0.014313705	-0.0161378158	-0.0179971796	-0.0198275203
0.0321000934	0.0349893762	0.0373933659	0.039358542	0.040878938	0.0420206865	0.0427721955	0.0432111185	0.0433208461	0.0431831437	0.0427771455	0.0421832515	0.0413771232	0.040434415	0.0393280274	0.0381272705	0.036802871	0.0354175556	0.0339403171	0.0324278121	0.030847594	0.0292511325	0.0276046983	0.0259556869	0.024269124	0.0225894448	0.0208803811	0.0191844144	0.0174638691	0.0157601935	0.0140341452	0.0123269545	0.0105976195	0.00888787161	0.00715472572	0.00544106404	0.00370169643	0.00198124462	0.000232124471	-0.00149878106	-0.00326160791	-0.00500675491	-0.00678701195	-0.00854964755	-0.0103500704	-0.0121320576	-0.0139534581	-0.015754284	-0.0175944637	-0.0194100575
0.0328809177	0.0357994723	0.0382027299	0.0401440457	0.041617222	0.0426968126	0.0433708191	0.0437251787	0.0437427933	0.0435123852	0.043012614	0.042328957	0.0414366984	0.0404146734	0.0392355622	0.0379702194	0.0365893467	0.035155941	0.0336391785	0.0320950939	0.0304916269	0.0288790411	0.0272241813	0.025572861	0.0238908447	0.0222207727	0.0205272554	0.0188508799	0.0171549615	0.0154790154	0.0137848742	0.0121118373	0.0104200286	0.008749278	0.00705774029	0.00538644191	0.00369131587	0.00201518409	0.00031152914	-0.0013744955	-0.003092072	-0.00479323206	-0.00652998071	-0.00825109119	-0.0100114194	-0.0117560895	-0.0135427002	-0.0153124034	-0.0171252604	-0.0189182041
0.0336378899	0.0365779075	0.0389697374	0.0408750805	0.0422874058	0.0432913754	0.0438744006	0.0441320681	0.0440465608	0.0437143891	0.0431134912	0.0423347706	0.0413528908	0.0402498923	0.0389980027	0.0376694939	0.0362348197	0.034757093	0.0332054551	0.0316351978	0.030014432	0.0283921605	0.0267355881	0.0250889702	0.0234185959	0.0217654004	0.0200946581	0.018445201	0.0167811207	0.0151401805	0.0134850743	0.0118533794	0.0102061375	0.00858149649	0.00693855683	0.00531670879	0.00367282751	0.00204814991	0.000397059785	-0.00123681466	-0.002901848	-0.00455152207	-0.00623718135	-0.00790895351	-0.00962124352	-0.0113204025	-0.0130638679	-0.0147938424	-0.0165706065	-0.018331917
0.0343579758	0.037309212	0.0396769064	0.0415324493	0.0428690261	0.043782753	0.0442605576	0.0444086057	0.0442085308	0.0437649715	0.0430553801	0.0421759037	0.0411008777	0.0399150074	0.0385904105	0.0372000513	0.0357145179	0.0341962512	0.0326147705	0.031023844	0.0293921944	0.0277668259	0.0261157665	0.0244810352	0.0228299334	0.0212010605	0.0195608631	0.0179458188	0.0163213206	0.0147228069	0.0131143715	0.011531319	0.00993616071	0.00836482105	0.00677791378	0.0052126487	0.00362742298	0.00206134332	0.000470281106	-0.001104205	-0.00270908252	-0.00429983598	-0.00592654191	-0.00754124813	-0.00919730448	-0.0108428597	-0.0125345988	-0.0142163512	-0.0159480489	-0.0176688489
0.0350380871	0.0379896413	0.0403184692	0.0421080422	0.0433511343	0.0441577906	0.0445142411	0.0445388982	0.0442125971	0.043648835	0.0428243292	0.0418405152	0.040671167	0.0394033503	0.0380088578	0.0365609532	0.0350301527	0.0334778934	0.0318738717	0.0302701208	0.0286357722	0.0270157419	0.0253786765	0.0237643797	0.0221409545	0.0205447756	0.0189432456	0.0173706639	0.0157935092	0.0142451112	0.0126907495	0.0111636945	0.00962771918	0.0081167742	0.0065927915	0.00509105007	0.00357129239	0.00207073099	0.000546569955	-0.000961487935	-0.00249912999	-0.00402365811	-0.00558397318	-0.00713389031	-0.00872576061	-0.0103094176	-0.0119408225	-0.013565368	-0.0152426411	-0.0169131823
0.0356640014	0.0386022101	0.0408753372	0.0425810632	0.0437118036	0.0443935135	0.0446118555	0.0444986354	0.0440340992	0.0433408036	0.0423950096	0.0413029328	0.0400381198	0.0386891119	0.0372277494	0.0357265902	0.0341564805	0.0325768853	0.0309581079	0.0293495732	0.0277212737	0.0261152651	0.0245012842	0.0229162349	0.0213295077	0.019774644	0.0182205052	0.0166986567	0.0151771833	0.013686775	0.0121944349	0.0107308748	0.00926168385	0.00781832047	0.00636460661	0.00493337526	0.0034863017	0.00205818148	0.000608153025	-0.000826476447	-0.00228949406	-0.00374057583	-0.00522680511	-0.00670433264	-0.00822385474	-0.00973747506	-0.0112997711	-0.0128583032	-0.0144716581	-0.016082377
0.0362264302	0.0391358933	0.0413327119	0.0429328952	0.0439283423	0.0444645273	0.0445263076	0.0442606968	0.0436471037	0.0428174174	0.0417472157	0.0405469381	0.039189703	0.0377647226	0.0362436994	0.0346977669	0.0330979291	0.0315011725	0.0298782356	0.0282756538	0.026664102	0.0250826932	0.0235020636	0.0219562804	0.0204158186	0.0189115475	0.0174135752	0.015950961	0.014493176	0.0130685385	0.0116455552	0.0102526659	0.00885706015	0.00748799728	0.00611098235	0.00475668854	0.00338853589	0.00203917083	0.000669510362	-0.00068529223	-0.00206724724	-0.00343819296	-0.0048434812	-0.00624142563	-0.00768110829	-0.00911678003	-0.0106016183	-0.0120852823	-0.0136252885	-0.0151661719
0.0367093126	0.0395715564	0.0416694496	0.0431408458	0.0439772078	0.0443464205	0.0442327386	0.0437995759	0.0430258081	0.0420523715	0.0408545238	0.0395458031	0.0380992937	0.0366034755	0.0350303274	0.0334482173	0.0318287425	0.0302252559	0.0286093821	0.0270238221	0.0254404005	0.0238945256	0.0223582147	0.0208620649	0.0193781318	0.0179340548	0.0165016924	0.0151070903	0.0137216213	0.0123707538	0.0110250312	0.00971015061	0.00839545033	0.00710751638	0.00581409563	0.00454321866	0.00326063068	0.00199632986	0.000713622387	-0.000555011771	-0.00184917249	-0.00313339712	-0.00445065005	-0.00576197038	-0.00711414024	-0.00846415077	-0.00986305864	-0.0112632392	-0.0127203974	-0.0141817031
0.0370931572	0.0398858818	0.0418553186	0.0431687101	0.0438168973	0.0439951675	0.0436869339	0.0430733695	0.0421325986	0.0410137419	0.0396915526	0.0382810983	0.0367552724	0.0352003828	0.0335885449	0.0319843408	0.0303598213	0.0287641243	0.0271696145	0.0256149224	0.0240728595	0.0225751322	0.0210949569	0.0196596229	0.0182425673	0.0168684574	0.0155106868	0.0141925968	0.0128872325	0.0116175498	0.0103558905	0.00912556174	0.00789781391	0.00669690366	0.00549259542	0.00431060495	0.00311879454	0.00194482752	0.000754211449	-0.000422958879	-0.00162401694	-0.00281595295	-0.00403943474	-0.00525802818	-0.00651624546	-0.00777367106	-0.00907919528	-0.0103878325	-0.0117533414	-0.0131255334
0.0373588448	0.0400565442	0.0418665551	0.0429916467	0.0434222069	0.0433849118	0.042862702	0.0420552175	0.0409402893	0.0396737999	0.03823046	0.0367247275	0.0351297539	0.033527621	0.0318910251	0.0302791098	0.0286648287	0.0270918833	0.0255338429	0.0240243689	0.022537734	0.0211012664	0.0196898647	0.01832698	0.0169879235	0.0156939393	0.0144204603	0.0131877015	0.0119708888	0.0107900575	0.00961985961	0.00848080582	0.0073465858	0.00623870523	0.00512949509	0.00404191343	0.00294650486	0.00186813653	0.000775100502	-0.000305374537	-0.00140773606	-0.00250193957	-0.00362569256	-0.00474563523	-0.00590330025	-0.00706144818	-0.0082660448	-0.00947536522	-0.0107404051	-0.0120142896
0.0374690207	0.0400379652	0.0416451133	0.0425429427	0.0427211941	0.042443702	0.0416927558	0.040685676	0.0393998668	0.037994855	0.0364451982	0.0348617765	0.0332178974	0.031589402	0.0299494703	0.028350707	0.0267668635	0.0252357669	0.0237320656	0.0222844337	0.0208684576	0.0195072971	0.0181773559	0.0168985746	0.0156479319	0.0144436433	0.0132629477	0.0121233557	0.0110020217	0.00991648531	0.00884344512	0.00780102949	0.00676509758	0.00575480961	0.00474479641	0.00375564983	0.00276034601	0.00178131875	0.000789426289	-0.000190643496	-0.00119063447	-0.00218317885	-0.00320315272	-0.00422002481	-0.00527240005	-0.00632603328	-0.00742391833	-0.00852748917	-0.00968481082	-0.0108523094
0.0373992327	0.039803216	0.041164186	0.0417956463	0.0416871079	0.0411442005	0.0401492813	0.0389360368	0.0374821359	0.0359471089	0.0343059186	0.0326623048	0.0309901961	0.0293565578	0.0277354971	0.0261713446	0.0246391013	0.0231696412	0.0217391601	0.0203706772	0.0190415778	0.0177703974	0.0165355309	0.0153530508	0.0142020861	0.0130975104	0.0120188486	0.0109806072	0.00996235487	0.00897881992	0.00800923889	0.00706901202	0.00613666591	0.00522865025	0.00432240226	0.00343576529	0.00254467386	0.0016687176	0.000781878432	-9.41451849e-05	-0.000987803631	-0.00187488718	-0.00278680794	-0.00369637441	-0.00463857183	-0.00558270195	-0.00656801523	-0.00755971744	-0.00860207583	-0.00965549423
0.0370769597	0.0392616416	0.0403124848	0.0406287987	0.0401998116	0.0393754581	0.0381381938	0.0367315956	0.0351335831	0.033497104	0.0317974664	0.0301270834	0.0284604418	0.0268536243	0.0252816093	0.0237798128	0.0223244244	0.0209394288	0.0196024814	0.0183313359	0.0171050443	0.0159380389	0.01481053	0.0137352796	0.0126933493	0.0116968166	0.0107272379	0.00979664259	0.00888672796	0.00800991837	0.00714768448	0.00631318809	0.00548730858	0.0046842503	0.00388393835	0.00310190683	0.00231674398	0.00154560573	0.000765316486	-5.02919362e-06	-0.000790833198	-0.00157069261	-0.00237274971	-0.00317285676	-0.00400249499	-0.00483427902	-0.00570372389	-0.00657964142	-0.00750237056	-0.0084362198
0.0364689121	0.0383806073	0.0390604273	0.0390138204	0.0382309187	0.0371079566	0.035628872	0.0340404076	0.0323216253	0.030611783	0.0288870479	0.0272236816	0.0255971295	0.0240499403	0.0225583835	0.0211476991	0.0197957323	0.0185190238	0.0172971789	0.0161424417	0.0150360224	0.01398812	0.0129812524	0.0120247531	0.0111020946	0.0102224061	0.00936973794	0.00855344718	0.00775780993	0.0069927133	0.00624231263	0.00551726719	0.00480126108	0.00410595301	0.00341421432	0.00273893036	0.00206181977	0.00139723218	0.000725336316	6.22301754e-05	-0.000613909523	-0.00128490666	-0.00197506129	-0.00266373519	-0.00337826696	-0.00409510367	-0.00484529552	-0.00560182696	-0.0064002629	-0.00720945017
0.0354193623	0.0369661938	0.0371906916	0.0367351406	0.0355911761	0.0341874382	0.0325096744	0.0307909077	0.0290112673	0.0272868399	0.0255945145	0.0239908436	0.0224521945	0.021007033	0.0196329506	0.0183456539	0.0171246658	0.0159800566	0.0148933474	0.0138722374	0.012899988	0.0119834274	0.0111071982	0.0102779666	0.00948137006	0.00872427313	0.00799293078	0.00729464646	0.00661594666	0.00596475376	0.00532754778	0.00471302434	0.00410729955	0.00351999904	0.0029365683	0.00236773089	0.00179795813	0.00123926461	0.000674790377	0.000118084325	-0.00044944072	-0.00101242389	-0.00159161402	-0.00216950428	-0.00276951853	-0.00337160427	-0.0040024864	-0.00463905909	-0.00531211918	-0.00599488789
0.0338821239	0.0349807113	0.0346713377	0.0337615901	0.0322479043	0.0305786542	0.0287435103	0.0269447351	0.0251641023	0.0234843466	0.0218832246	0.0203933273	0.018992221	0.0176931134	0.0164753806	0.0153452463	0.0142844633	0.0132970182	0.0123669123	0.0114976555	0.0106750922	0.00990290286	0.00916833874	0.00847549511	0.00781262694	0.0071843237	0.00657947643	0.00600323745	0.00544479385	0.00490993897	0.00438787058	0.00388510402	0.00339058146	0.00291163927	0.00243670206	0.00197404394	0.00151129439	0.00105782299	0.000600150427	0.000148939677	-0.000310722231	-0.000766656476	-0.00123557635	-0.00170350068	-0.0021894032	-0.00267715745	-0.00318855677	-0.00370488578	-0.00425145096	-0.0048064126
0.0314666178	0.0319758268	0.0310816356	0.0297371467	0.0279453997	0.0261196552	0.0242530365	0.0224921727	0.0208196675	0.0192795706	0.0178503274	0.0165421965	0.0153341883	0.0142272162	0.0132027547	0.0122601346	0.0113835411	0.0105728402	0.0098145488	0.00910944131	0.0084458417	0.00782538974	0.00723773824	0.00668528473	0.00615860934	0.00566076242	0.00518291436	0.00472872796	0.0042896588	0.00386997625	0.00346117885	0.00306817133	0.00268227551	0.00230908506	0.00193954011	0.00158000019	0.0012207853	0.000869143789	0.00051451647	0.00016518408	-0.000190542717	-0.000543175581	-0.000905829283	-0.00126757233	-0.00164332709	-0.00202044697	-0.00241612772	-0.00281564693	-0.0032390659	-0.00366914202
0.0281107095	0.0279064068	0.0263782294	0.0246153205	0.0226338857	0.0207587642	0.0189869847	0.0173837422	0.0159313923	0.014629111	0.0134558372	0.0124005113	0.0114441602	0.0105778519	0.00978598359	0.00906306776	0.00839651757	0.00778349077	0.00721369082	0.00668601845	0.00619183268	0.00573121334	0.00529668565	0.00488916453	0.00450196073	0.00413663054	0.00378698768	0.00345514742	0.00313518215	0.00282970436	0.00253285339	0.0022477385	0.001968381	0.0016984108	0.00143159345	0.00117213309	0.000913353399	0.000660124741	0.000405132933	0.000153997546	-0.00010141588	-0.000354597804	-0.000614727966	-0.000874219498	-0.00114357765	-0.00141395151	-0.00169752169	-0.00198390895	-0.00228743752	-0.00259585591
0.022690771	0.0217369116	0.0198410553	0.0179635805	0.0161298672	0.0144972059	0.0130609894	0.0118084575	0.0107208922	0.00976859406	0.00893239133	0.00819167576	0.00753096889	0.00693840707	0.00640223015	0.00591602804	0.00547083446	0.00506336199	0.00468654185	0.00433884614	0.00401449583	0.00371305002	0.00342959361	0.0031643793	0.00291306043	0.00267640529	0.00245042503	0.00223630916	0.00203026919	0.00183384937	0.00164332083	0.00146057578	0.00128181164	0.00110926116	0.000938973966	0.000773559412	0.000608774354	0.000447675806	0.00028562801	0.000126157963	-3.58907554e-05	-0.000196403523	-0.000361211138	-0.000525507737	-0.000695967418	-0.000866966665	-0.00104626604	-0.00122725925	-0.00141911852	-0.00161399062
0.0150962223	0.013339119	0.0113430332	0.00966632817	0.00833344025	0.00725072781	0.00640457992	0.00570704507	0.00513795428	0.00465465505	0.00424216326	0.00388193256	0.00356429514	0.00328104799	0.0030259252	0.0027950457	0.00258412524	0.00239117032	0.002213032	0.00204861697	0.00189549563	0.00175311614	0.00161948884	0.00149435778	0.00137603373	0.00126450532	0.00115825848	0.00105745646	0.000960712576	0.000868348495	0.000779014538	0.000693206654	0.000609541919	0.000528654405	0.000449111882	0.000371713431	0.000294859307	0.000219578007	0.000144124935	6.9725065e-05	-5.60008226e-06	-8.03195591e-05	-0.000156731719	-0.000233013631	-0.000311835878	-0.000390989084	-0.000473661344	-0.00055719231	-0.000645454367	-0.000735127656
1.0000448	1.00008422	1.00012911	1.00017539	1.00022303	1.00027009	1.00031648	1.00036121	1.00040417	1.00044485	1.00048311	1.00051871	1.00055149	1.00058142	1.00060833	1.00063236	1.00065331	1.00067141	1.00068645	1.00069873	1.00070805	1.00071479	1.00071872	1.00072028	1.00071925	1.00071611	1.00071062	1.0007033	1.0006939	1.00068296	1.00067024	1.00065629	1.00064087	1.00062454	1.00060705	1.00058895	1.00056999	1.00055073	1.00053092	1.00051111	1.00049105	1.00047129	1.00045157	1.00043241	1.00041357	1.00039556	1.00037812	1.00036175	1.00034621	1.00033197
1.00001186	1.00005167	1.00009543	1.00014053	1.00018695	1.000233	1.00027863	1.00032287	1.00036563	1.00040637	1.000445	1.0004812	1.00051488	1.00054594	1.00057424	1.00059986	1.00062264	1.00064273	1.00065998	1.00067463	1.00068651	1.00069594	1.00070273	1.00070726	1.00070936	1.00070941	1.00070727	1.00070334	1.00069745	1.00069004	1.00068096	1.00067065	1.00065896	1.00064632	1.00063259	1.0006182	1.000603	1.00058743	1.00057134	1.00055515	1.00053873	1.00052248	1.00050625	1.00049045	1.00047492	1.00046006	1.00044572	1.00043227	1.00041957	1.00040796
0.999973561	1.00001519	1.00005939	1.00010456	1.00015069	1.00019648	1.00024189	1.00028607	1.00032894	1.00037	1.00040917	1.00044613	1.00048082	1.00051307	1.0005428	1.00057001	1.00059461	1.00061668	1.00063611	1.00065306	1.00066744	1.00067946	1.00068903	1.00069642	1.00070153	1.00070466	1.00070573	1.00070506	1.00070255	1.00069854	1.00069297	1.00068615	1.00067804	1.00066896	1.00065884	1.00064802	1.00063644	1.00062441	1.00061189	1.00059918	1.00058624	1.00057335	1.00056049	1.00054791	1.00053557	1.00052374	1.00051238	1.00050172	1.00049174	1.00048266
0.999933441	0.999977119	1.0000223	1.00006808	1.00011446	1.00016045	1.00020604	1.00025048	1.00029375	1.00033536	1.00037526	1.00041313	1.00044892	1.00048245	1.00051366	1.0005425	1.00056893	1.00059295	1.00061454	1.00063376	1.00065058	1.00066515	1.00067743	1.0006876	1.00069565	1.00070177	1.00070597	1.00070845	1.00070921	1.00070849	1.0007063	1.00070286	1.00069821	1.00069255	1.00068593	1.00067855	1.00067046	1.00066184	1.00065277	1.00064341	1.00063383	1.0006242	1.00061457	1.00060509	1.00059584	1.00058692	1.00057843	1.00057047	1.00056311	1.00055646
0.999891378	0.999937319	0.999984009	1.00003092	1.00007807	1.00012472	1.00017088	1.00021593	1.00025987	1.00030225	1.00034307	1.00038199	1.00041899	1.00045386	1.0004866	1.0005171	1.00054535	1.00057133	1.00059504	1.00061649	1.00063572	1.00065277	1.00066769	1.00068057	1.00069147	1.00070049	1.00070771	1.00071324	1.00071718	1.00071963	1.00072071	1.00072052	1.00071921	1.00071685	1.0007136	1.00070954	1.00070481	1.00069949	1.00069373	1.0006876	1.00068127	1.00067476	1.00066826	1.00066177	1.00065547	1.00064937	1.00064364	1.00063828	1.00063345	1.00062913
0.999849142	0.999897296	0.999945635	0.999993885	1.00004206	1.00008963	1.00013663	1.00018252	1.00022735	1.00027069	1.00031258	1.00035266	1.00039098	1.00042727	1.0004616	1.00049379	1.0005239	1.00055183	1.00057766	1.00060133	1.00062293	1.00064243	1.00065994	1.00067548	1.00068916	1.00070101	1.00071119	1.00071969	1.00072671	1.00073224	1.00073649	1.00073947	1.00074139	1.00074224	1.00074226	1.00074141	1.00073994	1.0007378	1.00073527	1.00073226	1.00072906	1.00072558	1.00072209	1.00071849	1.00071505	1.00071166	1.0007086	1.00070574	1.00070335	1.00070128
0.999806432	0.999856737	0.99990685	0.999956624	1.00000608	1.00005483	1.00010291	1.00014988	1.00019579	1.00024026	1.00028335	1.00032472	1.00036444	1.00040223	1.00043819	1.00047211	1.00050409	1.00053398	1.00056193	1.00058778	1.00061172	1.00063362	1.00065368	1.0006718	1.0006882	1.00070281	1.00071586	1.00072725	1.00073726	1.00074578	1.00075312	1.00075916	1.00076423	1.00076818	1.00077137	1.00077363	1.00077532	1.00077626	1.00077684	1.00077685	1.00077669	1.00077612	1.00077555	1.00077473	1.00077407	1.00077329	1.00077281	1.00077236	1.00077233	1.00077244
0.999764291	0.999816656	0.999868559	0.999919927	0.999970793	1.00002086	1.00007019	1.00011839	1.00016554	1.00021127	1.00025569	1.00029844	1.00033966	1.00037902	1.00041667	1.00045236	1.00048625	1.00051812	1.00054818	1.00057622	1.00060248	1.00062676	1.00064933	1.00067	1.00068908	1.00070638	1.00072224	1.00073646	1.0007494	1.00076084	1.00077119	1.00078022	1.00078835	1.00079532	1.00080159	1.00080688	1.00081164	1.00081557	1.00081917	1.00082211	1.00082489	1.00082716	1.00082942	1.0008313	1.00083331	1.00083507	1.00083709	1.00083898	1.00084122	1.00084344
0.999722264	0.999776579	0.999830266	0.999883283	0.999935673	0.999987194	1.00003791	1.00008747	1.00013599	1.00018311	1.00022895	1.00027318	1.00031596	1.00035695	1.00039634	1.00043383	1.00046965	1.00050351	1.00053568	1.0005659	1.00059445	1.00062108	1.00064611	1.00066929	1.00069099	1.00071093	1.00072954	1.00074651	1.00076231	1.00077659	1.00078988	1.00080182	1.00081293	1.00082284	1.00083212	1.00084034	1.00084808	1.00085492	1.00086146	1.00086724	1.00087288	1.0008779	1.0008829	1.0008874	1.00089201	1.00089623	1.00090068	1.00090483	1.00090929	1.00091355
0.999681122	0.999737337	0.999792808	0.999847508	0.99990149	0.999954541	1.00000674	1.00005777	1.00010775	1.00015635	1.00020371	1.0002495	1.00029392	1.0003366	1.00037779	1.00041712	1.0004549	1.00049077	1.00052507	1.00055746	1.00058831	1.00061727	1.00064475	1.00067041	1.0006947	1.00071725	1.00073857	1.00075824	1.00077684	1.00079392	1.00081009	1.00082486	1.00083889	1.00085168	1.00086388	1.00087496	1.00088562	1.0008953	1.0009047	1.00091325	1.00092167	1.00092936	1.00093704	1.00094409	1.00095123	1.00095784	1.00096464	1.00097099	1.00097761	1.00098386
0.999640266	0.9996983	0.999755528	0.999811917	0.999867529	0.999922163	0.999975913	1.00002848	1.00008	1.00013015	1.0001791	1.00022652	1.00027263	1.00031705	1.00036006	1.00040127	1.00044101	1.00047891	1.00051533	1.00054989	1.00058302	1.00061429	1.0006442	1.0006723	1.00069914	1.00072426	1.00074824	1.00077057	1.00079192	1.00081173	1.00083071	1.00084827	1.00086515	1.00088073	1.00089579	1.00090968	1.00092318	1.00093561	1.00094781	1.00095906	1.0009702	1.00098049	1.00099078	1.0010003	1.00100992	1.00101885	1.00102796	1.00103646	1.00104519	1.00105337
0.999600435	0.999660271	0.999719262	0.999777364	0.999834648	0.999890918	0.999946283	1.00000045	1.00005359	1.00010536	1.00015597	1.00020508	1.00025294	1.00029915	1.00034403	1.00038716	1.0004289	1.00046884	1.00050741	1.00054415	1.00057955	1.00061314	1.00064546	1.000676	1.00070537	1.00073303	1.00075964	1.00078461	1.00080867	1.00083117	1.00085292	1.00087321	1.00089289	1.00091123	1.00092909	1.00094571	1.000962	1.00097713	1.00099207	1.00100596	1.00101975	1.00103259	1.00104542	1.00105737	1.00106939	1.0010806	1.00109195	1.00110254	1.00111333	1.0011234
0.999560883	0.999622459	0.999683178	0.999742976	0.999801933	0.999859855	0.999916865	0.999972675	1.00002747	1.0000809	1.00013322	1.00018405	1.0002337	1.00028173	1.0003285	1.00037355	1.00041732	1.00045931	1.00050002	1.00053893	1.00057661	1.00061249	1.00064722	1.00068017	1.00071205	1.00074221	1.00077143	1.00079898	1.00082572	1.00085088	1.00087535	1.00089833	1.00092076	1.00094179	1.00096241	1.00098172	1.00100073	1.00101851	1.00103613	1.0010526	1.001069	1.00108432	1.00109965	1.00111396	1.00112835	1.00114177	1.00115533	1.00116797	1.00118077	1.00119269
0.99952241	0.999585727	0.999648187	0.999709706	0.999770373	0.999829988	0.999888696	0.999946199	1.00000271	1.00005787	1.00011196	1.00016457	1.00021605	1.00026593	1.00031464	1.00036166	1.00040748	1.00045154	1.00049442	1.00053552	1.00057549	1.00061367	1.00065079	1.00068615	1.00072053	1.00075319	1.00078498	1.00081511	1.0008445	1.00087227	1.00089944	1.00092507	1.00095023	1.00097392	1.00099725	1.0010192	1.0010409	1.00106128	1.00108153	1.00110053	1.00111948	1.00113724	1.00115501	1.00117164	1.00118834	1.00120394	1.00121965	1.00123429	1.00124906	1.00126279
0.999484115	0.99954912	0.999613281	0.999676497	0.999738862	0.999800171	0.999860585	0.999919796	0.999978047	1.00003495	1.00009083	1.00014523	1.00019857	1.00025033	1.00030099	1.00034998	1.00039786	1.00044401	1.00048906	1.00053235	1.0005746	1.00061507	1.00065459	1.00069233	1.00072919	1.00076432	1.00079868	1.00083134	1.00086336	1.00089372	1.00092356	1.00095181	1.00097965	1.00100596	1.00103197	1.00105652	1.00108087	1.00110381	1.00112665	1.00114814	1.0011696	1.00118975	1.00120993	1.00122883	1.0012478	1.00126554	1.00128337	1.00129998	1.00131668	1.00133219
0.999446907	0.999513621	0.999579508	0.999644449	0.999708546	0.999771586	0.999833751	0.999894717	0.999954757	1.00001345	1.00007117	1.00012742	1.00018266	1.00023634	1.00028899	1.00033999	1.00038997	1.00043823	1.00048548	1.00053097	1.00057552	1.0006183	1.0006602	1.00070034	1.00073968	1.00077728	1.00081419	1.00084938	1.00088401	1.00091695	1.00094943	1.00098028	1.00101078	1.00103969	1.00106835	1.00109546	1.00112243	1.0011479	1.00117329	1.00119723	1.00122117	1.00124367	1.00126621	1.00128735	1.00130856	1.00132839	1.0013483	1.00136684	1.00138545	1.0014027
0.999409726	0.999478107	0.999545682	0.999612318	0.999678125	0.999742881	0.999806789	0.999869509	0.999931341	0.999991838	1.00005139	1.0001095	1.00016666	1.00022227	1.00027693	1.00032995	1.00038203	1.0004324	1.00048185	1.00052955	1.00057639	1.00062147	1.00066576	1.00070828	1.0007501	1.00079015	1.0008296	1.00086731	1.00090453	1.00094003	1.00097514	1.00100856	1.00104169	1.00107317	1.00110445	1.00113411	1.00116367	1.00119163	1.00121956	1.00124592	1.00127229	1.00129712	1.001322	1.00134535	1.00136877	1.00139066	1.00141263	1.00143308	1.00145357	1.00147255
0.999373624	0.999443707	0.999513003	0.999581369	0.999648924	0.999715436	0.99978113	0.999845646	0.999909313	0.999971652	1.0000331	1.00009311	1.00015222	1.0002098	1.00026651	1.00032159	1.0003758	1.00042831	1.00047999	1.00052992	1.00057908	1.00062647	1.00067317	1.00071808	1.00076238	1.0008049	1.0008469	1.00088712	1.00092693	1.00096497	1.0010027	1.00103868	1.00107444	1.00110847	1.00114235	1.00117454	1.00120666	1.0012371	1.00126754	1.00129629	1.00132509	1.00135222	1.00137941	1.00140493	1.00143052	1.00145446	1.00147845	1.00150077	1.00152312	1.0015438
0.999337371	0.999409113	0.999480095	0.999550161	0.999619436	0.999687685	0.999755144	0.999821444	0.999886936	0.999951114	1.00001445	1.00007636	1.00013744	1.000197	1.00025575	1.00031289	1.00036924	1.00042389	1.0004778	1.00052996	1.00058144	1.00063116	1.00068026	1.00072757	1.00077435	1.00081932	1.00086386	1.00090659	1.00094898	1.00098956	1.0010299	1.00106843	1.0011068	1.00114336	1.00117985	1.00121455	1.00124923	1.00128212	1.00131504	1.00134618	1.00137738	1.00140679	1.00143627	1.00146395	1.00149171	1.00151767	1.00154368	1.00156786	1.00159205	1.00161441
0.99930217	0.999375614	0.999448326	0.999520137	0.999591182	0.999661212	0.999730483	0.999798607	0.999865968	0.999932029	0.999997302	1.00006116	1.00012424	1.00018582	1.00024666	1.00030589	1.00036441	1.00042124	1.00047741	1.00053183	1.00058567	1.00063772	1.00068925	1.00073897	1.00078825	1.0008357	1.00088278	1.00092803	1.00097301	1.00101613	1.00105908	1.00110016	1.00114113	1.00118024	1.00121931	1.00125651	1.00129373	1.00132906	1.00136446	1.00139796	1.00143155	1.00146322	1.00149498	1.0015248	1.00155471	1.00158266	1.00161066	1.00163668	1.0016627	1.00168671
0.999266613	0.999341719	0.999416124	0.999489649	0.999562436	0.999634223	0.999705284	0.999775215	0.999844427	0.999912358	0.999979558	1.00004535	1.00011044	1.00017403	1.00023695	1.00029828	1.00035897	1.00041799	1.00047642	1.00053312	1.00058931	1.00064371	1.00069768	1.00074982	1.0008016	1.00085152	1.00090116	1.00094892	1.00099649	1.00104216	1.00108772	1.00113135	1.00117494	1.00121658	1.00125824	1.00129793	1.00133769	1.00137547	1.00141334	1.00144919	1.00148515	1.00151907	1.0015531	1.00158506	1.00161711	1.00164705	1.00167704	1.00170488	1.00173272	1.00175838
0.999232089	0.99930892	0.999385076	0.999460367	0.999534949	0.999608542	0.999681444	0.999753228	0.999824337	0.999894179	0.999963349	1.00003113	1.00009826	1.0001639	1.00022894	1.0002924	1.00035531	1.00041654	1.00047729	1.00053629	1.00059486	1.00065164	1.00070807	1.00076264	1.00081695	1.00086936	1.00092158	1.00097187	1.00102206	1.00107028	1.00111847	1.00116466	1.00121087	1.00125505	1.0012993	1.00134149	1.00138379	1.001424	1.00146433	1.00150253	1.00154087	1.00157703	1.00161333	1.0016474	1.00168158	1.00171349	1.00174545	1.0017751	1.00180473	1.00183203
0.999197	0.999275525	0.999353395	0.999430418	0.99950676	0.99958213	0.999656843	0.999730454	0.999803434	0.999875167	0.999946288	1.00001604	1.0000852	1.0001529	1.00022006	1.00028565	1.00035078	1.00041424	1.00047729	1.0005386	1.00059957	1.00065873	1.00071764	1.00077466	1.00083151	1.00088643	1.00094124	1.00099408	1.0010469	1.00109769	1.00114852	1.00119728	1.00124612	1.00129285	1.0013397	1.0013844	1.00142925	1.00147189	1.0015147	1.00155525	1.00159597	1.00163437	1.00167293	1.00170912	1.00174543	1.00177931	1.00181325	1.0018447	1.00187614	1.00190507
0.999162962	0.999243253	0.999322901	0.999401715	0.999479873	0.999557072	0.999633645	0.999709129	0.999784026	0.999857694	0.999930811	1.00000257	1.00007382	1.0001436	1.00021293	1.00028069	1.00034808	1.0004138	1.00047921	1.00054286	1.00060626	1.00066784	1.00072925	1.00078876	1.00084817	1.00090563	1.00096306	1.00101847	1.00107394	1.00112732	1.00118081	1.00123216	1.00128364	1.00133293	1.00138239	1.0014296	1.00147701	1.0015221	1.0015674	1.00161031	1.00165341	1.00169406	1.00173488	1.00177319	1.00181162	1.00184747	1.00188337	1.00191662	1.00194986	1.0019804
0.999128182	0.999210196	0.999291576	0.999372139	0.99945207	0.999531057	0.999609451	0.999686774	0.999763559	0.999839138	0.999914232	0.999987987	1.0000613	1.00013316	1.00020465	1.00027459	1.00034424	1.00041223	1.00048	1.00054601	1.00061186	1.00067587	1.00073981	1.00080182	1.00086383	1.00092384	1.00098392	1.00104193	1.00110006	1.00115606	1.00121222	1.00126617	1.00132033	1.00137219	1.0014243	1.00147404	1.00152404	1.00157159	1.00161939	1.00166467	1.00171017	1.00175308	1.00179619	1.00183662	1.00187719	1.00191501	1.00195289	1.00198795	1.00202299	1.00205515
0.9990945	0.999178301	0.999261475	0.999343845	0.999425609	0.999506436	0.999586701	0.99966591	0.999744632	0.999822168	0.999899287	0.999975082	1.00005051	1.0001245	1.00019819	1.00027034	1.0003423	1.0004126	1.00048277	1.00055118	1.00061952	1.000686	1.00075251	1.00081707	1.00088171	1.00094432	1.00100707	1.0010677	1.00112854	1.00118717	1.00124604	1.00130262	1.00135947	1.00141393	1.0014687	1.00152099	1.00157359	1.00162362	1.00167394	1.0017216	1.00176952	1.0018147	1.00186009	1.00190265	1.00194536	1.00198516	1.00202502	1.00206189	1.00209873	1.00213252
0.999059902	0.99914543	0.999230339	0.999314459	0.999398003	0.999480621	0.999562717	0.999643773	0.999724397	0.999803861	0.999882979	0.999960793	1.00003832	1.00011442	1.00019032	1.00026469	1.00033896	1.00041158	1.00048417	1.00055498	1.00062584	1.00069482	1.00076393	1.00083105	1.00089836	1.00096359	1.00102906	1.00109234	1.00115592	1.00121721	1.00127883	1.00133807	1.00139766	1.00145476	1.00151222	1.00156709	1.00162231	1.00167485	1.00172772	1.00177778	1.00182815	1.00187561	1.00192332	1.00196803	1.00201291	1.0020547	1.00209656	1.00213525	1.00217392	1.00220934
0.999026458	0.999113793	0.999200506	0.999286438	0.999371816	0.999456279	0.999540256	0.999623209	0.999705784	0.999787221	0.999868381	0.999948257	1.00002792	1.00010618	1.00018433	1.00026097	1.00033759	1.00041258	1.00048762	1.00056089	1.00063431	1.00070583	1.00077758	1.00084733	1.00091734	1.00098523	1.00105345	1.00111943	1.00118579	1.00124979	1.0013142	1.00137614	1.00143849	1.00149826	1.00155845	1.00161592	1.00167381	1.00172887	1.0017843	1.0018368	1.00188963	1.0019394	1.00198944	1.00203631	1.00208337	1.00212716	1.00217104	1.00221156	1.00225205	1.00228911
0.998991914	0.999080994	0.999169448	0.999257128	0.999344276	0.999430523	0.999516324	0.999601127	0.999685612	0.999768985	0.999852156	0.999934071	1.00001587	1.00009628	1.00017667	1.00025557	1.00033457	1.00041192	1.00048945	1.0005652	1.0006412	1.0007153	1.00078973	1.00086212	1.00093488	1.00100548	1.00107649	1.00114522	1.0012144	1.00128117	1.00134841	1.0014131	1.00147827	1.00154075	1.0016037	1.00166382	1.0017244	1.00178202	1.00184007	1.00189503	1.00195036	1.00200247	1.00205488	1.00210395	1.00215323	1.00219905	1.00224496	1.00228733	1.00232968	1.0023684
0.998958638	0.999049539	0.999139797	0.999229286	0.999318259	0.999406344	0.999494022	0.999580723	0.999667164	0.99975252	0.999837748	0.999921748	1.00000572	1.00008833	1.00017102	1.00025223	1.00033364	1.00041342	1.00049347	1.00057175	1.00065038	1.00072711	1.00080425	1.00087934	1.0009549	1.00102824	1.0011021	1.00117361	1.00124568	1.00131524	1.00138537	1.00145285	1.00152088	1.0015861	1.00165186	1.00171467	1.00177799	1.00183821	1.00189891	1.00195636	1.00201423	1.00206871	1.00212353	1.00217482	1.00222634	1.00227421	1.00232219	1.00236642	1.00241064	1.00245101
0.998924108	0.999016748	0.999108727	0.999199944	0.999290666	0.999380517	0.999470009	0.99955855	0.999646899	0.999734195	0.999821449	0.999907507	0.999993635	1.00007843	1.00016343	1.00024696	1.00033079	1.00041301	1.00049562	1.00057646	1.00065777	1.00073715	1.00081707	1.00089489	1.00097329	1.00104943	1.0011262	1.00120056	1.00127556	1.00134798	1.00142104	1.00149136	1.0015623	1.00163033	1.00169896	1.0017645	1.00183062	1.0018935	1.0019569	1.00201691	1.00207736	1.00213426	1.00219152	1.00224508	1.00229888	1.00234884	1.00239892	1.00244503	1.00249115	1.0025332
0.998890973	0.998985424	0.999079188	0.999172191	0.999264715	0.999356385	0.999447742	0.999538169	0.999628473	0.999717754	0.999807081	0.999895246	0.999983583	1.00007062	1.00015796	1.00024386	1.00033017	1.00041488	1.00050011	1.00058356	1.0006676	1.0007497	1.00083243	1.00091304	1.00099434	1.00107334	1.00115306	1.00123031	1.0013083	1.00138362	1.00145967	1.00153288	1.00160679	1.00167766	1.00174921	1.00181755	1.00188652	1.00195211	1.00201827	1.00208086	1.00214394	1.00220329	1.00226303	1.00231889	1.00237501	1.00242708	1.00247929	1.00252733	1.00257537	1.00261912
0.998856422	0.998952579	0.999048028	0.999142722	0.999236959	0.999330364	0.99942351	0.999515756	0.999607955	0.999699173	0.999790537	0.999880779	0.999971309	1.00006057	1.00015026	1.00023854	1.00032736	1.0004146	1.00050247	1.00058858	1.0006754	1.00076026	1.00084588	1.00092934	1.0010136	1.00109552	1.00117827	1.00125848	1.00133952	1.00141781	1.00149691	1.00157307	1.00165002	1.00172382	1.00179836	1.00186956	1.00194146	1.00200982	1.00207879	1.00214403	1.0022098	1.00227165	1.00233393	1.00239212	1.00245061	1.00250485	1.00255924	1.00260923	1.00265923	1.00270472
0.998823411	0.998921358	0.999018565	0.999115011	0.99921101	0.999306197	0.999401176	0.999495286	0.999589424	0.999682622	0.999776065	0.99986843	0.999961202	1.00005274	1.00014484	1.00023555	1.00032693	1.00041674	1.00050733	1.00059614	1.0006858	1.00077349	1.00086205	1.00094843	1.00103571	1.00112061	1.00120645	1.00128967	1.00137382	1.00145513	1.00153735	1.00161652	1.00169656	1.00177334	1.00185094	1.00192506	1.00199995	1.00207114	1.00214299	1.00221094	1.00227945	1.00234386	1.00240872	1.0024693	1.0025302	1.00258663	1.00264324	1.00269523	1.00274723	1.00279449
0.998788826	0.998888448	0.998987295	0.999085381	0.999183034	0.999279905	0.999376629	0.999472524	0.999568534	0.999663654	0.999759134	0.999853593	0.999948593	1.00004241	1.00013691	1.00023007	1.00032404	1.00041647	1.00050981	1.00060139	1.00069395	1.00078452	1.00087611	1.00096546	1.00105586	1.00114382	1.00123282	1.00131914	1.00140649	1.00149091	1.00157632	1.00165859	1.00174181	1.00182165	1.00190239	1.00197951	1.00205746	1.00213155	1.00220636	1.00227708	1.00234842	1.00241545	1.00248297	1.00254599	1.00260936	1.00266805	1.00272694	1.00278098	1.00283504	1.00288411
0.998756025	0.998857387	0.998957929	0.999057704	0.999157055	0.999255654	0.999354166	0.999451889	0.999549816	0.999646901	0.99974446	0.999841057	0.999938334	1.00003448	1.00013144	1.0002271	1.00032372	1.00041881	1.00051497	1.00060938	1.0007049	1.00079843	1.00089309	1.0009855	1.00107908	1.00117016	1.0012624	1.00135189	1.0014425	1.00153008	1.00161877	1.00170419	1.00179066	1.00187362	1.00195756	1.00203774	1.00211881	1.00219587	1.00227371	1.00234729	1.00242151	1.00249124	1.00256149	1.00262702	1.00269294	1.00275394	1.00281517	1.00287131	1.00292747	1.00297839
0.998721535	0.99882448	0.998926565	0.999027887	0.999128809	0.999229018	0.999329215	0.999428678	0.99952845	0.999627444	0.999727043	0.99982575	0.999925292	1.00002376	1.00012321	1.00022139	1.0003207	1.00041851	1.00051755	1.00061484	1.0007134	1.00080996	1.00090779	1.00100335	1.0011002	1.00119449	1.00129007	1.00138281	1.00147678	1.00156764	1.00165969	1.00174837	1.00183819	1.00192436	1.0020116	1.00209493	1.00217922	1.00225934	1.00234029	1.00241679	1.002494	1.0025665	1.00263956	1.00270769	1.00277622	1.00283961	1.00290324	1.00296154	1.00301987	1.0030727
0.998689099	0.998793679	0.998897354	0.999000269	0.999102804	0.99920466	0.999306576	0.999407815	0.999509474	0.99961042	0.999712105	0.999812969	0.999914822	1.00001566	1.00011765	1.00021842	1.00032047	1.00042106	1.00052304	1.00062328	1.00072495	1.00082459	1.00092567	1.00102442	1.00112462	1.0012222	1.00132118	1.00141725	1.00151466	1.00160887	1.00170437	1.00179639	1.00188963	1.00197909	1.00206971	1.00215625	1.00224384	1.00232708	1.00241122	1.00249073	1.002571	1.00264636	1.00272231	1.00279311	1.00286435	1.00293021	1.00299633	1.00305685	1.00311742	1.00317222
0.998654841	0.998760863	0.998865947	0.998970286	0.999074278	0.999177643	0.999281156	0.999384068	0.999487533	0.999590369	0.999694102	0.999797098	0.999901257	1.00000448	1.00010904	1.00021243	1.00031729	1.00042072	1.00052572	1.000629	1.00073386	1.00083669	1.0009411	1.00104317	1.00114681	1.00124778	1.00135028	1.00144979	1.00155076	1.00164843	1.00174751	1.00184297	1.00193975	1.00203261	1.00212671	1.00221658	1.00230757	1.00239403	1.00248146	1.00256406	1.00264748	1.00272579	1.00280474	1.00287831	1.00295235	1.00302076	1.00308945	1.00315228	1.00321515	1.00327198
0.998622965	0.998730479	0.998837006	0.998942801	0.999048278	0.999153179	0.999258317	0.999362932	0.999468235	0.999572998	0.999678822	0.999783996	0.999890513	0.999996176	1.00010336	1.00020944	1.00031717	1.00042351	1.00053159	1.00063797	1.0007461	1.00085218	1.00096	1.00106544	1.0011726	1.00127703	1.00138312	1.00148613	1.00159074	1.00169194	1.00179467	1.00189366	1.00199407	1.00209042	1.00218809	1.00228138	1.00237585	1.00246563	1.00255643	1.00264222	1.00272889	1.00281025	1.0028923	1.00296875	1.00304569	1.00311675	1.0031881	1.00325333	1.00331861	1.00337756
0.998589129	0.998697912	0.998805666	0.998912713	0.999019489	0.999125764	0.999232389	0.999338592	0.999445646	0.999552267	0.999660143	0.999767475	0.999876357	0.99998448	1.00009434	1.00020316	1.00031383	1.00042317	1.00053443	1.00064401	1.00075553	1.00086498	1.00097633	1.00108527	1.00119607	1.00130409	1.00141389	1.00152055	1.00162891	1.00173378	1.00184028	1.00194293	1.00204709	1.00214706	1.00224842	1.00234524	1.00244331	1.0025365	1.0026308	1.00271989	1.00280993	1.00289445	1.00297972	1.00305914	1.00313909	1.00321291	1.00328703	1.00335474	1.00342253	1.00348367
0.998558074	0.998668156	0.99877715	0.99888546	0.998993542	0.999101202	0.999209333	0.999317148	0.999425979	0.999534494	0.999644462	0.999753999	0.999865299	0.999975938	1.00008853	1.00020015	1.00031385	1.00042624	1.00054076	1.00065361	1.00076858	1.00088148	1.00099645	1.00110896	1.00122348	1.00133515	1.00144875	1.00155911	1.00167132	1.00177992	1.00189027	1.00199665	1.00210465	1.00220832	1.00231346	1.00241391	1.00251568	1.00261239	1.00271028	1.00280279	1.00289632	1.00298411	1.00307272	1.00315524	1.00323833	1.00331502	1.00339205	1.00346238	1.00353279	1.00359624
0.998524923	0.998636025	0.998745998	0.998855331	0.998964501	0.999073355	0.999182832	0.999292129	0.999402645	0.999512988	0.999625014	0.999736746	0.999850488	0.999963682	1.00007907	1.00019358	1.00031039	1.00042595	1.00054385	1.0006601	1.00077866	1.00089514	1.00101387	1.00113009	1.00124849	1.00136397	1.00148151	1.00159573	1.00171192	1.0018244	1.00193875	1.00204899	1.00216096	1.00226846	1.00237752	1.00248172	1.00258733	1.00268769	1.00278932	1.00288537	1.00298251	1.00307371	1.00316577	1.0032515	1.00333785	1.00341753	1.00349758	1.00357064	1.00364379	1.00370966
0.998495012	0.998607132	0.998718084	0.998828437	0.998938694	0.999048743	0.99915957	0.999270361	0.999382584	0.999494784	0.999608905	0.999722876	0.999839109	0.999954913	1.00007316	1.00019062	1.0003106	1.0004294	1.00055075	1.00067047	1.00079269	1.00091282	1.00103537	1.00115539	1.00127773	1.00139709	1.00151866	1.00163681	1.00175707	1.00187351	1.00199192	1.00210612	1.00222214	1.00233355	1.00244663	1.00255468	1.00266424	1.00276839	1.00287388	1.0029736	1.00307449	1.00316921	1.00326487	1.00335394	1.00344371	1.00352653	1.00360977	1.00368571	1.00376177	1.00383021
0.998462854	0.998575649	0.998687256	0.99879834	0.99890943	0.999020456	0.999132454	0.999244597	0.999358428	0.999472419	0.999588616	0.99970483	0.999823597	0.999942076	1.00006328	1.00018379	1.00030708	1.00042925	1.0005542	1.00067755	1.0008036	1.00092755	1.0010541	1.00117807	1.00130453	1.00142793	1.00155369	1.00167594	1.00180041	1.00192097	1.00204361	1.0021619	1.00228212	1.00239758	1.00251482	1.00262688	1.00274054	1.00284861	1.00295812	1.00306165	1.00316642	1.0032648	1.00336419	1.00345676	1.00355008	1.00363618	1.00372275	1.00380171	1.00388081	1.00395195
0.998434478	0.99854793	0.998660164	0.998771949	0.998883844	0.998995824	0.999108983	0.999222474	0.999337926	0.999453728	0.999572037	0.999690536	0.999811891	0.999933099	1.00005732	1.00018095	1.00030763	1.00043324	1.00056187	1.00068891	1.00081886	1.00094669	1.0010773	1.00120529	1.00133592	1.00146344	1.00159344	1.00171986	1.00184863	1.00197337	1.00210031	1.00222277	1.00234727	1.00246688	1.00258838	1.00270454	1.00282242	1.00293454	1.0030482	1.00315569	1.00326451	1.00336672	1.00347001	1.00356624	1.0036633	1.00375287	1.00384296	1.00392513	1.00400749	1.00408153
0.998403688	0.998517375	0.99862984	0.998741977	0.998854373	0.998967052	0.999081172	0.999195856	0.99931283	0.999430389	0.999550808	0.99967162	0.999795634	0.999919666	1.00004704	1.00017393	1.00030417	1.0004334	1.00056589	1.00069682	1.00083086	1.00096277	1.00109765	1.00122985	1.00136484	1.00149665	1.00163109	1.00176184	1.00189507	1.00202416	1.00215555	1.00228234	1.00241129	1.0025352	1.00266111	1.00278153	1.00290377	1.00302009	1.00313805	1.00324965	1.00336267	1.00346886	1.00357622	1.00367628	1.00377725	1.00387045	1.00396424	1.00404979	1.00413557	1.00421268
0.998377356	0.998491197	0.998603808	0.998716216	0.998829043	0.998942366	0.999057407	0.999173265	0.999291755	0.999411079	0.999533636	0.9996568	0.999783529	0.999910443	1.00004103	1.00017126	1.00030513	1.00043805	1.00057448	1.00070937	1.00084758	1.00098364	1.00112284	1.00125931	1.00139873	1.00153488	1.0016738	1.00180895	1.0019467	1.0020802	1.00221611	1.00234731	1.00248078	1.00260908	1.00273949	1.00286427	1.002991	1.00311165	1.00323405	1.00334991	1.0034673	1.00357765	1.00368929	1.00379339	1.00389849	1.00399555	1.00409328	1.00418246	1.00427193	1.00435236
0.998348445	0.9984619	0.998574158	0.998686404	0.998799292	0.998912962	0.999028698	0.999145565	0.999265477	0.999386528	0.999511245	0.999636826	0.999766382	0.999896319	1.0000303	1.00016405	1.00030177	1.0004386	1.0005792	1.00071827	1.00086089	1.00100133	1.00114508	1.00128604	1.00143009	1.00157078	1.00171438	1.00185411	1.00199655	1.00213463	1.00227524	1.00241101	1.00254915	1.002682	1.00281707	1.00294638	1.00307775	1.00320288	1.00332988	1.00345018	1.0035721	1.00368679	1.00380288	1.00391119	1.00402062	1.00412174	1.00422361	1.00431663	1.00441	1.00449396
0.998324772	0.998437685	0.998549443	0.998661395	0.99877423	0.998888153	0.999004517	0.999122351	0.999243668	0.999366445	0.999493338	0.999621367	0.999753803	0.999886815	1.00002425	1.00016159	1.00030321	1.00044401	1.00058886	1.00073217	1.00087925	1.00102412	1.00117247	1.00131796	1.00146669	1.00161197	1.00176028	1.00190462	1.0020518	1.0021945	1.00233987	1.00248027	1.00262317	1.00276064	1.00290047	1.0030344	1.00317053	1.00330029	1.00343206	1.00355695	1.00368361	1.00380284	1.0039236	1.00403637	1.00415038	1.00425583	1.00436215	1.0044593	1.0045569	1.00464472
0.998298283	0.998409977	0.998520618	0.998631741	0.998744076	0.998857897	0.998974633	0.999093265	0.999215913	0.999340405	0.99946954	0.999600131	0.999735616	0.999871904	1.00001303	1.0001542	1.0003	1.00044504	1.00059439	1.00074222	1.00089403	1.00104357	1.00119678	1.00134704	1.00150067	1.00165075	1.00180398	1.00195313	1.00210522	1.00225273	1.00240301	1.0025482	1.00269601	1.00283828	1.00298301	1.00312173	1.00326278	1.00339732	1.00353401	1.00366367	1.00379524	1.0039192	1.00404483	1.00416227	1.00428109	1.00439109	1.0045021	1.00460363	1.00470572	1.00479766
0.998277941	0.998388182	0.998497468	0.99860755	0.9987192	0.998832765	0.998949762	0.99906911	0.99919306	0.999319256	0.99945066	0.99958384	0.999722425	0.999862041	1.00000693	1.00015199	1.00030202	1.00045135	1.00060526	1.00075764	1.00091421	1.00106845	1.00122653	1.00138158	1.00154013	1.00169504	1.0018532	1.00200717	1.00216419	1.00231652	1.00247174	1.00262177	1.00277454	1.00292165	1.00307138	1.00321498	1.00336106	1.00350052	1.00364229	1.00377689	1.00391358	1.00404251	1.00417327	1.00429566	1.00441959	1.00453447	1.00465052	1.00475681	1.00486379	1.00496027
0.998254429	0.998362359	0.998469508	0.998577885	0.998688308	0.998801201	0.998918174	0.999038067	0.999163267	0.999291202	0.999425007	0.999560961	0.999702898	0.999846119	0.999995093	1.00014436	1.00029897	1.0004529	1.00061171	1.00076894	1.00093057	1.00108981	1.00125302	1.00141311	1.00157682	1.00173677	1.00190007	1.00205907	1.0022212	1.00237853	1.00253883	1.00269385	1.00285172	1.00300385	1.00315872	1.00330735	1.00345861	1.00360314	1.00375014	1.00388987	1.00403185	1.00416595	1.00430206	1.00442962	1.00455891	1.00467893	1.0048003	1.00491163	1.00502382	1.00512515
0.998238122	0.998343351	0.998447974	0.998554306	0.998663217	0.998775207	0.998891989	0.999012304	0.999138689	0.999268331	0.999404557	0.999543316	0.999688661	0.999835541	0.99998866	1.0001422	1.00030144	1.00046003	1.00062375	1.00078584	1.00095254	1.00111676	1.0012851	1.00145021	1.00161906	1.00178404	1.00195245	1.00211645	1.00228369	1.002446	1.0026114	1.00277142	1.00293442	1.0030916	1.00325166	1.00340542	1.00356196	1.0037117	1.00386409	1.00400912	1.00415661	1.00429611	1.00443784	1.0045709	1.00470589	1.00483145	1.00495855	1.00507538	1.00519326	1.00529996
0.998218123	0.998319521	0.998420617	0.998524072	0.998630813	0.998741418	0.998857712	0.998978295	0.99910587	0.999237326	0.9993762	0.999518047	0.99966716	0.999818073	0.999975749	1.00013396	1.00029826	1.0004619	1.00063093	1.00079826	1.00097037	1.00113988	1.00131364	1.00148403	1.00165826	1.00182847	1.0020022	1.00217139	1.00234389	1.00251135	1.00268199	1.00284715	1.00301541	1.00317777	1.00334316	1.00350218	1.00366414	1.00381924	1.00397718	1.00412769	1.00428087	1.00442598	1.00457355	1.00471234	1.00485331	1.00498467	1.00511783	1.00524049	1.00536443	1.00547687
0.998206512	0.99830347	0.998400468	0.998500546	0.998604697	0.998713582	0.998829154	0.998949835	0.999078515	0.999211736	0.999353271	0.999498228	0.999651167	0.999806159	0.999968449	1.00013138	1.00030077	1.00046948	1.00064383	1.00081638	1.00099386	1.00116861	1.00134774	1.00152334	1.00170287	1.00187825	1.00205722	1.00223152	1.00240922	1.00258179	1.00275762	1.00292791	1.00310142	1.00326898	1.00343972	1.00360406	1.00377153	1.00393212	1.00409575	1.00425193	1.00441102	1.004562	1.00471571	1.00486057	1.00500789	1.0051455	1.00528519	1.00541421	1.00554478	1.00566359
0.998190444	0.998281432	0.998373011	0.998468649	0.998569415	0.998676027	0.998790589	0.998911267	0.999041167	0.999176385	0.999320957	0.999469452	0.999626729	0.999786313	0.999953759	1.00012191	1.0002969	1.00047116	1.00065128	1.00082946	1.0010127	1.00119304	1.00137782	1.00155891	1.00174397	1.00192472	1.00210911	1.0022887	1.00247174	1.00264955	1.0028307	1.00300623	1.0031851	1.00335796	1.00353416	1.00370394	1.00387702	1.00404322	1.00421269	1.00437468	1.00453986	1.00469691	1.00485698	1.00500816	1.00516212	1.00530628	1.00545285	1.00558859	1.00572621	1.00585183
0.998184134	0.998268185	0.998353459	0.998443903	0.998540676	0.99864454	0.998757776	0.998878228	0.999009254	0.999146413	0.999294048	0.999446107	0.999607795	0.999772013	0.99994467	1.00011806	1.00029867	1.00047844	1.0006643	1.00084805	1.00103697	1.00122279	1.00141312	1.00159957	1.00179003	1.00197602	1.00216571	1.00235046	1.00253873	1.00272167	1.00290805	1.00308876	1.00327292	1.00345108	1.00363273	1.00380797	1.00398672	1.00415862	1.00433404	1.00450203	1.0046735	1.00483688	1.00500362	1.00516149	1.0053225	1.00547369	1.00562767	1.00577074	1.00591605	1.00604921
0.998172194	0.998247172	0.998324338	0.998408195	0.998500004	0.998600505	0.998712181	0.998832421	0.998964872	0.999104401	0.999255702	0.99941197	0.999578789	0.999748342	0.999926924	1.00010621	1.00029305	1.0004789	1.00067102	1.00086079	1.0010558	1.00124746	1.00144364	1.00163571	1.00183179	1.00202322	1.00221835	1.00240841	1.00260202	1.0027902	1.00298189	1.00316785	1.00335739	1.00354091	1.00372808	1.00390887	1.00409338	1.00427108	1.00445256	1.00462668	1.00480458	1.00497448	1.00514809	1.00531289	1.00548122	1.00563976	1.00580149	1.00595229	1.00610576	1.00624696
0.998171485	0.998235855	0.998303536	0.998379671	0.998465642	0.998562121	0.998671829	0.998791581	0.998925366	0.999067222	0.999222254	0.999382786	0.999554837	0.999729783	0.999914352	1.00009954	1.0002926	1.00048445	1.00068272	1.00087838	1.00107935	1.00127669	1.00147854	1.00167605	1.00187755	1.00207422	1.0022746	1.00246978	1.00266855	1.00286182	1.00305867	1.00324978	1.00344458	1.0036334	1.00382604	1.00401238	1.00420267	1.00438625	1.00457388	1.00475428	1.00493881	1.00511546	1.00529624	1.00546833	1.0056444	1.00581079	1.00598084	1.00614003	1.00630238	1.00645243
0.998163114	0.998213868	0.998269611	0.998336219	0.998415209	0.998507044	0.998614719	0.998734239	0.998869981	0.999014923	0.99917463	0.999340374	0.999518658	0.999699936	0.999891411	1.00008333	1.00028337	1.0004819	1.00068691	1.00088896	1.00109631	1.00129969	1.00150752	1.00171072	1.00191785	1.00211992	1.00232567	1.00252607	1.00273008	1.00292851	1.00313056	1.00332686	1.00352696	1.0037211	1.00391924	1.00411116	1.00430726	1.00449678	1.00469064	1.00487742	1.00506868	1.00525224	1.00544035	1.00561994	1.00580399	1.00597851	1.00615724	1.0063252	1.0064969	1.00665633
0.998167412	0.998202109	0.998243793	0.998299195	0.998369995	0.998456317	0.998561489	0.998680486	0.998818159	0.998966203	0.999130735	0.999301797	0.999486459	0.999674147	0.9998726	1.00007124	1.00027824	1.00048333	1.00069495	1.00090321	1.00111671	1.0013259	1.00153947	1.00174811	1.00196061	1.00216783	1.00237869	1.00258407	1.00279307	1.00299643	1.00320349	1.00340481	1.00361005	1.00380941	1.00401295	1.00421039	1.00441227	1.00460774	1.00480789	1.00500117	1.00519932	1.00539002	1.00558571	1.00577315	1.00596556	1.00614871	1.00633665	1.00651406	1.00669586	1.00686555
0.998160462	0.99817478	0.998199051	0.998240935	0.998302309	0.998382647	0.99848567	0.998604886	0.998745696	0.998898141	0.999068971	0.999246748	0.999439185	0.999634534	0.999841128	1.00004751	1.00026236	1.00047481	1.00069369	1.00090872	1.00112884	1.0013442	1.0015638	1.00177812	1.00199617	1.00220869	1.00242476	1.00263519	1.0028492	1.00305753	1.0032696	1.00347594	1.00368629	1.00389086	1.00409977	1.00430274	1.00451038	1.00471181	1.00491824	1.00511805	1.00532314	1.00552104	1.00572443	1.00591987	1.00612085	1.00631286	1.00651032	1.00669753	1.00688985	1.00707031
0.998167091	0.998157137	0.998160763	0.998186688	0.998237032	0.998310334	0.998410803	0.998530067	0.998674191	0.998831234	0.999008697	0.999193429	0.999393894	0.999597027	0.999811847	1.00002595	1.0002486	1.00046825	1.00069423	1.00091581	1.00114228	1.00136354	1.00158884	1.00180852	1.0020318	1.00224931	1.00247028	1.00268549	1.00290426	1.0031173	1.00333412	1.00354526	1.00376053	1.00397014	1.00418428	1.00439267	1.004606	1.00481337	1.00502607	1.00523246	1.00544455	1.00564982	1.0058611	1.00606482	1.00627471	1.00647604	1.00668351	1.00688116	1.00708472	1.00727681
0.998155962	0.998115316	0.998093689	0.99810082	0.99813913	0.998205479	0.998304676	0.998425665	0.998575326	0.998739148	0.998925529	0.999119272	0.999329712	0.99954231	0.999766854	0.999989935	1.00022146	1.00044921	1.00068303	1.00091174	1.00114505	1.0013726	1.00160391	1.00182919	1.00205785	1.00228046	1.00250641	1.00272643	1.00294995	1.00316769	1.00338923	1.00360514	1.00382526	1.00403985	1.00425914	1.00447288	1.00469181	1.00490506	1.00512397	1.00533691	1.00555598	1.00576862	1.0059878	1.00619987	1.00641873	1.00662952	1.0068472	1.00705555	1.00727068	1.00747484
0.998157886	0.998080127	0.998028317	0.998013205	0.9980376	0.998095957	0.998193866	0.998316817	0.998472714	0.99864392	0.998839927	0.999043193	0.99926408	0.999486417	0.999720871	0.999952961	1.0001933	1.000429	1.00067044	1.00090606	1.00114592	1.00137945	1.00161644	1.001847	1.0020807	1.00230809	1.00253867	1.00276319	1.00299116	1.00321333	1.00343932	1.00365975	1.00388449	1.00410386	1.0043281	1.00454705	1.00477144	1.00499047	1.00521553	1.005435	1.00566105	1.00588113	1.0061083	1.00632888	1.00655694	1.00677751	1.00700578	1.00722537	1.00745268	1.00766968
0.998129865	0.998005087	0.997916885	0.997876443	0.997887068	0.997939032	0.998038915	0.99816732	0.998333416	0.998515632	0.99872476	0.998940554	0.999174555	0.999408862	0.999655119	0.99989778	1.00014822	1.00039292	1.00064282	1.000886	1.00113293	1.00137286	1.00161585	1.00185191	1.00209082	1.00232311	1.00255839	1.00278744	1.00301984	1.00324641	1.00347677	1.00370165	1.0039309	1.00415495	1.00438401	1.00460803	1.00483773	1.00506243	1.00529347	1.00551935	1.00575224	1.00597965	1.0062147	1.00644374	1.00668092	1.00691127	1.00715015	1.00738106	1.00762069	1.00785076
0.998110436	0.997927769	0.997795836	0.997725551	0.997720891	0.997766135	0.997869175	0.998004336	0.998182409	0.998377093	0.998600773	0.998830137	0.999078098	0.999324927	0.999583368	0.999836795	1.0000974	1.00035105	1.00060926	1.00085981	1.00111357	1.00135963	1.00160831	1.00184961	1.00209342	1.00233034	1.00257001	1.00280332	1.00303984	1.00327054	1.00350499	1.00373408	1.00396758	1.00419609	1.00442975	1.00465865	1.00489346	1.00512364	1.00536049	1.00559267	1.00583228	1.00606699	1.00630988	1.00654741	1.00679377	1.00703404	1.00728372	1.00752625	1.00777858	1.00802228
0.998037176	0.997780395	0.997597213	0.997495111	0.997478972	0.997522881	0.997636456	0.997785303	0.997982242	0.998195296	0.998438746	0.998685988	0.998951496	0.999213763	0.999486724	0.999752814	1.00002507	1.00028889	1.00055636	1.00081506	1.00107623	1.0013289	1.00158363	1.00183044	1.00207935	1.00232103	1.00256517	1.00280279	1.00304344	1.00327822	1.00351669	1.00374988	1.00398751	1.00422034	1.00445841	1.00469202	1.00493174	1.00516719	1.00540963	1.00564785	1.00589393	1.00613567	1.00638614	1.00663191	1.00688721	1.00713719	1.00739745	1.00765145	1.00791635	1.00817363
0.997957435	0.997607749	0.997363528	0.997225018	0.997198403	0.997243307	0.997371701	0.99753805	0.997757784	0.997992307	0.998258199	0.998525319	0.998809919	0.999088726	0.99937695	0.999656204	0.999940396	1.00021456	1.00049135	1.0007582	1.00102668	1.00128587	1.00154647	1.00179863	1.00205243	1.00229868	1.00254708	1.00278881	1.00303335	1.00327203	1.00351427	1.00375134	1.00399283	1.00422974	1.00447198	1.00471007	1.00495444	1.00519495	1.00544272	1.00568676	1.00593905	1.00618761	1.00644542	1.00669927	1.00696334	1.00722294	1.0074937	1.0077592	1.00803671	1.00830776
0.997771785	0.997300867	0.996991155	0.996820946	0.996798308	0.99685881	0.997017595	0.99721465	0.997468679	0.997733928	0.99802968	0.99832258	0.998630849	0.998929859	0.999236144	0.99953083	0.999828673	1.0001146	1.00040177	1.00067767	1.00095416	1.00122044	1.00148737	1.00174525	1.0020042	1.00225523	1.00250801	1.00275393	1.0030024	1.00324494	1.0034909	1.00373177	1.003977	1.00421782	1.00446403	1.00470636	1.00495512	1.00520039	1.00545315	1.00570267	1.00596078	1.00621575	1.00648047	1.00674194	1.00701429	1.00728303	1.00756378	1.0078403	1.00812992	1.0084143
0.997533989	0.996909359	0.996526243	0.996325048	0.996316666	0.996402963	0.996603503	0.996840457	0.997136714	0.997438759	0.99776905	0.99809128	0.998425811	0.998747021	0.999072776	0.999383993	0.99969622	0.999994494	1.00029242	1.00057769	1.00086239	1.00113593	1.00140926	1.00167292	1.00193703	1.00219283	1.00244992	1.00269994	1.0029522	1.00319849	1.003448	1.00369249	1.00394126	1.00418579	1.0044357	1.00468201	1.00493483	1.00518457	1.00544197	1.00569663	1.00596019	1.0062212	1.00649239	1.00676108	1.00704126	1.00731874	1.00760904	1.00789622	1.00819758	1.00849498
0.997050258	0.996228871	0.995796752	0.995597526	0.995646435	0.995794533	0.996067338	0.996367824	0.996723924	0.997076218	0.997450661	0.997809648	0.998175724	0.998523339	0.998871626	0.999201904	0.999530422	0.999842664	1.0001526	1.0004483	1.00074203	1.00102354	1.00130384	1.00157378	1.00184342	1.00210431	1.00236593	1.00262023	1.00287638	1.00312645	1.00337949	1.00362754	1.00387972	1.00412779	1.00438118	1.00463121	1.00488777	1.00514158	1.00540319	1.00566251	1.00593096	1.00619746	1.0064745	1.00674975	1.00703701	1.00732246	1.00762149	1.00791845	1.00823058	1.00854005
0.996367594	0.995303687	0.994843132	0.994673893	0.994818005	0.99505878	0.995429882	0.995813619	0.996243967	0.996657357	0.997083482	0.997485007	0.997886601	0.998263792	0.998636846	0.998988058	0.999334245	0.999661645	0.999984467	1.00029138	1.00059471	1.00088473	1.00117239	1.00144894	1.00172436	1.00199055	1.00225684	1.00251553	1.00277559	1.00302944	1.00328593	1.00353745	1.00379287	1.0040443	1.00430092	1.00455439	1.00481433	1.00507183	1.0053372	1.0056007	1.00587352	1.00614493	1.0064272	1.00670837	1.00700202	1.00729471	1.00760164	1.00790756	1.00822955	1.00855021
0.994941865	0.993682192	0.993363861	0.993362909	0.993711396	0.994123864	0.994644225	0.99514746	0.995674185	0.996164756	0.996652562	0.99710426	0.997546418	0.997957268	0.998358	0.998732646	0.999098423	0.999442687	0.999779769	1.00009913	1.00041308	1.0007125	1.00100824	1.00129205	1.00157373	1.00184566	1.00211695	1.00238028	1.00264443	1.00290219	1.00316217	1.00341711	1.00367567	1.00393028	1.00418988	1.00444649	1.00470944	1.0049702	1.00523881	1.00550591	1.00578241	1.00605801	1.00634468	1.00663085	1.00692988	1.00722875	1.0075424	1.00785602	1.00818644	1.00851679
-0.000745519826	-0.000856783328	-0.000926573938	-0.000954673422	-0.000962641417	-0.000949846291	-0.000926121401	-0.000891149757	-0.000849832306	-0.000801941141	-0.000750369656	-0.00069492682	-0.000637574934	-0.000578145892	-0.000518084532	-0.000457252284	-0.000396777786	-0.000336543408	-0.000277438163	-0.000219361237	-0.000163020007	-0.000108325038	-5.58345271e-05	-5.46674148e-06	4.23328206e-05	8.76408632e-05	0.000130105276	0.000169801791	0.000206473881	0.000240188065	0.000270777111	0.000298285108	0.000322618377	0.000343803819	0.000361813526	0.000376681652	0.000388422894	0.000397062112	0.00040264365	0.000405191427	0.000404784099	0.000401431969	0.000395250864	0.000386247512	0.000374570209	0.000360222506	0.000343376851	0.000324035239	0.000302382096	0.000278436029
-0.000768928341	-0.000849405538	-0.000903144945	-0.000929973973	-0.00093963087	-0.000931679196	-0.00091329045	-0.000884186248	-0.000848648456	-0.000806490885	-0.000760431325	-0.000710331707	-0.000658084679	-0.000603580013	-0.000548194854	-0.000491851769	-0.000435600936	-0.000379387039	-0.000324034392	-0.000269502835	-0.000216444846	-0.000164829614	-0.000115160868	-6.74148193e-05	-2.19841591e-05	2.11510449e-05	6.16936368e-05	9.96675026e-05	0.000134862302	0.000167291818	0.000196837833	0.000223495308	0.000247220973	0.000267997774	0.000285833736	0.000300724553	0.000312717795	0.0003218077	0.000328072076	0.000331506032	0.000332215045	0.00033019493	0.000325575306	0.000318359057	0.00030869647	0.000296595902	0.000282223741	0.000265592656	0.000246872637	0.00022610215
-0.000820509662	-0.000872573964	-0.000908285855	-0.000927578934	-0.000933794369	-0.000926596759	-0.000910342109	-0.000884809154	-0.000853224302	-0.000815451672	-0.000773794552	-0.000728167654	-0.000680279019	-0.000630080959	-0.000578826846	-0.000526505804	-0.000474061804	-0.000421505663	-0.000369583457	-0.000318314822	-0.000268290359	-0.000219535428	-0.000172495819	-0.000127204394	-8.39945305e-05	-4.29038762e-05	-4.16961647e-06	3.21745037e-05	6.5972458e-05	9.71855353e-05	0.000125745006	0.000151599573	0.000174750344	0.000195142267	0.000212817133	0.000227732876	0.00023997351	0.000249498426	0.00025642604	0.000260718797	0.000262510463	0.000261781452	0.000258672055	0.000253185329	0.000245469331	0.000235538919	0.000223552003	0.000209533519	0.000193640935	0.000175928955
-0.000873075336	-0.00090325422	-0.000924250911	-0.000936077616	-0.000938207635	-0.000930413032	-0.000914965734	-0.000891713537	-0.000862941906	-0.000828573102	-0.000790463196	-0.000748584992	-0.000704414292	-0.000657968567	-0.000610351688	-0.000561618346	-0.000512595847	-0.000463359643	-0.000414564251	-0.000366292766	-0.000319061697	-0.000272956363	-0.000228356443	-0.000185353543	-0.000144215774	-0.000105038046	-6.79970904e-05	-3.31810651e-05	-6.91278228e-07	2.93814844e-05	5.70184497e-05	8.21215179e-05	0.000104737915	0.000124773249	0.00014230661	0.000157260477	0.000169753731	0.000179716293	0.0001872993	0.000192438112	0.000195291112	0.000195822801	0.000194186466	0.000190379298	0.000184552285	0.000176722976	0.000167041929	0.000155546652	0.000142379221	0.000127614198
-0.000926318112	-0.000941268587	-0.000950904105	-0.000955324993	-0.00095273161	-0.000942987593	-0.000927027615	-0.00090477499	-0.000877683051	-0.000845738862	-0.000810324965	-0.000771475978	-0.000730390517	-0.000687150517	-0.000642683062	-0.00059710752	-0.000551126257	-0.000504876667	-0.000458911013	-0.000413376341	-0.000368703832	-0.000325042827	-0.000282698922	-0.000241823805	-0.000202614924	-0.000165224296	-0.000129765645	-9.63808222e-05	-6.51145195e-05	-3.61098982e-05	-9.33439046e-06	1.5065092e-05	3.71845089e-05	5.68872408e-05	7.42952967e-05	8.92969754e-05	0.000102045352	0.000112444601	0.000120671472	0.000126639953	0.000130529008	0.000132287933	0.000132083136	0.000129903883	0.000125905833	0.000120106006	0.000112648205	0.000103582913	9.30333758e-05	8.10989759e-05
-0.000976566491	-0.00098024165	-0.000981121241	-0.000979382425	-0.000972651274	-0.000960882052	-0.000944113206	-0.000922348997	-0.000896394004	-0.000866304177	-0.000833041786	-0.00079670795	-0.000758231884	-0.000717761049	-0.000676045299	-0.00063326741	-0.000589998727	-0.000546441165	-0.000503037605	-0.00046000014	-0.000417667211	-0.000376252537	-0.000335983033	-0.000297074331	-0.000259649594	-0.000223919337	-0.000189929552	-0.000157876923	-0.000127746736	-9.97347785e-05	-7.37559855e-05	-5.00030633e-05	-2.83336609e-05	-8.9234574e-06	8.39170857e-06	2.34672121e-05	3.6488417e-05	4.73329167e-05	5.62034033e-05	6.2992306e-05	6.79003973e-05	7.08609787e-05	7.20547078e-05	7.14623703e-05	6.92430392e-05	6.54132336e-05	6.01095332e-05	5.33938471e-05	4.53702859e-05	3.61605994e-05
-0.00102366489	-0.00101996654	-0.00101465507	-0.00100799084	-0.000997703128	-0.000983832906	-0.000965965739	-0.000944187167	-0.000918834805	-0.000890036829	-0.000858391272	-0.000824069424	-0.000787738423	-0.000749611939	-0.00071026232	-0.000669934211	-0.000629064036	-0.000587915819	-0.000546818381	-0.000506046437	-0.000465843908	-0.000426488119	-0.000388123322	-0.000351031145	-0.000315254673	-0.000281066741	-0.000248439958	-0.000217629548	-0.000188555882	-0.000161469739	-0.00013622986	-0.000113075003	-9.18151741e-05	-7.26653676e-05	-5.54164295e-05	-4.02495187e-05	-2.69455036e-05	-1.5655377e-05	-6.14954584e-06	1.44454281e-06	7.34878729e-06	1.14822709e-05	1.40355365e-05	1.49838777e-05	1.4486426e-05	1.2561308e-05	9.33663775e-06	4.88306668e-06	-7.14652688e-07	-7.3141332e-06
-0.00106824573	-0.00105917311	-0.00104920344	-0.00103867864	-0.0010255194	-0.00100985243	-0.000990984776	-0.000969082723	-0.000944137361	-0.000916350724	-0.000886018532	-0.000853383006	-0.000818877443	-0.000782783369	-0.000745501915	-0.000707343243	-0.000668607606	-0.000629624765	-0.000590607997	-0.00055189603	-0.00051363456	-0.000476165688	-0.000439548601	-0.000404128797	-0.000369868461	-0.000337101125	-0.000305726703	-0.00027605932	-0.000247954884	-0.00022171744	-0.000197147463	-0.000174530193	-0.000153627268	-0.000134692585	-0.000117474247	-0.000102188176	-8.85800553e-05	-7.68310368e-05	-6.66823415e-05	-5.82843e-05	-5.13929858e-05	-4.61053704e-05	-4.22181575e-05	-3.97640031e-05	-3.85815929e-05	-3.8653232e-05	-3.98600774e-05	-4.21222519e-05	-4.53742104e-05	-4.9455387e-05
-0.0011098945	-0.00109744101	-0.00108433997	-0.0010710219	-0.00105568395	-0.00103853747	-0.00101877993	-0.000996657059	-0.000971935865	-0.000944892482	-0.000915585906	-0.000884330451	-0.000851349399	-0.000816994051	-0.000781502096	-0.000745250321	-0.000708405123	-0.000671362227	-0.000634219745	-0.000597377501	-0.000560884711	-0.000525144775	-0.000490132215	-0.000456255497	-0.00042339334	-0.000391940867	-0.000361721256	-0.000333111175	-0.000305898085	-0.000280443668	-0.000256485292	-0.000234357676	-0.000213769812	-0.000195017787	-0.000177803863	-0.000162382105	-0.000148457906	-0.00013624711	-0.000125458322	-0.000116267416	-0.000108407784	-0.000101990546	-9.68023434e-05	-9.28840515e-05	-9.00729272e-05	-8.83522597e-05	-8.76124069e-05	-8.77646109e-05	-8.87611953e-05	-9.04269548e-05
-0.00114996207	-0.00113513616	-0.00111976488	-0.00110436462	-0.00108736766	-0.00106906888	-0.00104860612	-0.00102630622	-0.00100176928	-0.000975350644	-0.000946915359	-0.000916852597	-0.000885195892	-0.000852367529	-0.000818451846	-0.000783895788	-0.000748738855	-0.000713445265	-0.000677994686	-0.000642853614	-0.000607969439	-0.000573811528	-0.000540266726	-0.000507806072	-0.000476225365	-0.000445979108	-0.000416816632	-0.000389173049	-0.000362770152	-0.000338022853	-0.000314608613	-0.000292910268	-0.000272584238	-0.000253969301	-0.000236721191	-0.000221129905	-0.000206862937	-0.000194167655	-0.000182725574	-0.000172734825	-0.000163908433	-0.000156371664	-0.000149897657	-0.000144539804	-0.00014013127	-0.00013665899	-0.000134020938	-0.000132120082	-0.000130927836	-0.00013025416
-0.00118778658	-0.00117162065	-0.00115485809	-0.0011381011	-0.0011199826	-0.0011008805	-0.00107991855	-0.00105750765	-0.00103313891	-0.00100725071	-0.000979557488	-0.000950524861	-0.000920016969	-0.00088852953	-0.000856004013	-0.000822959059	-0.000789313594	-0.000755601265	-0.000721684733	-0.000688098767	-0.000654686802	-0.000621985609	-0.000589791923	-0.000558639894	-0.000528241894	-0.000499112218	-0.000470925918	-0.000444176963	-0.000418517801	-0.000394417888	-0.000371492991	-0.000350178186	-0.000330073473	-0.000311563694	-0.000294253927	-0.000278472001	-0.000263847883	-0.000250660445	-0.000238564836	-0.000227778649	-0.000217997833	-0.000209361999	-0.000201629785	-0.000194868177	-0.000188905783	-0.000183734269	-0.000179259261	-0.000175375281	-0.000172076028	-0.000169153372
-0.00122483337	-0.00120784226	-0.00119016294	-0.00117248278	-0.00115358425	-0.00113392908	-0.00111263309	-0.00109019305	-0.001066013	-0.00104061726	-0.00101358931	-0.000985475723	-0.000955989833	-0.000925704205	-0.000894423126	-0.00086274063	-0.00083045598	-0.000798175554	-0.000765649296	-0.000733482235	-0.000701411691	-0.000670044643	-0.000639085054	-0.000609131136	-0.000579812627	-0.000551704446	-0.000524406165	-0.000498470771	-0.000473480913	-0.000449958208	-0.00042746118	-0.000406471343	-0.000386537238	-0.00036808366	-0.000350670138	-0.000334660146	-0.000319650047	-0.000305947828	-0.000293182255	-0.000281588555	-0.000270847172	-0.000261110889	-0.000252128137	-0.000243975252	-0.000236479811	-0.000229636373	-0.000223359142	-0.000217536069	-0.000212181331	-0.000207071764
-0.00126021299	-0.00124294559	-0.00122485479	-0.00120671483	-0.00118740801	-0.00116748081	-0.00114604825	-0.00112369299	-0.00109975612	-0.00107484965	-0.00104844542	-0.00102117422	-0.000992616029	-0.000963424595	-0.000933274543	-0.000902839305	-0.000871799534	-0.000840835378	-0.000809587479	-0.000778731144	-0.000747899324	-0.000717770718	-0.000687954321	-0.000659114045	-0.000630795207	-0.000603636395	-0.000577157633	-0.000551975206	-0.000527598692	-0.000504603675	-0.000482489422	-0.000461784032	-0.000441983441	-0.000423553458	-0.000406008884	-0.000389749581	-0.000374338169	-0.000360111906	-0.000346672672	-0.000334273532	-0.0003225798	-0.00031175693	-0.000301546059	-0.000292029571	-0.000283037291	-0.000274563959	-0.000266537131	-0.000258834877	-0.000251493744	-0.000244274093
-0.0012954522	-0.00127816023	-0.00125990235	-0.00124154189	-0.00122202707	-0.00120199106	-0.00118053975	-0.00115834257	-0.00113468183	-0.0011102581	-0.00108444195	-0.00105795001	-0.00103024004	-0.00100205039	-0.000972931143	-0.000943637925	-0.000913732925	-0.000883971686	-0.000853889263	-0.00082423452	-0.00079453689	-0.000765548104	-0.000736778627	-0.00070895949	-0.000681552016	-0.000655259178	-0.000629521248	-0.000605016327	-0.000581182814	-0.000558650478	-0.000536859723	-0.000516383507	-0.000496666091	-0.000478211946	-0.000460495596	-0.000443951904	-0.000428109838	-0.000413333831	-0.000399199564	-0.000385979386	-0.000373322098	-0.000361406068	-0.000349966917	-0.000339092024	-0.00032861473	-0.000318528788	-0.000308776138	-0.000299223499	-0.00028993186	-0.000280645041
-0.00132945089	-0.00131242035	-0.00129427909	-0.00127597954	-0.00125649881	-0.0012365591	-0.00121524884	-0.00119332526	-0.00117001637	-0.00114611121	-0.00112089047	-0.00109515876	-0.00106826164	-0.00104102481	-0.00101287856	-0.000984661483	-0.000955821299	-0.000927189671	-0.000898199101	-0.000869675022	-0.000841042153	-0.000813125726	-0.000785336807	-0.0007584758	-0.00073191928	-0.000706437545	-0.000681387665	-0.000657511224	-0.00063417229	-0.000612060467	-0.000590552673	-0.000570271347	-0.000550604879	-0.000532099615	-0.000514187306	-0.000497341623	-0.000481054061	-0.000465718218	-0.000450881421	-0.000436838218	-0.000423219842	-0.000410220082	-0.000397567701	-0.000385356619	-0.000373424243	-0.000361760928	-0.000350325976	-0.000338970638	-0.000327784087	-0.00031649127
-0.0013638224	-0.00134714816	-0.00132922377	-0.00131109268	-0.00129174498	-0.0012719931	-0.00125089218	-0.00122928997	-0.00120635551	-0.00118296704	-0.0011583224	-0.00113331544	-0.00110718135	-0.0010808359	-0.00105359358	-0.00102637623	-0.000998520048	-0.000970935822	-0.000942951883	-0.000915474382	-0.000887823174	-0.000860898154	-0.000834009443	-0.000808029595	-0.000782249784	-0.000757508186	-0.000733080393	-0.0007097687	-0.000686863853	-0.000665113195	-0.000643832352	-0.000623692694	-0.000604028022	-0.000585427775	-0.00056727807	-0.000550092573	-0.000533325277	-0.000517398264	-0.000501832909	-0.000486945591	-0.000472349551	-0.000458255089	-0.000444382447	-0.000430833819	-0.000417449654	-0.000404217403	-0.000391111173	-0.000377968523	-0.000364908075	-0.000351635407
-0.00139725061	-0.00138107103	-0.00136351286	-0.00134570719	-0.00132664099	-0.00130721834	-0.00128644722	-0.00126526843	-0.00124278428	-0.00121996496	-0.00119593027	-0.00117166579	-0.00114630001	-0.00112083899	-0.00109448324	-0.00106823804	-0.00104133227	-0.00101475943	-0.000987741648	-0.000961270618	-0.000934559478	-0.000908585128	-0.000882555189	-0.000857415809	-0.000832371858	-0.000808330551	-0.000784487065	-0.000761705363	-0.000739198985	-0.000717777142	-0.000696689047	-0.000676661044	-0.000656968705	-0.000638249871	-0.000619839417	-0.000602295755	-0.000585031473	-0.0005685001	-0.000552195822	-0.000536459544	-0.000520884702	-0.000505700865	-0.00049061665	-0.000475745673	-0.000460930906	-0.000446155991	-0.000431409491	-0.000416515681	-0.000401624665	-0.000386421028
-0.00143144492	-0.0014157543	-0.00139857298	-0.00138112218	-0.00136236677	-0.00134330721	-0.00132289412	-0.00130216291	-0.00128013974	-0.0012578865	-0.0012344444	-0.00121089431	-0.00118626186	-0.00116164544	-0.00113612816	-0.00111080148	-0.00108478696	-0.00105916479	-0.00103305007	-0.0010075203	-0.000981681868	-0.000956591112	-0.000931356377	-0.000906997989	-0.000882630464	-0.000859231156	-0.000835912918	-0.000813604211	-0.00079144368	-0.000770298942	-0.000749354083	-0.00072938762	-0.000709620892	-0.000690739592	-0.000672028765	-0.000654089453	-0.000636292505	-0.000619124287	-0.000602051941	-0.000585440715	-0.000568865469	-0.000552572872	-0.00053626214	-0.000520057703	-0.000503804732	-0.000487484235	-0.000471096428	-0.000454455449	-0.0004377397	-0.000420614924
-0.00146485487	-0.00144970444	-0.0014329694	-0.00141596277	-0.00139761235	-0.00137901499	-0.00135905037	-0.00133885081	-0.00131736201	-0.00129574052	-0.00127294252	-0.00125014675	-0.00122627571	-0.00120252172	-0.00117785291	-0.00115345089	-0.00112832633	-0.00110365069	-0.00107842937	-0.00105382745	-0.00102884592	-0.00100462211	-0.000980164096	-0.000956566776	-0.000932852505	-0.000910070616	-0.000887250537	-0.000865389074	-0.000843548228	-0.000822656756	-0.000801829957	-0.00078190115	-0.000762034834	-0.000742968819	-0.000723936217	-0.000705581875	-0.000687234652	-0.000669415099	-0.00065156218	-0.000634068362	-0.000616487262	-0.000599084927	-0.000581551268	-0.000564021511	-0.000546341728	-0.000528490089	-0.000510480572	-0.000492118163	-0.000473607953	-0.000454597336
-0.00149930624	-0.00148463589	-0.00146830697	-0.00145172771	-0.00143376958	-0.00141562886	-0.00139611027	-0.00137644394	-0.00135548537	-0.00133448878	-0.00131231999	-0.0012902573	-0.00126712137	-0.00124420037	-0.00122034317	-0.0011968271	-0.00117254901	-0.00114877545	-0.00112440092	-0.0011006798	-0.00107650567	-0.00105309809	-0.00102936527	-0.00100647918	-0.000983367429	-0.000961152959	-0.00093878113	-0.000917317649	-0.000895749065	-0.000875064933	-0.000854311553	-0.000834375431	-0.000814367659	-0.000795075071	-0.000775682932	-0.000756877602	-0.000737946052	-0.000719443873	-0.000700780345	-0.000682374701	-0.000663760553	-0.000645223297	-0.000626444847	-0.000607570202	-0.000588446235	-0.000569047828	-0.000549403003	-0.000529310159	-0.0005089967	-0.000488093023
-0.00153300945	-0.00151882792	-0.00150293597	-0.00148683857	-0.00146933565	-0.00145172478	-0.00143272606	-0.00141367069	-0.00139331474	-0.00137301443	-0.00135153696	-0.00133026228	-0.00130790877	-0.00128586284	-0.00126285305	-0.0012402552	-0.00121684874	-0.00119399799	-0.00117048693	-0.00114765999	-0.00112430092	-0.0011017127	-0.00107870176	-0.00105652087	-0.00103400221	-0.00101234427	-0.00099040772	-0.000969328895	-0.000948017044	-0.000927524495	-0.000906826398	-0.000886866056	-0.000866697361	-0.000847159667	-0.000827389194	-0.000808114534	-0.000788580463	-0.000769379509	-0.000749888541	-0.000730557489	-0.000710898437	-0.000691220142	-0.000671193761	-0.000650974321	-0.000630407144	-0.000609466573	-0.000588195098	-0.000566384801	-0.000544286995	-0.000521513052
-0.00156796297	-0.00155418318	-0.00153865687	-0.00152298839	-0.00150589893	-0.00148878752	-0.00147028367	-0.00145182138	-0.00143205041	-0.00141243206	-0.00139162911	-0.00137112544	-0.00134953322	-0.00132833938	-0.00130615058	-0.0012844453	-0.00126188042	-0.00123992277	-0.00121724303	-0.00119527722	-0.00117269653	-0.00115089014	-0.00112855893	-0.00110704068	-0.0010850727	-0.00106393081	-0.00104239015	-0.00102165737	-0.00100056252	-0.000980220877	-0.000959538248	-0.000939515056	-0.000919146502	-0.000899324885	-0.000879137753	-0.000859357358	-0.000839185849	-0.000819252453	-0.000798901271	-0.000778613708	-0.000757880911	-0.000737034806	-0.000715733299	-0.000694141421	-0.00067210474	-0.000649597291	-0.000626676162	-0.000603127051	-0.000579223187	-0.000554559327
-0.00160212402	-0.00158873957	-0.00157359248	-0.00155838813	-0.00154175748	-0.0015252039	-0.00150725976	-0.0014894665	-0.00147035558	-0.00145149729	-0.00143144225	-0.00141178081	-0.00139101756	-0.00137074133	-0.00134943345	-0.00132867699	-0.00130700402	-0.00128598412	-0.00126417336	-0.00124310014	-0.00122132117	-0.00120031632	-0.00117867888	-0.00115783426	-0.00113642448	-0.00111580304	-0.00109465855	-0.00107426937	-0.0010533843	-0.00103318486	-0.00101250467	-0.000992405622	-0.000971820596	-0.000951699115	-0.000931076522	-0.000910772745	-0.000889944066	-0.000869260087	-0.000848029605	-0.000826770132	-0.000804947834	-0.00078292048	-0.000760330789	-0.000737357069	-0.000713843059	-0.000689766154	-0.000665193841	-0.000639907464	-0.0006142034	-0.000587658105
-0.00163771312	-0.00162460757	-0.00160974073	-0.00159492155	-0.00157868448	-0.00156263941	-0.00154521328	-0.00152805674	-0.00150958066	-0.00149146668	-0.00147214403	-0.00145331243	-0.00143336094	-0.00141398497	-0.00139353947	-0.00137371712	-0.00135291956	-0.00133281973	-0.00131185458	-0.00129164668	-0.00127063946	-0.00125040723	-0.00122943334	-0.00120923299	-0.00118835146	-0.00116822124	-0.00114744111	-0.00112736298	-0.00110665379	-0.00108656196	-0.00106584951	-0.00104564042	-0.00102480409	-0.00100434973	-0.000983257117	-0.00096239525	-0.00094087386	-0.000919404496	-0.000897260674	-0.000874996112	-0.000852052096	-0.000828811033	-0.000804899295	-0.000780511137	-0.000755485796	-0.000729805976	-0.000703548575	-0.000676491094	-0.000648953221	-0.000620493105
-0.00167241695	-0.00165956539	-0.00164497619	-0.00163056813	-0.00161476308	-0.0015992829	-0.00158244175	-0.00156600308	-0.00154824779	-0.00153097104	-0.00151247237	-0.00149456277	-0.00147551067	-0.0014571206	-0.00143761869	-0.00141880784	-0.00139895716	-0.0013798421	-0.00135977874	-0.00134048654	-0.00132029413	-0.00130087276	-0.00128059617	-0.00126106873	-0.00124073732	-0.00122111476	-0.00120070768	-0.00118094522	-0.00116040971	-0.00114042056	-0.00111966566	-0.0010993358	-0.00107823549	-0.00105743553	-0.00103585562	-0.00101441685	-0.000992181155	-0.000969907496	-0.000946830402	-0.00092354158	-0.000899452793	-0.000874977485	-0.000849722649	-0.00082390393	-0.000797351746	-0.000770056897	-0.000742101952	-0.00071326448	-0.000683885501	-0.000653506018
-0.00170866682	-0.00169592777	-0.0016814956	-0.00166740244	-0.00165195052	-0.00163697572	-0.00162067013	-0.00160491406	-0.00158785135	-0.00157139454	-0.00155370628	-0.00153671177	-0.00151854899	-0.00150113779	-0.00148257074	-0.00146476425	-0.00144585096	-0.00142771045	-0.0014085333	-0.00139014024	-0.00137074422	-0.00135211531	-0.00133251687	-0.00131364208	-0.00129383707	-0.00127469631	-0.00125463442	-0.00123515967	-0.00121476882	-0.00119485358	-0.00117402773	-0.00115354947	-0.00113215736	-0.00111098313	-0.00108888605	-0.0010668403	-0.00104385859	-0.00102074935	-0.000996705122	-0.000972356476	-0.000947086332	-0.000921339142	-0.000894703458	-0.000867415805	-0.000839295129	-0.000810344316	-0.000780648548	-0.000749987054	-0.000718720952	-0.000686373565
-0.00174386339	-0.00173120197	-0.00171691812	-0.00170316431	-0.00168810918	-0.00167370834	-0.00165801907	-0.00164304201	-0.00162677374	-0.00161124742	-0.0015944805	-0.00157851567	-0.00156135378	-0.00154503192	-0.00152750431	-0.00151080134	-0.00149291733	-0.00147583743	-0.00145762299	-0.00144019944	-0.00142166263	-0.001403883	-0.0013850116	-0.0013668305	-0.00134758175	-0.00132894554	-0.00130924436	-0.00129006788	-0.00126982765	-0.00124998893	-0.00122908883	-0.00120845717	-0.0011867636	-0.00116520108	-0.00114256768	-0.00111989421	-0.00109614197	-0.00107217279	-0.00104713436	-0.00102170145	-0.000995222702	-0.000968180085	-0.000940136469	-0.000911354564	-0.000881639103	-0.000851009831	-0.000819552173	-0.000787049542	-0.000753877889	-0.000719546245
-0.00178067276	-0.00176793529	-0.00175366718	-0.00174014495	-0.0017253968	-0.00171150143	-0.0016963754	-0.00168214332	-0.00166664282	-0.00165203214	-0.0016361746	-0.00162123623	-0.00160507234	-0.00158984133	-0.00157335414	-0.00155775609	-0.00154090018	-0.00152488046	-0.0015076241	-0.00149116651	-0.00147348327	-0.00145654594	-0.00143839123	-0.00142088884	-0.00140217736	-0.00138402472	-0.00136466143	-0.00134576083	-0.0013256489	-0.00130586575	-0.00128486929	-0.00126406123	-0.00124204014	-0.00122006139	-0.00119686328	-0.00117353486	-0.00114898422	-0.00112412784	-0.00109806426	-0.00107151581	-0.0010437931	-0.0010154162	-0.00098592341	-0.000955602907	-0.000924247006	-0.000891892996	-0.000858624862	-0.00082422939	-0.000789095327	-0.000752717573
-0.00181617972	-0.00180333862	-0.00178908702	-0.00177583129	-0.00176144891	-0.00174814646	-0.00173368219	-0.00172030888	-0.00170569889	-0.00169213963	-0.00167732987	-0.00166356217	-0.00164853385	-0.00163452802	-0.00161920987	-0.00160484193	-0.00158912933	-0.00157427863	-0.0015580787	-0.00154267753	-0.00152592844	-0.00150990419	-0.00149252458	-0.00147575064	-0.00145761587	-0.0014399808	-0.00142098154	-0.00140237669	-0.00138240598	-0.00136268566	-0.00134159253	-0.0013206009	-0.00129823709	-0.00127582374	-0.00125203871	-0.0012280333	-0.00120265723	-0.00117688702	-0.00114976916	-0.00112207849	-0.00109308321	-0.00106334446	-0.00103237021	-0.00100047902	-0.000967448753	-0.000933338272	-0.000898225946	-0.000861905597	-0.00082477401	-0.000786318784
-0.00185333708	-0.00184021415	-0.00182583287	-0.00181273375	-0.00179862558	-0.00178584653	-0.00177199137	-0.00175944518	-0.00174570302	-0.00173318617	-0.00171941783	-0.0017068233	-0.00169293579	-0.00168016595	-0.00166602508	-0.00165289533	-0.00163833242	-0.00162465862	-0.0016095207	-0.00159518222	-0.00157936941	-0.00156425681	-0.0015476478	-0.00153159683	-0.00151402941	-0.00149690219	-0.00147825719	-0.00145993702	-0.00144009381	-0.0014204199	-0.00139921027	-0.00137801387	-0.00135528489	-0.00133241395	-0.00130801632	-0.00128330841	-0.00125708126	-0.00123037339	-0.00120217667	-0.00117331868	-0.00114302052	-0.00111188653	-0.0010793903	-0.00104588308	-0.00101112744	-0.000975203465	-0.00093818609	-0.000899875928	-0.000860677799	-0.000820071687
-0.001888864	-0.00187544497	-0.00186095285	-0.00184806793	-0.00183431694	-0.00182217529	-0.00180905744	-0.00179748531	-0.00178476661	-0.00177345958	-0.0017609014	-0.00174965448	-0.00173707511	-0.001725706	-0.00171289749	-0.00170115587	-0.00168788155	-0.00167551666	-0.00166156012	-0.00164839304	-0.00163361112	-0.00161949292	-0.00160372411	-0.00158845796	-0.00157150921	-0.00155493439	-0.00153667709	-0.00151866652	-0.00149896555	-0.00147934338	-0.00145801446	-0.00143660339	-0.00141349345	-0.00139014625	-0.00136511367	-0.00133968161	-0.00131257708	-0.00128490529	-0.00125559949	-0.00122554269	-0.00119390769	-0.00116134364	-0.00112728573	-0.00109212461	-0.00105560089	-0.00101781995	-0.000978847688	-0.000938499438	-0.000897183759	-0.000854378954
-0.00192600575	-0.00191210574	-0.00189735494	-0.00188457776	-0.00187109685	-0.00185953132	-0.00184710399	-0.00183648019	-0.00182476981	-0.00181467364	-0.00180332999	-0.00179344189	-0.00178218489	-0.00177223737	-0.00176077876	-0.00175044331	-0.00173847086	-0.00172742803	-0.00171466561	-0.00170268153	-0.0016889376	-0.00167581667	-0.00166088738	-0.00164640616	-0.00163007662	-0.00161405575	-0.00159618566	-0.00157847999	-0.00155891381	-0.00153933337	-0.00151787419	-0.00149623679	-0.00147273319	-0.00144889563	-0.0014232102	-0.001397036	-0.00136903413	-0.00134037673	-0.00130993903	-0.00127865939	-0.00124566025	-0.00121163825	-0.00117598422	-0.00113912806	-0.00110078445	-0.00106108646	-0.00102009042	-0.0009776282	-0.000934112457	-0.000889020817
-0.00196108682	-0.00194671971	-0.00193176271	-0.00191919052	-0.00190610086	-0.00189526202	-0.00188369228	-0.00187420545	-0.00186369989	-0.00185502361	-0.00184510122	-0.00183678206	-0.00182705027	-0.00181872539	-0.00180880388	-0.00180005352	-0.001789547	-0.00177998024	-0.00176855042	-0.001757875	-0.00174527605	-0.00173324705	-0.001719237	-0.00170561138	-0.00168996018	-0.00167454147	-0.00165709347	-0.00163971331	-0.00162029332	-0.00160075876	-0.00157916772	-0.00155729897	-0.0015333903	-0.00150904799	-0.00148269056	-0.00145575201	-0.00142682588	-0.00139715166	-0.00136554448	-0.00133300121	-0.00129859181	-0.00126306619	-0.001225768	-0.00118716963	-0.00114695181	-0.0011052856	-0.00106221006	-0.0010175795	-0.000971804596	-0.00092436647
-0.00199770116	-0.0019826868	-0.00196737712	-0.00195490341	-0.00194212271	-0.00193196009	-0.00192121055	-0.00191284375	-0.00190354013	-0.00189630093	-0.00188781993	-0.00188109777	-0.00187291741	-0.00186624236	-0.00185788543	-0.00185075119	-0.00184173687	-0.00183367001	-0.00182359256	-0.00181424123	-0.00180279871	-0.00179186908	-0.00177878304	-0.00176601452	-0.00175104572	-0.00173623108	-0.00171920519	-0.0017021502	-0.00168287348	-0.00166338387	-0.00164166194	-0.00161956351	-0.00159525012	-0.00157040453	-0.00154337265	-0.00151566517	-0.00148580704	-0.00145510222	-0.00142230495	-0.00138847327	-0.00135262329	-0.00131556332	-0.00127658711	-0.00123621148	-0.00119407612	-0.00115039236	-0.00110517539	-0.00105830264	-0.00101018046	-0.000960296969
-0.00203175142	-0.00201613837	-0.00200056696	-0.00198833205	-0.00197602704	-0.00196673979	-0.0019570278	-0.00195002294	-0.00194216991	-0.00193662829	-0.00192984392	-0.00192497527	-0.001918592	-0.00191380743	-0.00190723945	-0.00190193382	-0.0018946022	-0.00188820963	-0.00187964017	-0.00187175363	-0.00186158997	-0.0018518679	-0.00183979426	-0.00182795631	-0.00181372882	-0.00179956226	-0.00178298944	-0.00176627921	-0.00174715469	-0.00172771146	-0.00170585478	-0.00168352076	-0.00165879023	-0.00163342773	-0.00160570302	-0.00157720275	-0.00154638376	-0.00151461363	-0.0014805828	-0.00144541702	-0.00140807579	-0.00136942986	-0.00132871895	-0.00128651329	-0.00124240307	-0.0011966483	-0.00114922943	-0.00110005363	-0.00104951469	-0.000997116191
-0.00206724161	-0.00205083496	-0.00203484501	-0.00202273671	-0.00201083209	-0.00200238779	-0.00199369518	-0.00198805541	-0.00198166575	-0.00197785172	-0.00197280093	-0.00196983423	-0.00196529096	-0.00196243917	-0.00195770063	-0.00195426399	-0.00194865131	-0.00194396593	-0.00193692975	-0.00193052691	-0.00192166039	-0.00191316145	-0.00190211453	-0.00189121463	-0.00187773324	-0.00186421256	-0.00184809241	-0.00183172827	-0.00181275719	-0.00179336588	-0.00177137952	-0.00174882052	-0.00172368443	-0.00169782177	-0.00166942126	-0.00164014361	-0.00160837441	-0.00157554232	-0.00154027219	-0.0015037607	-0.00146490803	-0.00142465303	-0.00138217689	-0.00133811056	-0.00129198586	-0.00124411525	-0.00119443433	-0.00114288408	-0.0010898397	-0.00103482401
-0.00209960115	-0.0020824728	-0.00206619078	-0.00205439522	-0.00204311407	-0.00203577998	-0.00202839295	-0.00202442945	-0.00201981679	-0.00201805188	-0.00201505005	-0.00201429949	-0.00201189304	-0.00201125935	-0.00200861179	-0.00200728818	-0.00200361447	-0.00200083612	-0.00199550763	-0.00199074169	-0.00198330331	-0.0019761411	-0.00196621311	-0.00195632467	-0.00194364419	-0.00193080864	-0.00191516636	-0.00189916468	-0.00188035243	-0.00186101103	-0.00183888698	-0.00181609039	-0.00179053192	-0.00176414988	-0.0017350498	-0.00170496784	-0.00167221562	-0.00163828796	-0.00160173782	-0.00156383947	-0.0015234258	-0.00148151226	-0.00143721504	-0.00139123582	-0.00134303819	-0.00129299319	-0.0012409798	-0.00118698387	-0.00113134948	-0.00107363168
-0.0021332229	-0.00211517764	-0.00209845345	-0.00208687209	-0.00207615208	-0.0020699102	-0.00206383169	-0.0020615755	-0.00205877688	-0.00205910994	-0.00205821299	-0.00205974566	-0.00205953777	-0.00206118329	-0.00206067631	-0.00206150927	-0.00205981596	-0.00205898339	-0.00205539739	-0.00205229617	-0.00204630918	-0.0020404998	-0.00203170741	-0.00202284363	-0.00201097542	-0.00199883058	-0.0019836733	-0.00196803872	-0.00194939414	-0.00193011468	-0.0019078626	-0.00188484362	-0.00185888199	-0.00183200727	-0.00180223664	-0.00177138221	-0.00173767161	-0.00170267263	-0.00166486116	-0.00162559303	-0.0015836272	-0.00154005815	-0.00149393025	-0.00144602109	-0.00139571868	-0.00134345896	-0.00128905558	-0.00123254407	-0.00117422754	-0.00111369971
-0.00216300224	-0.00214416227	-0.0021271827	-0.0021160721	-0.00210621288	-0.00210141219	-0.00209701145	-0.00209685816	-0.00209626719	-0.00209909744	-0.00210069285	-0.00210489012	-0.00210723724	-0.00211149857	-0.00211343539	-0.00211670155	-0.00211723754	-0.00211857405	-0.00211692122	-0.00211564762	-0.00211124425	-0.00210689555	-0.00209932509	-0.00209155334	-0.00208054506	-0.00206912275	-0.00205446968	-0.00203921176	-0.0020207355	-0.00200151242	-0.00197911966	-0.00195585885	-0.0019294716	-0.00190207689	-0.001871603	-0.00183994181	-0.00180523334	-0.00176912861	-0.00173001826	-0.00168934954	-0.00164579348	-0.00160053201	-0.00155252646	-0.00150263634	-0.00145016724	-0.00139562882	-0.00133875695	-0.00127965131	-0.00121855717	-0.00115512336
-0.00219380658	-0.00217397179	-0.00215659336	-0.00214587702	-0.00213683803	-0.00213348274	-0.00213078851	-0.00213280054	-0.00213448736	-0.00213989902	-0.00214406802	-0.00215101313	-0.00215599395	-0.00216294876	-0.00216739519	-0.00217315076	-0.00217596344	-0.00217950652	-0.00217982025	-0.00218040065	-0.00217760142	-0.00217472488	-0.00216838998	-0.00216171972	-0.00215158562	-0.00214090065	-0.00212676817	-0.00211190441	-0.00209362026	-0.00207447963	-0.00205197772	-0.00202850809	-0.00200172911	-0.00197384832	-0.00194270555	-0.00191027781	-0.00187461088	-0.00183745234	-0.001797092	-0.00175507483	-0.00170997056	-0.00166305016	-0.00161318387	-0.00156131893	-0.0015066719	-0.00144983278	-0.00139044805	-0.00132869069	-0.00126473629	-0.00119829283
-0.00221988616	-0.00219925449	-0.00218174915	-0.00217178035	-0.00216396225	-0.00216250752	-0.00216199514	-0.00216667447	-0.00217113597	-0.00217962856	-0.00218684538	-0.00219699508	-0.00220503217	-0.00221507333	-0.00222238246	-0.00223094325	-0.00223630588	-0.00224229014	-0.00224476672	-0.00224736272	-0.00224629806	-0.00224499533	-0.00223997231	-0.00223445661	-0.0022252297	-0.00221529855	-0.00220169074	-0.00218721742	-0.00216911593	-0.00215004317	-0.00212741221	-0.00210370732	-0.00207650504	-0.00204810049	-0.00201624732	-0.00198301419	-0.00194634887	-0.0019081085	-0.00186647075	-0.00182308898	-0.00177641442	-0.00172781332	-0.00167604867	-0.00162216788	-0.00156528369	-0.00150608242	-0.00144410567	-0.00137961689	-0.0013127023	-0.00124314832
-0.00224665956	-0.00222502388	-0.00220725596	-0.00219798162	-0.00219137594	-0.00219186974	-0.00219360989	-0.00220106109	-0.00220840847	-0.00222010839	-0.00223048889	-0.00224395509	-0.00225515013	-0.00226837173	-0.00227862605	-0.00229006108	-0.0022980247	-0.0023064831	-0.00231114921	-0.00231577753	-0.00231646261	-0.00231674036	-0.00231303644	-0.00230867474	-0.00230036197	-0.00229119488	-0.00227812917	-0.00226407259	-0.0022461905	-0.00222722782	-0.0022045205	-0.00218063453	-0.00215306608	-0.00212419434	-0.00209168822	-0.00205771337	-0.00202011855	-0.00198087891	-0.00193804689	-0.00189339183	-0.0018452268	-0.00179502152	-0.00174141783	-0.00168556684	-0.00162646516	-0.00156490568	-0.00150031265	-0.00143305636	-0.00136311531	-0.00129036046
-0.00226761125	-0.00224526545	-0.00222762031	-0.00221952668	-0.00221467297	-0.00221771695	-0.00222232437	-0.00223318559	-0.00224404432	-0.00225957111	-0.00227369719	-0.00229103055	-0.00230588239	-0.00232273669	-0.0023363351	-0.0023509918	-0.00236185033	-0.00237302512	-0.00238007841	-0.00238689217	-0.0023894459	-0.00239138722	-0.00238905703	-0.00238587602	-0.00237848549	-0.00237007533	-0.00235753632	-0.00234387234	-0.0023261798	-0.00230729202	-0.00228446986	-0.00226036324	-0.00223238734	-0.00220301119	-0.00216981384	-0.00213506963	-0.00209651903	-0.00205626608	-0.00201222492	-0.00196628873	-0.00191661801	-0.00186479981	-0.00180933238	-0.00175148979	-0.00169012824	-0.00162616912	-0.0015588979	-0.00148880763	-0.00141574681	-0.00133969067
-0.00228875436	-0.00226550793	-0.00224787712	-0.00224095455	-0.00223789663	-0.00224360128	-0.002251207	-0.00226563989	-0.00228017022	-0.00229969329	-0.00231772307	-0.00233907687	-0.00235771457	-0.00237831061	-0.00239534061	-0.00241328488	-0.00242709103	-0.00244101431	-0.00245047771	-0.00245948237	-0.00246391012	-0.00246751151	-0.00246655562	-0.00246455191	-0.00245808632	-0.00245043618	-0.00243844243	-0.00242519687	-0.00240773463	-0.00238897198	-0.00236609743	-0.0023418421	-0.00231354199	-0.00228375711	-0.00224996934	-0.00221456738	-0.00217517407	-0.00213402626	-0.00208889659	-0.00204180672	-0.00199075427	-0.00193745299	-0.00188023351	-0.00182050127	-0.00175695385	-0.0016906525	-0.00162072777	-0.00154780639	-0.00147158678	-0.00139216349
-0.00230268875	-0.0022789712	-0.00226189638	-0.00225681056	-0.00225627173	-0.0022654301	-0.00227683659	-0.00229566456	-0.00231465605	-0.00233894148	-0.00236158316	-0.00238761383	-0.00241062197	-0.00243547659	-0.00245638215	-0.00247798613	-0.0024950477	-0.00251196158	-0.00252402152	-0.00253534624	-0.00254173649	-0.0025470427	-0.00254748145	-0.00254664743	-0.00254108436	-0.00253415311	-0.00252265596	-0.0025097694	-0.00249247646	-0.00247377714	-0.0024507908	-0.00242633589	-0.00239766461	-0.00236743932	-0.00233303578	-0.00229696611	-0.0022567226	-0.00221467994	-0.00216845853	-0.00212022006	-0.0020677841	-0.0020130099	-0.00195403685	-0.00189242364	-0.00182668189	-0.00175803402	-0.00168542588	-0.00160963851	-0.00153019128	-0.00144732093
-0.00231612865	-0.00229177687	-0.00227519263	-0.00227199868	-0.0022740911	-0.0022868934	-0.00230231171	-0.00232578285	-0.00234946968	-0.00237875063	-0.00240620933	-0.00243710213	-0.00246463542	-0.00249387479	-0.00251875114	-0.0025440755	-0.00256443473	-0.00258435311	-0.00259901578	-0.00261264587	-0.00262098547	-0.00262797102	-0.00262979147	-0.00263011442	-0.00262545713	-0.00261925087	-0.00260827181	-0.0025957702	-0.00257869389	-0.00256011766	-0.00253709963	-0.00251254335	-0.00248361752	-0.0024530876	-0.0024182174	-0.0023816457	-0.00234072408	-0.00229796736	-0.00225083557	-0.00220163045	-0.00214798584	-0.00209191586	-0.00203135243	-0.00196802751	-0.00190023913	-0.00182938138	-0.00175418951	-0.00167560839	-0.00159295385	-0.00150662278
-0.0023206256	-0.00229623601	-0.00228088692	-0.00228049207	-0.00228618627	-0.00230368065	-0.00232415888	-0.0023533348	-0.00238271919	-0.00241795033	-0.002451088	-0.00248762181	-0.00252036111	-0.00255456961	-0.00258390188	-0.00261333204	-0.00263729278	-0.00266043418	-0.00267785538	-0.00269387874	-0.002704209	-0.00271286263	-0.00271603042	-0.00271744472	-0.00271361825	-0.00270804754	-0.00269749332	-0.00268527695	-0.00266832404	-0.00264978185	-0.00262665384	-0.00260193314	-0.00257270236	-0.00254183793	-0.00250648342	-0.00246941072	-0.00242781893	-0.00238437043	-0.00233634891	-0.00228621429	-0.00223139281	-0.00217407942	-0.00211196996	-0.00204699267	-0.00197719842	-0.00190417585	-0.00182641282	-0.0017450488	-0.00165915644	-0.00156932381
-0.0023237013	-0.0022991126	-0.00228497961	-0.00228753459	-0.00229705132	-0.00231955524	-0.00234541892	-0.00238065896	-0.0024160745	-0.00245758101	-0.00249667024	-0.00253907521	-0.00257720374	-0.00261651767	-0.0026504053	-0.00268399673	-0.00271158392	-0.0027379316	-0.00275808705	-0.00277645337	-0.00278873219	-0.00279899852	-0.00280347394	-0.00280593821	-0.00280292883	-0.00279799265	-0.00278788979	-0.00277599718	-0.00275923009	-0.002740796	-0.00271766272	-0.00269290606	-0.0026635264	-0.00263250826	-0.00259687048	-0.00255951655	-0.00251749071	-0.00247360188	-0.00242494661	-0.00237414726	-0.00231840953	-0.00226012015	-0.00219672051	-0.0021303507	-0.00205878582	-0.00198382565	-0.00190367774	-0.0018196931	-0.00173066723	-0.00163740426
-0.00231559605	-0.00229163122	-0.00227973447	-0.00228647429	-0.00230112647	-0.00233004863	-0.0023626781	-0.00240535103	-0.0024480683	-0.00249703767	-0.00254312935	-0.00259232897	-0.00263662633	-0.00268168501	-0.00272064014	-0.00275877429	-0.00279026634	-0.00281998682	-0.00284297266	-0.00286369547	-0.00287789266	-0.00288968554	-0.00289535733	-0.00289872605	-0.00289638509	-0.00289192379	-0.00288212654	-0.00287041608	-0.00285370681	-0.00283526555	-0.00281202836	-0.00278715765	-0.00275757159	-0.00272636893	-0.00269043439	-0.00265281483	-0.00261038252	-0.00256610653	-0.00251687713	-0.00246549791	-0.00240892683	-0.00234977322	-0.00228518823	-0.002217552	-0.00214432298	-0.00206754092	-0.00198509	-0.00189856852	-0.00180644663	-0.00170978318
-0.00230466651	-0.00228122886	-0.00227165153	-0.0022828746	-0.00230304772	-0.00233889058	-0.00237878138	-0.00242940208	-0.00247988235	-0.00253674449	-0.00259019426	-0.00264648162	-0.00269716194	-0.00274810277	-0.0027922149	-0.00283491957	-0.00287031444	-0.00290335642	-0.00292911044	-0.0029520941	-0.00296812747	-0.00298135395	-0.00298815067	-0.00299235382	-0.00299064419	-0.00298663537	-0.00297716604	-0.0029656851	-0.00294911962	-0.00293077918	-0.00290757955	-0.00288275918	-0.00285316375	-0.00282200567	-0.00278603584	-0.00274844127	-0.00270591436	-0.00266157901	-0.00261211379	-0.00256051115	-0.00250346749	-0.0024438294	-0.00237843426	-0.00230991462	-0.00223538154	-0.0021571316	-0.0020726881	-0.00198392357	-0.00188893787	-0.00178907271
-0.00227950284	-0.00225778951	-0.00225197611	-0.00226939908	-0.00229689137	-0.00234155959	-0.00239054441	-0.00245089675	-0.00251075901	-0.00257698527	-0.00263906162	-0.0027035124	-0.00276144969	-0.00281894635	-0.00286872304	-0.00291633255	-0.00295584356	-0.00299228474	-0.00302080573	-0.00304595166	-0.00306368309	-0.00307814666	-0.00308585981	-0.0030906592	-0.00308935138	-0.00308555686	-0.00307620004	-0.00306474567	-0.00304814921	-0.00302976171	-0.00300647965	-0.00298162015	-0.00295195398	-0.00292081244	-0.0028848057	-0.00284727133	-0.00280470696	-0.00276040938	-0.00271081662	-0.00265913489	-0.00260176738	-0.00254182604	-0.00247579976	-0.00240660599	-0.00233096115	-0.0022514599	-0.00216520841	-0.00207439946	-0.00197670006	-0.00187377806
-0.00224945026	-0.00222949602	-0.00222771186	-0.00225187676	-0.00228732123	-0.00234158308	-0.00240040325	-0.00247123877	-0.00254112672	-0.00261727887	-0.00268843058	-0.00276139184	-0.0028268288	-0.00289101496	-0.00294651445	-0.00299899484	-0.00304256255	-0.00308228977	-0.00311346184	-0.00314061959	-0.003159918	-0.0031754745	-0.00318399898	-0.00318929803	-0.00318834064	-0.00318472678	-0.00317550025	-0.0031641215	-0.00314759742	-0.00312930559	-0.00310612729	-0.00308144591	-0.00305196635	-0.00302112816	-0.00298541261	-0.00294830142	-0.00290609638	-0.00286226679	-0.00281299495	-0.00276170732	-0.00270449893	-0.00264475719	-0.00257860295	-0.00250925523	-0.00243300602	-0.00235277346	-0.00226519827	-0.00217282264	-0.00207282608	-0.00196723015
-0.00220089351	-0.00218447956	-0.00218882477	-0.00222218737	-0.00226810015	-0.00233456834	-0.00240568601	-0.00248934932	-0.00257133314	-0.0026592308	-0.00274097234	-0.00282366282	-0.00289754541	-0.00296909016	-0.00303076755	-0.00308834638	-0.00313605594	-0.00317899085	-0.00321265979	-0.00324157337	-0.00326215434	-0.00327846294	-0.00328746487	-0.00329290814	-0.00329197257	-0.00328821355	-0.00327882592	-0.00326725193	-0.00325057224	-0.00323218383	-0.00320896407	-0.00318436057	-0.0031550076	-0.00312445519	-0.00308904719	-0.00305241845	-0.00301066121	-0.00296743974	-0.0029186506	-0.00286797196	-0.00281115403	-0.0027518874	-0.0026858833	-0.00261669955	-0.00254015174	-0.00245953304	-0.00237095589	-0.00227736228	-0.00217536922	-0.00206740371
-0.00214430205	-0.00213168062	-0.00214273359	-0.00218625988	-0.0022436919	-0.00232356144	-0.00240809006	-0.00250566347	-0.00260064554	-0.00270104523	-0.00279394518	-0.00288675472	-0.00296933421	-0.00304833938	-0.00311620193	-0.00317876678	-0.00323046926	-0.00327639101	-0.00331235136	-0.00334279015	-0.0033644624	-0.00338132754	-0.00339066806	-0.00339613113	-0.00339515729	-0.00339122134	-0.0033817015	-0.00336999363	-0.00335327955	-0.00333495855	-0.00331192257	-0.0032876703	-0.00325877173	-0.00322886959	-0.00319417811	-0.00315847453	-0.00311764544	-0.00307555461	-0.00302780805	-0.00297834247	-0.00292254572	-0.00286441609	-0.00279923268	-0.00273091071	-0.00265475572	-0.00257446631	-0.00248558058	-0.00239147028	-0.00228813069	-0.00217842774
-0.00206312141	-0.00205698471	-0.00207786465	-0.00213515698	-0.00220771037	-0.00230463693	-0.00240592966	-0.00252050862	-0.00263113897	-0.00274627548	-0.00285211062	-0.00295636903	-0.00304860547	-0.00313565087	-0.00321001958	-0.00327760674	-0.00333318161	-0.00338177996	-0.00341965642	-0.00345114232	-0.00347342278	-0.00349032009	-0.00349950426	-0.00350448768	-0.00350302667	-0.00349848393	-0.00348846052	-0.00347628253	-0.00345925877	-0.00344077534	-0.0034177532	-0.00339373543	-0.00336522704	-0.00333596685	-0.00330202847	-0.00326734106	-0.0032275711	-0.00318679961	-0.00314032015	-0.00309235265	-0.00303788729	-0.00298126548	-0.00291728798	-0.00285027321	-0.00277496309	-0.00269551094	-0.00260681264	-0.00251272482	-0.00240853328	-0.00229761478
-0.0019690389	-0.00197006601	-0.00200191302	-0.00207465363	-0.00216407016	-0.00227993474	-0.002399671	-0.00253280295	-0.00266033436	-0.00279120651	-0.00291068986	-0.00302683243	-0.00312896236	-0.00322406082	-0.00330484654	-0.0033772221	-0.00343640299	-0.00348732809	-0.00352680099	-0.00355899579	-0.00358161309	-0.00359829071	-0.00360714207	-0.00361149461	-0.00360947623	-0.00360429507	-0.0035938178	-0.00358126491	-0.00356409899	-0.00354566302	-0.00352293075	-0.00349947002	-0.00347173627	-0.00344355354	-0.00341086112	-0.00337772884	-0.00333960707	-0.00330078548	-0.00325624608	-0.00321049656	-0.00315812033	-0.00310381959	-0.0030418956	-0.00297708595	-0.00290353562	-0.00282587689	-0.00273831621	-0.00264523363	-0.00254113944	-0.00242996373
-0.00184157698	-0.00185393411	-0.00190148373	-0.00199506462	-0.00210660362	-0.00224661534	-0.00238941719	-0.0025452037	-0.00269300721	-0.0028422925	-0.00297743865	-0.00310682302	-0.00321971007	-0.00332321026	-0.0034104627	-0.00348733416	-0.00354968462	-0.00360230115	-0.00364269521	-0.00367482872	-0.00369704347	-0.00371274244	-0.00372057105	-0.00372362934	-0.00372047109	-0.0037141126	-0.00370272593	-0.0036893953	-0.003671765	-0.00365311318	-0.00363047901	-0.00360744236	-0.00358041598	-0.00355330494	-0.00352191272	-0.00349045597	-0.00345415328	-0.00341752203	-0.00337520772	-0.00333203072	-0.00328213995	-0.00323062863	-0.00317126099	-0.00310923826	-0.00303805176	-0.00296287097	-0.00287713454	-0.00278581978	-0.00268257091	-0.00257194962
-0.00169367254	-0.00171884508	-0.00178422833	-0.0019015454	-0.00203808338	-0.00220521978	-0.00237364464	-0.00255432374	-0.0027241281	-0.00289309712	-0.00304475854	-0.00318781526	-0.00331162532	-0.00342338504	-0.00351685493	-0.00359779919	-0.00366289386	-0.00371669854	-0.00375756996	-0.00378918021	-0.00381062935	-0.00382502197	-0.00383161019	-0.00383321258	-0.00382885415	-0.00382130503	-0.00380908691	-0.00379510638	-0.00377722341	-0.00375862295	-0.00373642851	-0.0037142032	-0.00368833817	-0.00366279381	-0.00363326016	-0.00360408901	-0.00357027713	-0.00353656851	-0.00349726949	-0.00345751647	-0.00341101877	-0.00336326514	-0.00330747306	-0.00324932468	-0.00318163338	-0.00311013866	-0.00302746468	-0.00293922685	-0.00283814035	-0.00272943906
-0.00149936434	-0.00154403662	-0.00163466772	-0.00178399941	-0.00195336669	-0.00215514058	-0.00235560649	-0.00256660224	-0.00276263733	-0.00295437433	-0.00312468533	-0.00328259174	-0.00341788445	-0.00353779812	-0.00363705939	-0.00372125818	-0.00378817791	-0.0038420714	-0.0038823449	-0.00391230093	-0.00393194138	-0.0039440013	-0.00394844355	-0.00394774568	-0.00394146274	-0.00393207462	-0.0039184842	-0.00390338675	-0.00388488137	-0.00386603105	-0.00384406273	-0.00382250318	-0.00379773083	-0.00377375326	-0.00374614279	-0.00371939045	-0.00368826192	-0.00365774103	-0.00362178619	-0.00358586894	-0.00354323864	-0.00349980643	-0.00344820378	-0.00339463832	-0.00333119445	-0.00326424268	-0.00318552917	-0.00310137871	-0.00300348461	-0.00289784674
-0.00127255094	-0.00133981302	-0.00145967792	-0.00164608718	-0.00185308608	-0.00209422762	-0.00233063793	-0.00257516815	-0.00279979822	-0.00301587121	-0.00320578441	-0.00337885703	-0.00352562108	-0.00365327119	-0.00375781314	-0.00384455661	-0.00391264735	-0.0039659234	-0.00400501285	-0.00403274402	-0.00405014268	-0.00405948257	-0.00406153378	-0.00405836195	-0.00405011026	-0.00403891137	-0.00402407906	-0.00400804586	-0.00398918206	-0.00397039046	-0.00394903424	-0.00392857756	-0.00390540886	-0.00388355815	-0.00385849436	-0.00383483005	-0.00380711558	-0.00378056968	-0.00374882285	-0.0037176785	-0.00367993636	-0.00364193223	-0.00359570379	-0.00354799909	-0.00349015678	-0.00342920236	-0.00335598343	-0.00327756752	-0.00318457407	-0.00308382331
-0.000979381118	-0.00108046227	-0.0012416421	-0.0014782726	-0.00173484713	-0.00202630418	-0.00230756619	-0.0025926457	-0.00285098616	-0.00309466668	-0.00330613452	-0.00349497066	-0.00365308708	-0.00378754412	-0.00389616091	-0.00398384946	-0.00405150685	-0.00410243759	-0.00413874653	-0.00416268354	-0.00417644779	-0.00418175971	-0.00418028616	-0.00417360797	-0.00416251575	-0.00414874219	-0.00413204231	-0.00411454697	-0.00409491116	-0.00407584635	-0.00405486492	-0.00403534446	-0.00401369378	-0.00399395621	-0.00397149952	-0.00395105547	-0.0039269634	-0.00390467331	-0.00387748761	-0.00385154973	-0.00381919604	-0.00378721766	-0.00374703879	-0.00370598719	-0.00365462538	-0.00360068458	-0.003534053	-0.00346262175	-0.00337583988	-0.00328146691
-0.000633853226	-0.00077516251	-0.000985256496	-0.00128117179	-0.00159547489	-0.00194479597	-0.00227684063	-0.0026069916	-0.00290215996	-0.00317521293	-0.00340914859	-0.00361373395	-0.0037828305	-0.00392321801	-0.00403500178	-0.00412252805	-0.00418879138	-0.00423640563	-0.0042691704	-0.00428862887	-0.00429827565	-0.00429916343	-0.00429393527	-0.00428359487	-0.00426964159	-0.00425334652	-0.0042349457	-0.00421621967	-0.00419613175	-0.00417715565	-0.00415697709	-0.00413885785	-0.004119252	-0.00410219949	-0.00408299371	-0.00406646415	-0.00404676671	-0.00402955944	-0.00400784087	-0.00398808467	-0.00396218515	-0.00393739244	-0.00390453684	-0.0038715308	-0.00382817363	-0.00378291431	-0.00372467202	-0.00366219751	-0.00358372974	-0.00349803164
-0.000190625768	-0.000391932035	-0.000671437626	-0.00104820297	-0.00143886546	-0.00186207997	-0.00225713351	-0.00264099402	-0.00297867588	-0.00328387802	-0.00354135249	-0.00376095284	-0.00393958903	-0.00408358662	-0.00419611852	-0.00428077353	-0.00434312081	-0.00438490491	-0.00441189998	-0.00442479451	-0.00442852903	-0.0044233792	-0.0044130294	-0.00439782829	-0.00438001258	-0.00436033267	-0.00433952407	-0.00431897474	-0.00429796501	-0.00427870372	-0.00425905341	-0.00424213659	-0.00422446136	-0.0042100429	-0.00419411398	-0.0041815938	-0.00416646028	-0.00415457933	-0.00413864829	-0.00412547525	-0.004106522	-0.00408950503	-0.00406466388	-0.0040405217	-0.00400609331	-0.00397060131	-0.00392195547	-0.00386985079	-0.00380125599	-0.0037260449
0.000338687994	6.3740914e-05	-0.000300070377	-0.000774287161	-0.00125537211	-0.00176451541	-0.00223146768	-0.00267506626	-0.00305905815	-0.00339798342	-0.0036794637	-0.00391325858	-0.00410033481	-0.00424630442	-0.00435809096	-0.00443825934	-0.0044953713	-0.00453006799	-0.00455034979	-0.00455586682	-0.00455314252	-0.00454154831	-0.00452587039	-0.00450570784	-0.00448406525	-0.00446110169	-0.00443808105	-0.00441595446	-0.00439434435	-0.00437516435	-0.00435647401	-0.0043412227	-0.00432599911	-0.0043147611	-0.00430271286	-0.00429484608	-0.0042849899	-0.00427920878	-0.00426993297	-0.00426428561	-0.00425333792	-0.00424524758	-0.00422970701	-0.00421584422	-0.00419192392	-0.00416795732	-0.0041308677	-0.00409132255	-0.00403502522	-0.00397300851
0.00101692192	0.00063146965	0.000146888419	-0.000461431709	-0.00106256694	-0.00168081989	-0.00223584285	-0.00274864257	-0.00318402971	-0.00355735214	-0.00386159687	-0.00410618735	-0.00429789681	-0.00444129925	-0.00454810219	-0.00461953596	-0.00466768753	-0.00469184278	-0.004702466	-0.00469798126	-0.00468659233	-0.00466663391	-0.00464402955	-0.00461754264	-0.0045909438	-0.00456374932	-0.00453773481	-0.00451337872	-0.00449063925	-0.00447110569	-0.00445303394	-0.00443918268	-0.00442622373	-0.0044180466	-0.00440983108	-0.00440662463	-0.00440212383	-0.00440257668	-0.00440017413	-0.00440234629	-0.0043997953	-0.00440112481	-0.00439549239	-0.00439264382	-0.00438010919	-0.00436871151	-0.00434440005	-0.00431886625	-0.0042765231	-0.0042296682
0.0018408412	0.00131453663	0.000678919058	-9.45465505e-05	-0.000840237834	-0.00158644288	-0.00224235916	-0.00283150486	-0.00332206833	-0.00373006541	-0.00405617941	-0.00430909629	-0.00450299146	-0.00464092567	-0.00474033886	-0.00480070415	-0.00483811271	-0.00485016907	-0.00485001693	-0.00483462782	-0.00481398325	-0.00478523412	-0.00475548509	-0.00472257768	-0.00469106056	-0.0046597545	-0.00463094707	-0.00460460447	-0.00458102878	-0.00456145293	-0.00454435065	-0.00453227249	-0.00452199556	-0.004517328	-0.0045134467	-0.00451542877	-0.00451687649	-0.00452418883	-0.00452937467	-0.00454014573	-0.0045468941	-0.00455865117	-0.00456409651	-0.00457356834	-0.00457393337	-0.0045768023	-0.0045672266	-0.00455792373	-0.0045320719	-0.00450328024
0.00290369442	0.00216130369	0.00130536456	0.000302295397	-0.000635526353	-0.00154142044	-0.00231747114	-0.00299003772	-0.00353704311	-0.00397487189	-0.00431657084	-0.00456951465	-0.00475780308	-0.00488240307	-0.00496761281	-0.00501067584	-0.00503211977	-0.00502753873	-0.00501286366	-0.00498340362	-0.00495089504	-0.0049111767	-0.00487248017	-0.00483164643	-0.00479395176	-0.00475748097	-0.0047249951	-0.00469593082	-0.00467089793	-0.00465076263	-0.00463419362	-0.0046235182	-0.00461561469	-0.00461419543	-0.00461444909	-0.00462146895	-0.00462878696	-0.00464293116	-0.004655753	-0.00467522646	-0.004691466	-0.00471391496	-0.00473082666	-0.00475311967	-0.00476705339	-0.00478502345	-0.00479122338	-0.00479942054	-0.00479159325	-0.00478272913
0.0042229876	0.00319270352	0.00205198075	0.000760428913	-0.000411994983	-0.00150513934	-0.00241791357	-0.00317979898	-0.00378469179	-0.00424875321	-0.00460183766	-0.00484910692	-0.00502694747	-0.00513338954	-0.00520063982	-0.00522308256	-0.00522610745	-0.00520290202	-0.00517230465	-0.00512773	-0.00508266366	-0.00503151083	-0.00498359287	-0.00493468573	-0.00489076475	-0.00484915105	-0.00481306338	-0.00478140104	-0.00475506806	-0.00473455792	-0.00471872865	-0.00470966806	-0.00470436811	-0.00470642847	-0.00471108757	-0.00472343512	-0.00473697821	-0.00475834584	-0.00477927754	-0.0048079733	-0.00483433593	-0.00486817739	-0.00489742163	-0.00493352251	-0.00496224032	-0.00499671672	-0.00502039471	-0.00504806741	-0.00506063059	-0.00507444806
0.00596022825	0.00446516701	0.00289488983	0.00119972263	-0.000281983192	-0.00159842701	-0.00266350591	-0.00350979983	-0.00416210525	-0.00463531048	-0.00498354677	-0.00520855294	-0.00536186867	-0.00543763622	-0.00547670876	-0.00546999084	-0.00544770158	-0.00540025398	-0.00534918707	-0.00528583155	-0.00522521016	-0.00516021136	-0.00510106394	-0.00504245166	-0.00499091469	-0.00494300219	-0.00490230164	-0.00486717648	-0.00483876971	-0.00481721177	-0.00480151458	-0.00479352793	-0.0047903439	-0.00479543711	-0.0048040967	-0.00482139292	-0.00484082756	-0.00486911623	-0.00489792283	-0.00493564351	-0.00497202177	-0.00501719786	-0.00505882794	-0.00510886319	-0.00515263607	-0.00520400432	-0.00524576181	-0.00529370142	-0.00532775857	-0.00536566627
0.00817077524	0.0060279385	0.00388369822	0.00167504867	-0.000186144814	-0.00175886916	-0.0029912019	-0.00391840114	-0.00461083449	-0.00508028578	-0.0054123722	-0.00560354783	-0.0057232953	-0.00576056542	-0.00576560997	-0.00572509483	-0.00567407481	-0.00559980264	-0.00552636393	-0.00544285009	-0.0053656561	-0.00528611033	-0.00521520283	-0.00514653727	-0.00508710917	-0.00503271308	-0.00498723345	-0.00494851836	-0.00491791417	-0.00489520739	-0.00487955299	-0.00487256404	-0.00487143655	-0.00487950609	-0.00489212575	-0.0049143315	-0.00493965254	-0.00497487054	-0.00501163422	-0.00505849127	-0.00510510894	-0.00516189422	-0.00521632574	-0.00528079224	-0.00534031592	-0.00540940577	-0.00547036889	-0.00553992412	-0.00559724686	-0.00566137934
0.0111975361	0.00792245072	0.00486945644	0.00195586017	-0.000385002197	-0.00222536404	-0.0036108076	-0.00457752462	-0.00527014781	-0.00569458173	-0.00597646551	-0.00610479793	-0.00616806585	-0.00614873432	-0.00610560991	-0.00602048874	-0.00593223364	-0.00582468535	-0.00572369101	-0.00561603559	-0.00551897725	-0.00542229372	-0.00533741507	-0.0052569051	-0.00518800723	-0.00512581061	-0.00507435625	-0.00503101323	-0.00499724226	-0.00497250319	-0.00495604451	-0.00494926289	-0.00494943021	-0.00495975251	-0.00497564559	-0.0050020918	-0.00503266844	-0.00507418586	-0.00511831146	-0.00517371114	-0.00523002469	-0.00529788846	-0.00536467653	-0.00544315127	-0.00551813423	-0.00560470109	-0.00568480393	-0.00577600438	-0.00585688243	-0.00594771487
0.0151313547	0.0102255611	0.00592772345	0.00212521258	-0.000791303244	-0.00291041539	-0.00443883733	-0.00541012052	-0.00607136723	-0.00641801392	-0.00662418393	-0.00666834265	-0.0066591335	-0.00657100501	-0.00647060833	-0.00633429189	-0.00620381488	-0.00605947022	-0.00592815807	-0.00579439162	-0.00567584195	-0.00556082235	-0.00546092109	-0.00536775495	-0.00528863313	-0.00521802413	-0.00516000454	-0.00511151787	-0.00507406526	-0.00504680543	-0.00502904416	-0.00502198541	-0.00502296281	-0.00503506389	-0.00505377874	-0.00508401331	-0.0051194251	-0.00516681075	-0.00521790273	-0.00528144536	-0.00534711591	-0.00542573032	-0.00550465676	-0.0055969495	-0.00568737145	-0.00579145412	-0.00589096696	-0.00600420246	-0.00610936544	-0.00622785551
0.0206195571	0.0127147177	0.00640273388	0.00152379913	-0.00199847168	-0.00426904778	-0.00581505974	-0.00666049528	-0.00718735536	-0.00737509426	-0.00744458221	-0.0073609031	-0.00724663107	-0.00706709625	-0.00689227745	-0.00669280896	-0.00651075346	-0.00632292209	-0.0061558541	-0.00599193816	-0.00584845999	-0.00571241755	-0.00559510909	-0.00548732497	-0.00539618002	-0.00531560873	-0.00524956148	-0.00519462494	-0.00515223754	-0.00512130215	-0.00510110864	-0.0050926893	-0.00509341092	-0.0051062393	-0.00512673717	-0.00515973405	-0.00519896659	-0.00525120238	-0.00530825688	-0.00537890201	-0.00545290227	-0.00554118642	-0.00563120227	-0.00573621835	-0.00584104448	-0.00596157105	-0.0060795188	-0.006213781	-0.00634239079	-0.00648769923
0.0277034506	0.0154552853	0.00638387636	0.000254655828	-0.00390143916	-0.00620288394	-0.0076536843	-0.00825602914	-0.00855890907	-0.00851808868	-0.00839970938	-0.00815240148	-0.00790672134	-0.00761809354	-0.00735550332	-0.00708391083	-0.00684321848	-0.00660702832	-0.00640018472	-0.00620322179	-0.00603228539	-0.00587327407	-0.00573677237	-0.00561290439	-0.00550834626	-0.00541660536	-0.00534135656	-0.00527890946	-0.00523054423	-0.00519495917	-0.00517136398	-0.00516064013	-0.00516016692	-0.00517278421	-0.00519413044	-0.0052289582	-0.00527108737	-0.00532723965	-0.00538933938	-0.00546613188	-0.00554752665	-0.00564448892	-0.0057446418	-0.00586138276	-0.00597968964	-0.00611570902	-0.00625126252	-0.00640569844	-0.00655710972	-0.00672860611
0.0350787697	0.0159837189	0.00323264068	-0.00352054134	-0.00770897257	-0.00945169123	-0.0103742867	-0.0104418616	-0.010316711	-0.00992450794	-0.00953272175	-0.00907184371	-0.00865913505	-0.00824013124	-0.00787380498	-0.00751989543	-0.00721238027	-0.00692211068	-0.00667059751	-0.00643686353	-0.00623511171	-0.00605039807	-0.00589217045	-0.00575006833	-0.00563005984	-0.00552535145	-0.00543917208	-0.0053676178	-0.00531170799	-0.00526998565	-0.00524151769	-0.00522707121	-0.00522400629	-0.00523503841	-0.00525584931	-0.00529112667	-0.00533474877	-0.0053933626	-0.00545903757	-0.00554044936	-0.00562768708	-0.00573169503	-0.00584032891	-0.00596701676	-0.00609697858	-0.00624649817	-0.00639764836	-0.00657007592	-0.00674210569	-0.00693739512
0.000614880869	0.000621545628	0.000660184399	0.000696974418	0.000731888435	0.000760170003	0.000781307593	0.000795714712	0.000802821126	0.000803842171	0.000798132697	0.000787020398	0.000769753943	0.000747685463	0.000719952457	0.000687986422	0.00065080794	0.00060997774	0.000564395561	0.000515738016	0.000462782653	0.000407308912	0.000347974651	0.000286664747	0.000221919917	0.000155724097	8.6505325e-05	1.63523634e-05	-5.64045794e-05	-0.000129592584	-0.000204987051	-0.000280317622	-0.000357460696	-0.000434039207	-0.000512023273	-0.000588961943	-0.000666902803	-0.000743332892	-0.000820356647	-0.000895401489	-0.000970625453	-0.00104340395	-0.00111592293	-0.00118552724	-0.00125441437	-0.00131992116	-0.00138423701	-0.00144470859	-0.00150350542	-0.00155800509
0.000723930998	0.00070123544	0.000708140386	0.000719523115	0.000735234577	0.000748369783	0.000758483778	0.000764148758	0.000764824106	0.00076075655	0.000751313401	0.000737331535	0.000718072473	0.000694627416	0.000666137391	0.000633885131	0.000596883909	0.000556601188	0.000511921743	0.000464456012	0.000412968285	0.000359185801	0.000301758041	0.000242524656	0.00018002054	0.000116197445	4.9475946e-05	-1.80773243e-05	-8.81512145e-05	-0.000158578651	-0.000231153642	-0.000303610689	-0.0003778391	-0.000451478687	-0.000526500605	-0.000600475078	-0.000675449366	-0.000748924495	-0.000823013071	-0.000895142173	-0.000967485753	-0.00103741591	-0.00110713635	-0.00117399484	-0.00124019864	-0.00130309587	-0.00136488236	-0.00142292088	-0.00147938423	-0.00153166221
0.000796821132	0.000757322019	0.00074297276	0.000736215995	0.000736869076	0.000737639038	0.000738135055	0.000735963544	0.000730607584	0.000721669945	0.000708525236	0.00069163798	0.000670271879	0.000645308342	0.000615883309	0.00058315153	0.000546116762	0.000506156687	0.000462144232	0.000415626928	0.000365354404	0.000313010199	0.000257227778	0.000199814753	0.000139289184	7.75832637e-05	1.31002197e-05	-5.210735e-05	-0.000119748234	-0.000187660836	-0.000257658472	-0.000327480149	-0.000399032188	-0.000469963163	-0.000542256661	-0.000613490274	-0.000685720717	-0.000756454356	-0.000827812135	-0.000897227181	-0.000966880093	-0.00103415119	-0.00110125228	-0.00116554012	-0.00122923213	-0.00128968442	-0.00134910516	-0.00140486637	-0.00145915128	-0.00150935991
0.000834879233	0.000791253298	0.000766184803	0.000748634991	0.000738438701	0.000729697597	0.000722047731	0.000713011938	0.000702081766	0.000688553079	0.000671794477	0.000652022602	0.000628486102	0.000601911088	0.000571416535	0.000538054901	0.00050081485	0.000460990509	0.000417443905	0.000371663041	0.000322382473	0.000271249675	0.000216875176	0.000161046686	0.000102255875	4.24264049e-05	-2.00644385e-05	-8.31695242e-05	-0.00014861967	-0.00021425642	-0.000281915026	-0.000349335758	-0.000418449449	-0.000486901557	-0.00055670444	-0.000625423384	-0.000695140333	-0.000763351566	-0.00083219418	-0.000899106185	-0.000966273069	-0.00103108771	-0.00109576665	-0.00115767672	-0.00121904819	-0.00127724033	-0.0013344812	-0.00138814425	-0.00144043192	-0.00148875192
0.000856432886	0.000811313164	0.00077944571	0.000754442917	0.000736140963	0.000719999238	0.000705671903	0.000690851697	0.00067503638	0.000657399537	0.000637305243	0.000614820909	0.00058918225	0.000561003312	0.000529389768	0.000495309735	0.00045774073	0.000417906909	0.00037465926	0.000329433638	0.000280951965	0.000230828224	0.000177655882	0.000123201743	6.59351955e-05	7.76803388e-06	-5.29459943e-05	-0.000114164326	-0.00017764176	-0.000241219696	-0.000306757942	-0.000371994059	-0.000438882458	-0.000505065583	-0.000572579119	-0.000638980455	-0.000706372361	-0.000772245767	-0.000838755741	-0.000903341682	-0.000968201565	-0.00103073243	-0.00109316343	-0.00115286426	-0.00121208042	-0.00126817357	-0.00132339024	-0.00137510606	-0.00142554313	-0.00147211507
0.000863243897	0.000819232651	0.000784546122	0.000755481743	0.000731880315	0.000710510196	0.000691034978	0.00067157203	0.000651622763	0.000630420237	0.000607324753	0.000582353905	0.000554731282	0.000525006007	0.000492269864	0.000457426779	0.000419443191	0.000379489049	0.000336404084	0.000291581753	0.00024373405	0.000194441761	0.000142288832	8.90174522e-05	3.30815695e-05	-2.36222089e-05	-8.27608014e-05	-0.000142296442	-0.000204009461	-0.000265737737	-0.000329369245	-0.000392633151	-0.000457509299	-0.000521632801	-0.000587061886	-0.000651344513	-0.000716608378	-0.000780335378	-0.000844708376	-0.000907156424	-0.000969903823	-0.00103033669	-0.00109070955	-0.00114838436	-0.00120562962	-0.00125980384	-0.0013131744	-0.00136311549	-0.00141187433	-0.0014568636
0.000862529755	0.000819877044	0.000783598463	0.000751794953	0.000724302334	0.000698926865	0.000675331984	0.000652055299	0.000628598254	0.000604311936	0.000578551693	0.00055133519	0.000521876633	0.000490689653	0.000456854321	0.00042123307	0.000382778512	0.000342624251	0.00029959496	0.000255053934	0.000207699132	0.000159086675	0.000107786059	5.55212054e-05	7.31673628e-07	-5.4697565e-05	-0.000112450037	-0.000170494625	-0.000230632359	-0.00029070269	-0.000352614953	-0.000414094092	-0.000477142025	-0.00053938764	-0.000602911112	-0.000665253554	-0.000728566477	-0.000790322003	-0.000852730422	-0.000913207746	-0.000974007042	-0.00103250114	-0.00109097342	-0.00114677404	-0.00120219983	-0.00125459871	-0.00130626635	-0.00135456836	-0.0014017825	-0.0014453129
0.000855801428	0.000814875384	0.000778327092	0.000745190593	0.00071529612	0.000687209815	0.000660591588	0.000634395633	0.0006081217	0.000581294582	0.000553266046	0.000524099958	0.000493005019	0.000460489002	0.000425622912	0.00038924926	0.000350306822	0.000309908223	0.000266860446	0.000222506922	0.000175529426	0.000127466193	7.68728235e-05	2.54573771e-05	-2.83514746e-05	-8.26812166e-05	-0.000139225553	-0.000195962449	-0.000254707138	-0.000313304594	-0.000373681034	-0.000433559979	-0.000494963681	-0.00055551458	-0.000617316088	-0.000677901996	-0.000739448679	-0.000799414396	-0.000860040433	-0.00091872319	-0.000977752431	-0.00103447979	-0.00109122529	-0.00114531771	-0.00119909328	-0.00124987712	-0.00130000691	-0.00134682621	-0.00139265465	-0.00143487279
0.000845659327	0.00080623948	0.000769696412	0.000735678156	0.00070401053	0.000673829958	0.000644794137	0.000616208651	0.000587570665	0.000558576757	0.000528570757	0.000497679955	0.000465101176	0.000431361536	0.000395517034	0.000358411656	0.000318964518	0.000278280467	0.000235144061	0.000190893859	0.000144186536	9.65590699e-05	4.6540759e-05	-4.15896295e-06	-5.71364498e-05	-0.000110515774	-0.000166014368	-0.000221605615	-0.000279128037	-0.000336420799	-0.000395433396	-0.000453881876	-0.000513813424	-0.000572838779	-0.0006330901	-0.00069208567	-0.000752031807	-0.000810368516	-0.000869368415	-0.000926411723	-0.000983818945	-0.00103892717	-0.00109408526	-0.00114660667	-0.00119886108	-0.00124815635	-0.00129686687	-0.00134231723	-0.00138686472	-0.00142787085
0.000833587807	0.000795569899	0.000759408301	0.000725051883	0.000692329177	0.000660753292	0.000629986182	0.000599614707	0.000569135603	0.000538411675	0.000506777368	0.000474440104	0.000440582949	0.000405772549	0.000369047472	0.000331270668	0.000291338747	0.000250362244	0.000207099734	0.000162897317	0.000116378503	6.90952954e-05	1.9537704e-05	-3.05643468e-05	-8.28466594e-05	-0.000135412835	-0.000190017979	-0.000244617438	-0.000301083742	-0.000357237101	-0.000415057942	-0.000472244756	-0.000530878445	-0.000588548382	-0.000647424351	-0.000704998423	-0.000763514261	-0.000820388392	-0.000877927619	-0.000933494904	-0.000989438884	-0.00104308497	-0.00109681039	-0.00114791244	-0.00119879456	-0.00124674532	-0.00129417662	-0.00133839219	-0.00138178733	-0.00142170703
0.000820070133	0.000783175804	0.00074736413	0.000712777826	0.000679246035	0.000646561301	0.000614385875	0.000582534374	0.000550499072	0.000518290691	0.000485232459	0.000451616762	0.000416609331	0.000380822851	0.00034327267	0.000304851623	0.00026442786	0.000223134567	0.000179697614	0.000135480038	8.90690448e-05	4.20378777e-05	-7.16401325e-06	-5.67803562e-05	-0.00010848902	-0.000160367525	-0.000214214304	-0.000267956968	-0.000323511973	-0.000378667639	-0.000435447275	-0.00049152012	-0.000549008307	-0.000605473045	-0.000663122633	-0.000719421929	-0.00077665285	-0.000832208985	-0.000888433009	-0.000942665622	-0.000997286733	-0.00104960433	-0.00110202597	-0.0011518348	-0.00120146144	-0.00124818332	-0.00129443883	-0.00133752151	-0.00137985483	-0.00141877498
0.000806614558	0.000770676734	0.00073528968	0.000700680101	0.000666676006	0.000633254735	0.000600075732	0.000567125062	0.000533890409	0.00050050787	0.000466291463	0.000431619937	0.000395642083	0.000359020895	0.000320747016	0.000281750398	0.000240866778	0.000199264505	0.000155632683	0.000111361816	6.50003251e-05	1.81493543e-05	-3.07847602e-05	-8.00129793e-05	-0.000131258892	-0.000182566235	-0.000235783057	-0.000288797896	-0.000343581287	-0.000397878732	-0.000453767061	-0.00050887511	-0.000565372901	-0.000620785038	-0.000677362672	-0.000732539964	-0.000788640268	-0.000843030228	-0.000898091752	-0.00095113805	-0.00100458667	-0.00105572001	-0.00110698164	-0.0011556363	-0.00120414308	-0.00124976781	-0.00129497281	-0.00133704568	-0.00137843244	-0.00141646338
0.000792675939	0.000757441743	0.000722358015	0.000687702403	0.000653298965	0.000619259633	0.000585237017	0.000551353003	0.000517087518	0.00048268419	0.000447446678	0.00041183157	0.000374972398	0.000337581409	0.000298626234	0.000259073449	0.000217728968	0.000175796575	0.000131932876	8.75566905e-05	4.11806342e-05	-5.56841954e-06	-5.43227782e-05	-0.000103261898	-0.000154151085	-0.000205001193	-0.00025770577	-0.000310116179	-0.000364251276	-0.000417817984	-0.000472943497	-0.000527216428	-0.000582855611	-0.000637345187	-0.000692983859	-0.000747170564	-0.00080227559	-0.000855630283	-0.000909661572	-0.00096164753	-0.00101405239	-0.0010641224	-0.00111434757	-0.00116196114	-0.00120946435	-0.00125409603	-0.00129835677	-0.00133951299	-0.0013800442	-0.00141726347
0.000779820071	0.000745141917	0.000710345372	0.000675717687	0.00064108072	0.000606626939	0.000572002461	0.000537426377	0.000502370189	0.000467166147	0.00043110862	0.000394721123	0.000357124083	0.000319075548	0.000279523874	0.000239471564	0.000197701696	0.000155449842	0.000111347405	6.68382684e-05	2.04035324e-05	-2.6304511e-05	-7.49514749e-05	-0.000123686948	-0.00017431323	-0.00022481097	-0.000277114381	-0.000329040949	-0.0003826504	-0.000435614494	-0.000490107196	-0.000543677691	-0.000598594512	-0.000652299074	-0.000707140673	-0.00076047745	-0.000814732732	-0.000867193305	-0.000920339065	-0.000971402025	-0.00102290378	-0.00107204204	-0.00112136696	-0.00116806367	-0.00121469405	-0.00125845061	-0.00130189105	-0.00134223944	-0.00138202684	-0.00141852975
0.00076695319	0.000732613682	0.000697965327	0.000663292333	0.000628414596	0.00059357448	0.000558412593	0.000523222091	0.000487465199	0.000451548451	0.000414756279	0.00037766805	0.000339390874	0.000300726799	0.000260605394	0.000220064426	0.000177867116	0.000135277375	9.09030085e-05	4.62148366e-05	-3.3681843e-07	-4.70713634e-05	-9.56868383e-05	-0.000144302093	-0.000194756907	-0.000244999766	-0.000297005878	-0.000348558817	-0.000401758214	-0.000454239754	-0.000508220889	-0.00056121228	-0.000615530035	-0.000668574104	-0.000722745822	-0.000775356477	-0.000828886458	-0.000880571824	-0.00093295086	-0.00098320508	-0.00103391704	-0.00108223246	-0.00113076605	-0.00117664792	-0.00122250784	-0.00126548278	-0.00130819645	-0.00134781776	-0.00138694147	-0.00142279392
0.000755714104	0.000721601543	0.000687063489	0.000652367839	0.000617335875	0.000582225696	0.000546676636	0.000511027329	0.000474733467	0.000438259429	0.000400879708	0.000363219649	0.000324372672	0.000285181308	0.000244558483	0.000203576665	0.000160981914	0.000118065726	7.34121369e-05	2.85232172e-05	-1.81834761e-05	-6.49940696e-05	-0.000113642899	-0.000162212413	-0.000212582931	-0.000262664948	-0.000314475959	-0.000365764306	-0.00041867012	-0.000470790954	-0.000524386813	-0.000576927277	-0.000630776528	-0.000683291048	-0.000736926799	-0.000788943104	-0.00084188095	-0.000892920469	-0.00094466285	-0.000994234815	-0.00104428419	-0.00109189964	-0.00113976501	-0.00118494855	-0.00123015409	-0.00127245518	-0.00131454918	-0.00135353866	-0.00139209424	-0.0014273792
0.000744631271	0.000710574132	0.000676025163	0.000641224964	0.000605995679	0.000570603191	0.00053468156	0.000498601274	0.000461808632	0.000424817085	0.000386889181	0.000348695129	0.00030931032	0.000269614668	0.000228500794	0.000187080159	0.000144075559	0.000100813323	5.5846612e-05	1.07152073e-05	-3.61992895e-05	-8.31434037e-05	-0.000131892225	-0.000180490251	-0.000230860601	-0.000280870841	-0.000332583547	-0.000383703268	-0.000436419031	-0.000488282994	-0.000541604748	-0.000593804615	-0.00064729964	-0.000699397372	-0.00075261142	-0.000804147953	-0.000856608265	-0.00090711507	-0.000958334256	-0.00100733399	-0.00105682934	-0.0011038498	-0.0011511471	-0.00119572941	-0.00124037097	-0.0012820844	-0.00132363778	-0.00136206958	-0.00140012469	-0.00143490112
0.000735415861	0.000701356465	0.000666782472	0.000631899944	0.000596526894	0.000560928582	0.000524730225	0.000488325441	0.000451147833	0.000413747726	0.000375372262	0.000336735498	0.000296891285	0.00025675982	0.000215208532	0.000173390181	0.000129995657	8.63961528e-05	4.11043682e-05	-4.29153908e-06	-5.14524949e-05	-9.85779467e-05	-0.000147489509	-0.000196186819	-0.000246640513	-0.00029666743	-0.000348380617	-0.000399430859	-0.000452064361	-0.000503780054	-0.000556944007	-0.000608920909	-0.000662184137	-0.000713986976	-0.000766903111	-0.000818083717	-0.000870189256	-0.000920286832	-0.000971104275	-0.00101965313	-0.00106871311	-0.00111525562	-0.00116209719	-0.00120619018	-0.00125037304	-0.00129160094	-0.00133270715	-0.00137067196	-0.00140830964	-0.00144265519
0.000726355405	0.000692169685	0.000657473817	0.000622435696	0.000586868279	0.000551032903	0.000514546635	0.000477816766	0.00044026561	0.000402471163	0.000363663346	0.00032459563	0.000284300369	0.000243736175	0.000201745449	0.000159521222	0.00011571984	7.17592316e-05	2.61091827e-05	-1.95915417e-05	-6.70503055e-05	-0.000114415263	-0.000163557273	-0.00021242407	-0.000263038448	-0.000313160937	-0.000364960235	-0.000416029044	-0.000468673648	-0.000520334311	-0.000573439612	-0.000625291659	-0.000678427389	-0.000730038295	-0.000782762834	-0.000833692337	-0.000885550952	-0.000935345756	-0.000985870499	-0.00103407403	-0.00108280445	-0.00112896898	-0.00117545483	-0.00121915157	-0.0012629673	-0.00130379296	-0.00134453085	-0.00138209942	-0.00141938553	-0.00145335633
0.000719259928	0.000684940415	0.000650136447	0.000614973848	0.000579260628	0.000543250552	0.000506550828	0.000469574866	0.000431730925	0.000393622156	0.000354457003	0.000315027737	0.000274341447	0.000233394688	0.000191000291	0.000148394555	0.000104195929	5.98721525e-05	1.38485704e-05	-3.21853933e-05	-7.99840241e-05	-0.000127640372	-0.000177074676	-0.00022617801	-0.000277028818	-0.000327327677	-0.000379302524	-0.000430484815	-0.000483242393	-0.000534953574	-0.000588110171	-0.000639949954	-0.000693075116	-0.000744612414	-0.000797265997	-0.000848065322	-0.00089979869	-0.000949411062	-0.000999763127	-0.00104773735	-0.00109625227	-0.00114214844	-0.0011883875	-0.00123179085	-0.00127534032	-0.00131585618	-0.0013563168	-0.00139357062	-0.00143058343	-0.00146424959
0.00071223032	0.000677679305	0.000642683009	0.000607329403	0.000571422317	0.000535200057	0.000498263639	0.000461026683	0.000422886202	0.000384461688	0.000344942921	0.00030515261	0.000264074781	0.000222740816	0.000179935767	0.000136933461	9.23175562e-05	4.76021073e-05	1.17022327e-06	-4.52399419e-05	-9.34272117e-05	-0.000141430725	-0.00019121927	-0.00024062429	-0.000291780766	-0.000342329449	-0.000394558603	-0.000445938352	-0.000498898306	-0.000550751683	-0.000604054227	-0.000655978242	-0.000709193825	-0.000760756948	-0.00081344361	-0.000864211627	-0.000915923337	-0.000965451284	-0.00101573188	-0.00106357207	-0.00111197085	-0.00115769228	-0.00120378232	-0.00124698058	-0.00129035349	-0.00133063895	-0.00137090291	-0.00140791197	-0.00144471975	-0.00147813833
0.000707188274	0.000672431709	0.000637276605	0.000601775191	0.000565727019	0.000529353343	0.000492247859	0.000454819627	0.000416452017	0.000377778786	0.000337969101	0.000297873494	0.000256450515	0.000214764703	0.000171571951	0.00012818429	8.31500855e-05	3.8029005e-05	-8.83613009e-06	-5.56574385e-05	-0.000104276378	-0.00015267769	-0.00020288008	-0.000252654795	-0.000304193555	-0.000355077038	-0.00040765239	-0.000459327818	-0.000512592932	-0.000564695026	-0.000618253368	-0.000670373242	-0.000723792986	-0.000775496409	-0.000828332484	-0.000879183664	-0.00093099074	-0.000980547192	-0.00103087136	-0.00107868817	-0.00112708403	-0.00117273748	-0.00121878439	-0.00126187441	-0.00130516714	-0.00134531023	-0.00138546673	-0.00142230888	-0.00145898938	-0.00149222517
0.000702035136	0.000666991498	0.000631610747	0.000595907628	0.000559677563	0.000523122073	0.000485825652	0.000448192458	0.000409590262	0.000370662218	0.000330555621	0.000290147323	0.000248368614	0.00020631963	0.000162722983	0.000118930767	7.34511194e-05	2.78916739e-05	-1.94458708e-05	-6.67198196e-05	-0.000115815368	-0.000164662678	-0.000215332469	-0.000265536993	-0.000317524795	-0.000368815653	-0.000421815232	-0.00047386649	-0.000527520839	-0.000579957631	-0.000633861923	-0.000686268752	-0.000739987265	-0.000791926195	-0.000845012088	-0.000896045404	-0.000948049953	-0.000997733259	-0.00104820197	-0.00109609251	-0.00114458434	-0.00119026353	-0.00123636053	-0.00127942937	-0.0013227302	-0.00136281027	-0.00140293884	-0.00143968254	-0.00147630283	-0.00150941242
0.000698822482	0.000663542792	0.000627996655	0.000592159065	0.000555816623	0.000519153453	0.000481737571	0.000443971436	0.000405200922	0.000366079198	0.000325727113	0.000285049057	0.000242945072	0.00020055591	0.000156565705	0.000112370644	6.64347399e-05	2.04174691e-05	-2.74233568e-05	-7.51879236e-05	-0.000124809869	-0.000174160887	-0.000225366419	-0.000276078158	-0.000328600985	-0.000380390977	-0.000433912809	-0.000486440079	-0.000540588748	-0.00059346544	-0.00064782453	-0.000700626368	-0.000754754776	-0.000807041193	-0.000860491258	-0.000911820213	-0.000964135417	-0.00101405721	-0.00106478287	-0.00111285792	-0.00116155436	-0.00120736278	-0.0012536114	-0.00129675454	-0.00134015828	-0.00138026312	-0.00142044902	-0.00145717112	-0.00149380604	-0.00152685311
0.000695235611	0.000659667119	0.000623915384	0.000587912243	0.000551434474	0.000514646193	0.000477098117	0.000439189334	0.000400240768	0.000360918666	0.000320312876	0.000279356433	0.000236913482	0.000194168401	0.000149760625	0.000105137164	5.87134436e-05	1.22057958e-05	-3.61773321e-05	-8.44728666e-05	-0.000134670926	-0.000184577556	-0.000236379046	-0.000287660999	-0.000340788156	-0.000393146506	-0.000447263249	-0.000500339707	-0.000555059954	-0.000608454597	-0.00066335157	-0.000716632673	-0.000771260615	-0.000823985779	-0.000877893993	-0.000929614539	-0.000982339025	-0.0010325991	-0.00108368385	-0.00113204337	-0.00118104418	-0.00122707742	-0.00127357225	-0.00131688141	-0.00136047688	-0.00140069057	-0.00144101517	-0.00147779038	-0.00151451108	-0.00154755796
0.000693499016	0.000657728245	0.000621862422	0.000585786301	0.000549266202	0.000512440162	0.000474840693	0.000436862819	0.000397801708	0.000358336846	0.00031752523	0.000276328662	0.000233572213	0.000190485523	0.00014566078	0.000100599866	5.36671461e-05	6.63965226e-06	-4.23283232e-05	-9.12046237e-05	-0.000142041349	-0.000192573137	-0.000245051715	-0.000296988572	-0.000350813614	-0.000403832982	-0.000458644514	-0.000512369635	-0.000567767286	-0.000621787533	-0.000677335752	-0.00073121065	-0.000786457225	-0.000839738684	-0.000894222849	-0.000946450647	-0.000999700279	-0.00105041137	-0.00110196563	-0.00115071521	-0.00120012555	-0.00124648501	-0.00129332818	-0.00133689871	-0.00138077884	-0.00142118595	-0.00146173179	-0.00149863606	-0.00153551685	-0.00156862833
0.000691114653	0.000655111268	0.000619107121	0.00058293967	0.000546364576	0.000509493361	0.000471838834	0.000433788095	0.000394609531	0.000354996615	0.000313971859	0.000272528285	0.000229447327	0.000186004946	0.000140743709	9.52215718e-05	4.77518037e-05	1.72390378e-07	-4.94182693e-05	-9.89183495e-05	-0.00015044459	-0.000201657306	-0.000254875268	-0.000307531571	-0.000362122072	-0.000415871743	-0.000471450507	-0.000525898616	-0.000582051692	-0.000636778555	-0.000693063885	-0.00074761996	-0.000803575658	-0.000857502563	-0.000912653919	-0.000965479606	-0.00101934846	-0.00107060505	-0.00112272694	-0.00117196399	-0.00122188624	-0.00126867056	-0.00131596326	-0.0013598903	-0.00140415031	-0.00144484198	-0.00148569895	-0.00152281812	-0.00155994123	-0.00159319232
0.000690494052	0.000654380779	0.000618357382	0.000582211849	0.000545690355	0.000508872077	0.000471252164	0.000433208892	0.000393985168	0.00035428365	0.000313092814	0.000271434197	0.000228046148	0.000184254031	0.000138549863	9.25483949e-05	4.45091123e-05	-3.66365033e-06	-5.3932246e-05	-0.0001041194	-0.000156410506	-0.000208385225	-0.000262431853	-0.00031589821	-0.000371352149	-0.000425932322	-0.000482387552	-0.000537669482	-0.000594696507	-0.000650247776	-0.000707393381	-0.000762751418	-0.000819537237	-0.000874224833	-0.000930160001	-0.000983695773	-0.00103829919	-0.00109021093	-0.0011430135	-0.00119284562	-0.0012433906	-0.001290706	-0.00133855502	-0.0013829396	-0.00142767949	-0.00146874911	-0.00151000796	-0.00154742276	-0.00158486403	-0.00161831875
0.00068888996	0.000652654135	0.000616611082	0.000580488423	0.000544022249	0.000507259625	0.000469677086	0.00043164361	0.00039237513	0.000352583362	0.000311220993	0.000269340084	0.000225633802	0.000181476604	0.000135309065	8.88056575e-05	4.01697224e-05	-8.62655296e-06	-5.96085217e-05	-0.000110523105	-0.000163624322	-0.000216409183	-0.000271335267	-0.000325665653	-0.000382043315	-0.000437517584	-0.000494920842	-0.000551113214	-0.000609097082	-0.000665557973	-0.000723651265	-0.000779898786	-0.000837603928	-0.000893143359	-0.000949956499	-0.0010042962	-0.00105973004	-0.00111239302	-0.00116597559	-0.00121650523	-0.00126777843	-0.00131573243	-0.00136424872	-0.00140919908	-0.00145452885	-0.00149607929	-0.00153783926	-0.00157564032	-0.00161348576	-0.0016472226
0.000688941296	0.000652743624	0.000616834953	0.000580877776	0.000544598273	0.000508009695	0.000470569337	0.000432634357	0.000393392767	0.000353566534	0.000312072634	0.000269994886	0.000225980125	0.000181453518	0.000134801943	8.77657971e-05	3.84877918e-05	-1.0986505e-05	-6.27504583e-05	-0.000114467988	-0.000168466176	-0.000222150715	-0.000278055103	-0.000333350257	-0.000390762611	-0.000447243591	-0.000505716391	-0.000562939111	-0.000622006399	-0.000679498641	-0.000738664272	-0.000795920507	-0.000854666887	-0.000911176776	-0.000968989519	-0.00102425164	-0.00108063793	-0.00113417138	-0.0011886563	-0.00124000159	-0.00129212058	-0.00134082593	-0.0013901198	-0.0014357413	-0.00148176543	-0.00152389328	-0.00156624713	-0.00160451486	-0.00164284098	-0.00167692446
0.000687620749	0.000651480675	0.000615729183	0.000579958599	0.000543885145	0.000507487293	0.000470200274	0.000432374629	0.000393165174	0.000353307782	0.000311677571	0.000269395559	0.000225058844	0.000180146426	0.000132987298	8.53927371e-05	3.54391873e-05	-1.47457035e-05	-6.73303532e-05	-0.000119890567	-0.000174829768	-0.000229458687	-0.000286389719	-0.000342698163	-0.000401199134	-0.000458745253	-0.000518352765	-0.000576673568	-0.000636895784	-0.000695493397	-0.0007558093	-0.000814157117	-0.000874032243	-0.000931605196	-0.000990513921	-0.00104679883	-0.0011042415	-0.00115875146	-0.00121424482	-0.00126651357	-0.00131958551	-0.00136915305	-0.00141933718	-0.00146574669	-0.00151258211	-0.00155540346	-0.00159846504	-0.00163730753	-0.00167621725	-0.00171074197
0.000687842265	0.000651967874	0.00061656756	0.000581157997	0.000545444913	0.000509374019	0.000472358082	0.000434739096	0.000395637791	0.000355805699	0.000314073561	0.000271605745	0.000226945752	0.000181630457	0.000133926119	8.57239563e-05	3.50282127e-05	-1.59416048e-05	-6.94356186e-05	-0.000122931985	-0.000178917827	-0.000234596964	-0.000292672196	-0.00035010989	-0.000409825842	-0.000468560861	-0.000529433124	-0.000588977208	-0.000650480099	-0.000710304917	-0.000771895647	-0.000831458098	-0.000892591388	-0.000951354848	-0.00101149325	-0.00106893158	-0.00112756375	-0.00118318022	-0.00123981021	-0.00129312506	-0.00134726881	-0.00139780901	-0.00144899141	-0.00149629108	-0.00154403645	-0.00158764182	-0.00163150213	-0.001671004	-0.00171058219	-0.00174562466
0.000686304452	0.000650735314	0.000615723395	0.000580713113	0.000545397698	0.000509687223	0.000472968865	0.000435580605	0.000396605172	0.000356810212	0.000314977739	0.000272320224	0.000227321711	0.000181587656	0.000133316559	8.44809623e-05	3.3008537e-05	-1.8785017e-05	-7.32335828e-05	-0.000127711925	-0.000184793412	-0.000241572961	-0.000300845946	-0.000359468526	-0.000420454407	-0.000480437485	-0.00054262982	-0.000603456838	-0.000666300095	-0.000727416314	-0.000790350635	-0.000851203842	-0.000913677384	-0.000973720533	-0.00103518629	-0.00109388271	-0.00115381543	-0.00121065532	-0.00126854089	-0.00132302094	-0.00137835473	-0.00142998368	-0.00148227974	-0.00153058626	-0.00157936308	-0.00162387762	-0.00166866891	-0.0017089623	-0.00174934326	-0.00178503003
0.000686240745	0.000651219878	0.000616822036	0.000582415575	0.000547680445	0.000512489314	0.00047620254	0.000439153667	0.000400384848	0.000360683498	0.000318779935	0.000275940645	0.000230586462	0.00018439876	0.000135504142	8.59630381e-05	3.36235648e-05	-1.90922701e-05	-7.46060973e-05	-0.000130182121	-0.000188485013	-0.00024649612	-0.000307106151	-0.000367053423	-0.000429451347	-0.000490822073	-0.00055447238	-0.00061671802	-0.00068103851	-0.000743579334	-0.000807991413	-0.000870266305	-0.000934213385	-0.000995666118	-0.00105859328	-0.00111867843	-0.00118004413	-0.00123823612	-0.00129750619	-0.00135327424	-0.00140992206	-0.00146275801	-0.00151628578	-0.00156570874	-0.00161562947	-0.00166115976	-0.00170699218	-0.00174817892	-0.00178946632	-0.0018258888
0.000683964086	0.000649541869	0.00061581588	0.000582073919	0.000547982523	0.000513364457	0.000477554702	0.000440879746	0.000402342907	0.00036275405	0.00032079195	0.000277772964	0.000232055309	0.000185399363	0.000135858321	8.55841347e-05	3.23453397e-05	-2.13303063e-05	-7.79507517e-05	-0.000134667469	-0.000194236601	-0.000253529084	-0.000315529115	-0.000376860466	-0.000440729355	-0.000503547849	-0.000568710951	-0.000632434901	-0.000698289122	-0.000762318404	-0.000828271218	-0.00089203575	-0.000957528278	-0.00102046979	-0.00108494554	-0.0011465181	-0.00120942398	-0.00126908514	-0.00132986405	-0.00138705204	-0.00144515142	-0.00149933642	-0.00155424105	-0.00160492585	-0.00165614005	-0.00170283523	-0.00174986284	-0.00179209382	-0.0018344442	-0.00187175275
0.000683092513	0.000649546427	0.000616758081	0.000583922539	0.000550694796	0.000516835391	0.000481654432	0.000445470101	0.000407247709	0.000367823056	0.000325823847	0.000282616745	0.000236499329	0.000189315535	0.000139047098	8.79430376e-05	3.36924033e-05	-2.10693781e-05	-7.89344409e-05	-0.000136936966	-0.000197922853	-0.000258650411	-0.000322196378	-0.000385069319	-0.000450565048	-0.000514984714	-0.000581811722	-0.000647161625	-0.00071469745	-0.000780359316	-0.000847997268	-0.000913391426	-0.000980567099	-0.00104513298	-0.00111128942	-0.00117447959	-0.00123905466	-0.00130031125	-0.00136272912	-0.00142146605	-0.00148115166	-0.00153681581	-0.0015932341	-0.00164531165	-0.00169795667	-0.00174594651	-0.00179430157	-0.00183769663	-0.00188123181	-0.00191953117
0.000679472303	0.000646891266	0.000615129616	0.000583282752	0.000550994125	0.000517962653	0.00048347157	0.000447826023	0.000409951292	0.00037071477	0.000328692871	0.000285302629	0.000238781234	0.000191055744	0.000140036903	8.80800328e-05	3.2791414e-05	-2.3084628e-05	-8.22262648e-05	-0.000141552248	-0.000203995726	-0.00026620097	-0.000331334266	-0.000395793746	-0.000462963427	-0.000529035778	-0.000597581579	-0.000664616478	-0.000733892137	-0.000801253197	-0.000870641008	-0.000937736007	-0.00100666416	-0.00107293325	-0.00114084967	-0.00120574828	-0.00127208826	-0.00133504511	-0.00139921854	-0.00145963369	-0.00152105082	-0.00157835244	-0.00163645585	-0.00169010537	-0.00174436627	-0.00179383778	-0.00184370987	-0.00188845863	-0.00193336974	-0.00197284609
0.000677205774	0.000645933081	0.000615516268	0.000584941058	0.000553839251	0.000521842086	0.000488206833	0.000453223392	0.000415777842	0.000376772778	0.000334731965	0.000291129761	0.000244140981	0.000195785342	0.00014390138	9.09615341e-05	3.44876047e-05	-2.26617291e-05	-8.32507329e-05	-0.000144075477	-0.000208157062	-0.000272016537	-0.000338911901	-0.000405128593	-0.000474140931	-0.000542029484	-0.000612455367	-0.000681332767	-0.000752502735	-0.000821715754	-0.00089300437	-0.000961948306	-0.00103277305	-0.00110088782	-0.00117070024	-0.0012374408	-0.00130567436	-0.00137045828	-0.00143651512	-0.00149873846	-0.00156202529	-0.00162110586	-0.00168104509	-0.00173641695	-0.00179244562	-0.00184354566	-0.00189508126	-0.00194132251	-0.00198774869	-0.0020285299
0.000671614732	0.000641770183	0.000612820488	0.000583630151	0.000553815421	0.000522944053	0.000490242681	0.000455987068	0.000419017411	0.000380276439	0.00033822809	0.000294421274	0.000246960365	0.000197965015	0.000145194642	9.12460622e-05	3.35528929e-05	-2.49014292e-05	-8.69704663e-05	-0.000149324255	-0.000215075189	-0.000280616441	-0.000349300478	-0.000417298883	-0.000488176744	-0.000557908898	-0.000630246953	-0.000701003527	-0.000774112743	-0.000845229359	-0.000918477774	-0.000989344161	-0.00106214228	-0.00113219092	-0.00120398334	-0.00127265941	-0.00134287891	-0.00140959824	-0.00147765857	-0.00154182864	-0.0016071403	-0.00166817153	-0.00173013221	-0.00178742464	-0.00184542989	-0.00189837733	-0.00195180356	-0.00199976931	-0.00204795001	-0.00209027759
0.000667372499	0.000639378364	0.000612280179	0.000584811778	0.00055657177	0.000527062214	0.000495476186	0.000462078283	0.000425659552	0.000387209246	0.000345128055	0.000301056455	0.000253022691	0.000203261283	0.000149447488	9.43139852e-05	3.52053424e-05	-2.47545529e-05	-8.85111889e-05	-0.000152600204	-0.000220226727	-0.000287654147	-0.000358326942	-0.000428301433	-0.000501230597	-0.000572986067	-0.000647406739	-0.00072020708	-0.000795412715	-0.000868587396	-0.000943943729	-0.00101687979	-0.00109179242	-0.00116391303	-0.00123781622	-0.00130855709	-0.00138088874	-0.00144967233	-0.00151986876	-0.00158612451	-0.00165360829	-0.00171674511	-0.00178088966	-0.00184026695	-0.00190042122	-0.001955383	-0.0020108748	-0.00206073133	-0.00211084034	-0.00215487608
0.000659135406	0.000633159048	0.000608083252	0.000582496314	0.000555978484	0.00052795822	0.000497591254	0.000465136654	0.000429330433	0.000391215356	0.000349120763	0.000304794329	0.000256178506	0.000205638039	0.000150755243	9.4407127e-05	3.38446451e-05	-2.76541505e-05	-9.31322099e-05	-0.000158983064	-0.00022850933	-0.000297844157	-0.000370525044	-0.000442490467	-0.000517480261	-0.000591266605	-0.000667774641	-0.000742627346	-0.000819942937	-0.00089519726	-0.000972691191	-0.00104773966	-0.00112481767	-0.00119907621	-0.0012751637	-0.00134805841	-0.00142259923	-0.00149356558	-0.00156602575	-0.00163451994	-0.00170434266	-0.00176977561	-0.00183631388	-0.00189800898	-0.00196056162	-0.00201780164	-0.00207563431	-0.00212766563	-0.00217999977	-0.00222604407
0.000652254935	0.000628820875	0.000606243979	0.000582949603	0.000558497481	0.00053223868	0.00050328776	0.000471909176	0.000436776259	0.000399000517	0.000356833271	0.000312148393	0.000262797314	0.000211297866	0.000155133449	9.73449598e-05	3.50843862e-05	-2.81997281e-05	-9.56511193e-05	-0.000163511621	-0.000235181072	-0.000306659574	-0.000381573424	-0.000455744373	-0.000532993285	-0.000609000189	-0.000687770458	-0.000764845701	-0.000844425723	-0.000921909449	-0.00100167488	-0.0010789669	-0.00115833105	-0.00123484895	-0.00131324196	-0.0013884152	-0.00146529758	-0.00153858502	-0.00161345529	-0.00168433884	-0.00175665515	-0.00182454204	-0.00189364169	-0.0019578253	-0.00202296361	-0.0020826694	-0.00214305027	-0.00219746114	-0.00225224095	-0.0023005052
0.000640597017	0.000619952253	0.00060011295	0.000579330941	0.000557139845	0.000532810043	0.000505408027	0.000475212673	0.000440828872	0.000403450674	0.000361243606	0.000316216303	0.000266121452	0.000213651708	0.000156182202	9.69370526e-05	3.29580473e-05	-3.21293037e-05	-0.000101573489	-0.000171457783	-0.000245278623	-0.000318905177	-0.000396050027	-0.000472424191	-0.000551927432	-0.000630148329	-0.000711168932	-0.000790461293	-0.000872293359	-0.000952005072	-0.00103403763	-0.00111358159	-0.00119524525	-0.00127405704	-0.00135480804	-0.00143233766	-0.00151166203	-0.00158739262	-0.00166480931	-0.00173824173	-0.00181322411	-0.00188376858	-0.00195565542	-0.00202258357	-0.00209058964	-0.00215307153	-0.0022163362	-0.0022734859	-0.00233108593	-0.00238195667
0.000630371214	0.000613175379	0.000596665465	0.000578899158	0.00055938138	0.000537300117	0.000511667869	0.000482787539	0.000449188419	0.00041217541	0.000369817483	0.00032428903	0.000273233589	0.000219549062	0.000160493037	9.95016477e-05	3.3498058e-05	-3.36960285e-05	-0.000105439035	-0.000177639377	-0.000253893691	-0.00032993013	-0.000409549727	-0.000488354635	-0.000570321631	-0.000650953518	-0.000734399878	-0.000816073114	-0.00090029735	-0.000982369653	-0.00106678283	-0.00114869042	-0.00123275579	-0.00131396745	-0.00139718417	-0.00147718907	-0.00155908087	-0.00163739229	-0.0017174949	-0.00179362549	-0.00187142635	-0.00194479114	-0.00201963653	-0.00208949512	-0.00216057038	-0.00222604821	-0.00229243523	-0.00235257561	-0.00241326601	-0.00246701952
0.000614486288	0.000601075411	0.000588217247	0.000573759683	0.000557172857	0.000537564895	0.000513880369	0.000486459861	0.000453736991	0.000417160079	0.000374679173	0.000328673517	0.000276653426	0.000221752443	0.000161088775	9.83417699e-05	3.02977067e-05	-3.90019966e-05	-0.000113041497	-0.000187540033	-0.000266205355	-0.000344615287	-0.000426665173	-0.000507850956	-0.000592227934	-0.000675221508	-0.000761042853	-0.000845050595	-0.000931616391	-0.0010160095	-0.00110276223	-0.00118701131	-0.00127346361	-0.00135708638	-0.00144279417	-0.00152533391	-0.0016098725	-0.00169088333	-0.00177381357	-0.00185282166	-0.00193363719	-0.00201005251	-0.00208809992	-0.00216117067	-0.00223562593	-0.0023044551	-0.00237435449	-0.00243791593	-0.00250215611	-0.00255928211
0.000600235227	0.000591434766	0.000582970364	0.000572444018	0.00055928859	0.000542529155	0.000521037622	0.000495206452	0.000463366817	0.000427142805	0.00038435727	0.000337637458	0.000284348536	0.000227897828	0.000165254737	0.000100377651	2.99080517e-05	-4.18677873e-05	-0.000118565271	-0.000195701922	-0.00027709847	-0.000358174626	-0.000442919016	-0.00052672368	-0.000613716859	-0.000699257575	-0.000787611788	-0.000874094876	-0.0009631198	-0.00104994234	-0.00113912492	-0.0012258052	-0.00131472254	-0.00140084272	-0.00148912149	-0.00157429006	-0.00166156636	-0.00174538601	-0.00183125706	-0.00191327596	-0.00199725146	-0.00207688416	-0.00215832107	-0.00223481672	-0.00231289016	-0.00238533264	-0.00245903193	-0.00252631888	-0.0025944421	-0.00265528332
0.000579309271	0.000575582106	0.000571973439	0.000565794868	0.000556437241	0.000542834304	0.000523774965	0.000499726682	0.000468898312	0.000433121434	0.00039006733	0.000342660157	0.000288093643	0.000230091539	0.000165450178	9.8437181e-05	2.55284059e-05	-4.87120923e-05	-0.000128050563	-0.000207783356	-0.000291858492	-0.000375529964	-0.000462886353	-0.00054921223	-0.000638710442	-0.00072668365	-0.000817452458	-0.000906301286	-0.000997679652	-0.0010868371	-0.00117835817	-0.00126739974	-0.00135872101	-0.00144730812	-0.00153814178	-0.00162596063	-0.00171601267	-0.00180272662	-0.00189164716	-0.00197683694	-0.00206416388	-0.0021472598	-0.00223236798	-0.00231262698	-0.00239469091	-0.0024711727	-0.00254913483	-0.00262065987	-0.00269321909	-0.00275837214
0.000560359509	0.000562768125	0.000564964352	0.000563920443	0.000558981925	0.000548979883	0.000532613435	0.000510460149	0.000480596499	0.000445110436	0.000401508316	0.00035306843	0.000296800208	0.000236802593	0.000169683851	0.000100063775	2.42406593e-05	-5.2910241e-05	-0.000135312848	-0.000218027836	-0.000305130343	-0.000391711701	-0.000481953953	-0.000571038716	-0.000663235916	-0.00075380556	-0.000847112705	-0.000938438696	-0.00103225232	-0.00112382131	-0.00121773646	-0.00130919562	-0.00140296137	-0.00149406458	-0.00158749273	-0.00167801522	-0.00177089717	-0.00186057842	-0.00195263354	-0.00204110617	-0.00213191736	-0.00221863964	-0.00230761128	-0.00239185725	-0.00247817065	-0.00255898108	-0.00264153567	-0.00271765744	-0.00279505524	-0.00286494676
0.000533566867	0.000542796496	0.000551450526	0.000556124291	0.000556110151	0.000550127419	0.000536774238	0.000516764426	0.000488030422	0.000452956057	0.000408866192	0.000359431551	0.000301459008	0.000239472968	0.000169873172	9.7663105e-05	1.89496701e-05	-6.10675393e-05	-0.000146475708	-0.000232090872	-0.000322116875	-0.00041148599	-0.000504472693	-0.000596162483	-0.000690888623	-0.000783877524	-0.000879531621	-0.000973153402	-0.00106921977	-0.00116304249	-0.00125920313	-0.00135295884	-0.00144905641	-0.00154259565	-0.00163855394	-0.00173176039	-0.00182747873	-0.00192018337	-0.00201545588	-0.00210734977	-0.00220181968	-0.00229240683	-0.00238552874	-0.00247411954	-0.00256509235	-0.00265071409	-0.00273839785	-0.00281972313	-0.00290262772	-0.00297799239
0.000509323567	0.000526807391	0.00054316531	0.000554565505	0.000560240164	0.000558800142	0.000548728587	0.000530933181	0.000503181968	0.000468241706	0.000423233303	0.000372308644	0.000312048719	0.000247484495	0.00017478618	9.94009229e-05	1.72268051e-05	-6.61768162e-05	-0.00015507212	-0.00024401023	-0.000337329161	-0.000429800834	-0.000525791023	-0.000620303389	-0.000717724816	-0.000813269643	-0.00091135848	-0.00100734305	-0.0011056886	-0.00120178528	-0.00130018524	-0.00139623635	-0.00149464819	-0.00159061847	-0.00168909211	-0.00178498944	-0.00188354897	-0.00197931347	-0.00207785216	-0.00217325247	-0.0022714894	-0.00236609241	-0.00246354239	-0.00255670323	-0.00265259645	-0.00274334054	-0.00283651535	-0.00292345795	-0.00301234607	-0.00309371029
0.000475897919	0.000502635129	0.000527630457	0.000546574271	0.000558627736	0.000562300138	0.000555934507	0.000540677582	0.000514096939	0.000479432535	0.000433561618	0.000381195639	0.000318650486	0.000251528336	0.000175737412	9.72284918e-05	1.16613756e-05	-7.50197207e-05	-0.000167272608	-0.000259371052	-0.000355798584	-0.000451161352	-0.000549919495	-0.000647009343	-0.00074686402	-0.000844705422	-0.000944955698	-0.00104303921	-0.00114339235	-0.00124151658	-0.00134191899	-0.00144006383	-0.00154060594	-0.0016388659	-0.0017397286	-0.00183824205	-0.00193958888	-0.00203842337	-0.00214027671	-0.00223930371	-0.00234147283	-0.00244033417	-0.00254240045	-0.00264050172	-0.00274174074	-0.00283812486	-0.00293738207	-0.00303063347	-0.0031262804	-0.00321451995
0.00044592359	0.000483903464	0.000519233411	0.000547054455	0.000566444707	0.000575845117	0.000573435214	0.000560702758	0.000534981583	0.00050012769	0.000452734731	0.000398216015	0.000332582931	0.000262119429	0.000182437756	0.000100074171	1.04226332e-05	-8.01387429e-05	-0.000176284584	-0.000271993154	-0.000371907243	-0.00047046457	-0.000572224291	-0.00067206963	-0.000774473875	-0.000874690739	-0.000977131138	-0.00107731647	-0.00117963795	-0.00127973932	-0.00138206059	-0.00148222353	-0.00158480151	-0.0016852769	-0.00178844476	-0.00188951807	-0.00199359234	-0.00209547195	-0.00220062311	-0.00230330545	-0.00240946053	-0.00251269149	-0.00261952213	-0.00272277425	-0.00282961582	-0.00293196391	-0.00303768894	-0.00313771027	-0.00324065156	-0.00333637812
0.000405213154	0.000455953944	0.000503028029	0.000540931494	0.000568644186	0.000584560036	0.00058666492	0.000576872407	0.000552239147	0.000517352765	0.000468471631	0.000411837494	0.000343107641	0.000269331613	0.000185782239	9.96438767e-05	6.0094456e-06	-8.82628836e-05	-0.000188092486	-0.00028715229	-0.000390263599	-0.000491696441	-0.00059611706	-0.000698365142	-0.000802950461	-0.000905181348	-0.0010094453	-0.00111138214	-0.0012153177	-0.0013170638	-0.00142097092	-0.00152285859	-0.00162719555	-0.00172966344	-0.00183493723	-0.00193842836	-0.00204511053	-0.00214997675	-0.0022583985	-0.00236478904	-0.00247503368	-0.00258283482	-0.00269469243	-0.00280346329	-0.00291634757	-0.00302521148	-0.00313803986	-0.00324559199	-0.00335668668	-0.00346089452
0.000369464882	0.000435781768	0.00049695963	0.00054674156	0.000583989589	0.00060713071	0.000613920095	0.000606886124	0.000582759463	0.00054707917	0.00049571317	0.000435939708	0.000363005206	0.000284878604	0.000196442862	0.000105625776	7.18104365e-06	-9.15004904e-05	-0.000195609324	-0.000298497452	-0.000405179307	-0.000509766059	-0.000617037333	-0.000721805457	-0.000828617571	-0.000932859437	-0.00103888856	-0.00114249388	-0.00124791971	-0.00135118023	-0.00145651179	-0.00155996914	-0.0016658872	-0.00177018834	-0.00187739941	-0.00198316936	-0.00209232258	-0.00220007892	-0.002311683	-0.00242174806	-0.0025360642	-0.00264848076	-0.00276544267	-0.00287988467	-0.00299901658	-0.00311469501	-0.00323499453	-0.00335055049	-0.00347035688	-0.00358371299
0.000321349686	0.000405569016	0.000482963576	0.000546388655	0.000594568868	0.000626009338	0.000638194343	0.000634427294	0.000611053465	0.000574737473	0.000520890733	0.000457991956	0.000380811633	0.00029836327	0.000205089011	0.000109718437	6.63275829e-06	-9.62152575e-05	-0.000204305044	-0.000310664662	-0.000420511243	-0.000527815018	-0.000637474869	-0.000744288627	-0.000852838716	-0.000958607118	-0.00106591276	-0.00117072298	-0.00127718436	-0.00138154199	-0.00148788916	-0.00159254974	-0.00169968923	-0.00180551382	-0.00191437352	-0.00202219632	-0.00213362814	-0.00224415734	-0.00235885926	-0.00247259462	-0.00259101353	-0.00270816828	-0.00283041705	-0.00295082996	-0.00307659208	-0.00319960824	-0.00332800212	-0.00345234183	-0.00358176455	-0.00370534807
0.000280862021	0.000387011092	0.000483912604	0.0005633917	0.000624004474	0.000664497717	0.000682024922	0.000681008986	0.000657328064	0.00061913927	0.000561308913	0.000493809778	0.000410852766	0.000322703934	0.00022329137	0.000122259903	1.3562294e-05	-9.42436373e-05	-0.000206960243	-0.000317282723	-0.00043064773	-0.000540903488	-0.000653070937	-0.000761970245	-0.000872213354	-0.000979414569	-0.00108784268	-0.00119367984	-0.00130095609	-0.00140618594	-0.00151329455	-0.00161891161	-0.00172700214	-0.00183410044	-0.00194434093	-0.00205398455	-0.00216745655	-0.00228056652	-0.00239817968	-0.00251545379	-0.00263785843	-0.00275970601	-0.00288722221	-0.00301367837	-0.00314618777	-0.00327676612	-0.00341354807	-0.00354708671	-0.00368664299	-0.00382112258
0.000226490941	0.000358137579	0.000477710786	0.000575821025	0.00065081775	0.000701806471	0.000725531148	0.000727831444	0.000704008501	0.000664036412	0.000602116017	0.000529966796	0.000441131511	0.000347303269	0.000241805892	0.000135294718	2.12277752e-05	-9.11959538e-05	-0.000208143401	-0.000321964561	-0.00043832838	-0.000550980385	-0.000665060099	-0.000775448072	-0.000886778484	-0.00099482558	-0.00110378884	-0.0012100943	-0.00131763071	-0.00142321839	-0.00153059106	-0.00163671581	-0.0017453247	-0.00185331741	-0.00196456547	-0.0020757161	-0.00219092614	-0.00230638572	-0.00242670965	-0.00254740853	-0.00267372992	-0.0028003061	-0.00293317567	-0.00306588238	-0.00320541438	-0.00334397854	-0.00348967579	-0.00363312486	-0.00378366817	-0.00393012297
0.000184480517	0.000347508514	0.000494378159	0.000614324493	0.000705443061	0.000767560739	0.000796916469	0.00080136996	0.000775515595	0.000731737926	0.000663430957	0.000584489403	0.000487659458	0.000386313557	0.0002730692	0.000159715896	3.91432628e-05	-7.87778902e-05	-0.000200628413	-0.000318427737	-0.000438101734	-0.000553325692	-0.000669361547	-0.00078119814	-0.000893478664	-0.00100218971	-0.00111144141	-0.0012179479	-0.00132543357	-0.00143106424	-0.00153835218	-0.00164464796	-0.00175341377	-0.00186196283	-0.00197386294	-0.00208619294	-0.00220279833	-0.0023203016	-0.00244301831	-0.00256688004	-0.00269685754	-0.00282797851	-0.00296603626	-0.00310492083	-0.00325143713	-0.00339806275	-0.00355280948	-0.00370645616	-0.00386836868	-0.00402736806
0.000127646791	0.000327684827	0.000506677409	0.000652233903	0.000762134239	0.000837229724	0.000873124467	0.000880234701	0.000852277634	0.00080456297	0.000729501076	0.000643535941	0.000538457178	0.000429539664	0.000308569441	0.000188581473	6.18108942e-05	-6.11716726e-05	-0.000187414735	-0.000308614008	-0.000430979073	-0.00054812679	-0.000665440152	-0.000778049925	-0.000890589993	-0.000999305661	-0.00110819681	-0.00121429751	-0.00132113679	-0.00142625596	-0.00153290488	-0.00163886156	-0.00174727986	-0.0018559321	-0.00196804485	-0.00208116618	-0.0021987866	-0.0023180044	-0.00244278849	-0.00256955743	-0.00270295122	-0.00283847448	-0.0029816189	-0.00312670427	-0.00328029363	-0.00343522622	-0.00359935728	-0.00376374288	-0.00393769735	-0.00411017363
9.16418713e-05	0.00033753203	0.000555217232	0.000730558694	0.000860944488	0.00094907798	0.000989779351	0.000997116381	0.000963732602	0.000908764908	0.000823436308	0.000727313262	0.000611053736	0.000492108885	0.000361304803	0.00023300637	9.87113476e-05	-3.03230135e-05	-0.000161656435	-0.000286724732	-0.000412040178	-0.000531231025	-0.000649799484	-0.000763073576	-0.000875662639	-0.000984126564	-0.001092331	-0.0011976847	-0.00130349202	-0.0014077146	-0.00151330818	-0.001618517	-0.00172615043	-0.00183448022	-0.00194635443	-0.00205983725	-0.00217802064	-0.00229853905	-0.00242495419	-0.00255424074	-0.00269063636	-0.00283019834	-0.00297804905	-0.00312903337	-0.00328939931	-0.00345246391	-0.00362584239	-0.00380098685	-0.00398708629	-0.00417334052
4.14468771e-05	0.000342283173	0.000606095935	0.000816703731	0.000971010239	0.00107431353	0.00112043956	0.00112810866	0.00108861275	0.00102574476	0.000929267564	0.000822379169	0.000694387891	0.000565169276	0.000424439174	0.000287980894	0.000146466583	1.18375325e-05	-0.000124016372	-0.000252319279	-0.000379901723	-0.000500451532	-0.000619582985	-0.000732852497	-0.000844816382	-0.000952383522	-0.0010592521	-0.00116325005	-0.00126742657	-0.00137019975	-0.0014741925	-0.00157814272	-0.00168447365	-0.00179198609	-0.00190311596	-0.00201648567	-0.00213475112	-0.00225613703	-0.002383742	-0.00251515514	-0.00265414929	-0.00279740382	-0.00294961062	-0.00310623649	-0.00327314333	-0.00344425244	-0.00362685589	-0.00381293932	-0.00401148593	-0.00421209226
2.76679804e-05	0.000396990674	0.000716201814	0.000967199024	0.00114627377	0.00126318129	0.0013104961	0.00131361126	0.00126214277	0.00118591754	0.00107292558	0.000950696135	0.000806938373	0.000664191986	0.000510892187	0.000364233349	0.00021396567	7.26191371e-05	-6.85032502e-05	-0.000200534227	-0.000330615383	-0.000452615278	-0.000572235742	-0.000685358328	-0.000796456824	-0.000902855169	-0.00100804816	-0.00111033713	-0.00121247686	-0.0013133913	-0.00141533525	-0.00151758024	-0.00162212853	-0.00172834843	-0.0018382166	-0.0019509636	-0.00206875646	-0.00219046128	-0.00231866421	-0.00245162278	-0.00259259162	-0.00273894947	-0.00289488101	-0.00305657518	-0.00322941768	-0.0034080435	-0.00359933653	-0.00379594581	-0.00400656743	-0.00422136101
4.39286284e-06	0.000457252435	0.000843296433	0.00114244008	0.00135018159	0.00148254223	0.00153045947	0.00152791243	0.00146237996	0.00137101134	0.00123960465	0.00110069452	0.000940076367	0.000783189867	0.000616987736	0.000460101341	0.000301255264	0.000153522496	7.59233464e-06	-0.000127655794	-0.000259645999	-0.00038252184	-0.000502031295	-0.00061445641	-0.000724144725	-0.000828879823	-0.000931900503	-0.00103201519	-0.00113163606	-0.00123022803	-0.00132964568	-0.00142972534	-0.00153201158	-0.00163647299	-0.00174457444	-0.00185619281	-0.00197295777	-0.00209441669	-0.0022226087	-0.0023565095	-0.00249881138	-0.00264766282	-0.00280666825	-0.00297283325	-0.00315098339	-0.0033365834	-0.00353602799	-0.00374277821	-0.00396515416	-0.00419407174
4.69740544e-05	0.000604713688	0.00107038718	0.00142305124	0.00165716557	0.00179935228	0.00183842293	0.00182063834	0.00173076596	0.00161527817	0.00145728288	0.00129502884	0.00111204131	0.000936718302	0.000754324047	0.00058473362	0.000415558835	0.000260166855	0.000108619349	-3.03987979e-05	-0.000164568393	-0.000288461753	-0.000407823952	-0.000519461779	-0.000627539113	-0.000730393037	-0.000830956574	-0.000928604031	-0.00102536153	-0.0011212788	-0.00121776464	-0.00131526002	-0.00141481204	-0.00151702327	-0.00162281727	-0.00173274144	-0.00184784989	-0.0019684062	-0.00209584933	-0.00222993339	-0.0023727228	-0.00252320815	-0.00268434531	-0.00285403808	-0.0030364704	-0.00322805521	-0.00343458379	-0.00365050071	-0.00388360249	-0.00412576809
9.48036501e-05	0.000783037533	0.00134560744	0.00176203688	0.00202535409	0.00217717277	0.00220342335	0.00216627723	0.00204697694	0.00190326279	0.00171488772	0.00152654502	0.00131904526	0.00112388846	0.000924421524	0.000741641829	0.000561975666	0.000398902034	0.000241874203	9.9236357e-05	-3.68869247e-05	-0.000161603233	-0.000280572895	-0.000391217286	-0.000497443127	-0.000598212371	-0.000696096507	-0.000791078509	-0.000884747284	-0.000977763345	-0.00107103685	-0.00116564064	-0.00126208784	-0.00136163794	-0.00146465613	-0.00157237276	-0.00168524046	-0.00180426046	-0.00193022237	-0.00206370331	-0.00220608461	-0.00235726074	-0.00251949067	-0.00269165146	-0.00287721749	-0.00307366182	-0.00328606521	-0.0035100211	-0.00375266906	-0.00400706723
0.000265961636	0.00112011771	0.00179583126	0.00227862523	0.00255957638	0.00270567055	0.00269896925	0.00262403207	0.00245755781	0.00227100714	0.00204002324	0.00181602569	0.00157668599	0.001356116	0.00113557641	0.000936604458	0.000744433512	0.000572172481	0.000408735995	0.000261775409	0.00012331277	-2.52672028e-06	-0.000121230575	-0.000230977029	-0.000335334987	-0.000433985068	-0.000529067445	-0.000621245769	-0.000711620483	-0.000801505077	-0.000891278565	-0.000982665705	-0.0010756155	-0.00117205782	-0.00127176598	-0.00137667721	-0.00148661229	-0.00160334194	-0.00172696909	-0.0018589226	-0.00199985201	-0.00215059533	-0.00231264548	-0.00248593192	-0.0026731253	-0.0028728786	-0.00308944175	-0.00331970434	-0.00357000104	-0.00383477659
0.000482275223	0.00154734637	0.00236048103	0.00292044298	0.0032154767	0.00334869063	0.00329677333	0.00317312758	0.00294846417	0.00271049661	0.00242976464	0.00216483567	0.00188974761	0.00164088037	0.00139728105	0.00118058157	0.000974901908	0.000792589165	0.000622168997	0.000470303363	0.00032906697	0.000201624283	8.27903384e-05	-2.64826756e-05	-0.000129317827	-0.000226186595	-0.00031871484	-0.000408303124	-0.00049551216	-0.000582342968	-0.000668618122	-0.000756721791	-0.000846014885	-0.000939095386	-0.00103511684	-0.00113673756	-0.00124312498	-0.00135684081	-0.00147728415	-0.00160674542	-0.0017451143	-0.00189418918	-0.00205464358	-0.00222751642	-0.00241460144	-0.0026158257	-0.00283452015	-0.00306899605	-0.00332466856	-0.0035975565
0.000941244312	0.00228135294	0.00324522085	0.0038709586	0.00414268537	0.00422450103	0.00408565471	0.00387843859	0.00356585719	0.00325335383	0.002905393	0.00258636608	0.0022663403	0.00198229607	0.00171110005	0.00147319936	0.00125178185	0.00105761814	0.000879065226	0.000721295565	0.000576636599	0.00044698104	0.000327601461	0.000218397575	0.000116795765	2.14345761e-05	-6.87261039e-05	-0.000155872437	-0.000239972699	-0.000323745073	-0.000406422983	-0.000491067079	-0.000576434043	-0.000665797596	-0.000757677391	-0.000855446798	-0.000957603369	-0.00106748929	-0.00118379093	-0.00130966141	-0.0014442111	-0.00159021991	-0.00174749786	-0.0019182244	-0.00210324616	-0.00230381087	-0.00252223293	-0.00275835359	-0.00301652088	-0.00329452352
0.00155304882	0.00324878793	0.00438843928	0.00508060673	0.00530310601	0.005306456	0.0050493497	0.00473314301	0.00431071404	0.00390698526	0.00347916139	0.00309644677	0.00272471173	0.00240010051	0.00209753311	0.00183513354	0.00159552056	0.0013871692	0.00119862044	0.00103311225	0.000883500944	0.00075012135	0.000628901744	0.000518512161	0.000417050162	0.000322167957	0.000233487846	0.000147997664	6.63699155e-05	-1.4849098e-05	-9.4280461e-05	-0.000175674393	-0.000257177596	-0.000342744061	-0.000430256647	-0.000523783697	-0.000621154784	-0.000726459753	-0.000837681678	-0.000958818559	-0.00108820252	-0.00122959427	-0.00138192308	-0.00154850163	-0.00172919743	-0.001926581	-0.00214189216	-0.00237655944	-0.00263375576	-0.00291318027
0.0026939582	0.00486762672	0.00615162327	0.0068423714	0.00690780016	0.00673929536	0.00628076893	0.00579191463	0.00521296372	0.00468382741	0.00415364868	0.00369089055	0.00325738378	0.00288468802	0.00254627749	0.0022557863	0.0019957764	0.00177125502	0.00157134383	0.00139675199	0.00124113936	0.00110298551	0.000979056662	0.000866634482	0.000764602738	0.000669541676	0.000581793712	0.000497486508	0.000417956211	0.00033901312	0.000262663807	0.000184482032	0.000106927566	2.53942976e-05	-5.73893438e-05	-0.00014615625	-0.000238090073	-0.000337999104	-0.000443162055	-0.000558390224	-0.000681232849	-0.000816396382	-0.000961927657	-0.00112224903	-0.00129622113	-0.00148775212	-0.00169692477	-0.00192680019	-0.00217923645	-0.00245593111
0.0042987348	0.00708823594	0.00849696005	0.00913248959	0.00894716518	0.00852725688	0.0077955052	0.00707954531	0.00630370699	0.00561898114	0.00496594439	0.00440716305	0.00390113814	0.00347132728	0.00309069612	0.00276633292	0.00248149935	0.00223659616	0.00202183261	0.00183480431	0.00167029182	0.00152461987	0.00139558029	0.0012789023	0.00117436274	0.00107737841	0.000989051438	0.000904606956	0.000826051504	0.000748455262	0.00067445282	0.000598963157	0.000525030472	0.000447435641	0.00036947141	0.000285781161	0.00019978804	0.000106006756	7.8457135e-06	-0.000100264163	-0.000215111266	-0.000342274194	-0.000478951174	-0.00063060909	-0.000795113442	-0.000977669404	-0.00117716828	-0.00139827329	-0.00164145495	-0.00191039887
0.00732408358	0.010877684	0.0121176272	0.0124110994	0.0116853366	0.0107972785	0.00964131436	0.00859281731	0.00755817248	0.00667553036	0.00587759326	0.00520739008	0.00462146487	0.00412881993	0.0037030953	0.00334215245	0.00303077257	0.00276363349	0.00253253493	0.00233147102	0.00215663189	0.00200198853	0.00186650775	0.00174429441	0.00163608748	0.00153612114	0.00144628881	0.00136091522	0.00128267651	0.00120591913	0.00113387684	0.00106085396	0.000990449493	0.000916871965	0.000843961561	0.000765778917	0.000686317855	0.000599478825	0.000509299196	0.000409530807	0.000304105417	0.000186649978	6.08036715e-05	-7.98798389e-05	-0.000232268467	-0.000402795336	-0.000589145309	-0.000797516971	-0.00102693112	-0.00128303394
0.0118366703	0.0162869117	0.0170684884	0.0167430857	0.0151974902	0.013632482	0.0119045981	0.0104174259	0.00905852141	0.00792982633	0.00695839644	0.00615429275	0.00547432589	0.00490670824	0.00442723612	0.00402181749	0.00367761812	0.00338241688	0.00313006097	0.00291039193	0.00272123136	0.00255394926	0.00240877983	0.0022780981	0.00216363034	0.00205838478	0.00196504899	0.00187703236	0.00179765717	0.00172055281	0.00164950303	0.00157823218	0.00151084773	0.00144102718	0.00137312682	0.0013006744	0.0012281809	0.00114901046	0.00106775022	0.000977571441	0.000883061208	0.000777157779	0.000664299483	0.000537169215	0.000399861986	0.000244846281	7.56009693e-05	-0.000115455664	-0.000325903408	-0.000563208225
0.021389723	0.0258212005	0.0246605335	0.0226486743	0.0196138958	0.0169367352	0.0144302916	0.0123770904	0.0106486578	0.00924764339	0.00809918097	0.00715949046	0.00638822724	0.00574698757	0.00521518993	0.00476546216	0.00438810303	0.00406383642	0.00378891408	0.00354909317	0.00334398819	0.00316244099	0.00300600701	0.00286537892	0.00274326308	0.00263149845	0.00253352007	0.0024418873	0.00236052702	0.00228241622	0.00221184313	0.00214200635	0.00207746085	0.00201141034	0.00194866148	0.00188229727	0.001817268	0.00174651344	0.00167510615	0.0015957305	0.00151355672	0.00142094317	0.00132304565	0.00121181338	0.0010922435	0.000955874643	0.00080731068	0.000637738727	0.000451007805	0.000238015293
0.0364417642	0.0399108948	0.0352918729	0.030480792	0.0252387852	0.0209641081	0.017427917	0.0146421829	0.0124666915	0.0107408443	0.00939074836	0.00829716146	0.00742407197	0.00670012318	0.00610903626	0.00560850597	0.00519223066	0.00483352251	0.00453111859	0.00426663808	0.00404149579	0.00384199979	0.00367099312	0.00351747938	0.00338508987	0.00326451253	0.00315985524	0.00306286679	0.00297802013	0.00289768625	0.00282660135	0.00275748315	0.0026952619	0.00263272333	0.00257504659	0.00251496125	0.00245776646	0.00239609795	0.00233543519	0.00226808573	0.00219971323	0.00212222923	0.00204139838	0.00194860775	0.00184966126	0.00173538615	0.00161143227	0.00146797323	0.00131021873	0.00112770646
0.0012332069	0.00151372456	0.00178817219	0.00204053391	0.00227231487	0.00248272944	0.00267061104	0.0028371389	0.00298077474	0.00310358827	0.00320370583	0.00328384621	0.00334178656	0.00338082473	0.00339838705	0.0033983291	0.00337773365	0.00334098135	0.00328481975	0.00321411603	0.0031252985	0.0030236638	0.00290533082	0.00277596602	0.00263139765	0.00247763694	0.00231024681	0.00213554531	0.00194884313	0.00175672732	0.00155428187	0.00134833498	0.00113376009	0.000917596067	0.000694536371	0.00047178824	0.000243892811	1.81928377e-05	-0.00021088471	-0.000435886638	-0.000662465837	-0.000883101273	-0.00110348694	-0.00131608488	-0.00152658079	-0.0017274714	-0.00192439586	-0.00210993227	-0.00228962893	-0.00245619439
0.00153641397	0.00179517676	0.00206058676	0.00231096677	0.00254752558	0.00276449029	0.00296093815	0.00313595365	0.0032879571	0.00341820826	0.0035246773	0.00360987704	0.00367136682	0.00371253707	0.00373055011	0.00372951987	0.00370622198	0.00366540449	0.00360346912	0.0035257238	0.00342821349	0.00331673764	0.00318699778	0.00304521644	0.00288677473	0.00271828267	0.00253482691	0.00234336769	0.00213871408	0.0019281275	0.00170616546	0.00148035288	0.00124501785	0.00100791941	0.000763188103	0.00051877628	0.000268648371	2.09106082e-05	-0.000230601441	-0.000477659647	-0.00072651506	-0.000968863988	-0.00121099883	-0.0014445959	-0.00167594073	-0.00189674508	-0.00211324485	-0.00231724023	-0.00251486742	-0.00269807131
0.00181605146	0.00207320377	0.00233699832	0.00258808152	0.00282725757	0.00304813681	0.00324968553	0.00342996334	0.00358730297	0.0037223221	0.00383284283	0.00392113366	0.00398455118	0.00402651065	0.00404392606	0.00404110394	0.00401453017	0.00396926073	0.0039013717	0.00381656096	0.00371051465	0.0035894894	0.00344879457	0.0032951656	0.00312356087	0.00294114808	0.00274256213	0.00253536318	0.00231388277	0.00208601417	0.00184581417	0.00160146166	0.00134676575	0.00109016405	0.000825251971	0.000560682338	0.000289874056	2.16473104e-05	-0.00025071819	-0.000518272167	-0.000787827821	-0.00105035188	-0.00131270233	-0.00156581984	-0.00181656002	-0.00205589752	-0.00229063648	-0.00251184553	-0.00272622182	-0.00292499332
0.00208212289	0.00234396127	0.00260997706	0.00286398962	0.00310649647	0.00333114871	0.0035368503	0.00372118311	0.00388239369	0.00402072916	0.0041338689	0.00422393664	0.00428809714	0.00432981051	0.00434575631	0.00434041981	0.0043100142	0.00425987723	0.00418577842	0.00409377476	0.00397921352	0.00384877416	0.00369739586	0.00353229143	0.00334801953	0.0031522679	0.0029392439	0.0027170674	0.0024796182	0.00223537993	0.00197793511	0.00171607613	0.00144312049	0.0011681433	0.000884232879	0.000600698673	0.000310441201	2.29513897e-05	-0.000269019287	-0.000555841681	-0.000844863696	-0.00112636604	-0.00140774448	-0.00167924807	-0.00194827336	-0.00220510335	-0.0024570811	-0.00269458884	-0.00292485583	-0.00313843676
0.00233355612	0.00260595807	0.00287861607	0.00313804527	0.00338464729	0.00361301216	0.00382193888	0.00400914595	0.00417276733	0.00431297416	0.00442729999	0.00451783115	0.00458154812	0.00462197785	0.00463557747	0.00462700061	0.00459220358	0.00453678046	0.00445621214	0.00435688488	0.00423382618	0.00409410621	0.00393231419	0.00375610566	0.00355966114	0.00335115285	0.00312438357	0.00288799365	0.00263543566	0.00237574304	0.00210204956	0.00182372175	0.00153361182	0.00124139171	0.000939669539	0.000638369701	0.000329899457	2.43786057e-05	-0.000285943512	-0.000590800945	-0.00089805029	-0.00119732791	-0.00149654169	-0.00178529137	-0.00207148731	-0.0023447644	-0.0026129769	-0.00286586431	-0.00311116155	-0.0033387916
0.00257338517	0.00285895674	0.00314044419	0.00340690217	0.00365860734	0.00389119814	0.00410337517	0.00429319973	0.00445869837	0.00460013333	0.00471490025	0.00480514508	0.00486767554	0.00490613168	0.00491676234	0.00490440362	0.00486477032	0.00480370878	0.00471642769	0.00460962764	0.00447803379	0.0043290841	0.00415703791	0.00396996529	0.00376169158	0.00354084008	0.00330083412	0.00305079749	0.00278378178	0.0025093319	0.0022201597	0.0019261678	0.00161976927	0.00131119307	0.000992593044	0.000674467859	0.000348756786	2.61686362e-05	-0.000301524467	-0.000623458497	-0.000947973863	-0.00126410156	-0.00158023698	-0.00188537016	-0.0021878995	-0.00247685085	-0.00276056425	-0.00302817481	-0.00328789799	-0.00352906075
[truncated: 219 more rows]
[truncated: 25 more columns]
