# Supplementary material for: Coupled constitutive relations: a second law based higher-order closure for hydrodynamics
Source: Proc Math Phys Eng Sci. 2018 Oct 17;474(2218):20180323. doi: 10.1098/rspa.2018.0323 (PMC6237507; doi:10.1098/rspa.2018.0323)
Supplement: Knpt1U50mps.txt [file rspa20180323supp5.txt]

0.00833	0.00833	50464.80	-0.0420	0.0259	272.9920	-3.9854	-7120.4100	5455.0300
0.00833	0.02500	50494.00	-0.0013	0.0764	272.9970	-0.1793	-6949.3300	3885.9000
0.00833	0.04167	50489.21	-0.0174	0.1235	273.0281	-1.6143	-7326.4400	5774.3400
0.00833	0.05833	50502.81	-0.0449	0.1700	273.0141	-10.3687	-9980.7600	5075.4300
0.00833	0.07500	50532.85	-0.0232	0.2413	273.0623	-18.1092	-8554.3600	5012.4800
0.00833	0.09167	50524.67	-0.0442	0.2923	273.0141	-24.1702	-11554.4000	3557.8300
0.00833	0.10833	50538.42	-0.0405	0.4049	273.0171	-38.7127	-10412.5000	3048.7300
0.00833	0.12500	50547.28	-0.0355	0.4832	273.0181	-53.7107	-12317.1000	1697.0500
0.00833	0.14167	50556.14	-0.0497	0.5893	273.0191	-67.7172	-11735.8000	1410.2200
0.00833	0.15833	50557.74	-0.0477	0.6846	272.9769	-82.4736	-12254.8000	1991.7500
0.00833	0.17500	50553.24	-0.0645	0.7990	272.9668	-99.0820	-13083.9000	4734.6200
0.00833	0.19167	50551.67	-0.0326	0.8791	272.9930	-108.3230	-16980.3000	5465.1300
0.00833	0.20833	50536.86	-0.0506	0.9934	272.9618	-132.7330	-12284.5000	5148.8100
0.00833	0.22500	50535.86	-0.0686	1.1140	272.9869	-145.9560	-14858.0000	904.8080
0.00833	0.24167	50533.14	-0.0614	1.2638	272.9417	-159.1070	-13539.8000	-567.8000
0.00833	0.25833	50516.19	-0.0689	1.4086	272.9377	-183.7230	-15694.0000	-911.7310
0.00833	0.27500	50502.03	-0.0565	1.5215	272.9508	-202.7590	-15474.4000	909.4470
0.00833	0.29167	50495.65	-0.0717	1.6723	272.9407	-215.5730	-17278.4000	292.8930
0.00833	0.30833	50467.63	-0.0781	1.8057	272.9176	-233.7840	-19342.9000	-128.4470
0.00833	0.32500	50458.17	-0.0508	1.9764	272.9357	-258.1140	-12630.8000	-1455.7100
0.00833	0.34167	50437.47	-0.0785	2.1307	272.9950	-274.5940	-11971.9000	-1003.6500
0.00833	0.35833	50413.62	-0.0582	2.2773	272.9638	-296.7470	-15380.3000	-3313.2400
0.00833	0.37500	50384.95	-0.0900	2.4287	272.9085	-327.3450	-13734.2000	-1818.6900
0.00833	0.39167	50351.95	-0.0905	2.6132	272.9196	-346.5710	-15162.3000	-3506.4700
0.00833	0.40833	50300.53	-0.0990	2.8334	272.8553	-377.3310	-11333.0000	-6200.3600
0.00833	0.42500	50265.00	-0.0794	2.9932	272.8935	-410.0500	-10177.1000	-7185.4700
0.00833	0.44167	50233.61	-0.0982	3.2087	272.8724	-432.6750	-10415.0000	-7153.1400
0.00833	0.45833	50177.70	-0.0837	3.3967	272.8633	-459.8470	-12433.8000	-5109.0400
0.00833	0.47500	50123.10	-0.0907	3.5952	272.8573	-491.4830	-11719.1000	-5668.9000
0.00833	0.49167	50071.51	-0.1002	3.7747	272.8020	-509.5640	-9265.5400	-5591.3300
0.00833	0.50833	49991.88	-0.0994	3.9988	272.7950	-536.9200	-5145.1700	-4294.8600
0.00833	0.52500	49933.96	-0.1164	4.2509	272.8221	-570.6760	-5101.4200	-6630.5200
0.00833	0.54167	49849.79	-0.0829	4.4662	272.7779	-605.2210	-4490.0500	-7831.1300
0.00833	0.55833	49773.45	-0.1316	4.7034	272.7166	-644.4880	-2817.2600	-9034.4800
0.00833	0.57500	49686.79	-0.1064	4.9415	272.6543	-664.2740	-221.5570	-9641.0600
0.00833	0.59167	49609.31	-0.1170	5.1987	272.6774	-701.4670	5133.9200	-12348.5000
0.00833	0.60833	49514.72	-0.1067	5.4607	272.6291	-729.9150	6215.5300	-13071.1000
0.00833	0.62500	49408.85	-0.1097	5.7072	272.6452	-765.2770	5586.8200	-14453.1000
0.00833	0.64167	49284.40	-0.1176	5.9646	272.5357	-800.2370	11659.1000	-17078.6000
0.00833	0.65833	49179.92	-0.1165	6.2287	272.5739	-833.4460	15057.6000	-18204.7000
0.00833	0.67500	49037.10	-0.1529	6.5272	272.5749	-868.6290	22418.2000	-18043.7000
0.00833	0.69167	48897.80	-0.1270	6.8259	272.5347	-903.8810	25051.5000	-19642.1000
0.00833	0.70833	48748.57	-0.1108	7.0809	272.4261	-932.3280	29037.0000	-21360.1000
0.00833	0.72500	48574.01	-0.1514	7.3701	272.3668	-970.1090	33399.9000	-23478.8000
0.00833	0.74167	48385.97	-0.1252	7.6744	272.3095	-1007.8900	40216.7000	-28366.2000
0.00833	0.75833	48198.44	-0.1382	7.9859	272.2271	-1048.6500	46185.0000	-31160.0000
0.00833	0.77500	47999.23	-0.1314	8.3001	272.1397	-1073.8700	54394.4000	-31247.8000
0.00833	0.79167	47782.19	-0.1535	8.6503	272.0955	-1112.3200	62152.0000	-31596.7000
0.00833	0.80833	47544.38	-0.1145	8.9560	271.9729	-1150.4700	71302.9000	-34853.7000
0.00833	0.82500	47285.41	-0.1558	9.3110	271.9347	-1178.0300	80166.7000	-39313.6000
0.00833	0.84167	47014.29	-0.1578	9.6591	271.8302	-1216.0100	90640.5000	-41346.6000
0.00833	0.85833	46683.84	-0.1394	10.0402	271.7176	-1251.7400	100682.0000	-44394.4000
0.00833	0.87500	46330.22	-0.1680	10.4359	271.5688	-1292.3200	109035.0000	-49336.7000
0.00833	0.89167	45968.18	-0.1466	10.8288	271.3970	-1334.8400	120336.0000	-56561.6000
0.00833	0.90833	45543.12	-0.1539	11.2216	271.2332	-1365.6300	137009.0000	-62599.3000
0.00833	0.92500	45060.84	-0.1334	11.5888	271.0734	-1402.1900	148729.0000	-66227.2000
0.00833	0.94167	44517.59	-0.1133	11.9112	270.9035	-1454.4700	164259.0000	-70948.5000
0.00833	0.95833	43892.70	-0.0588	12.0992	270.7126	-1523.5400	183370.0000	-75319.4000
0.00833	0.97500	43256.14	0.4052	11.5622	270.6724	-1688.3600	199390.0000	-77053.5000
0.00833	0.99167	43223.82	5.6647	6.8359	271.8794	-2796.3200	206547.0000	-48295.4000
0.02500	0.00833	50464.19	-0.0821	0.0136	273.0090	-2.9649	-7630.2700	1748.2800
0.02500	0.02500	50472.29	-0.0795	0.0796	273.0101	1.7764	-5563.7100	2280.1300
0.02500	0.04167	50475.16	-0.0801	0.1519	272.9950	0.7111	-9001.6700	3111.5400
0.02500	0.05833	50489.71	-0.0785	0.2111	272.9799	-14.8608	-8664.0800	3675.5000
0.02500	0.07500	50498.81	-0.1004	0.2538	273.0312	-14.0470	-10149.0000	4877.3400
0.02500	0.09167	50523.03	-0.1713	0.4199	273.0704	-12.7557	-7579.0600	2248.9700
0.02500	0.10833	50521.43	-0.1178	0.5100	273.0291	-34.1634	-10830.4000	120.1480
0.02500	0.12500	50512.49	-0.1563	0.6054	272.9869	-49.4441	-11488.3000	3834.3800
0.02500	0.14167	50517.18	-0.1383	0.6941	272.9960	-60.6315	-12625.3000	1236.3500
0.02500	0.15833	50529.18	-0.1522	0.8261	273.0201	-62.6365	-13816.7000	4335.1500
0.02500	0.17500	50526.03	-0.1860	0.9467	272.9990	-82.7719	-13972.0000	2037.9800
0.02500	0.19167	50520.05	-0.1510	1.0811	272.9789	-103.7520	-14095.1000	-526.6670
0.02500	0.20833	50520.45	-0.2009	1.2505	272.9688	-115.6100	-12186.9000	47.9296
0.02500	0.22500	50503.49	-0.2183	1.3893	272.9709	-136.1870	-11983.5000	-46.4738
0.02500	0.24167	50493.26	-0.2322	1.5480	272.9156	-149.1310	-11420.0000	-710.3710
0.02500	0.25833	50493.20	-0.2080	1.7311	272.9377	-159.8170	-14728.9000	-1981.5100
0.02500	0.27500	50461.57	-0.2072	1.8957	272.9296	-173.9040	-15104.5000	-4231.9100
0.02500	0.29167	50451.31	-0.2475	2.0774	272.8905	-190.5040	-16643.8000	-3621.7000
0.02500	0.30833	50438.78	-0.2278	2.2623	272.9286	-210.0680	-15073.1000	-7505.4100
0.02500	0.32500	50412.35	-0.2492	2.4533	272.8794	-235.3870	-12653.6000	-10262.3000
0.02500	0.34167	50393.98	-0.2448	2.6196	272.9146	-245.6250	-13493.5000	-8012.5000
0.02500	0.35833	50372.35	-0.2658	2.8230	272.9015	-264.6590	-14727.1000	-6287.2700
0.02500	0.37500	50334.91	-0.2622	3.0543	272.8844	-286.5010	-13392.6000	-6119.6500
0.02500	0.39167	50306.37	-0.3216	3.2717	272.9156	-308.9710	-9453.2000	-10433.5000
0.02500	0.40833	50278.09	-0.2918	3.4989	272.8623	-332.5430	-10681.2000	-12760.6000
0.02500	0.42500	50227.61	-0.2863	3.7536	272.8643	-364.2790	-9032.6200	-13412.8000
0.02500	0.44167	50186.58	-0.3143	3.9360	272.8543	-381.4840	-10552.7000	-12881.8000
0.02500	0.45833	50138.04	-0.3475	4.2227	272.8915	-406.9070	-11795.1000	-15392.7000
0.02500	0.47500	50081.78	-0.3351	4.5136	272.8251	-435.1930	-10143.5000	-15425.3000
0.02500	0.49167	50012.16	-0.3041	4.8016	272.7638	-444.5040	-7717.7100	-17920.0000
0.02500	0.50833	49953.84	-0.3603	5.0488	272.7518	-480.3660	-6314.7000	-19868.3000
0.02500	0.52500	49889.60	-0.3552	5.3128	272.7588	-502.5570	-6228.1700	-19421.1000
0.02500	0.54167	49816.10	-0.3356	5.5843	272.7749	-536.4440	-3222.7700	-20429.5000
0.02500	0.55833	49741.64	-0.3447	5.8065	272.6764	-559.0860	-1115.3400	-19523.0000
0.02500	0.57500	49653.06	-0.3802	6.1050	272.6261	-583.2720	2682.1000	-22354.3000
0.02500	0.59167	49568.24	-0.4128	6.4155	272.6151	-620.0210	8498.1300	-25980.0000
0.02500	0.60833	49487.97	-0.4080	6.7324	272.6332	-639.4350	7246.1700	-28983.2000
0.02500	0.62500	49377.23	-0.4229	7.0994	272.5849	-662.0490	10415.7000	-31575.4000
0.02500	0.64167	49253.76	-0.3634	7.4132	272.5327	-694.6110	12690.3000	-35648.7000
0.02500	0.65833	49135.25	-0.4059	7.7135	272.5035	-725.2930	16807.5000	-39305.8000
0.02500	0.67500	49010.93	-0.4472	8.0481	272.4482	-746.4480	24935.1000	-40836.6000
0.02500	0.69167	48873.52	-0.4264	8.3758	272.3910	-776.4350	30879.0000	-43383.9000
0.02500	0.70833	48724.19	-0.3771	8.7185	272.3025	-797.3830	29524.3000	-44719.3000
0.02500	0.72500	48559.85	-0.4622	9.1000	272.2874	-813.5040	40210.5000	-48570.7000
0.02500	0.74167	48378.74	-0.4591	9.4471	272.1970	-844.5070	44255.4000	-51959.1000
0.02500	0.75833	48192.31	-0.4547	9.8532	272.1437	-884.4970	49710.7000	-54734.4000
0.02500	0.77500	48007.83	-0.4522	10.2343	272.1075	-908.8550	58372.3000	-60219.3000
0.02500	0.79167	47785.64	-0.4363	10.5348	271.9889	-932.0360	64401.1000	-62731.0000
0.02500	0.80833	47565.93	-0.4295	10.9214	271.9286	-951.2730	74538.7000	-65354.3000
0.02500	0.82500	47316.03	-0.4417	11.2490	271.7849	-973.6310	85155.2000	-67628.1000
0.02500	0.84167	47063.08	-0.4682	11.6073	271.7327	-992.7010	92388.0000	-71853.9000
0.02500	0.85833	46765.54	-0.4588	11.9380	271.6060	-1009.4300	107459.0000	-76879.6000
0.02500	0.87500	46466.62	-0.4345	12.2542	271.5005	-1047.0200	112280.0000	-83568.7000
0.02500	0.89167	46123.55	-0.3776	12.4942	271.3477	-1069.6800	126598.0000	-85776.7000
0.02500	0.90833	45762.57	-0.3296	12.6762	271.2221	-1089.7500	141311.0000	-91171.8000
0.02500	0.92500	45377.73	-0.1394	12.6558	271.1377	-1135.4100	150557.0000	-96812.5000
0.02500	0.94167	44998.59	0.1785	12.2783	271.0884	-1223.4600	163213.0000	-98837.9000
0.02500	0.95833	44651.61	0.9900	11.0809	271.2291	-1458.5700	178307.0000	-97333.0000
0.02500	0.97500	44574.84	3.7192	8.1209	271.8251	-2097.6400	187426.0000	-80171.0000
0.02500	0.99167	45289.46	13.2286	2.5284	273.3477	-3556.1900	161859.0000	-6017.0400
0.04167	0.00833	50446.32	-0.1188	0.0386	272.9960	11.6493	-7762.9400	866.1670
0.04167	0.02500	50456.24	-0.1603	0.0749	273.0231	8.1267	-8215.4100	2121.0900
0.04167	0.04167	50476.25	-0.1562	0.1447	273.0090	3.9230	-7163.0500	1745.5700
0.04167	0.05833	50475.59	-0.1761	0.2650	273.0442	-3.5972	-9710.3500	808.8960
0.04167	0.07500	50482.62	-0.1796	0.3860	273.0251	-15.2132	-11382.3000	1189.7300
0.04167	0.09167	50496.50	-0.2700	0.4455	273.0492	-10.9108	-5829.5700	1980.6200
0.04167	0.10833	50518.78	-0.2366	0.5280	273.0332	-20.7677	-11171.9000	1956.5400
0.04167	0.12500	50504.22	-0.2566	0.6969	273.0523	-31.7902	-12769.0000	1044.4000
0.04167	0.14167	50501.43	-0.2698	0.8098	273.0372	-49.7844	-12586.6000	2614.1800
0.04167	0.15833	50509.90	-0.3260	0.9564	272.9688	-62.1097	-12464.3000	1951.9200
0.04167	0.17500	50514.12	-0.2928	1.1215	273.0141	-65.5168	-13522.2000	1452.4700
0.04167	0.19167	50508.15	-0.3132	1.2750	272.9879	-83.0627	-12047.3000	-3.8226
0.04167	0.20833	50492.70	-0.3445	1.4125	272.9899	-100.7130	-12152.3000	-3248.7500
0.04167	0.22500	50496.03	-0.3722	1.5910	273.0121	-112.4510	-11292.7000	-1948.7900
0.04167	0.24167	50484.85	-0.4061	1.7678	272.9638	-130.9970	-13306.3000	-3280.7100
0.04167	0.25833	50457.87	-0.4065	1.9604	272.9055	-136.4970	-12212.2000	-3060.0400
0.04167	0.27500	50442.06	-0.3954	2.1702	272.8975	-147.3400	-13778.9000	-5611.5000
0.04167	0.29167	50421.66	-0.4539	2.3779	272.9176	-167.2570	-14586.5000	-6993.0800
0.04167	0.30833	50408.93	-0.4214	2.6115	272.8894	-183.6180	-14047.5000	-9867.2700
0.04167	0.32500	50384.69	-0.4531	2.7859	272.8683	-195.1460	-11977.3000	-9330.6900
0.04167	0.34167	50360.56	-0.4196	3.0306	272.8764	-219.6200	-14772.6000	-10997.4000
0.04167	0.35833	50343.95	-0.4971	3.2773	272.8864	-228.2080	-13527.1000	-12040.6000
0.04167	0.37500	50317.18	-0.5263	3.5025	272.8945	-260.5230	-11228.9000	-12243.9000
0.04167	0.39167	50286.26	-0.5248	3.7763	272.9005	-271.9530	-7985.2800	-14511.8000
0.04167	0.40833	50253.72	-0.5419	3.9955	272.8874	-289.4950	-7981.5000	-15771.1000
0.04167	0.42500	50210.53	-0.5287	4.2406	272.8452	-310.6740	-9154.8700	-16314.2000
0.04167	0.44167	50161.97	-0.5671	4.5620	272.8372	-330.6890	-9917.7000	-18322.6000
0.04167	0.45833	50117.65	-0.6034	4.8336	272.8523	-348.8650	-6658.0500	-20414.9000
0.04167	0.47500	50043.41	-0.6322	5.1099	272.7638	-370.6370	-9723.3200	-23836.4000
0.04167	0.49167	49987.91	-0.6336	5.4287	272.7548	-391.8610	-4862.7800	-25406.1000
0.04167	0.50833	49938.54	-0.6072	5.7365	272.8060	-415.2310	-4089.0900	-24432.6000
0.04167	0.52500	49863.59	-0.6503	6.0201	272.7648	-436.6120	-1778.7900	-27228.4000
0.04167	0.54167	49788.91	-0.5844	6.3346	272.7106	-457.8030	-2061.3900	-29295.0000
0.04167	0.55833	49712.40	-0.6346	6.6686	272.6894	-485.3500	-669.8140	-32651.2000
0.04167	0.57500	49630.34	-0.6972	6.9998	272.6523	-509.1870	6507.5800	-35025.4000
0.04167	0.59167	49548.79	-0.6978	7.3164	272.6613	-529.4790	10933.2000	-34654.4000
0.04167	0.60833	49455.21	-0.7790	7.6464	272.6040	-554.9100	12546.8000	-37044.5000
0.04167	0.62500	49356.48	-0.7375	8.0015	272.5618	-566.7160	12480.5000	-39857.0000
0.04167	0.64167	49237.42	-0.6881	8.3732	272.5276	-594.3620	17748.7000	-43798.0000
0.04167	0.65833	49125.20	-0.7053	8.6998	272.4603	-608.0590	19236.4000	-46070.2000
0.04167	0.67500	49004.44	-0.7620	9.0293	272.4352	-635.2390	28281.9000	-48884.4000
0.04167	0.69167	48860.41	-0.7464	9.3765	272.3598	-655.3320	32494.5000	-51821.8000
0.04167	0.70833	48711.49	-0.7375	9.7578	272.2925	-671.3870	33770.0000	-55839.0000
0.04167	0.72500	48564.59	-0.8114	10.1237	272.2824	-679.5980	41372.8000	-59353.3000
0.04167	0.74167	48404.46	-0.7837	10.5324	272.2000	-700.7020	47340.9000	-64464.9000
0.04167	0.75833	48223.57	-0.7982	10.8744	272.1166	-731.4530	53669.1000	-68781.7000
0.04167	0.77500	48041.62	-0.7419	11.2153	272.0372	-757.8980	60852.3000	-72587.1000
0.04167	0.79167	47831.78	-0.7450	11.5775	271.9417	-771.7740	67032.3000	-78611.0000
0.04167	0.80833	47619.25	-0.7398	11.9134	271.8472	-778.6600	78353.2000	-82342.1000
0.04167	0.82500	47393.21	-0.6730	12.1963	271.8101	-804.0740	84627.4000	-85834.8000
0.04167	0.84167	47151.77	-0.6916	12.4429	271.6925	-810.3790	95179.9000	-88520.3000
0.04167	0.85833	46903.37	-0.6183	12.6224	271.6181	-837.0190	108514.0000	-92477.2000
0.04167	0.87500	46643.64	-0.5419	12.7004	271.5578	-870.4040	115613.0000	-95530.8000
0.04167	0.89167	46345.64	-0.3642	12.7316	271.4593	-905.4030	126523.0000	-103409.0000
0.04167	0.90833	46070.68	-0.1188	12.5002	271.4181	-964.1920	139939.0000	-105441.0000
0.04167	0.92500	45792.31	0.4183	11.9412	271.4362	-1080.7000	149966.0000	-104622.0000
0.04167	0.94167	45563.93	1.3828	10.8200	271.5357	-1301.1200	159807.0000	-101401.0000
0.04167	0.95833	45479.45	3.3982	8.7375	271.9698	-1749.4500	169948.0000	-90767.7000
0.04167	0.97500	45657.11	7.8621	5.3456	272.6181	-2592.5500	170976.0000	-58721.2000
0.04167	0.99167	46286.50	17.1891	1.4677	273.7025	-3680.6000	125236.0000	13408.4000
0.05833	0.00833	50441.60	-0.1878	0.0264	272.9990	16.9589	-6695.1700	3178.8600
0.05833	0.02500	50446.30	-0.2033	0.1186	273.0040	19.9008	-10558.0000	3724.2400
0.05833	0.04167	50455.97	-0.2385	0.1800	272.9829	12.3028	-7190.7700	5752.4600
0.05833	0.05833	50469.26	-0.2868	0.2784	273.0161	7.9404	-7995.6600	5890.3400
0.05833	0.07500	50475.74	-0.3080	0.3798	272.9899	2.7157	-10715.1000	5247.0700
0.05833	0.09167	50482.90	-0.3310	0.4870	272.9899	-12.6182	-7788.3100	3982.5000
0.05833	0.10833	50503.78	-0.3722	0.6262	273.0050	-13.9711	-8669.1400	4139.6000
0.05833	0.12500	50493.06	-0.4032	0.7328	272.9940	-13.8637	-11578.6000	1700.2800
0.05833	0.14167	50503.78	-0.3993	0.8886	273.0030	-23.6574	-12624.2000	867.8440
0.05833	0.15833	50498.14	-0.4577	1.0401	272.9990	-46.9931	-12405.4000	1446.8200
0.05833	0.17500	50499.16	-0.4592	1.1805	273.0432	-57.6151	-10703.7000	-971.1910
0.05833	0.19167	50488.66	-0.5068	1.3915	273.0191	-63.5346	-9524.2300	-2582.3400
0.05833	0.20833	50486.61	-0.5292	1.5841	273.0101	-76.1620	-11027.8000	-2693.3400
0.05833	0.22500	50481.58	-0.5721	1.7870	272.9889	-97.0507	-11044.1000	-3413.5600
0.05833	0.24167	50447.17	-0.5695	1.9654	272.9598	-104.2280	-11549.8000	-4716.3600
0.05833	0.25833	50439.47	-0.6250	2.1785	272.9508	-112.8320	-11092.4000	-5994.4800
0.05833	0.27500	50443.15	-0.6206	2.4107	272.9136	-125.5400	-13789.1000	-3781.3200
0.05833	0.29167	50410.36	-0.6634	2.6261	272.9176	-136.9060	-11951.3000	-6598.8800
0.05833	0.30833	50386.70	-0.6511	2.8286	272.8915	-150.8010	-12193.4000	-7826.6600
0.05833	0.32500	50367.49	-0.6536	3.0803	272.8894	-160.7690	-11808.6000	-8786.6900
0.05833	0.34167	50358.42	-0.7088	3.3386	272.8975	-183.4720	-11810.5000	-13269.7000
0.05833	0.35833	50328.04	-0.7474	3.6058	272.9146	-203.5700	-11414.8000	-15939.2000
0.05833	0.37500	50297.95	-0.7646	3.9011	272.8985	-217.7150	-10305.2000	-18006.9000
0.05833	0.39167	50271.91	-0.7857	4.1165	272.9106	-236.2660	-5464.8800	-16155.0000
0.05833	0.40833	50233.95	-0.8108	4.4056	272.8844	-246.4770	-6454.5500	-19282.1000
0.05833	0.42500	50190.40	-0.8200	4.7176	272.8402	-255.8950	-7868.0300	-20197.1000
0.05833	0.44167	50135.68	-0.8553	4.9995	272.8151	-281.0730	-8290.6000	-23246.0000
0.05833	0.45833	50083.96	-0.8686	5.2788	272.8452	-296.8370	-4662.9100	-25518.6000
0.05833	0.47500	50031.67	-0.9513	5.5949	272.7819	-303.1990	-5760.8500	-25710.3000
0.05833	0.49167	49974.84	-0.9064	5.9125	272.7719	-337.9090	-5644.5000	-29042.9000
0.05833	0.50833	49911.66	-0.9101	6.2265	272.7518	-353.0620	-3388.1200	-31778.6000
0.05833	0.52500	49850.06	-0.9510	6.5235	272.7608	-369.0520	2419.8800	-32642.2000
0.05833	0.54167	49773.15	-0.9512	6.8851	272.7005	-384.4790	-223.0730	-37445.9000
0.05833	0.55833	49700.60	-0.9761	7.2665	272.6412	-413.6380	2703.8000	-40290.6000
0.05833	0.57500	49616.27	-1.0153	7.6236	272.6080	-428.5090	8393.2600	-39286.6000
0.05833	0.59167	49529.91	-1.0395	7.9994	272.6050	-444.3850	10017.1000	-43207.1000
0.05833	0.60833	49450.10	-1.0661	8.3172	272.5759	-461.0910	14378.7000	-43716.5000
0.05833	0.62500	49340.36	-1.0664	8.6422	272.5226	-481.4790	16507.4000	-48122.1000
0.05833	0.64167	49227.08	-1.0236	8.9815	272.4683	-492.2870	19535.1000	-49968.7000
0.05833	0.65833	49132.07	-1.0458	9.3643	272.4734	-517.6400	24778.1000	-54249.8000
0.05833	0.67500	49005.02	-1.0550	9.7079	272.4070	-528.3890	30298.7000	-57055.0000
0.05833	0.69167	48869.51	-1.1386	10.0934	272.3497	-534.9700	35650.0000	-61463.9000
0.05833	0.70833	48735.96	-1.0705	10.4861	272.3347	-551.8000	38849.7000	-67885.3000
0.05833	0.72500	48586.32	-1.1441	10.8372	272.2251	-574.6400	44183.6000	-71247.4000
0.05833	0.74167	48437.30	-1.1111	11.1664	272.1417	-590.2220	49167.7000	-73699.8000
0.05833	0.75833	48270.61	-1.0774	11.5048	272.0281	-598.5190	57572.9000	-78716.5000
0.05833	0.77500	48091.30	-1.0542	11.8115	271.9889	-618.8380	63846.4000	-82826.7000
0.05833	0.79167	47908.08	-0.9843	12.0946	272.0040	-635.4240	69019.9000	-86976.3000
0.05833	0.80833	47701.06	-0.9843	12.3312	271.8814	-650.3930	79854.7000	-89457.1000
0.05833	0.82500	47505.64	-0.8258	12.5475	271.8221	-664.9310	84966.3000	-93155.4000
0.05833	0.84167	47295.40	-0.7999	12.6921	271.7548	-694.1070	99139.3000	-97363.5000
0.05833	0.85833	47073.70	-0.5892	12.7124	271.6965	-726.5230	106211.0000	-99641.7000
0.05833	0.87500	46850.59	-0.4279	12.5953	271.6513	-768.3080	119246.0000	-103240.0000
0.05833	0.89167	46612.05	-0.0421	12.2662	271.6271	-854.0220	127878.0000	-104352.0000
0.05833	0.90833	46400.20	0.5484	11.6804	271.6844	-976.3840	135253.0000	-104876.0000
0.05833	0.92500	46230.03	1.5099	10.6883	271.7910	-1172.7600	146363.0000	-102663.0000
0.05833	0.94167	46136.67	3.1410	9.1187	272.0503	-1519.6000	158588.0000	-96389.7000
0.05833	0.95833	46180.01	6.0869	6.8316	272.5166	-2075.5800	158305.0000	-83450.6000
0.05833	0.97500	46418.78	11.1479	3.9030	273.1467	-2846.4600	150998.0000	-44306.0000
0.05833	0.99167	46928.32	19.7412	1.0757	273.8844	-3632.0700	97309.1000	21656.3000
0.07500	0.00833	50426.69	-0.2562	0.0286	273.0080	28.6581	-5465.3700	6704.1600
0.07500	0.02500	50441.20	-0.2939	0.1096	273.0070	34.2121	-8195.3400	6114.5300
0.07500	0.04167	50451.32	-0.3233	0.1956	273.0291	20.3308	-10482.2000	3474.2400
0.07500	0.05833	50465.51	-0.3923	0.2960	273.0080	18.3227	-7519.6400	6581.1000
0.07500	0.07500	50470.63	-0.4294	0.4383	272.9970	14.1858	-8900.0500	3824.0800
0.07500	0.09167	50478.96	-0.4786	0.5588	272.9829	2.2120	-5862.7600	3370.3800
0.07500	0.10833	50483.64	-0.4773	0.6883	272.9940	-7.2744	-10377.0000	6064.0600
0.07500	0.12500	50487.93	-0.5331	0.8040	273.0131	-3.6840	-8799.0300	5794.9800
0.07500	0.14167	50494.33	-0.5990	0.9855	273.0151	-12.3581	-10730.4000	3068.3200
0.07500	0.15833	50493.25	-0.6223	1.1885	272.9950	-28.9287	-10441.6000	-2881.7000
0.07500	0.17500	50482.76	-0.6510	1.3616	273.0422	-35.0530	-7484.0500	-2208.8200
0.07500	0.19167	50484.27	-0.6906	1.5511	273.0422	-47.1681	-10161.4000	-2936.5300
0.07500	0.20833	50481.86	-0.7058	1.7156	273.0251	-62.7483	-9932.5400	-5207.7000
0.07500	0.22500	50468.20	-0.7635	1.9122	272.9879	-66.2609	-11700.2000	-5634.8100
0.07500	0.24167	50439.69	-0.7850	2.1633	272.9397	-71.6848	-11611.0000	-5003.9700
0.07500	0.25833	50422.75	-0.8636	2.3651	272.9337	-90.0818	-9074.8400	-4250.7700
0.07500	0.27500	50415.63	-0.8534	2.6026	272.9869	-96.1512	-10401.6000	-7481.8900
0.07500	0.29167	50398.42	-0.8788	2.8431	272.9427	-107.8830	-8656.0700	-9119.0500
0.07500	0.30833	50382.37	-0.8831	3.1003	272.9558	-128.3100	-10353.1000	-12472.3000
0.07500	0.32500	50366.90	-0.9332	3.3793	272.8965	-139.1890	-10358.0000	-17469.4000
0.07500	0.34167	50351.40	-0.9641	3.6157	272.9146	-148.3740	-9478.5100	-14130.1000
0.07500	0.35833	50321.38	-1.0251	3.8733	272.9357	-170.0060	-8779.4200	-15472.1000
0.07500	0.37500	50286.96	-1.0228	4.1520	272.9186	-177.1740	-8100.2700	-19636.8000
0.07500	0.39167	50243.42	-1.0409	4.4430	272.8663	-192.2040	-5699.1400	-23052.1000
0.07500	0.40833	50202.95	-1.1338	4.7334	272.8593	-197.6050	-3976.2500	-20983.3000
0.07500	0.42500	50158.73	-1.1037	5.0413	272.8462	-213.4320	-4816.6700	-23915.5000
0.07500	0.44167	50120.68	-1.1381	5.3427	272.7970	-233.3900	-4090.1300	-28390.2000
0.07500	0.45833	50062.93	-1.1900	5.6382	272.7799	-236.0070	-6354.2000	-28459.0000
0.07500	0.47500	50014.55	-1.2518	5.9570	272.7789	-256.9990	-3762.0900	-29462.3000
0.07500	0.49167	49959.77	-1.2230	6.2849	272.7739	-270.0740	-2067.1000	-32151.3000
0.07500	0.50833	49898.60	-1.2496	6.6104	272.7688	-287.3270	3133.5900	-35514.3000
0.07500	0.52500	49837.85	-1.2586	7.0099	272.7538	-303.4700	1708.9000	-39724.4000
0.07500	0.54167	49763.66	-1.3079	7.3535	272.7166	-322.5400	5315.1900	-41103.3000
0.07500	0.55833	49690.85	-1.3291	7.6998	272.6332	-332.6390	3784.2600	-44300.1000
0.07500	0.57500	49614.78	-1.3926	8.0524	272.6392	-349.4630	10275.7000	-46876.4000
0.07500	0.59167	49540.58	-1.3609	8.3899	272.6492	-372.2480	12556.9000	-49585.8000
0.07500	0.60833	49438.76	-1.3646	8.7482	272.6171	-385.5260	17009.2000	-50260.5000
0.07500	0.62500	49343.68	-1.4107	9.0936	272.5327	-394.0800	19981.2000	-52718.9000
0.07500	0.64167	49250.64	-1.3652	9.4482	272.4613	-411.7990	20993.0000	-56803.7000
0.07500	0.65833	49138.09	-1.4143	9.8110	272.5005	-421.5610	29542.4000	-59353.4000
0.07500	0.67500	49009.16	-1.3991	10.2325	272.4070	-428.1470	31376.6000	-64605.7000
0.07500	0.69167	48890.69	-1.4590	10.5728	272.3085	-438.0200	40400.6000	-67296.1000
0.07500	0.70833	48769.50	-1.4387	10.9197	272.3246	-459.2330	40824.9000	-70737.7000
0.07500	0.72500	48631.80	-1.4249	11.2535	272.2462	-469.7410	46707.0000	-73624.8000
0.07500	0.74167	48483.98	-1.4027	11.5490	272.1950	-479.3720	54804.7000	-80354.0000
0.07500	0.75833	48329.00	-1.3307	11.8168	272.0905	-498.3540	60533.2000	-83729.2000
0.07500	0.77500	48154.72	-1.2449	12.0804	272.0312	-519.3840	65251.4000	-87036.6000
0.07500	0.79167	47990.33	-1.2044	12.2877	272.0211	-528.2180	71925.8000	-90801.0000
0.07500	0.80833	47819.15	-1.0837	12.4847	271.9809	-552.8090	79660.0000	-91862.7000
0.07500	0.82500	47639.34	-0.9140	12.5522	271.9276	-582.6660	89839.1000	-100759.0000
0.07500	0.84167	47455.69	-0.7360	12.5132	271.8563	-626.2850	96688.6000	-101758.0000
0.07500	0.85833	47265.07	-0.4095	12.3843	271.8090	-678.7530	109361.0000	-103981.0000
0.07500	0.87500	47086.32	-0.0092	12.0370	271.8322	-751.9970	117113.0000	-105003.0000
0.07500	0.89167	46908.61	0.5641	11.4960	271.8593	-867.0920	125582.0000	-104721.0000
0.07500	0.90833	46766.13	1.5104	10.5945	271.9387	-1058.2400	134821.0000	-102046.0000
0.07500	0.92500	46665.11	2.8927	9.3496	272.1487	-1338.9500	144737.0000	-98919.4000
0.07500	0.94167	46650.17	5.0804	7.6258	272.4543	-1745.4200	149837.0000	-87505.8000
0.07500	0.95833	46744.97	8.5230	5.4301	272.8693	-2299.1800	149887.0000	-61881.6000
0.07500	0.97500	46996.81	13.7040	3.0137	273.4271	-2956.4300	131921.0000	-23935.7000
0.07500	0.99167	47392.51	21.6127	0.8412	273.9317	-3564.7400	72008.9000	33476.6000
0.09167	0.00833	50418.60	-0.3376	0.0470	273.0050	37.7878	-4547.6000	10054.7000
0.09167	0.02500	50437.85	-0.3716	0.1364	272.9930	33.5365	-6123.1300	8795.4400
0.09167	0.04167	50449.10	-0.4221	0.2230	273.0151	36.7871	-8292.7000	6881.3200
0.09167	0.05833	50453.68	-0.5117	0.3438	272.9930	33.5042	-8248.8500	3981.3400
0.09167	0.07500	50462.33	-0.5656	0.4453	273.0010	25.9952	-6509.7300	3950.2900
0.09167	0.09167	50483.99	-0.5831	0.5722	273.0040	12.1466	-6860.1700	4957.0200
0.09167	0.10833	50471.39	-0.6388	0.7086	272.9950	11.3956	-9593.2600	3226.7400
0.09167	0.12500	50478.30	-0.6945	0.9230	273.0181	4.5015	-7105.6100	1916.5900
0.09167	0.14167	50493.20	-0.7951	1.0889	273.0131	0.1802	-7080.9100	1063.9700
0.09167	0.15833	50492.43	-0.8044	1.2486	273.0191	-6.4046	-8680.8600	-988.0420
0.09167	0.17500	50486.53	-0.8087	1.4396	273.0422	-20.7379	-8723.6100	113.0390
0.09167	0.19167	50478.71	-0.8936	1.6178	273.0060	-27.4341	-8449.6400	-1891.7500
0.09167	0.20833	50468.27	-0.8800	1.8210	272.9638	-35.0855	-8713.0400	-4271.9200
0.09167	0.22500	50458.25	-0.9962	2.0384	273.0442	-32.4211	-10147.9000	-5426.8400
0.09167	0.24167	50443.32	-1.0184	2.2678	272.9899	-44.0862	-11158.5000	-5340.6500
0.09167	0.25833	50427.30	-1.0936	2.4849	272.9930	-58.3677	-6897.0500	-8148.1800
0.09167	0.27500	50405.20	-1.1022	2.7759	272.9427	-73.5852	-7784.1500	-13211.0000
0.09167	0.29167	50394.72	-1.1480	3.0136	272.9206	-87.6034	-7901.2900	-12842.1000
0.09167	0.30833	50368.37	-1.1465	3.2810	272.9085	-96.3707	-6694.1800	-14773.4000
0.09167	0.32500	50342.67	-1.1912	3.5423	272.8714	-113.8620	-9257.2000	-14702.0000
0.09167	0.34167	50325.86	-1.1890	3.8142	272.8884	-116.0910	-10585.8000	-18371.3000
0.09167	0.35833	50311.49	-1.2924	4.0736	272.9065	-125.6680	-5027.1400	-19616.1000
0.09167	0.37500	50268.88	-1.3202	4.3336	272.8573	-134.7880	-5869.0500	-19529.1000
0.09167	0.39167	50239.82	-1.3730	4.6570	272.8734	-139.3110	-4418.5000	-22779.3000
0.09167	0.40833	50202.10	-1.4034	4.9603	272.8874	-155.9380	-2255.2700	-24844.5000
0.09167	0.42500	50159.53	-1.4252	5.2799	272.8874	-168.3550	-2449.3600	-26944.9000
0.09167	0.44167	50112.79	-1.4508	5.6208	272.8422	-173.2200	-2022.9400	-26978.6000
0.09167	0.45833	50063.52	-1.5127	5.9484	272.8241	-190.5640	-3354.8600	-29320.0000
0.09167	0.47500	50007.65	-1.5873	6.2709	272.8090	-204.2610	-486.4000	-33561.3000
0.09167	0.49167	49959.86	-1.5501	6.6398	272.7970	-215.0970	3278.7500	-38647.7000
0.09167	0.50833	49897.30	-1.6069	6.9764	272.7206	-227.8800	2467.6100	-38569.9000
0.09167	0.52500	49839.93	-1.5989	7.3243	272.7508	-242.8250	4380.7400	-40063.6000
0.09167	0.54167	49767.74	-1.6765	7.6724	272.6894	-252.9210	7690.9700	-42928.6000
0.09167	0.55833	49685.65	-1.6655	8.0252	272.6935	-262.6100	5847.8900	-45261.4000
0.09167	0.57500	49625.36	-1.7028	8.3589	272.6683	-281.8820	13099.9000	-49378.6000
0.09167	0.59167	49550.69	-1.7061	8.7145	272.6925	-304.5410	16209.4000	-50389.8000
0.09167	0.60833	49446.77	-1.7307	9.1153	272.5990	-311.3250	16393.3000	-54186.5000
0.09167	0.62500	49353.78	-1.7306	9.4497	272.5427	-319.5360	24187.6000	-56422.8000
0.09167	0.64167	49256.84	-1.7046	9.8215	272.4915	-327.6240	25644.2000	-60968.6000
0.09167	0.65833	49151.13	-1.7610	10.1762	272.4915	-332.3950	31166.5000	-65205.4000
0.09167	0.67500	49038.75	-1.7867	10.5394	272.4503	-344.0540	36757.9000	-70434.1000
0.09167	0.69167	48923.82	-1.7333	10.8672	272.3779	-359.3110	40326.5000	-73082.2000
0.09167	0.70833	48799.20	-1.7175	11.1448	272.3246	-373.9010	43098.5000	-74342.0000
0.09167	0.72500	48675.45	-1.6535	11.3956	272.3095	-385.8730	51308.8000	-79365.2000
0.09167	0.74167	48549.50	-1.6272	11.6561	272.2673	-402.0950	56029.2000	-80814.7000
0.09167	0.75833	48400.45	-1.5690	11.9084	272.2070	-409.6910	62563.9000	-85020.1000
0.09167	0.77500	48258.11	-1.4177	12.1142	272.1779	-434.7460	67421.4000	-88532.2000
0.09167	0.79167	48091.83	-1.3122	12.2554	272.1045	-464.2640	71693.7000	-91174.6000
0.09167	0.80833	47936.83	-1.1288	12.2963	272.0372	-495.7980	85649.4000	-97369.0000
0.09167	0.82500	47778.20	-0.8175	12.2661	271.9829	-541.0450	91450.9000	-100841.0000
0.09167	0.84167	47621.75	-0.5243	12.0966	271.9387	-603.4740	96714.6000	-103900.0000
0.09167	0.85833	47477.17	-0.0406	11.7920	271.9879	-673.7180	107292.0000	-102311.0000
0.09167	0.87500	47323.16	0.5159	11.3230	272.0653	-790.7550	115233.0000	-102913.0000
0.09167	0.89167	47207.44	1.4284	10.5447	272.1236	-949.7110	125262.0000	-101290.0000
0.09167	0.90833	47109.20	2.6262	9.5559	272.2854	-1174.6000	133188.0000	-98510.6000
0.09167	0.92500	47064.98	4.4070	8.2030	272.4603	-1496.5300	139561.0000	-91445.5000
0.09167	0.94167	47091.79	6.9805	6.4711	272.7769	-1927.1000	140939.0000	-75342.7000
0.09167	0.95833	47197.16	10.6187	4.4856	273.1447	-2442.0300	135259.0000	-48612.8000
0.09167	0.97500	47427.41	15.7645	2.4364	273.5920	-2988.4200	112640.0000	-9181.1500
0.09167	0.99167	47751.68	23.0701	0.6654	273.9397	-3475.6000	53446.5000	41399.0000
0.10833	0.00833	50412.14	-0.4035	0.0213	273.0211	50.0116	-5938.2600	6571.4500
0.10833	0.02500	50431.15	-0.4829	0.0867	273.0322	43.3496	-6047.8900	8271.7400
0.10833	0.04167	50440.52	-0.5362	0.2113	272.9809	46.2778	-7116.2500	6306.2600
0.10833	0.05833	50457.71	-0.6486	0.3405	273.0372	49.3379	-7447.8300	5973.3100
0.10833	0.07500	50465.08	-0.6688	0.4659	273.0302	33.0381	-8115.1600	3764.5700
0.10833	0.09167	50474.22	-0.7426	0.6262	272.9940	28.7231	-3542.7500	4322.5600
0.10833	0.10833	50476.41	-0.7977	0.7674	273.0221	32.0473	-8409.8800	3045.2900
0.10833	0.12500	50474.77	-0.8941	0.9420	273.0704	13.8244	-6562.3600	-455.7210
0.10833	0.14167	50478.81	-0.9481	1.1279	273.0412	10.7237	-6716.9300	-81.5292
0.10833	0.15833	50486.35	-1.0093	1.3315	273.0412	8.1915	-6164.5000	821.7530
0.10833	0.17500	50475.17	-1.0044	1.5270	272.9910	-1.1998	-8495.2200	-3010.1000
0.10833	0.19167	50455.38	-1.0667	1.6896	272.9920	-3.6680	-6589.8000	-3007.3800
0.10833	0.20833	50451.15	-1.1112	1.8852	273.0221	-4.3624	-6496.2000	-3468.0100
0.10833	0.22500	50433.49	-1.2605	2.1486	272.9327	-14.3746	-6770.2400	-9165.6000
0.10833	0.24167	50432.91	-1.2290	2.4054	272.9377	-22.3931	-12571.8000	-10575.1000
0.10833	0.25833	50413.08	-1.3142	2.6257	273.0241	-31.5042	-1992.1700	-10320.1000
0.10833	0.27500	50403.50	-1.3839	2.8367	272.9457	-44.3278	-8065.7200	-11021.9000
0.10833	0.29167	50380.71	-1.3997	3.1431	272.8774	-54.1470	-6146.6000	-13896.9000
0.10833	0.30833	50374.91	-1.4130	3.3977	272.9296	-62.9482	-3116.6300	-14669.1000
0.10833	0.32500	50340.18	-1.4718	3.6754	272.8884	-76.8232	-6496.2600	-16223.9000
0.10833	0.34167	50322.20	-1.4781	3.9835	272.9156	-85.6140	-6350.5300	-21389.0000
0.10833	0.35833	50293.84	-1.5567	4.2595	272.8864	-87.9474	-5186.8600	-22506.0000
0.10833	0.37500	50263.04	-1.6029	4.5671	272.9176	-95.8603	-3098.2200	-24711.1000
0.10833	0.39167	50233.60	-1.6550	4.8531	272.9296	-103.1380	-4384.4100	-24334.5000
0.10833	0.40833	50198.48	-1.7258	5.1559	272.9005	-112.8490	246.7140	-25377.8000
0.10833	0.42500	50150.12	-1.7464	5.4587	272.8854	-122.8500	895.7170	-26118.1000
0.10833	0.44167	50109.76	-1.7913	5.7957	272.8482	-127.5090	-223.6560	-30647.0000
0.10833	0.45833	50063.60	-1.8300	6.1316	272.8513	-141.1210	1128.6800	-33243.8000
0.10833	0.47500	50011.22	-1.9129	6.4946	272.8553	-151.8340	1263.7900	-36968.8000
0.10833	0.49167	49957.20	-1.9015	6.8032	272.8030	-166.2750	5240.4300	-37444.1000
0.10833	0.50833	49895.06	-1.9437	7.1883	272.8030	-168.9170	5359.0300	-40288.3000
0.10833	0.52500	49839.94	-1.9538	7.5077	272.7487	-180.6590	8558.1900	-44833.8000
0.10833	0.54167	49779.25	-2.0122	7.8796	272.7236	-190.6580	8409.2100	-44707.8000
0.10833	0.55833	49709.37	-2.0129	8.2424	272.6935	-206.3920	9635.0200	-48198.6000
0.10833	0.57500	49635.89	-2.0526	8.6187	272.7055	-213.5330	14589.1000	-50531.8000
0.10833	0.59167	49564.48	-2.0467	8.9700	272.7166	-225.5560	18549.3000	-54773.3000
0.10833	0.60833	49464.86	-2.0603	9.3168	272.5950	-237.1280	20217.9000	-59494.3000
0.10833	0.62500	49378.39	-2.0727	9.6503	272.5166	-249.5100	26067.0000	-64010.0000
0.10833	0.64167	49279.98	-2.0435	9.9815	272.5216	-259.0420	29945.4000	-65430.0000
0.10833	0.65833	49183.19	-2.0533	10.3102	272.4503	-260.4840	33030.9000	-64680.4000
0.10833	0.67500	49084.85	-2.0892	10.5860	272.4744	-277.4320	40832.8000	-68372.0000
0.10833	0.69167	48980.81	-1.9889	10.8880	272.4271	-290.6980	43139.5000	-73309.9000
0.10833	0.70833	48849.71	-1.9662	11.1880	272.3819	-300.3830	45459.2000	-77791.9000
0.10833	0.72500	48732.00	-1.8812	11.4550	272.3819	-323.2530	52136.0000	-80817.2000
0.10833	0.74167	48610.20	-1.8231	11.6659	272.3337	-334.5110	57135.8000	-82062.1000
0.10833	0.75833	48484.72	-1.6929	11.8105	272.2603	-350.5150	63175.5000	-83559.9000
0.10833	0.77500	48354.99	-1.5368	11.8881	272.2452	-381.8410	69459.8000	-88066.5000
0.10833	0.79167	48213.39	-1.3057	11.9771	272.1970	-425.4760	74389.3000	-94470.6000
0.10833	0.80833	48071.48	-1.0388	11.9197	272.1467	-471.7910	88656.4000	-94936.5000
0.10833	0.82500	47938.43	-0.6496	11.7882	272.1508	-534.8290	90880.0000	-97467.1000
0.10833	0.84167	47804.83	-0.1971	11.5544	272.1367	-604.9170	97870.3000	-99734.3000
0.10833	0.85833	47679.68	0.4136	11.1049	272.1879	-717.0160	104815.0000	-102559.0000
0.10833	0.87500	47566.71	1.2590	10.4589	272.2683	-849.0470	113682.0000	-100090.0000
0.10833	0.89167	47475.29	2.3575	9.6338	272.3779	-1050.6400	123392.0000	-96284.5000
0.10833	0.90833	47416.17	3.8192	8.5565	272.4854	-1313.7300	130815.0000	-91590.1000
0.10833	0.92500	47421.84	5.9125	7.1571	272.7518	-1645.4200	133051.0000	-80866.0000
0.10833	0.94167	47468.87	8.6927	5.5854	273.0201	-2055.3700	132611.0000	-60880.8000
0.10833	0.95833	47579.90	12.4765	3.8215	273.3548	-2519.8700	119769.0000	-34832.9000
0.10833	0.97500	47781.62	17.4613	2.0449	273.7126	-2990.5900	93966.7000	2318.5100
0.10833	0.99167	48070.12	24.2456	0.5741	273.9548	-3394.4000	37822.9000	47844.0000
0.12500	0.00833	50414.79	-0.4820	0.0296	273.0171	70.3744	-6939.4800	8080.7100
0.12500	0.02500	50415.25	-0.5623	0.1181	273.0543	65.1514	-3736.5700	6480.1100
0.12500	0.04167	50434.22	-0.6504	0.2117	273.0101	59.4136	-7983.7700	6198.1000
0.12500	0.05833	50447.56	-0.7507	0.3526	273.0271	50.9905	-4949.5400	7655.1200
0.12500	0.07500	50461.20	-0.8658	0.4846	273.0704	53.2867	-5662.6100	6032.0300
0.12500	0.09167	50461.29	-0.8887	0.6354	273.0382	54.3789	-4455.8700	4097.8000
0.12500	0.10833	50463.73	-0.9424	0.8053	272.9698	40.5436	-6662.0100	2385.5600
0.12500	0.12500	50474.93	-1.0627	0.9727	273.0101	33.4825	-5817.3500	-97.6492
0.12500	0.14167	50475.09	-1.1544	1.1806	273.0905	33.9948	-4398.9100	-954.3280
0.12500	0.15833	50474.79	-1.1917	1.3462	273.0623	27.8230	-5898.0300	-1902.0400
0.12500	0.17500	50457.53	-1.2145	1.5686	272.9628	21.1164	-4917.0800	-4640.8300
0.12500	0.19167	50465.90	-1.2324	1.7952	273.0040	15.1688	-6728.2800	-6598.9300
0.12500	0.20833	50445.95	-1.3530	2.0021	272.9960	11.2803	-4335.4400	-6634.0800
0.12500	0.22500	50437.46	-1.4667	2.2202	272.9970	6.7669	-5095.0900	-6702.4900
0.12500	0.24167	50427.74	-1.4928	2.4223	272.9688	0.2743	-8330.4900	-9254.7100
0.12500	0.25833	50412.75	-1.5555	2.7060	272.9407	-11.1886	-3262.6000	-13262.1000
0.12500	0.27500	50405.25	-1.6286	2.9685	272.9920	-22.4859	-4354.2300	-17172.1000
0.12500	0.29167	50374.74	-1.6709	3.2063	272.9859	-28.1505	-5857.7400	-15640.5000
0.12500	0.30833	50374.65	-1.6939	3.5026	272.9528	-29.0575	-3196.7800	-15596.8000
0.12500	0.32500	50344.52	-1.7816	3.7935	272.9487	-36.4139	-2578.5600	-18892.0000
0.12500	0.34167	50329.66	-1.7595	4.0874	272.9397	-48.7773	-4004.6500	-18860.4000
0.12500	0.35833	50294.17	-1.8522	4.4057	272.9005	-54.1450	-3205.4500	-23299.7000
0.12500	0.37500	50258.75	-1.9147	4.6934	272.9025	-57.7089	-1161.7500	-24759.9000
0.12500	0.39167	50228.14	-1.9378	4.9659	272.9307	-73.5342	-3047.7900	-25558.2000
0.12500	0.40833	50194.62	-2.0351	5.2848	272.9246	-67.7063	2448.1300	-28994.6000
0.12500	0.42500	50152.93	-2.0679	5.6359	272.8884	-74.9669	2895.6500	-33849.3000
0.12500	0.44167	50114.42	-2.0995	5.9387	272.8593	-84.8107	1849.0500	-34896.9000
0.12500	0.45833	50061.71	-2.1802	6.2992	272.8533	-94.8338	3932.9000	-37152.6000
0.12500	0.47500	50011.05	-2.2344	6.6129	272.8050	-97.8969	4351.7700	-39792.1000
0.12500	0.49167	49944.83	-2.2451	6.9454	272.7889	-109.9870	5606.2200	-41064.6000
0.12500	0.50833	49898.10	-2.2876	7.3233	272.7970	-123.5450	5980.5700	-43383.9000
0.12500	0.52500	49853.34	-2.3234	7.7000	272.7417	-120.2850	11013.9000	-44911.2000
0.12500	0.54167	49780.23	-2.3437	8.0384	272.7166	-138.3730	10464.2000	-48228.2000
0.12500	0.55833	49726.71	-2.3508	8.4037	272.7266	-143.9260	13111.5000	-50327.9000
0.12500	0.57500	49658.42	-2.3982	8.7128	272.6804	-158.4180	17882.4000	-55538.9000
0.12500	0.59167	49574.20	-2.3859	9.0810	272.6623	-161.8660	22093.4000	-58406.5000
0.12500	0.60833	49492.54	-2.3932	9.4232	272.6563	-169.1830	24448.6000	-62539.9000
0.12500	0.62500	49406.67	-2.3603	9.7398	272.6020	-185.0700	29534.5000	-62526.0000
0.12500	0.64167	49315.82	-2.3652	10.0367	272.5658	-195.1660	30270.6000	-64978.8000
0.12500	0.65833	49222.64	-2.3232	10.3720	272.5146	-201.8240	32358.2000	-67378.3000
0.12500	0.67500	49121.77	-2.2998	10.6313	272.4935	-219.8830	43544.0000	-68250.8000
0.12500	0.69167	49017.16	-2.2917	10.8874	272.4975	-234.3990	46479.9000	-70081.1000
0.12500	0.70833	48916.31	-2.1967	11.1447	272.4764	-247.0410	49449.6000	-75919.6000
0.12500	0.72500	48797.95	-2.0654	11.3572	272.4352	-268.3760	54121.7000	-80685.2000
0.12500	0.74167	48684.27	-1.9269	11.4963	272.4010	-291.3280	59808.1000	-86771.3000
0.12500	0.75833	48576.23	-1.7665	11.6045	272.3709	-321.1130	64592.8000	-89375.7000
0.12500	0.77500	48454.48	-1.5379	11.6722	272.3206	-353.1200	72698.9000	-91360.1000
0.12500	0.79167	48323.63	-1.2436	11.6089	272.2824	-398.3470	76838.2000	-93975.8000
0.12500	0.80833	48206.21	-0.8827	11.4826	272.2774	-470.3290	85041.0000	-94182.7000
0.12500	0.82500	48094.96	-0.3889	11.2635	272.3116	-545.0060	95019.2000	-96078.7000
0.12500	0.84167	47979.74	0.2461	10.8712	272.3276	-643.5190	98237.8000	-98806.7000
0.12500	0.85833	47880.43	1.0455	10.3045	272.3658	-766.4300	103432.0000	-97117.2000
0.12500	0.87500	47799.47	2.0326	9.5978	272.4724	-940.3070	110757.0000	-94549.2000
0.12500	0.89167	47739.88	3.3051	8.7418	272.5638	-1152.2600	121683.0000	-92665.9000
0.12500	0.90833	47716.41	5.0422	7.6452	272.6985	-1429.2200	123343.0000	-83810.6000
0.12500	0.92500	47721.96	7.2997	6.3501	272.9327	-1769.9000	125683.0000	-68446.2000
0.12500	0.94167	47786.00	10.2573	4.8990	273.2040	-2141.1800	122661.0000	-52000.3000
0.12500	0.95833	47903.96	14.0836	3.2909	273.5437	-2562.4700	106369.0000	-25741.2000
0.12500	0.97500	48075.92	18.8744	1.7928	273.7789	-2973.6600	77669.9000	8680.2600
0.12500	0.99167	48321.92	25.3127	0.5292	273.9950	-3329.1400	26585.8000	48252.7000
0.14167	0.00833	50404.47	-0.5347	0.0248	273.0673	84.3825	-6949.0500	6941.6900
0.14167	0.02500	50420.16	-0.6526	0.0966	273.0523	82.2000	-4912.2400	8529.7600
0.14167	0.04167	50433.91	-0.7845	0.2180	273.0533	73.6772	-5834.7200	7354.0800
0.14167	0.05833	50441.68	-0.8951	0.3604	273.0382	63.6571	-4178.5500	5579.1800
0.14167	0.07500	50448.91	-0.9860	0.5032	273.0161	62.0468	-3498.5100	2867.1800
0.14167	0.09167	50456.69	-1.0347	0.6559	272.9950	63.5800	-3687.9900	923.3310
0.14167	0.10833	50472.47	-1.1464	0.8389	273.0131	57.7510	-3112.8400	-582.0920
0.14167	0.12500	50468.23	-1.2639	1.0100	272.9779	45.6656	-3181.3400	-1801.9900
0.14167	0.14167	50470.75	-1.3346	1.1777	273.0221	45.1737	-4854.2500	-3862.2500
0.14167	0.15833	50477.30	-1.3940	1.3891	273.0392	47.3760	-3253.6600	-4191.7500
0.14167	0.17500	50461.42	-1.4291	1.5919	272.9899	44.8390	-3475.6900	-3600.3900
0.14167	0.19167	50459.67	-1.4822	1.8239	273.0090	36.8056	-6602.9700	-7762.5100
0.14167	0.20833	50448.38	-1.5781	2.0915	273.0010	27.1186	-2572.3400	-8376.2300
0.14167	0.22500	50434.15	-1.6641	2.2853	272.9668	34.4528	-4247.7600	-8893.5500
0.14167	0.24167	50429.23	-1.7529	2.5287	272.9769	21.1951	-3165.9700	-13768.3000
0.14167	0.25833	50424.87	-1.8191	2.7838	272.9859	8.4009	-2002.8600	-16520.4000
0.14167	0.27500	50403.78	-1.8525	3.0545	272.9126	8.0990	-2597.0800	-14015.3000
0.14167	0.29167	50371.67	-1.9602	3.2822	272.9407	-0.6855	-6015.8200	-15333.6000
0.14167	0.30833	50360.15	-1.9811	3.5649	272.9518	-1.2266	-2247.8800	-16787.8000
0.14167	0.32500	50332.37	-2.0641	3.8327	272.9156	-4.9105	-875.6720	-16293.6000
0.14167	0.34167	50312.07	-2.1015	4.1576	272.9015	-16.1490	-1149.0400	-20907.6000
0.14167	0.35833	50292.57	-2.1414	4.4774	272.8714	-16.0226	2192.2300	-23526.9000
0.14167	0.37500	50270.92	-2.1850	4.7774	272.9256	-17.4816	-1395.7600	-26179.8000
0.14167	0.39167	50223.29	-2.2398	5.1314	272.9166	-19.0834	-1080.0500	-29275.0000
0.14167	0.40833	50186.60	-2.3331	5.3930	272.8503	-25.0984	4191.8200	-27874.0000
0.14167	0.42500	50160.16	-2.4004	5.6847	272.8683	-33.4443	5749.3600	-29056.7000
0.14167	0.44167	50119.23	-2.4473	6.0697	272.8834	-42.6869	3527.4300	-32331.7000
0.14167	0.45833	50060.87	-2.5062	6.3804	272.8281	-52.1092	6962.2200	-34146.7000
0.14167	0.47500	50011.69	-2.5711	6.7210	272.7879	-51.3180	7670.0300	-35552.7000
0.14167	0.49167	49983.07	-2.5652	7.0718	272.8312	-58.5427	7879.7400	-40908.3000
0.14167	0.50833	49909.95	-2.6681	7.4245	272.8000	-71.8414	12449.7000	-43952.5000
0.14167	0.52500	49860.25	-2.6174	7.7685	272.7960	-80.3547	9931.4400	-49271.6000
0.14167	0.54167	49793.58	-2.7045	8.0882	272.7588	-82.2833	15965.4000	-49088.9000
0.14167	0.55833	49741.04	-2.6790	8.4355	272.7226	-97.4187	17208.7000	-55167.4000
0.14167	0.57500	49672.18	-2.7076	8.7905	272.7146	-99.4479	19233.6000	-56395.0000
0.14167	0.59167	49585.82	-2.7236	9.1137	272.6352	-108.7860	24103.6000	-59421.2000
0.14167	0.60833	49513.27	-2.6889	9.4086	272.6191	-115.7480	26413.8000	-59536.8000
0.14167	0.62500	49437.85	-2.6429	9.7242	272.6432	-130.1760	29710.3000	-62962.0000
0.14167	0.64167	49351.85	-2.6490	10.0264	272.6111	-137.6460	31765.2000	-66245.6000
0.14167	0.65833	49258.62	-2.5901	10.2719	272.5658	-159.9360	36128.4000	-70083.1000
0.14167	0.67500	49178.67	-2.5629	10.5273	272.5357	-168.4400	42775.9000	-73262.9000
0.14167	0.69167	49070.91	-2.4816	10.7697	272.5035	-181.1050	48819.7000	-76101.2000
0.14167	0.70833	48972.24	-2.4075	11.0001	272.4673	-204.3560	52237.7000	-77121.9000
0.14167	0.72500	48873.07	-2.1755	11.1635	272.4492	-236.4400	57862.8000	-79798.5000
0.14167	0.74167	48773.85	-2.0093	11.2757	272.4854	-266.3680	61071.7000	-82946.7000
0.14167	0.75833	48663.86	-1.7745	11.2802	272.4362	-295.5850	66351.7000	-86920.0000
0.14167	0.77500	48558.25	-1.5181	11.2626	272.4261	-343.2200	72903.7000	-91491.4000
0.14167	0.79167	48454.63	-1.0600	11.1494	272.4060	-408.2480	75562.5000	-91577.6000
0.14167	0.80833	48352.89	-0.6592	10.9831	272.4070	-482.2060	85784.9000	-94903.0000
0.14167	0.82500	48244.58	-0.0096	10.6354	272.4070	-578.0010	93914.8000	-94765.5000
0.14167	0.84167	48151.61	0.7844	10.1745	272.4683	-692.2270	98025.5000	-93105.9000
0.14167	0.85833	48088.82	1.6593	9.6322	272.5367	-847.1170	102241.0000	-90556.1000
0.14167	0.87500	48028.35	2.8448	8.8808	272.6121	-1027.9300	110613.0000	-88757.5000
0.14167	0.89167	47995.19	4.2982	7.9686	272.7487	-1256.3000	118714.0000	-84543.3000
0.14167	0.90833	47979.57	6.2176	6.8803	272.8955	-1538.6100	115808.0000	-76868.7000
0.14167	0.92500	47992.63	8.6176	5.6346	273.0834	-1848.5800	117556.0000	-61043.1000
0.14167	0.94167	48063.95	11.6731	4.2604	273.3668	-2211.5100	112685.0000	-41133.6000
0.14167	0.95833	48170.75	15.4365	2.9161	273.6090	-2581.2900	94934.0000	-15946.0000
0.14167	0.97500	48324.05	20.1121	1.5841	273.7970	-2947.4400	66295.6000	13187.9000
0.14167	0.99167	48540.62	26.1962	0.4567	273.9206	-3259.6800	14502.8000	48869.0000
0.15833	0.00833	50412.95	-0.5899	0.0411	273.0663	96.2539	-6963.1600	5700.6100
0.15833	0.02500	50427.31	-0.7280	0.1127	273.0543	90.3389	-6588.6500	6605.7600
0.15833	0.04167	50438.04	-0.9369	0.2176	272.9940	90.1439	-2264.4500	8823.3700
0.15833	0.05833	50448.09	-1.0288	0.3570	272.9709	82.1913	-3515.9100	7434.1400
0.15833	0.07500	50447.27	-1.1349	0.4858	272.9950	81.2585	-1498.4900	6030.0400
0.15833	0.09167	50456.53	-1.2228	0.6787	272.9859	72.2413	-1657.5500	3920.4900
0.15833	0.10833	50469.88	-1.3072	0.8576	272.9950	65.5422	-309.1680	1550.3800
0.15833	0.12500	50475.72	-1.4443	1.0277	272.9980	70.0011	-236.2130	1758.7100
0.15833	0.14167	50472.10	-1.4993	1.2087	273.0131	58.7987	-4237.7800	-2756.0700
0.15833	0.15833	50472.52	-1.6283	1.4164	272.9950	63.7130	-2644.7800	-4556.1400
0.15833	0.17500	50470.56	-1.6549	1.6462	273.0251	60.2606	-3042.8500	-4257.4700
0.15833	0.19167	50456.86	-1.7292	1.8771	273.0020	56.5416	-1169.0500	-5700.1900
0.15833	0.20833	50441.16	-1.7928	2.0884	272.9538	58.9126	-3376.5800	-7439.2900
0.15833	0.22500	50432.75	-1.8802	2.3074	272.9960	46.0786	-1427.5800	-7802.6500
0.15833	0.24167	50427.99	-1.9855	2.5410	273.0151	43.8796	-545.4160	-7810.0900
0.15833	0.25833	50417.91	-2.0912	2.8025	272.9809	45.6376	327.6070	-11037.0000
0.15833	0.27500	50398.83	-2.1206	3.0583	272.9327	38.2398	-3330.0100	-11931.4000
0.15833	0.29167	50376.11	-2.2008	3.3304	272.9688	36.1287	-3181.3600	-15388.6000
0.15833	0.30833	50356.08	-2.2743	3.6149	272.9889	23.6328	-6.2434	-19896.0000
0.15833	0.32500	50338.12	-2.3118	3.9115	272.9447	19.8906	-565.8360	-20547.4000
0.15833	0.34167	50313.99	-2.4428	4.1644	272.8874	17.0437	2164.1000	-20268.4000
0.15833	0.35833	50271.38	-2.4539	4.4882	272.8995	22.1793	4288.3600	-21653.5000
0.15833	0.37500	50261.05	-2.5091	4.7960	272.8905	21.0400	1952.8400	-22891.2000
0.15833	0.39167	50234.04	-2.5629	5.1298	272.9116	12.3745	1111.6100	-26072.6000
0.15833	0.40833	50203.88	-2.6093	5.4720	272.9176	9.6168	6421.9500	-28546.8000
0.15833	0.42500	50162.26	-2.7466	5.7834	272.9126	10.4824	6919.9900	-30541.1000
0.15833	0.44167	50128.43	-2.7674	6.0640	272.8925	3.3885	7021.5700	-30543.5000
0.15833	0.45833	50082.16	-2.8028	6.4095	272.8744	-8.5875	7351.0700	-35556.2000
0.15833	0.47500	50030.34	-2.8974	6.7248	272.7849	-15.3261	11426.4000	-37999.7000
0.15833	0.49167	49978.28	-2.9636	7.1137	272.8070	-20.5326	10763.1000	-39432.7000
0.15833	0.50833	49933.81	-2.9683	7.4311	272.8131	-27.1509	14986.1000	-43676.3000
0.15833	0.52500	49878.84	-2.9523	7.7505	272.8070	-33.2813	13478.2000	-44065.6000
0.15833	0.54167	49815.02	-3.0182	8.0862	272.7628	-38.7452	18090.5000	-49891.2000
0.15833	0.55833	49757.52	-3.0067	8.3681	272.7407	-42.0368	18469.8000	-48638.9000
0.15833	0.57500	49690.93	-3.0484	8.7263	272.6915	-52.9283	24605.3000	-52934.3000
0.15833	0.59167	49627.42	-2.9994	9.0566	272.7065	-63.3919	25132.0000	-54665.0000
0.15833	0.60833	49548.06	-2.9575	9.3025	272.6573	-78.5557	29461.6000	-57630.1000
0.15833	0.62500	49478.96	-2.9612	9.6268	272.6935	-89.2327	33082.8000	-63199.1000
0.15833	0.64167	49394.33	-2.8790	9.9236	272.5879	-96.0401	33869.5000	-67456.0000
0.15833	0.65833	49315.18	-2.8263	10.1720	272.5769	-113.7710	39644.9000	-68987.1000
0.15833	0.67500	49220.95	-2.7540	10.3996	272.5719	-133.4100	44313.4000	-74689.1000
0.15833	0.69167	49140.24	-2.6323	10.5582	272.5709	-150.6390	47290.7000	-74857.5000
0.15833	0.70833	49057.91	-2.5463	10.6510	272.5588	-177.2110	54035.2000	-73994.4000
0.15833	0.72500	48959.39	-2.2887	10.7787	272.5256	-211.6840	59675.4000	-78930.0000
0.15833	0.74167	48857.19	-2.0170	10.8743	272.5075	-254.6010	63467.2000	-82743.5000
0.15833	0.75833	48762.07	-1.7397	10.8635	272.4764	-300.0630	69045.4000	-83690.8000
0.15833	0.77500	48675.52	-1.3780	10.8133	272.4804	-353.5710	75882.1000	-87039.2000
0.15833	0.79167	48585.32	-0.8778	10.6478	272.5126	-423.8150	76895.9000	-88894.2000
0.15833	0.80833	48492.33	-0.3369	10.3692	272.5397	-510.5400	87971.3000	-92430.0000
0.15833	0.82500	48413.80	0.4361	9.9846	272.5869	-621.4830	92175.1000	-91635.1000
0.15833	0.84167	48332.81	1.3064	9.5094	272.6332	-755.6700	96998.3000	-92955.1000
0.15833	0.85833	48283.15	2.3563	8.8846	272.7226	-918.2290	101181.0000	-90057.1000
0.15833	0.87500	48228.05	3.6656	8.1504	272.7709	-1112.1000	107821.0000	-85814.8000
0.15833	0.89167	48214.23	5.2977	7.2228	272.9357	-1354.2800	113801.0000	-77640.8000
0.15833	0.90833	48214.76	7.3102	6.1561	273.0945	-1612.4700	110872.0000	-64419.7000
0.15833	0.92500	48242.90	9.8483	5.0084	273.2945	-1924.3400	109559.0000	-53281.4000
0.15833	0.94167	48317.98	12.8922	3.7750	273.5337	-2250.6500	98691.5000	-32816.8000
0.15833	0.95833	48415.11	16.6715	2.5453	273.6472	-2595.6800	85315.0000	-7744.1100
0.15833	0.97500	48548.08	21.1384	1.4195	273.8261	-2910.9500	56843.5000	18764.3000
0.15833	0.99167	48734.11	27.0414	0.4246	273.9156	-3189.8300	4504.7800	53576.7000
0.17500	0.00833	50415.23	-0.6658	0.0187	273.1236	115.1210	-8168.8200	6926.8900
0.17500	0.02500	50418.18	-0.8505	0.1202	273.0191	113.5500	-7239.4400	7761.5200
0.17500	0.04167	50436.33	-1.0550	0.2510	273.0643	102.4870	-3343.9400	6756.2600
0.17500	0.05833	50449.43	-1.1745	0.3676	273.0332	98.2554	-264.5930	4474.8200
0.17500	0.07500	50461.01	-1.2892	0.5246	273.0000	89.9459	-942.0890	4985.6100
0.17500	0.09167	50457.20	-1.4236	0.6712	272.9467	83.6703	45.7917	4004.5600
0.17500	0.10833	50457.89	-1.5020	0.8719	272.9709	77.5788	-592.1060	1564.7900
0.17500	0.12500	50471.43	-1.6046	1.0943	272.9789	79.6636	-172.0200	-1222.4900
0.17500	0.14167	50474.23	-1.6973	1.2795	272.9899	86.0103	609.9790	-101.1330
0.17500	0.15833	50458.38	-1.8259	1.4437	272.9960	75.0241	-431.6330	-1686.3200
0.17500	0.17500	50458.34	-1.8807	1.6559	273.0121	77.6385	-4371.8500	-4395.5900
0.17500	0.19167	50447.47	-1.9552	1.8637	272.9899	78.8201	-89.5017	-4896.6700
0.17500	0.20833	50446.58	-2.0150	2.1116	272.9688	76.9926	-287.2380	-8847.9600
0.17500	0.22500	50441.58	-2.1279	2.3688	273.0070	77.0179	-2168.8000	-10956.0000
0.17500	0.24167	50425.98	-2.2407	2.6340	272.9940	68.3645	2291.9400	-10098.7000
0.17500	0.25833	50418.21	-2.3163	2.8405	273.0090	74.0960	1758.7400	-13021.0000
0.17500	0.27500	50401.50	-2.3824	3.0487	272.9879	63.8275	-634.8970	-13804.1000
0.17500	0.29167	50379.14	-2.5181	3.3858	272.9648	59.1478	723.8980	-17026.4000
0.17500	0.30833	50365.30	-2.5515	3.6725	272.9940	56.0742	-1416.6500	-16525.7000
0.17500	0.32500	50336.31	-2.5926	3.9287	272.9226	57.1064	419.1720	-19338.5000
0.17500	0.34167	50313.44	-2.6951	4.2163	272.9437	59.3639	5207.9000	-19685.4000
0.17500	0.35833	50285.46	-2.7620	4.4620	272.9166	46.9458	4440.3200	-23325.1000
0.17500	0.37500	50269.06	-2.8087	4.7733	272.9176	42.3242	4588.0700	-25829.5000
0.17500	0.39167	50234.58	-2.9258	5.0820	272.9206	50.4738	5565.9600	-26973.8000
0.17500	0.40833	50202.00	-2.9119	5.3993	272.9156	44.7496	6043.2100	-30654.5000
0.17500	0.42500	50169.09	-3.0470	5.7508	272.9005	41.6390	9239.6600	-30091.5000
0.17500	0.44167	50132.52	-3.0830	6.0540	272.9065	43.8517	10676.5000	-34303.7000
0.17500	0.45833	50088.00	-3.1158	6.3738	272.9206	33.1086	11499.5000	-36309.6000
0.17500	0.47500	50044.46	-3.2086	6.6817	272.8804	26.4230	10368.3000	-38354.6000
0.17500	0.49167	50008.49	-3.3127	7.0018	272.8794	22.6913	15262.4000	-40776.3000
0.17500	0.50833	49947.32	-3.2937	7.3628	272.8231	16.6966	15869.0000	-42758.4000
0.17500	0.52500	49898.67	-3.2624	7.6417	272.7960	4.2656	17539.9000	-42940.4000
0.17500	0.54167	49827.31	-3.2860	7.9651	272.7538	8.5052	20236.7000	-46197.0000
0.17500	0.55833	49782.32	-3.3409	8.2842	272.7899	-0.1164	20828.7000	-50668.6000
0.17500	0.57500	49718.25	-3.3272	8.5740	272.7608	-15.4545	26696.3000	-51560.9000
0.17500	0.59167	49655.30	-3.2863	8.8577	272.7377	-23.4113	28039.5000	-54969.9000
0.17500	0.60833	49595.48	-3.2505	9.2001	272.6945	-35.1352	32846.0000	-58664.0000
0.17500	0.62500	49515.80	-3.2110	9.4870	272.7035	-51.8015	36242.4000	-63169.0000
0.17500	0.64167	49431.79	-3.1009	9.6856	272.6492	-63.3241	40024.0000	-64917.6000
0.17500	0.65833	49366.08	-3.0407	9.8938	272.5920	-86.1792	41009.0000	-71202.4000
0.17500	0.67500	49283.29	-2.8834	10.0667	272.6211	-105.4130	45017.7000	-70668.5000
0.17500	0.69167	49209.19	-2.7817	10.2291	272.6422	-135.5080	49515.2000	-76815.5000
0.17500	0.70833	49125.40	-2.5856	10.3509	272.6201	-160.0930	54424.8000	-79913.5000
0.17500	0.72500	49049.75	-2.3519	10.3673	272.6201	-200.5900	60859.5000	-77508.5000
0.17500	0.74167	48954.36	-2.0258	10.4206	272.5688	-247.2460	66041.9000	-79370.8000
0.17500	0.75833	48863.47	-1.6549	10.3882	272.5698	-303.8850	70279.9000	-81982.2000
0.17500	0.77500	48797.56	-1.2434	10.2409	272.5759	-376.9120	76337.0000	-85956.8000
0.17500	0.79167	48704.13	-0.6280	10.0638	272.5879	-457.8920	78388.7000	-88355.9000
0.17500	0.80833	48636.08	0.0456	9.7504	272.6452	-554.2460	89283.9000	-89450.1000
0.17500	0.82500	48558.04	0.8932	9.3435	272.6784	-667.0490	90616.8000	-88644.7000
0.17500	0.84167	48510.79	1.8392	8.8291	272.7980	-825.4790	96607.4000	-86443.6000
0.17500	0.85833	48465.07	3.0649	8.2062	272.8714	-991.8580	97351.5000	-84810.3000
0.17500	0.87500	48436.02	4.4407	7.4645	272.9518	-1193.0500	103897.0000	-79753.2000
0.17500	0.89167	48422.15	6.2634	6.6072	273.1286	-1429.2100	106146.0000	-71653.4000
0.17500	0.90833	48415.21	8.3790	5.6277	273.2342	-1685.7200	104471.0000	-62787.4000
0.17500	0.92500	48468.33	10.9676	4.5187	273.4040	-1970.6700	99953.1000	-46581.4000
0.17500	0.94167	48541.41	14.0405	3.3616	273.6181	-2281.7200	87050.9000	-24710.9000
0.17500	0.95833	48623.37	17.6799	2.2431	273.7477	-2587.0800	75769.5000	-2356.3500
0.17500	0.97500	48744.03	22.0822	1.2347	273.8884	-2871.9600	46528.6000	24817.2000
0.17500	0.99167	48912.11	27.7758	0.3836	273.9085	-3120.9000	-2993.1000	53979.7000
0.19167	0.00833	50419.64	-0.7378	0.0628	273.1005	135.3940	-8060.1800	4048.2400
0.19167	0.02500	50437.13	-0.9732	0.1571	273.0503	119.6310	-8008.7400	3681.2100
0.19167	0.04167	50449.31	-1.1770	0.2790	273.0080	125.1090	-2598.3500	4454.2000
0.19167	0.05833	50455.86	-1.3048	0.4096	273.0251	116.8290	-1806.7300	3710.3300
0.19167	0.07500	50463.26	-1.4536	0.5512	273.0040	106.5510	-113.0480	3719.5900
0.19167	0.09167	50456.71	-1.5526	0.7101	272.9889	100.1990	1967.1900	1523.3600
0.19167	0.10833	50476.91	-1.7039	0.8714	272.9739	96.9521	2825.2600	-235.0190
0.19167	0.12500	50460.00	-1.8266	1.0493	273.0271	95.1548	-267.4240	-2.0432
0.19167	0.14167	50467.16	-1.8737	1.2615	273.0271	102.0170	995.0830	-3118.2200
0.19167	0.15833	50470.63	-2.0363	1.4669	272.9970	98.9715	-193.5490	-3279.2700
0.19167	0.17500	50480.88	-2.0651	1.6447	273.0422	92.8661	-1015.3400	-3564.3600
0.19167	0.19167	50451.21	-2.1515	1.8662	273.0020	95.7210	744.3640	-5897.8200
0.19167	0.20833	50441.76	-2.3165	2.0881	273.0101	100.9230	3867.6900	-5665.3500
0.19167	0.22500	50444.43	-2.3845	2.3794	272.9980	97.4532	1460.9900	-10878.8000
0.19167	0.24167	50430.18	-2.4901	2.6207	273.0412	96.9208	3945.0200	-13858.1000
0.19167	0.25833	50426.63	-2.5332	2.8622	273.0281	94.7754	2097.7400	-13956.8000
0.19167	0.27500	50408.22	-2.6645	3.1442	273.0101	93.6782	1761.5600	-16639.9000
0.19167	0.29167	50381.57	-2.7695	3.3908	273.0352	93.3760	545.2950	-16493.3000
0.19167	0.30833	50359.43	-2.8017	3.6040	273.0010	88.4899	325.9390	-15610.1000
0.19167	0.32500	50351.66	-2.8950	3.9293	272.9548	84.3676	6159.9200	-19201.8000
0.19167	0.34167	50323.14	-2.9458	4.1724	272.9146	83.7419	5782.8200	-23254.6000
0.19167	0.35833	50302.12	-3.0502	4.4644	272.9497	85.7462	7512.1900	-21142.5000
0.19167	0.37500	50264.05	-3.1368	4.7809	272.9518	79.9651	6202.6800	-23223.2000
0.19167	0.39167	50244.48	-3.2062	5.0699	272.9457	79.7305	10063.5000	-27641.0000
0.19167	0.40833	50216.96	-3.2538	5.3936	272.9477	76.3572	9010.2600	-31368.1000
0.19167	0.42500	50184.75	-3.3524	5.6930	272.9467	77.5028	10326.6000	-32662.6000
0.19167	0.44167	50149.05	-3.3893	6.0150	272.9206	73.0318	13634.1000	-36390.1000
0.19167	0.45833	50114.93	-3.4374	6.3389	272.9256	70.8032	11853.8000	-36901.1000
0.19167	0.47500	50064.04	-3.5436	6.6833	272.8824	59.5534	14908.9000	-39697.7000
0.19167	0.49167	50019.82	-3.5901	6.9602	272.9166	61.2387	16108.9000	-42379.5000
0.19167	0.50833	49969.03	-3.5972	7.2126	272.8553	60.8997	19978.2000	-43559.3000
0.19167	0.52500	49914.11	-3.5659	7.5757	272.8372	53.5872	17060.0000	-48057.8000
0.19167	0.54167	49868.63	-3.5703	7.8543	272.8171	44.5167	22343.4000	-49039.9000
0.19167	0.55833	49816.07	-3.6184	8.1380	272.8201	26.3919	24123.8000	-51633.1000
0.19167	0.57500	49756.41	-3.6094	8.4098	272.8503	22.1996	26465.7000	-51482.8000
0.19167	0.59167	49699.24	-3.5597	8.6673	272.7970	10.2678	33354.7000	-56269.8000
0.19167	0.60833	49640.29	-3.5358	8.9370	272.7628	-4.3314	34910.9000	-59746.5000
0.19167	0.62500	49559.10	-3.4119	9.1873	272.7367	-19.0679	38708.9000	-61339.2000
0.19167	0.64167	49492.68	-3.3167	9.3912	272.6985	-41.8945	39924.5000	-63368.5000
0.19167	0.65833	49431.38	-3.1836	9.6050	272.6864	-62.6729	42709.1000	-65133.6000
0.19167	0.67500	49340.09	-3.0565	9.7796	272.6854	-94.8902	48974.5000	-67847.5000
0.19167	0.69167	49280.01	-2.8527	9.9055	272.7196	-118.7960	52744.9000	-74885.9000
0.19167	0.70833	49197.19	-2.6200	9.9561	272.6905	-160.3240	54837.4000	-78072.0000
0.19167	0.72500	49129.55	-2.3659	10.0014	272.6995	-197.2190	59440.5000	-78868.8000
0.19167	0.74167	49048.97	-1.9906	9.9730	272.6492	-249.7370	67273.8000	-78460.4000
0.19167	0.75833	48978.10	-1.5487	9.8961	272.7116	-321.9650	73143.3000	-80850.7000
0.19167	0.77500	48906.63	-1.0086	9.7432	272.7035	-398.4630	76710.5000	-79903.6000
0.19167	0.79167	48834.48	-0.3212	9.4627	272.7106	-493.3140	80555.4000	-80185.8000
0.19167	0.80833	48763.14	0.4142	9.1261	272.8402	-600.7460	85924.2000	-79526.9000
0.19167	0.82500	48701.64	1.3813	8.7046	272.8101	-731.4730	92050.6000	-81634.4000
0.19167	0.84167	48671.64	2.4130	8.1908	272.9206	-885.3500	95823.5000	-80959.9000
0.19167	0.85833	48632.52	3.7342	7.5805	273.0141	-1064.5400	94285.4000	-77125.6000
0.19167	0.87500	48617.27	5.2698	6.8315	273.0915	-1263.7100	101057.0000	-72869.4000
0.19167	0.89167	48610.99	7.1079	6.0001	273.2533	-1486.5800	102391.0000	-60641.7000
0.19167	0.90833	48626.33	9.3773	5.0741	273.3819	-1749.8600	98280.6000	-50232.7000
0.19167	0.92500	48671.27	11.9800	4.0785	273.4754	-2023.7400	94042.3000	-38037.2000
0.19167	0.94167	48732.34	15.0849	3.0673	273.6593	-2296.8700	79741.3000	-20747.2000
0.19167	0.95833	48819.24	18.6389	2.0507	273.8543	-2568.2700	64421.8000	-1045.5500
0.19167	0.97500	48921.62	22.8789	1.1590	273.9025	-2831.1300	38139.8000	24205.5000
0.19167	0.99167	49077.97	28.4325	0.3365	273.9035	-3063.7800	-11596.0000	57173.2000
0.20833	0.00833	50421.63	-0.9026	0.0785	273.0643	144.4700	-7733.2900	5184.3300
0.20833	0.02500	50436.36	-1.0484	0.1918	273.0543	144.6240	-7668.0000	4605.0000
0.20833	0.04167	50447.74	-1.2525	0.2708	273.0955	132.8350	329.1190	2483.4000
0.20833	0.05833	50455.74	-1.4633	0.3883	273.0673	125.8210	-1056.7000	2280.6500
0.20833	0.07500	50470.69	-1.5972	0.5369	273.0462	126.0630	758.2470	464.1010
0.20833	0.09167	50473.33	-1.7313	0.7092	273.0442	115.9080	4301.3800	1262.5500
0.20833	0.10833	50474.38	-1.8966	0.8850	273.0050	110.5640	2132.2500	1373.1900
0.20833	0.12500	50465.85	-1.9883	1.0755	273.0221	112.3290	2251.8300	-1278.0200
0.20833	0.14167	50475.50	-2.0955	1.2593	273.0784	112.7460	1777.2000	-2249.0800
0.20833	0.15833	50474.06	-2.2118	1.4603	273.0523	108.6380	1894.9500	-2800.8200
0.20833	0.17500	50476.88	-2.3081	1.7084	273.0573	119.3570	2647.3900	-6329.6100
0.20833	0.19167	50453.24	-2.3528	1.8670	273.0151	120.1000	1795.9800	-4854.6900
0.20833	0.20833	50450.47	-2.5328	2.0788	272.9940	114.1990	5356.0900	-6014.8500
0.20833	0.22500	50444.93	-2.6573	2.3120	272.9538	118.3820	4239.0400	-8914.2100
0.20833	0.24167	50435.60	-2.7153	2.5820	273.0563	120.2190	4398.3900	-11374.5000
0.20833	0.25833	50421.84	-2.7887	2.8246	272.9920	111.4550	5020.8000	-11858.5000
0.20833	0.27500	50410.92	-2.9245	3.0802	272.9879	123.5790	2454.1900	-13436.8000
0.20833	0.29167	50387.69	-3.0138	3.2940	273.0030	120.9030	1190.3000	-13509.8000
0.20833	0.30833	50373.11	-3.0831	3.5689	273.0281	115.0640	4546.0400	-18423.2000
0.20833	0.32500	50356.37	-3.1902	3.8430	273.0151	110.5560	8033.6300	-18973.2000
0.20833	0.34167	50336.31	-3.2159	4.1477	272.9839	113.8270	4811.5400	-19967.1000
0.20833	0.35833	50308.70	-3.3374	4.4426	272.9548	116.0990	9717.0700	-23916.4000
0.20833	0.37500	50286.18	-3.4108	4.7222	272.9839	114.8470	9425.5600	-26198.0000
0.20833	0.39167	50260.62	-3.5026	5.0136	273.0191	107.8720	12722.1000	-27148.7000
0.20833	0.40833	50231.74	-3.5780	5.2987	272.9789	112.0300	11091.7000	-28015.1000
0.20833	0.42500	50198.12	-3.6718	5.6353	273.0010	104.6050	16570.8000	-33114.0000
0.20833	0.44167	50174.59	-3.6723	5.9166	273.0432	102.6230	14765.5000	-35157.0000
0.20833	0.45833	50133.94	-3.7465	6.2022	272.9799	105.6290	14827.6000	-37305.3000
0.20833	0.47500	50081.43	-3.8234	6.4998	272.9628	101.8680	14259.8000	-37815.2000
0.20833	0.49167	50037.34	-3.8583	6.7997	272.9176	99.8148	19885.6000	-39453.4000
0.20833	0.50833	49995.20	-3.8789	7.0880	272.9035	95.5331	21850.3000	-42737.4000
0.20833	0.52500	49952.27	-3.8788	7.3492	272.8543	84.3248	20562.8000	-46472.9000
0.20833	0.54167	49908.31	-3.8479	7.6703	272.9126	67.6275	24743.9000	-50328.0000
0.20833	0.55833	49850.70	-3.8813	7.9515	272.9045	67.5874	26345.3000	-49822.5000
0.20833	0.57500	49785.33	-3.8511	8.1916	272.8663	50.1374	26994.9000	-54707.1000
0.20833	0.59167	49737.95	-3.8234	8.4604	272.8131	38.7116	35074.3000	-56014.6000
0.20833	0.60833	49681.68	-3.7460	8.6855	272.8060	24.4914	37240.8000	-58195.8000
0.20833	0.62500	49604.54	-3.6306	8.8790	272.7940	2.3796	39778.0000	-59391.4000
0.20833	0.64167	49550.92	-3.4675	9.0876	272.7849	-28.6177	43130.3000	-61851.3000
0.20833	0.65833	49484.11	-3.3782	9.2674	272.7467	-49.5566	45114.5000	-64832.9000
0.20833	0.67500	49418.28	-3.1653	9.3853	272.7658	-79.9279	52338.8000	-67165.9000
0.20833	0.69167	49350.56	-2.9409	9.5217	272.7849	-117.8140	56605.2000	-68994.7000
0.20833	0.70833	49277.95	-2.6326	9.5808	272.7749	-155.4010	56658.4000	-72804.4000
0.20833	0.72500	49213.25	-2.3326	9.5596	272.7357	-207.1850	61892.3000	-77476.7000
0.20833	0.74167	49146.64	-1.8997	9.5026	272.7839	-268.4810	65153.2000	-81288.6000
0.20833	0.75833	49081.22	-1.3935	9.3739	272.8201	-344.4500	72117.8000	-82643.2000
0.20833	0.77500	49014.57	-0.7778	9.1666	272.7930	-430.8890	76970.2000	-81112.4000
0.20833	0.79167	48957.15	0.0015	8.9016	272.8382	-529.7140	78935.0000	-81950.1000
0.20833	0.80833	48899.13	0.8631	8.5420	272.9538	-650.9160	84920.2000	-79929.6000
0.20833	0.82500	48850.97	1.8068	8.0793	273.0111	-794.4820	91522.8000	-77662.3000
0.20833	0.84167	48820.97	2.9894	7.6049	273.0583	-952.0610	92592.9000	-71495.4000
0.20833	0.85833	48796.25	4.4025	6.9622	273.1457	-1129.4500	93241.8000	-68441.4000
0.20833	0.87500	48785.45	6.0054	6.2718	273.2141	-1321.3500	97153.6000	-63092.5000
0.20833	0.89167	48799.28	7.9579	5.4610	273.3930	-1555.3200	98310.6000	-59103.6000
0.20833	0.90833	48809.16	10.2477	4.5964	273.5075	-1791.8600	91460.3000	-48258.7000
0.20833	0.92500	48850.07	12.9295	3.6638	273.6352	-2045.4500	84925.6000	-30839.8000
0.20833	0.94167	48910.37	15.9901	2.7367	273.7528	-2303.6100	73212.4000	-13645.5000
0.20833	0.95833	48986.00	19.4779	1.8819	273.8925	-2557.5300	56584.5000	6580.9400
0.20833	0.97500	49089.25	23.6489	0.9960	273.8905	-2794.7500	28176.6000	29292.0000
0.20833	0.99167	49227.26	29.0221	0.2810	273.9578	-2999.7900	-15635.0000	53162.1000
0.22500	0.00833	50430.13	-0.9952	0.0219	273.0593	159.1720	-5855.2500	5283.7900
0.22500	0.02500	50446.28	-1.1560	0.1547	273.0794	155.0240	-5254.7200	3345.4100
0.22500	0.04167	50462.26	-1.4020	0.2743	273.0965	143.4240	-929.1140	2047.1500
0.22500	0.05833	50476.04	-1.5747	0.4283	273.0874	142.4300	529.5440	2356.3600
0.22500	0.07500	50467.63	-1.7617	0.5690	273.0603	136.2940	3103.8000	3.8642
0.22500	0.09167	50481.79	-1.8778	0.7304	273.0513	135.5810	2906.3000	-1691.1700
0.22500	0.10833	50482.32	-2.0947	0.8993	272.9950	125.5920	3969.6000	-1492.8000
0.22500	0.12500	50462.09	-2.1749	1.0766	273.0201	125.5980	4733.3000	-1812.5900
0.22500	0.14167	50474.46	-2.2798	1.2595	273.0442	129.0390	1431.9700	-4516.7200
0.22500	0.15833	50476.47	-2.4302	1.4365	273.0693	129.9010	3714.7200	-4703.9400
0.22500	0.17500	50460.77	-2.5017	1.6192	273.0191	135.4980	3551.8500	-6079.4500
0.22500	0.19167	50465.50	-2.5738	1.8821	273.0141	137.7650	2171.7300	-7950.0600
0.22500	0.20833	50452.65	-2.7485	2.1222	273.0241	138.1810	6151.2800	-10624.0000
0.22500	0.22500	50458.82	-2.8689	2.2810	273.0432	133.6760	5777.4100	-8707.7100
0.22500	0.24167	50437.42	-2.9778	2.4996	273.0131	139.3580	6102.9700	-8230.2400
0.22500	0.25833	50428.56	-3.0635	2.7699	273.0121	139.3800	7362.0500	-10426.1000
0.22500	0.27500	50411.44	-3.1222	2.9995	273.0030	132.4660	3766.4500	-11284.4000
0.22500	0.29167	50402.47	-3.2423	3.2411	273.0402	139.5950	4561.6000	-15381.3000
0.22500	0.30833	50394.45	-3.3693	3.5465	273.0764	139.2070	6987.4700	-16841.2000
0.22500	0.32500	50370.69	-3.4523	3.7915	272.9558	140.0280	9436.7700	-18675.2000
0.22500	0.34167	50340.16	-3.5094	4.0525	272.9578	142.5430	10437.2000	-22058.4000
0.22500	0.35833	50323.12	-3.6077	4.3210	272.9819	144.0390	10392.5000	-25423.0000
0.22500	0.37500	50291.58	-3.7177	4.6148	272.9457	141.4810	11562.1000	-25018.3000
0.22500	0.39167	50270.09	-3.7971	4.9208	273.0070	142.9490	13080.2000	-26877.5000
0.22500	0.40833	50252.88	-3.8396	5.2162	273.0241	144.1450	14048.9000	-28323.7000
0.22500	0.42500	50219.56	-3.9392	5.4427	273.0131	138.1370	17434.6000	-28695.5000
0.22500	0.44167	50177.38	-3.9622	5.7422	273.0030	131.1300	16175.6000	-32941.0000
0.22500	0.45833	50154.91	-4.0342	6.0251	272.9648	135.4820	16635.5000	-33312.1000
0.22500	0.47500	50108.20	-4.1498	6.3193	272.9608	135.8970	17498.4000	-34910.1000
0.22500	0.49167	50059.34	-4.1086	6.5904	272.9266	131.8690	21279.1000	-37934.0000
0.22500	0.50833	50031.44	-4.1819	6.8893	272.9307	116.1870	27599.9000	-42375.4000
0.22500	0.52500	49970.31	-4.1354	7.2029	272.9075	112.1080	23277.8000	-46116.6000
0.22500	0.54167	49931.51	-4.1521	7.4962	272.9075	100.4990	25501.4000	-48353.7000
0.22500	0.55833	49885.95	-4.1173	7.7422	272.9407	92.1104	28332.0000	-51753.1000
0.22500	0.57500	49825.09	-4.0531	7.9398	272.8633	79.2406	30146.1000	-51067.2000
0.22500	0.59167	49769.62	-4.0556	8.1615	272.8070	58.0284	36825.6000	-55069.3000
0.22500	0.60833	49724.10	-3.9433	8.3886	272.8693	37.4384	40376.8000	-56182.7000
0.22500	0.62500	49660.69	-3.7991	8.5714	272.8563	17.0603	40430.1000	-60779.0000
0.22500	0.64167	49602.84	-3.6383	8.7321	272.8613	-11.7425	44393.8000	-62330.5000
0.22500	0.65833	49531.54	-3.4671	8.8823	272.7487	-44.6052	45396.4000	-61954.5000
0.22500	0.67500	49484.42	-3.2748	8.9813	272.7899	-71.9114	54787.1000	-66137.1000
0.22500	0.69167	49421.10	-3.0116	9.0264	272.8271	-113.5490	57017.2000	-66906.1000
0.22500	0.70833	49351.14	-2.6288	9.1072	272.8693	-168.1980	58415.1000	-70573.7000
0.22500	0.72500	49309.21	-2.2638	9.0913	272.9146	-224.6580	64471.6000	-71315.2000
0.22500	0.74167	49247.89	-1.7595	8.9470	272.9276	-295.7320	67941.5000	-72565.3000
0.22500	0.75833	49195.73	-1.2145	8.8007	272.9497	-374.0420	71831.7000	-74705.3000
0.22500	0.77500	49139.79	-0.5113	8.6064	272.8965	-464.6530	76854.8000	-75873.7000
0.22500	0.79167	49087.31	0.3177	8.3098	272.9357	-574.0110	82056.8000	-77825.6000
0.22500	0.80833	49035.08	1.2535	7.9724	273.0372	-699.0310	82554.3000	-79303.4000
0.22500	0.82500	48997.25	2.3367	7.5197	273.0995	-844.4300	86860.9000	-73404.7000
0.22500	0.84167	48965.51	3.5396	6.9705	273.1538	-1004.7500	90410.6000	-70125.0000
0.22500	0.85833	48939.81	5.0219	6.3699	273.2271	-1182.6900	91727.2000	-65758.4000
0.22500	0.87500	48941.82	6.7310	5.6959	273.3437	-1390.4400	96793.2000	-60781.0000
0.22500	0.89167	48948.73	8.7533	4.9449	273.4814	-1596.6300	93074.5000	-51787.9000
0.22500	0.90833	48973.80	11.0933	4.1377	273.5920	-1823.9600	85872.4000	-40976.3000
0.22500	0.92500	49013.58	13.7858	3.3270	273.7276	-2070.8700	76447.5000	-26706.5000
0.22500	0.94167	49079.52	16.7663	2.5010	273.8573	-2316.6500	65866.9000	-12735.0000
0.22500	0.95833	49142.73	20.2556	1.6948	273.9146	-2547.3400	49650.0000	5501.5000
0.22500	0.97500	49240.78	24.3418	0.9401	273.9698	-2760.9900	20976.1000	28642.5000
0.22500	0.99167	49361.04	29.5402	0.3098	273.9719	-2954.8000	-24182.8000	56420.6000
0.24167	0.00833	50441.73	-1.0693	0.0384	273.0894	169.1260	-4787.6100	5260.5000
0.24167	0.02500	50457.07	-1.2794	0.1372	273.0643	162.2870	-4383.9200	4092.5800
0.24167	0.04167	50475.86	-1.5495	0.2898	273.0864	160.0110	251.4570	1307.3300
0.24167	0.05833	50476.36	-1.7000	0.3976	273.1095	157.3400	657.3950	1578.7700
0.24167	0.07500	50482.15	-1.9382	0.5421	273.0593	154.2800	3468.6800	3341.7900
0.24167	0.09167	50486.72	-2.0639	0.7251	273.0432	146.9430	3014.7800	4017.2500
0.24167	0.10833	50485.16	-2.2271	0.8917	273.0613	144.3910	5372.4900	420.4480
0.24167	0.12500	50480.14	-2.3481	1.0174	273.0342	136.7970	5420.4200	1864.9000
0.24167	0.14167	50483.48	-2.4557	1.1934	273.0563	147.0450	5831.6800	-1741.0000
0.24167	0.15833	50473.67	-2.5880	1.3995	273.0583	151.4480	4881.1600	-5304.3100
0.24167	0.17500	50474.77	-2.7264	1.5591	272.9990	151.9340	3625.2400	-5239.1800
0.24167	0.19167	50472.61	-2.8245	1.7810	273.0322	152.6370	5377.6000	-6845.7700
0.24167	0.20833	50466.14	-2.9804	2.0278	273.0563	154.7120	7682.7000	-9488.7000
0.24167	0.22500	50472.15	-3.0606	2.2887	273.0643	158.0610	5106.0200	-11367.0000
0.24167	0.24167	50448.83	-3.1963	2.4525	273.0442	154.2800	4691.7300	-9492.7900
0.24167	0.25833	50445.14	-3.3042	2.6570	273.0161	156.4710	9866.1600	-10891.2000
0.24167	0.27500	50422.81	-3.3987	2.9238	273.0462	162.1040	7188.4600	-14918.9000
0.24167	0.29167	50410.27	-3.5042	3.1904	273.0171	155.2760	4433.8500	-17132.1000
0.24167	0.30833	50399.38	-3.6352	3.3928	273.0010	164.7950	9988.5700	-15875.4000
0.24167	0.32500	50373.20	-3.6846	3.6525	272.9980	169.1260	11370.7000	-19195.3000
0.24167	0.34167	50354.41	-3.7958	3.9360	273.0412	167.6030	13908.0000	-23222.8000
0.24167	0.35833	50334.46	-3.8614	4.2091	273.0312	162.8780	12951.0000	-24263.7000
0.24167	0.37500	50302.08	-3.9957	4.4702	273.0211	169.9440	9882.3700	-26049.1000
0.24167	0.39167	50289.66	-4.1019	4.7558	273.0151	171.6310	15464.9000	-26440.9000
0.24167	0.40833	50267.11	-4.1116	5.0108	273.0503	167.8240	15495.4000	-28641.0000
0.24167	0.42500	50240.10	-4.2009	5.3316	273.0121	163.5850	20876.8000	-29402.4000
0.24167	0.44167	50208.21	-4.2563	5.5568	273.0231	169.4030	19273.7000	-30984.0000
0.24167	0.45833	50171.86	-4.3017	5.8485	272.9668	162.4640	16963.5000	-33850.9000
0.24167	0.47500	50122.23	-4.3906	6.1230	272.9367	156.4350	20325.7000	-36751.9000
0.24167	0.49167	50094.52	-4.3825	6.3679	272.9869	156.3200	24779.0000	-38898.3000
0.24167	0.50833	50061.16	-4.4625	6.6427	272.9427	148.6460	30984.8000	-42631.3000
0.24167	0.52500	50016.03	-4.4461	6.9084	272.9678	143.4330	25992.5000	-43969.0000
0.24167	0.54167	49970.43	-4.3811	7.1396	272.9658	127.0780	27850.2000	-44492.6000
0.24167	0.55833	49919.35	-4.3069	7.3630	272.9296	111.5040	30101.1000	-47136.7000
0.24167	0.57500	49877.50	-4.2917	7.6277	272.8945	99.1774	32558.3000	-53367.4000
0.24167	0.59167	49820.63	-4.2343	7.8655	272.8513	80.0559	38146.7000	-54838.6000
0.24167	0.60833	49772.99	-4.1249	8.0340	272.8854	56.7981	41668.2000	-55487.7000
0.24167	0.62500	49709.18	-3.9511	8.1959	272.8764	28.0579	44641.2000	-58941.2000
0.24167	0.64167	49652.49	-3.7800	8.3913	272.9437	0.1158	46288.4000	-62286.7000
0.24167	0.65833	49595.74	-3.5685	8.4590	272.8844	-37.6933	48989.4000	-64202.6000
0.24167	0.67500	49543.87	-3.3043	8.5154	272.8643	-81.4196	54931.1000	-67300.1000
0.24167	0.69167	49488.16	-3.0509	8.5661	272.8874	-126.0750	56703.9000	-67448.4000
0.24167	0.70833	49443.77	-2.6562	8.5580	272.9377	-182.1990	60843.9000	-66609.0000
0.24167	0.72500	49383.84	-2.1401	8.5313	272.9106	-250.0510	62687.8000	-69881.1000
0.24167	0.74167	49338.39	-1.5916	8.4067	272.9467	-325.6770	70361.5000	-73912.6000
0.24167	0.75833	49290.65	-1.0353	8.2394	273.0372	-399.6920	73866.5000	-74149.1000
0.24167	0.77500	49235.23	-0.2559	7.9882	273.0121	-504.2800	77741.2000	-74687.8000
0.24167	0.79167	49196.93	0.6474	7.7121	273.0442	-625.6030	78934.6000	-75819.8000
0.24167	0.80833	49159.70	1.6537	7.3340	273.1075	-746.0460	81166.6000	-71880.2000
0.24167	0.82500	49122.42	2.8005	6.9219	273.1497	-892.5340	84098.6000	-70114.8000
0.24167	0.84167	49104.21	4.1091	6.4199	273.2352	-1058.9500	88060.1000	-67670.0000
0.24167	0.85833	49082.48	5.6312	5.8684	273.3558	-1238.4000	87885.3000	-63780.0000
0.24167	0.87500	49097.64	7.4212	5.2008	273.4402	-1430.8400	89397.7000	-53643.8000
0.24167	0.89167	49096.19	9.4889	4.4719	273.5688	-1635.5800	87874.1000	-43956.4000
0.24167	0.90833	49122.44	11.8555	3.7619	273.6814	-1864.8600	81901.2000	-36564.5000
0.24167	0.92500	49168.14	14.4990	2.9876	273.7739	-2089.0700	69820.9000	-21617.0000
0.24167	0.94167	49218.67	17.4829	2.2500	273.8553	-2317.5300	59965.8000	-5684.5900
0.24167	0.95833	49283.34	20.9597	1.5291	273.9226	-2527.6200	41208.4000	10778.2000
0.24167	0.97500	49368.16	24.9430	0.8566	273.9568	-2730.6600	14094.5000	31358.0000
0.24167	0.99167	49484.43	30.0339	0.2402	273.9618	-2908.6500	-31624.8000	55785.2000
0.25833	0.00833	50444.80	-1.1381	0.0362	273.0693	184.7480	-3926.8700	4983.8900
0.25833	0.02500	50468.86	-1.4453	0.1488	273.0935	174.2870	-2220.4500	1800.6800
0.25833	0.04167	50474.05	-1.6723	0.2759	273.0563	175.9040	2625.2100	3263.1600
0.25833	0.05833	50491.98	-1.8274	0.3973	273.0492	171.5170	-1425.2300	3081.1200
0.25833	0.07500	50494.20	-2.0862	0.5438	273.0653	167.5770	3143.5600	1974.8300
0.25833	0.09167	50502.01	-2.2293	0.6802	273.1035	159.9760	4378.3500	1514.9000
0.25833	0.10833	50502.10	-2.3944	0.8209	273.0714	164.5740	8365.7600	3353.4300
0.25833	0.12500	50488.60	-2.4847	1.0091	273.0452	163.0780	7403.6800	-743.7730
0.25833	0.14167	50490.48	-2.6604	1.1662	273.0472	162.7110	7738.6300	-3193.9300
0.25833	0.15833	50489.02	-2.7852	1.3337	273.0271	162.8040	6815.3900	-4577.3000
0.25833	0.17500	50485.40	-2.9109	1.5690	273.0422	166.1230	4224.6500	-5511.3700
0.25833	0.19167	50482.20	-3.0532	1.7702	273.0412	168.6150	7550.9800	-8703.8400
0.25833	0.20833	50482.25	-3.1794	1.9818	273.0905	168.0030	7195.9800	-8394.7300
0.25833	0.22500	50465.70	-3.3030	2.1722	273.0784	180.8610	8087.6500	-7205.6100
0.25833	0.24167	50456.73	-3.3863	2.4331	273.0503	177.5160	8213.7100	-13760.6000
0.25833	0.25833	50437.80	-3.4930	2.6027	273.0111	174.0970	10642.6000	-14431.2000
0.25833	0.27500	50444.74	-3.6483	2.7931	273.0915	182.4860	12674.2000	-16820.1000
0.25833	0.29167	50425.87	-3.7356	3.0285	273.0302	179.8600	7532.9200	-19195.1000
0.25833	0.30833	50411.72	-3.8470	3.2818	273.0372	182.8520	8727.7200	-20547.0000
0.25833	0.32500	50391.84	-3.9869	3.5547	273.0683	193.2510	15329.5000	-19967.7000
0.25833	0.34167	50380.56	-4.0656	3.8259	273.0583	185.6950	15627.8000	-21725.7000
0.25833	0.35833	50346.51	-4.1051	4.0437	273.0352	193.7800	13591.7000	-22884.8000
0.25833	0.37500	50320.20	-4.2741	4.3315	273.0131	192.1600	13927.4000	-24133.4000
0.25833	0.39167	50298.24	-4.3426	4.5605	273.0412	191.4770	16572.5000	-25101.4000
0.25833	0.40833	50278.61	-4.3664	4.8032	273.0513	190.0970	18498.7000	-27803.4000
0.25833	0.42500	50259.56	-4.4517	5.0292	273.0523	188.1840	21621.8000	-29730.1000
0.25833	0.44167	50225.71	-4.5083	5.3020	272.9789	191.7930	22114.5000	-30943.5000
0.25833	0.45833	50203.09	-4.5960	5.6049	273.0322	189.5860	20945.0000	-34100.5000
0.25833	0.47500	50149.24	-4.6264	5.8422	272.9688	182.4430	22114.7000	-39120.3000
0.25833	0.49167	50123.37	-4.6573	6.1265	272.9347	172.6500	27950.9000	-40024.3000
0.25833	0.50833	50091.72	-4.6697	6.3425	272.9819	174.0230	28905.9000	-38307.4000
0.25833	0.52500	50044.62	-4.6761	6.5734	272.9799	155.5490	28637.4000	-40458.4000
0.25833	0.54167	50012.78	-4.6051	6.8190	272.9769	150.8930	31379.3000	-45580.0000
0.25833	0.55833	49962.71	-4.5475	7.0844	272.9648	134.3250	32706.2000	-49707.1000
0.25833	0.57500	49914.75	-4.5387	7.2924	272.9457	116.0670	35643.3000	-48833.0000
0.25833	0.59167	49873.35	-4.4051	7.4538	272.9357	89.3281	38890.6000	-49633.0000
0.25833	0.60833	49820.34	-4.2503	7.6248	272.9487	68.6537	43538.1000	-53768.0000
0.25833	0.62500	49783.60	-4.1306	7.7972	272.9497	38.6807	48489.7000	-58635.0000
0.25833	0.64167	49718.55	-3.8840	7.9093	272.9216	4.1223	45725.8000	-59311.4000
0.25833	0.65833	49675.57	-3.5991	7.9812	272.9608	-39.4406	50611.4000	-60998.1000
0.25833	0.67500	49625.10	-3.3591	8.0664	272.9568	-86.1538	55457.6000	-61773.1000
0.25833	0.69167	49567.77	-2.9970	8.0791	272.9960	-136.7790	57737.3000	-64460.4000
0.25833	0.70833	49525.44	-2.6177	8.0466	273.0472	-205.0200	62583.6000	-65277.1000
0.25833	0.72500	49479.58	-2.0684	7.9566	273.0251	-269.1830	66212.2000	-67759.2000
0.25833	0.74167	49422.04	-1.4452	7.8996	273.0342	-350.9100	69964.8000	-69017.1000
0.25833	0.75833	49379.04	-0.7795	7.7145	273.0945	-440.0260	74026.1000	-70636.8000
0.25833	0.77500	49347.65	0.0140	7.4365	273.1085	-542.9560	75972.4000	-70636.7000
0.25833	0.79167	49308.86	0.9743	7.1477	273.1548	-664.9020	78914.8000	-66475.4000
0.25833	0.80833	49269.02	2.0390	6.8043	273.2141	-794.3600	79871.9000	-67423.2000
0.25833	0.82500	49250.61	3.2475	6.3922	273.3065	-943.4340	82710.7000	-64667.8000
0.25833	0.84167	49239.51	4.6306	5.9273	273.3518	-1102.4500	86496.2000	-60575.0000
0.25833	0.85833	49224.06	6.2275	5.3464	273.4462	-1291.4400	84511.8000	-54221.1000
0.25833	0.87500	49219.10	8.0721	4.7264	273.5005	-1470.4800	86333.7000	-49602.6000
0.25833	0.89167	49251.07	10.1575	4.1303	273.6131	-1677.0000	83283.0000	-40634.8000
0.25833	0.90833	49272.51	12.5036	3.4090	273.7910	-1887.8000	75931.6000	-28056.0000
0.25833	0.92500	49312.33	15.2186	2.7171	273.8693	-2101.0400	63814.1000	-14471.3000
0.25833	0.94167	49346.61	18.1387	2.0516	273.8854	-2303.3100	53750.7000	-1788.7700
0.25833	0.95833	49403.96	21.5741	1.3848	273.9497	-2509.9500	34187.6000	15612.2000
0.25833	0.97500	49491.61	25.5022	0.7828	273.9618	-2696.9400	9388.0300	34431.7000
0.25833	0.99167	49590.78	30.4692	0.2302	273.9518	-2868.3700	-34177.2000	55574.6000
0.27500	0.00833	50466.45	-1.2547	0.0681	273.0804	188.0050	-1138.9000	3029.5200
0.27500	0.02500	50477.98	-1.5183	0.1499	273.0693	189.0050	-1474.8400	1862.4700
0.27500	0.04167	50484.63	-1.7960	0.2437	273.1176	190.3230	3139.4700	213.4720
0.27500	0.05833	50498.71	-1.9360	0.3405	273.0693	185.5450	190.4290	-1064.0500
0.27500	0.07500	50498.19	-2.2310	0.4603	273.0523	177.2490	4505.3900	1162.1300
0.27500	0.09167	50507.01	-2.3523	0.6122	273.0673	179.3310	3516.9700	630.0910
0.27500	0.10833	50501.26	-2.5756	0.7535	273.0322	175.2930	10296.7000	-5071.1400
0.27500	0.12500	50499.15	-2.6602	0.9220	273.0452	183.8700	7936.8500	-2667.4200
0.27500	0.14167	50502.19	-2.8394	1.1363	273.0372	175.3000	11344.9000	-4529.9200
0.27500	0.15833	50503.02	-2.9583	1.3068	273.0804	178.5560	7407.8000	-5939.3500
0.27500	0.17500	50491.28	-3.1160	1.4699	273.0291	178.1980	8092.6700	-7306.2800
0.27500	0.19167	50493.07	-3.2531	1.6598	273.0633	183.9300	7394.6100	-7682.8400
0.27500	0.20833	50478.06	-3.4040	1.8557	273.1085	192.3860	8437.4800	-10207.0000
0.27500	0.22500	50482.96	-3.5070	2.0522	273.0392	193.5050	9944.1100	-12674.9000
0.27500	0.24167	50485.73	-3.5941	2.2582	273.0583	198.3640	10996.7000	-14467.2000
0.27500	0.25833	50472.27	-3.6857	2.5029	273.0874	193.9020	8479.8500	-14948.4000
0.27500	0.27500	50454.97	-3.8902	2.7089	273.0714	195.5600	14911.8000	-13711.1000
0.27500	0.29167	50442.89	-3.9390	2.9567	273.0794	198.0580	8063.4500	-16546.9000
0.27500	0.30833	50424.12	-4.1302	3.1640	273.0513	204.9060	12797.0000	-20430.7000
0.27500	0.32500	50405.48	-4.2021	3.3873	273.0422	210.3960	14231.6000	-21277.0000
0.27500	0.34167	50396.75	-4.2764	3.6074	273.0643	210.8500	16564.0000	-22858.5000
0.27500	0.35833	50370.15	-4.3860	3.8751	273.0714	213.0150	15835.7000	-22794.4000
0.27500	0.37500	50352.30	-4.5047	4.1039	273.0523	214.2510	16221.9000	-26497.8000
0.27500	0.39167	50329.06	-4.5654	4.3159	273.0121	215.2030	15857.7000	-26675.8000
0.27500	0.40833	50312.33	-4.6118	4.5573	273.0543	214.7440	22878.4000	-28555.3000
0.27500	0.42500	50287.40	-4.6907	4.8061	273.0704	214.6380	20203.8000	-28480.5000
0.27500	0.44167	50251.05	-4.8169	5.1040	273.0080	211.1170	24226.5000	-29962.1000
0.27500	0.45833	50225.61	-4.8279	5.3340	273.0603	209.2970	22815.3000	-30435.1000
0.27500	0.47500	50203.13	-4.8760	5.5862	273.0221	210.5030	27677.0000	-34371.8000
0.27500	0.49167	50154.56	-4.8762	5.8200	273.0080	194.8240	29351.1000	-37980.1000
0.27500	0.50833	50132.39	-4.9097	6.0542	273.0392	188.6400	28337.4000	-40154.7000
0.27500	0.52500	50094.15	-4.9016	6.2737	273.0794	175.8750	31181.5000	-38825.3000
0.27500	0.54167	50039.60	-4.8426	6.4915	273.0533	167.2000	34320.7000	-41480.7000
0.27500	0.55833	50009.85	-4.7706	6.7160	273.0452	153.3230	33840.7000	-43258.9000
0.27500	0.57500	49973.87	-4.6723	6.8999	272.9990	126.3560	35704.9000	-48104.7000
0.27500	0.59167	49923.97	-4.5808	7.0729	273.0312	101.7240	41789.6000	-48977.0000
0.27500	0.60833	49875.81	-4.3956	7.2468	273.0503	69.9457	47312.5000	-52809.6000
0.27500	0.62500	49833.01	-4.2376	7.3444	272.9789	46.1946	49050.7000	-53147.7000
0.27500	0.64167	49780.48	-3.9709	7.4522	273.0070	8.9209	49971.2000	-55398.6000
0.27500	0.65833	49739.52	-3.6437	7.5310	273.0533	-45.5646	49909.4000	-60142.5000
0.27500	0.67500	49687.82	-3.3843	7.5524	273.0633	-94.5078	57439.9000	-57587.5000
0.27500	0.69167	49643.85	-2.9917	7.5434	273.0392	-150.9410	57985.0000	-59342.2000
0.27500	0.70833	49607.43	-2.5179	7.4994	273.0794	-218.5190	64643.8000	-61519.4000
0.27500	0.72500	49565.90	-1.9683	7.3967	273.1186	-292.4180	67703.6000	-65750.5000
0.27500	0.74167	49519.67	-1.3400	7.2718	273.1548	-382.2070	70434.3000	-65432.2000
0.27500	0.75833	49484.56	-0.5671	7.1398	273.1608	-480.6790	73484.6000	-65471.9000
0.27500	0.77500	49455.62	0.3369	6.8803	273.2030	-584.3830	74169.9000	-64750.0000
0.27500	0.79167	49418.86	1.2820	6.5887	273.2563	-698.1040	77388.6000	-63530.4000
0.27500	0.80833	49387.64	2.4194	6.2583	273.3236	-841.5080	78596.0000	-59910.6000
0.27500	0.82500	49374.64	3.6522	5.8728	273.3749	-989.5550	83069.7000	-59907.8000
0.27500	0.84167	49362.64	5.1373	5.3968	273.4673	-1141.8800	80764.8000	-54510.5000
0.27500	0.85833	49351.28	6.7874	4.9008	273.4985	-1316.6300	83227.0000	-52645.2000
0.27500	0.87500	49354.71	8.6359	4.3636	273.6201	-1508.5500	82570.5000	-47323.8000
0.27500	0.89167	49373.95	10.8147	3.7172	273.7477	-1705.1100	76309.1000	-37644.4000
0.27500	0.90833	49395.69	13.1360	3.0922	273.7970	-1906.3100	68349.5000	-25269.1000
0.27500	0.92500	49429.34	15.8064	2.4664	273.8955	-2101.1700	62011.2000	-13778.1000
0.27500	0.94167	49470.93	18.7595	1.8431	273.9457	-2303.0000	45669.7000	1128.5600
0.27500	0.95833	49525.23	22.1101	1.2460	273.9678	-2490.8400	30048.2000	16275.2000
0.27500	0.97500	49597.25	26.0066	0.6752	273.9729	-2667.2600	2802.3400	34489.8000
0.27500	0.99167	49695.68	30.8736	0.2141	273.9879	-2823.3600	-36144.0000	55301.8000
0.29167	0.00833	50471.09	-1.3433	0.0424	273.1055	215.8420	-2180.9500	3334.1200
0.29167	0.02500	50479.83	-1.6352	0.1365	273.0794	209.9390	1904.4100	2033.1700
0.29167	0.04167	50490.74	-1.8606	0.2361	273.0915	200.2240	1240.1100	2087.4500
0.29167	0.05833	50514.00	-2.0890	0.3698	273.0603	193.2850	2725.9200	-1435.7500
0.29167	0.07500	50512.85	-2.3409	0.4950	273.0704	186.1430	2201.4700	-531.0730
0.29167	0.09167	50519.78	-2.5039	0.5808	273.0874	195.4620	8763.6200	-2378.0800
0.29167	0.10833	50513.42	-2.6967	0.7365	273.0653	191.2170	8758.2400	-2539.6800
0.29167	0.12500	50508.90	-2.8833	0.8787	273.0673	190.5590	9303.9400	-3968.5500
0.29167	0.14167	50514.01	-2.9976	1.0613	273.0563	186.2440	12124.7000	-2893.3200
0.29167	0.15833	50515.99	-3.1241	1.1895	273.0935	192.2700	9791.4800	-3394.5200
0.29167	0.17500	50513.10	-3.3024	1.4056	273.1186	192.6260	8733.4300	-7048.7500
0.29167	0.19167	50505.12	-3.4365	1.5916	273.0714	204.8000	7856.1800	-7268.6400
0.29167	0.20833	50483.21	-3.5992	1.7650	273.0854	206.4460	13229.9000	-9623.2900
0.29167	0.22500	50490.95	-3.6950	1.9661	273.0824	201.2060	10431.5000	-12396.7000
0.29167	0.24167	50489.33	-3.8348	2.1437	273.0513	206.2080	13384.0000	-11661.9000
0.29167	0.25833	50488.54	-3.8951	2.3644	273.0673	214.0310	10196.1000	-14300.8000
0.29167	0.27500	50470.25	-4.0643	2.5801	273.0683	216.6290	11850.4000	-15446.3000
0.29167	0.29167	50452.32	-4.1945	2.7732	273.0754	226.6200	14887.2000	-14330.6000
0.29167	0.30833	50439.63	-4.3116	3.0017	273.0985	222.2730	13909.3000	-18076.1000
0.29167	0.32500	50421.79	-4.4441	3.2126	273.0754	219.9520	16122.6000	-21343.1000
0.29167	0.34167	50422.48	-4.5220	3.4368	273.0975	228.2880	17091.8000	-20955.8000
0.29167	0.35833	50395.94	-4.6038	3.6786	273.0824	227.0990	18352.4000	-21928.9000
0.29167	0.37500	50362.74	-4.7328	3.8819	273.0291	236.3440	18710.6000	-23198.7000
0.29167	0.39167	50350.74	-4.7583	4.1095	273.0683	238.0000	17571.7000	-26943.6000
0.29167	0.40833	50340.91	-4.8667	4.3558	273.0764	238.9400	23431.7000	-28188.7000
0.29167	0.42500	50307.29	-4.9610	4.6247	273.0412	233.5290	20560.7000	-28110.8000
0.29167	0.44167	50276.06	-5.0390	4.8362	273.0804	229.2890	25663.6000	-29272.9000
0.29167	0.45833	50254.71	-5.0486	5.0402	273.0915	229.8080	27416.9000	-33224.7000
0.29167	0.47500	50224.19	-5.0849	5.2622	273.0342	224.0770	29194.7000	-34906.3000
0.29167	0.49167	50196.11	-5.1566	5.4876	273.0864	220.3200	32062.8000	-36709.4000
0.29167	0.50833	50161.00	-5.0883	5.7117	273.0472	201.5750	28793.7000	-37863.2000
0.29167	0.52500	50135.71	-5.0687	5.8987	273.0573	200.9430	31246.7000	-39913.9000
0.29167	0.54167	50093.69	-5.0527	6.1007	273.0543	175.2930	38214.8000	-39673.8000
0.29167	0.55833	50053.62	-4.9515	6.2822	273.0352	157.9130	36334.1000	-43010.6000
0.29167	0.57500	50015.05	-4.8517	6.4834	273.1045	134.7060	39768.0000	-46974.6000
0.29167	0.59167	49978.42	-4.7214	6.6630	273.0774	113.3770	44542.8000	-51426.1000
0.29167	0.60833	49924.98	-4.5190	6.7526	273.0573	76.5467	46723.4000	-53119.5000
0.29167	0.62500	49894.52	-4.3419	6.8735	273.0804	42.0495	49815.6000	-51120.0000
0.29167	0.64167	49853.21	-4.0243	6.9801	273.0854	4.2247	51396.2000	-52590.3000
0.29167	0.65833	49811.20	-3.7199	7.0568	273.0432	-41.5207	52381.5000	-54398.5000
0.29167	0.67500	49762.67	-3.3630	7.0796	273.0955	-100.9690	54353.8000	-56460.4000
0.29167	0.69167	49711.48	-2.9443	7.0643	273.0794	-170.9190	60744.3000	-57569.7000
0.29167	0.70833	49685.57	-2.4211	6.9574	273.1276	-236.6120	66611.8000	-59087.8000
0.29167	0.72500	49651.02	-1.8394	6.8641	273.1367	-324.2810	67745.7000	-57482.2000
0.29167	0.74167	49606.85	-1.2013	6.7433	273.1447	-410.7820	70048.8000	-58657.2000
0.29167	0.75833	49582.03	-0.3433	6.5769	273.2553	-522.2810	73445.4000	-60922.6000
0.29167	0.77500	49547.46	0.5642	6.3998	273.2935	-623.0520	76005.1000	-62635.8000
0.29167	0.79167	49527.07	1.6046	6.1302	273.3246	-741.0310	76527.7000	-62761.6000
0.29167	0.80833	49509.67	2.7727	5.7790	273.4161	-883.7170	78600.9000	-60085.6000
0.29167	0.82500	49487.50	4.0912	5.3841	273.4563	-1022.8700	81611.4000	-58680.9000
0.29167	0.84167	49471.48	5.6021	4.9290	273.5347	-1183.0400	80286.8000	-53926.5000
0.29167	0.85833	49487.24	7.2981	4.4250	273.6553	-1353.0100	81930.6000	-49222.6000
0.29167	0.87500	49489.94	9.1744	3.8888	273.7266	-1542.0500	79223.8000	-43126.1000
0.29167	0.89167	49496.70	11.3671	3.3679	273.7849	-1725.9500	68747.9000	-33076.6000
0.29167	0.90833	49519.37	13.7112	2.8056	273.8643	-1915.1600	67224.5000	-24647.6000
0.29167	0.92500	49549.95	16.3421	2.2424	273.9497	-2102.1900	52613.3000	-13168.6000
0.29167	0.94167	49589.87	19.3417	1.6567	273.9739	-2288.6300	42624.7000	1703.9600
0.29167	0.95833	49641.39	22.6201	1.0897	274.0161	-2478.4200	25263.5000	17733.6000
0.29167	0.97500	49702.48	26.4409	0.5975	273.9899	-2649.7500	-2644.0400	34222.0000
0.29167	0.99167	49782.40	31.2078	0.1964	273.9447	-2780.2900	-42358.6000	55724.7000
0.30833	0.00833	50473.55	-1.4128	0.0233	273.1025	218.3960	257.5510	2860.7800
0.30833	0.02500	50499.46	-1.7348	0.0925	273.1407	214.2450	2126.0300	1936.8200
0.30833	0.04167	50507.48	-1.9810	0.2226	273.1045	209.1560	1250.1400	254.9680
0.30833	0.05833	50527.59	-2.2063	0.3577	273.1296	201.9120	5021.4700	333.4120
0.30833	0.07500	50526.84	-2.4423	0.4211	273.0543	203.5330	3903.5300	-580.3260
0.30833	0.09167	50524.91	-2.6435	0.5616	273.0724	201.6200	8870.9100	-2026.4600
0.30833	0.10833	50528.83	-2.8148	0.7021	273.0874	203.9880	10332.0000	-1204.1500
0.30833	0.12500	50525.08	-3.0348	0.8517	273.0794	202.3670	11077.0000	-4483.0100
0.30833	0.14167	50526.23	-3.1397	0.9802	273.0714	205.4060	10674.0000	-6112.5500
0.30833	0.15833	50526.92	-3.3103	1.1852	273.0955	201.7330	11416.7000	-5088.3500
0.30833	0.17500	50515.78	-3.4959	1.3163	273.1005	211.0280	10507.9000	-3415.3600
0.30833	0.19167	50516.59	-3.6225	1.4968	273.0804	215.3510	12066.9000	-7573.4100
0.30833	0.20833	50505.81	-3.7350	1.6524	273.0955	214.6550	11603.1000	-8613.4200
0.30833	0.22500	50509.36	-3.8842	1.8207	273.1045	214.1010	15165.8000	-9571.2900
0.30833	0.24167	50507.88	-4.0306	2.0056	273.0945	227.9230	13957.6000	-11530.4000
0.30833	0.25833	50491.55	-4.1225	2.2343	273.0693	229.9830	12749.0000	-13761.7000
0.30833	0.27500	50473.36	-4.2838	2.4400	273.0322	239.6250	12544.7000	-15362.2000
0.30833	0.29167	50474.04	-4.3770	2.6587	273.0603	242.0590	15153.7000	-17510.4000
0.30833	0.30833	50465.61	-4.5052	2.8203	273.1106	235.4530	16497.3000	-18981.2000
0.30833	0.32500	50447.60	-4.6735	3.0102	273.0804	241.5000	17509.1000	-16906.9000
0.30833	0.34167	50424.69	-4.7369	3.2256	273.0503	244.2820	17395.6000	-21670.9000
0.30833	0.35833	50417.78	-4.8190	3.4423	273.0905	256.8280	17964.8000	-23937.0000
0.30833	0.37500	50388.12	-4.9499	3.6797	273.0503	254.6340	21535.8000	-23748.2000
0.30833	0.39167	50380.23	-4.9996	3.9002	273.1015	252.4810	19803.4000	-28607.6000
0.30833	0.40833	50360.74	-5.1099	4.1319	273.1246	252.9470	23548.2000	-27238.1000
0.30833	0.42500	50337.99	-5.1669	4.3334	273.1055	254.7940	21585.4000	-27823.6000
0.30833	0.44167	50304.48	-5.2309	4.5259	273.0935	253.4030	26494.4000	-25802.6000
0.30833	0.45833	50280.15	-5.2601	4.7303	273.0945	245.2720	31177.5000	-27936.1000
0.30833	0.47500	50243.88	-5.3388	4.9473	273.0633	239.9090	31216.5000	-30341.8000
0.30833	0.49167	50226.49	-5.3084	5.1465	273.1286	230.2520	32898.1000	-32212.7000
0.30833	0.50833	50195.08	-5.3142	5.3365	273.1075	221.9990	32779.9000	-34302.5000
0.30833	0.52500	50169.27	-5.2589	5.5157	273.1025	210.0140	31900.1000	-36160.8000
0.30833	0.54167	50140.58	-5.2220	5.7242	273.1126	186.6170	37377.4000	-39162.3000
0.30833	0.55833	50107.79	-5.1215	5.8661	273.1085	167.0170	40902.5000	-39476.4000
0.30833	0.57500	50065.92	-5.0062	6.0385	273.1126	142.4330	42525.4000	-43169.1000
0.30833	0.59167	50024.93	-4.8298	6.1450	273.0884	113.5010	47670.4000	-43507.1000
0.30833	0.60833	49987.40	-4.6217	6.2991	273.1327	82.4862	44418.8000	-45828.6000
0.30833	0.62500	49940.00	-4.4244	6.3818	273.1497	41.9431	48934.8000	-46974.2000
0.30833	0.64167	49914.38	-4.1212	6.4419	273.1829	0.5963	51347.6000	-47815.6000
0.30833	0.65833	49874.06	-3.7288	6.5101	273.1749	-53.5896	55257.3000	-48051.0000
0.30833	0.67500	49841.51	-3.3554	6.5538	273.1618	-111.9100	57702.8000	-53810.5000
0.30833	0.69167	49802.69	-2.8777	6.5003	273.1558	-180.5900	61841.4000	-56628.1000
0.30833	0.70833	49783.58	-2.3074	6.4441	273.2392	-263.4290	63021.5000	-55618.8000
0.30833	0.72500	49742.15	-1.7509	6.3477	273.2271	-344.8160	69975.5000	-55175.9000
0.30833	0.74167	49711.69	-1.0103	6.2164	273.2754	-446.5610	69439.5000	-56284.4000
0.30833	0.75833	49672.09	-0.1850	6.0336	273.3357	-545.2270	74751.9000	-56127.9000
0.30833	0.77500	49651.96	0.8098	5.8359	273.3889	-656.1950	77004.1000	-56452.7000
0.30833	0.79167	49624.06	1.9094	5.5516	273.4141	-782.1860	77110.7000	-58194.0000
0.30833	0.80833	49605.04	3.1317	5.2369	273.4653	-915.5290	77288.1000	-57975.5000
0.30833	0.82500	49586.11	4.5101	4.8268	273.4734	-1060.4300	77124.5000	-51347.6000
0.30833	0.84167	49579.13	6.0553	4.4474	273.5598	-1223.9700	78592.4000	-49470.1000
0.30833	0.85833	49588.98	7.7572	4.0062	273.7226	-1391.9100	80155.8000	-44291.0000
0.30833	0.87500	49592.64	9.6867	3.5467	273.7678	-1564.5700	75118.0000	-38125.9000
0.30833	0.89167	49609.96	11.8298	3.0315	273.8593	-1739.9400	67994.8000	-31457.7000
0.30833	0.90833	49640.41	14.2371	2.5293	273.9126	-1917.5000	61311.2000	-20924.2000
0.30833	0.92500	49666.64	16.8703	2.0096	273.9759	-2106.9800	47958.7000	-7994.4300
0.30833	0.94167	49702.95	19.8044	1.5144	274.0322	-2288.6800	36271.5000	648.9240
0.30833	0.95833	49756.00	23.0698	1.0481	274.0764	-2459.4800	21736.6000	15476.6000
0.30833	0.97500	49809.58	26.8466	0.5502	274.0693	-2615.1600	-8222.5800	32958.2000
0.30833	0.99167	49885.54	31.5116	0.1465	273.9940	-2759.2500	-44119.1000	51546.0000
0.32500	0.00833	50489.28	-1.4827	0.0410	273.0734	228.8820	658.3110	3394.1800
0.32500	0.02500	50500.09	-1.8318	0.1133	273.0482	221.7670	2312.3700	165.1950
0.32500	0.04167	50527.32	-2.1058	0.1984	273.0854	220.3820	4954.9900	1383.2100
0.32500	0.05833	50529.21	-2.2808	0.2953	273.0834	207.4430	4932.8800	-2370.0700
0.32500	0.07500	50534.57	-2.5334	0.4208	273.0513	218.3680	4153.6300	-2090.9800
0.32500	0.09167	50538.34	-2.7885	0.5585	273.0513	215.2210	8004.4500	-2089.7700
0.32500	0.10833	50545.42	-2.9783	0.6621	273.0834	215.8830	11650.1000	-1959.4100
0.32500	0.12500	50539.57	-3.1463	0.7904	273.0864	214.0390	12427.8000	-2301.1600
0.32500	0.14167	50540.79	-3.3213	0.9357	273.0523	208.7220	13395.9000	-3233.0900
0.32500	0.15833	50543.06	-3.4491	1.0793	273.0482	214.6950	8822.7600	-3572.4500
0.32500	0.17500	50539.60	-3.6270	1.2066	273.0764	223.5860	13765.4000	-6789.3100
0.32500	0.19167	50528.05	-3.7924	1.3590	273.0955	216.4010	11830.9000	-5418.2800
0.32500	0.20833	50532.03	-3.8960	1.5385	273.0864	229.6620	14836.3000	-7376.6600
0.32500	0.22500	50519.58	-4.0525	1.6971	273.0905	236.3610	16809.0000	-8570.0400
0.32500	0.24167	50522.02	-4.2375	1.8666	273.0955	238.2100	15792.2000	-10708.6000
0.32500	0.25833	50515.24	-4.3303	2.0825	273.0915	250.9580	13982.1000	-11881.6000
0.32500	0.27500	50512.56	-4.4804	2.2870	273.1075	254.3270	14702.7000	-15481.1000
0.32500	0.29167	50503.89	-4.5658	2.4660	273.1075	251.9900	16344.8000	-15554.1000
0.32500	0.30833	50483.55	-4.6933	2.6829	273.0995	256.2740	20240.6000	-17453.5000
0.32500	0.32500	50465.92	-4.8459	2.8631	273.1327	262.2410	19636.9000	-21067.9000
0.32500	0.34167	50447.24	-4.9582	3.0532	273.0724	264.6570	18676.5000	-19332.8000
0.32500	0.35833	50430.06	-5.0569	3.2445	273.0814	273.8350	22175.5000	-20072.3000
0.32500	0.37500	50416.23	-5.1446	3.4605	273.1045	274.7380	23358.0000	-20434.9000
0.32500	0.39167	50392.22	-5.1925	3.6658	273.1276	268.7790	22921.9000	-23830.2000
0.32500	0.40833	50376.98	-5.3098	3.8667	273.1186	277.4120	23200.9000	-26568.7000
0.32500	0.42500	50357.86	-5.3390	4.0177	273.0824	269.0530	22242.5000	-24230.2000
0.32500	0.44167	50338.85	-5.4474	4.1987	273.1327	262.6290	26425.3000	-29356.5000
0.32500	0.45833	50305.11	-5.4291	4.3917	273.1276	261.4940	31434.7000	-29461.5000
0.32500	0.47500	50283.56	-5.5244	4.5654	273.1457	257.6970	33603.5000	-29935.8000
0.32500	0.49167	50254.68	-5.5058	4.7682	273.1548	241.2710	32661.2000	-30021.1000
0.32500	0.50833	50226.77	-5.4869	4.9695	273.1035	226.0600	35659.0000	-31605.0000
0.32500	0.52500	50206.60	-5.4407	5.1699	273.1518	207.4190	36061.9000	-34872.5000
0.32500	0.54167	50167.10	-5.3809	5.3063	273.1276	205.6260	39031.0000	-36854.5000
0.32500	0.55833	50148.35	-5.2626	5.4511	273.1487	179.3450	41822.1000	-40346.7000
0.32500	0.57500	50113.01	-5.1242	5.5960	273.1678	144.8740	43175.7000	-39994.2000
0.32500	0.59167	50076.69	-4.9576	5.7120	273.1508	116.3720	46101.7000	-40594.9000
0.32500	0.60833	50043.99	-4.7504	5.8041	273.1698	79.4363	48259.2000	-40944.9000
0.32500	0.62500	50010.14	-4.4481	5.8747	273.1910	41.3319	49728.9000	-44675.6000
0.32500	0.64167	49979.64	-4.1744	5.9433	273.2593	-8.6681	53997.1000	-47750.2000
0.32500	0.65833	49943.74	-3.7815	5.9925	273.2342	-66.7396	56553.8000	-48757.9000
0.32500	0.67500	49909.11	-3.3347	6.0023	273.2181	-133.9600	59993.7000	-49585.5000
0.32500	0.69167	49875.66	-2.7950	5.9682	273.2683	-197.8620	61410.9000	-51769.9000
0.32500	0.70833	49856.99	-2.2564	5.9206	273.3025	-283.1910	64962.7000	-53633.6000
0.32500	0.72500	49823.50	-1.6037	5.8496	273.3216	-373.1380	68484.5000	-56496.0000
0.32500	0.74167	49799.21	-0.8466	5.7019	273.3457	-463.2940	69739.8000	-53392.1000
0.32500	0.75833	49766.71	-0.0063	5.5305	273.4201	-576.6060	73096.5000	-54472.5000
0.32500	0.77500	49731.40	1.0425	5.3360	273.4543	-694.0820	77905.9000	-54843.7000
0.32500	0.79167	49715.71	2.1864	5.0815	273.4573	-807.4250	76961.9000	-50262.2000
0.32500	0.80833	49709.63	3.4800	4.7623	273.5568	-949.3470	76344.9000	-49921.2000
0.32500	0.82500	49704.97	4.8546	4.4741	273.6080	-1101.0400	76487.9000	-50865.3000
0.32500	0.84167	49709.48	6.4555	4.0820	273.6724	-1251.9700	77011.5000	-48708.3000
0.32500	0.85833	49697.43	8.2009	3.6374	273.7829	-1416.8200	75131.6000	-41788.5000
0.32500	0.87500	49699.08	10.1217	3.1601	273.7899	-1581.2400	71544.7000	-31586.5000
0.32500	0.89167	49714.12	12.3102	2.7302	273.8603	-1767.8300	66038.3000	-24614.8000
0.32500	0.90833	49743.47	14.7054	2.2401	273.9407	-1936.9600	53852.2000	-15903.2000
0.32500	0.92500	49786.86	17.2949	1.7836	274.0151	-2103.4400	47926.9000	-9026.9900
0.32500	0.94167	49814.67	20.2273	1.3586	274.0724	-2278.6900	34752.5000	2987.5300
0.32500	0.95833	49858.29	23.5153	0.9051	274.0854	-2442.5400	14695.5000	19020.5000
0.32500	0.97500	49906.69	27.2013	0.4981	274.0603	-2596.5300	-12312.7000	34004.9000
0.32500	0.99167	49972.59	31.7739	0.1547	274.0171	-2725.6400	-47321.8000	52705.7000
0.34167	0.00833	50510.63	-1.5304	0.0274	273.0523	243.3010	192.5990	752.2360
0.34167	0.02500	50528.15	-1.9117	0.0644	273.0573	228.0080	4414.2300	1713.6500
0.34167	0.04167	50552.56	-2.2022	0.1676	273.0935	224.9200	6232.4500	-2474.3400
0.34167	0.05833	50547.79	-2.4296	0.2794	273.1166	229.0630	7036.8300	-3172.5100
0.34167	0.07500	50551.95	-2.6852	0.4277	273.1146	221.5360	5287.7000	-3422.5200
0.34167	0.09167	50556.87	-2.8700	0.5334	273.1065	226.0590	8542.2800	-5871.1400
0.34167	0.10833	50558.19	-3.0417	0.6292	273.1035	221.1980	10102.0000	-4962.5900
0.34167	0.12500	50565.56	-3.3125	0.7191	273.0965	224.1080	16609.1000	-7655.8400
0.34167	0.14167	50559.71	-3.4276	0.8363	273.1015	220.9370	11079.5000	-5997.2900
0.34167	0.15833	50549.93	-3.6037	0.9694	273.0915	230.2700	11430.0000	-5917.1500
0.34167	0.17500	50560.57	-3.7695	1.1635	273.1327	232.7080	13053.2000	-7232.1400
0.34167	0.19167	50541.37	-3.9360	1.2666	273.1206	239.7320	13644.7000	-6790.5000
0.34167	0.20833	50536.02	-4.0728	1.4186	273.0734	237.4590	15199.4000	-7282.5200
0.34167	0.22500	50538.96	-4.2380	1.6026	273.1035	245.4110	17022.6000	-7967.3400
0.34167	0.24167	50527.55	-4.3971	1.7956	273.0704	256.0090	17660.3000	-9171.3300
0.34167	0.25833	50521.83	-4.5237	1.9140	273.0965	258.3190	14667.2000	-7856.8400
0.34167	0.27500	50531.52	-4.6839	2.1135	273.1387	259.5330	17118.2000	-10424.2000
0.34167	0.29167	50515.62	-4.7338	2.2745	273.1608	261.7070	18974.3000	-12573.8000
0.34167	0.30833	50511.20	-4.8551	2.4102	273.1226	272.9380	19462.7000	-12848.1000
0.34167	0.32500	50491.94	-5.0488	2.6114	273.1347	284.3620	21223.4000	-15514.2000
0.34167	0.34167	50482.89	-5.1121	2.8126	273.1347	289.4480	19888.7000	-18948.6000
0.34167	0.35833	50457.01	-5.2622	2.9857	273.0864	289.2430	21365.9000	-21485.4000
0.34167	0.37500	50442.32	-5.3257	3.1691	273.1457	285.1560	24824.6000	-23064.2000
0.34167	0.39167	50426.60	-5.4024	3.3328	273.1668	285.0600	27085.6000	-21653.7000
0.34167	0.40833	50412.47	-5.5100	3.5225	273.1658	278.3870	24441.1000	-22828.9000
0.34167	0.42500	50394.72	-5.4747	3.7422	273.1719	287.4240	23170.2000	-26938.4000
0.34167	0.44167	50365.48	-5.5915	3.8758	273.1176	276.5240	28629.0000	-27539.0000
0.34167	0.45833	50341.23	-5.6294	4.0493	273.1518	283.3540	32174.0000	-31371.7000
0.34167	0.47500	50322.47	-5.6983	4.2535	273.1256	265.4710	33341.9000	-31874.7000
0.34167	0.49167	50295.96	-5.6855	4.4125	273.1578	253.4490	35652.3000	-32198.0000
0.34167	0.50833	50270.25	-5.6718	4.5796	273.1759	235.2060	35868.1000	-33839.0000
0.34167	0.52500	50243.74	-5.6168	4.7616	273.2040	220.7780	37090.0000	-35198.7000
0.34167	0.54167	50221.06	-5.4695	4.8817	273.1688	203.4800	39454.5000	-34834.3000
0.34167	0.55833	50197.54	-5.4184	5.0147	273.1558	183.9000	44928.4000	-37148.5000
0.34167	0.57500	50172.34	-5.2092	5.0913	273.1849	153.4570	43167.4000	-39787.6000
0.34167	0.59167	50140.90	-5.0614	5.2097	273.1739	119.0180	47630.2000	-39198.8000
0.34167	0.60833	50105.91	-4.7886	5.2832	273.1970	73.3749	48611.9000	-39921.2000
0.34167	0.62500	50071.80	-4.5310	5.3715	273.2352	36.1925	52666.9000	-42765.3000
0.34167	0.64167	50048.03	-4.2272	5.4638	273.3196	-18.5196	55765.4000	-46727.8000
0.34167	0.65833	50017.47	-3.7682	5.4887	273.3176	-76.6311	58660.9000	-47298.3000
0.34167	0.67500	49985.60	-3.3197	5.4918	273.3146	-142.3850	61086.2000	-49424.9000
0.34167	0.69167	49952.68	-2.7636	5.4617	273.3327	-222.5800	63987.6000	-52256.0000
0.34167	0.70833	49934.66	-2.1909	5.4266	273.3518	-305.1760	66507.5000	-55155.3000
0.34167	0.72500	49914.88	-1.4890	5.3183	273.3819	-388.9210	66803.8000	-54694.0000
0.34167	0.74167	49888.05	-0.6876	5.1922	273.4231	-487.3180	69755.7000	-56922.3000
0.34167	0.75833	49856.36	0.1876	5.0292	273.5226	-602.3830	74808.1000	-53904.0000
0.34167	0.77500	49832.80	1.2805	4.7940	273.5487	-713.5050	74502.1000	-50884.4000
0.34167	0.79167	49821.11	2.4606	4.5464	273.5779	-851.6490	75780.7000	-49620.4000
0.34167	0.80833	49819.14	3.7466	4.2697	273.6251	-984.6340	77149.2000	-45465.1000
0.34167	0.82500	49807.92	5.1945	3.9804	273.6693	-1126.5500	77295.4000	-45598.2000
0.34167	0.84167	49801.79	6.8370	3.6427	273.7457	-1270.6400	74844.2000	-43271.6000
0.34167	0.85833	49809.04	8.6070	3.2730	273.8271	-1435.4300	71585.4000	-37223.7000
0.34167	0.87500	49821.70	10.5433	2.8644	273.9487	-1604.4900	65643.4000	-31955.0000
0.34167	0.89167	49829.44	12.7032	2.4323	273.9809	-1773.8000	62503.6000	-22449.5000
0.34167	0.90833	49852.35	15.1392	2.0269	273.9779	-1948.3500	51641.5000	-15005.9000
0.34167	0.92500	49893.11	17.6746	1.6107	274.0543	-2120.4300	44996.5000	-4104.2800
0.34167	0.94167	49914.11	20.6113	1.1957	274.0844	-2273.9300	29313.2000	6857.7900
0.34167	0.95833	49951.72	23.8513	0.7992	274.0915	-2427.9300	11292.3000	21581.6000
0.34167	0.97500	49993.88	27.5129	0.4674	274.0322	-2565.3300	-14778.8000	34835.8000
0.34167	0.99167	50070.38	32.0294	0.1249	274.0533	-2696.1100	-49905.7000	52802.1000
0.35833	0.00833	50542.49	-1.6045	0.0375	273.0513	251.4860	1638.3100	-98.9832
0.35833	0.02500	50545.60	-1.9310	0.0785	273.0090	242.0450	3697.6500	-461.0300
0.35833	0.04167	50561.16	-2.2954	0.1316	273.0462	231.9530	9116.3300	37.1294
0.35833	0.05833	50567.93	-2.5784	0.2638	273.1296	242.8900	5829.4800	-187.6370
0.35833	0.07500	50577.47	-2.7645	0.3376	273.0834	234.5440	7628.6800	-3277.8600
0.35833	0.09167	50575.71	-3.0007	0.4508	273.1085	235.0300	7679.1000	-4085.7200
0.35833	0.10833	50570.61	-3.1534	0.5581	273.1136	234.4590	11725.2000	-5189.5300
0.35833	0.12500	50571.62	-3.3700	0.6746	273.0864	235.1040	13419.6000	-3280.7800
0.35833	0.14167	50574.33	-3.5784	0.7872	273.0563	236.6610	14700.9000	-5561.3700
0.35833	0.15833	50569.99	-3.7591	0.9210	273.0573	231.2440	12880.4000	-8056.6200
0.35833	0.17500	50563.74	-3.9130	1.0436	273.0704	240.1710	13034.5000	-8043.1500
0.35833	0.19167	50568.90	-4.0689	1.2001	273.1206	249.9750	14204.5000	-8807.8200
0.35833	0.20833	50558.64	-4.2230	1.3539	273.0734	252.8550	14644.3000	-10914.3000
0.35833	0.22500	50553.87	-4.3931	1.4620	273.0985	259.5900	15068.9000	-8133.0700
0.35833	0.24167	50550.82	-4.5561	1.5951	273.1126	261.7960	20126.0000	-7056.7800
0.35833	0.25833	50550.19	-4.6818	1.7720	273.1397	271.2310	15633.0000	-10434.9000
0.35833	0.27500	50548.18	-4.8265	1.8863	273.1126	271.2650	19851.8000	-9209.7800
0.35833	0.29167	50530.30	-4.8872	2.0558	273.1015	275.3300	18163.4000	-11794.8000
0.35833	0.30833	50514.93	-5.0592	2.2270	273.1387	281.9300	24065.9000	-13137.3000
0.35833	0.32500	50510.33	-5.2032	2.3811	273.0955	289.7360	23262.1000	-16306.8000
0.35833	0.34167	50489.38	-5.2912	2.5214	273.1045	302.7340	23188.9000	-18402.7000
0.35833	0.35833	50494.87	-5.4092	2.6772	273.1648	301.1700	25753.7000	-18470.5000
0.35833	0.37500	50484.18	-5.5018	2.8365	273.1437	302.7640	23195.0000	-20061.5000
0.35833	0.39167	50463.74	-5.5834	3.0458	273.1698	293.9270	25756.5000	-21921.0000
0.35833	0.40833	50442.59	-5.6729	3.2351	273.1799	294.4310	27102.2000	-22854.4000
0.35833	0.42500	50433.62	-5.6578	3.3553	273.2171	298.4940	25322.4000	-23619.4000
0.35833	0.44167	50402.53	-5.7481	3.5664	273.2060	301.2200	33302.8000	-28263.2000
0.35833	0.45833	50386.97	-5.8010	3.7201	273.1769	284.3460	33912.5000	-26375.2000
0.35833	0.47500	50366.69	-5.8495	3.8519	273.2080	280.6960	32932.8000	-27227.0000
0.35833	0.49167	50348.18	-5.8368	4.0105	273.2181	263.9990	36201.3000	-30219.3000
0.35833	0.50833	50325.72	-5.8182	4.1494	273.2231	244.3870	37331.9000	-31512.0000
0.35833	0.52500	50293.79	-5.7158	4.2619	273.2382	227.3770	38785.7000	-33302.3000
0.35833	0.54167	50270.95	-5.6262	4.4145	273.2432	214.6330	40774.4000	-35402.7000
0.35833	0.55833	50252.04	-5.4727	4.5226	273.1548	178.0660	45484.7000	-35687.3000
0.35833	0.57500	50228.07	-5.3266	4.6333	273.2090	151.5020	46503.5000	-37143.3000
0.35833	0.59167	50197.70	-5.1345	4.7271	273.2593	122.2770	45747.1000	-38662.4000
0.35833	0.60833	50161.42	-4.8606	4.8162	273.2734	76.1764	50651.9000	-39569.1000
0.35833	0.62500	50124.75	-4.5907	4.8910	273.2915	26.3156	58251.7000	-41435.3000
0.35833	0.64167	50117.92	-4.2667	4.8897	273.3427	-36.2746	57549.1000	-42686.7000
0.35833	0.65833	50082.63	-3.8079	4.9150	273.3437	-89.1435	60446.4000	-45692.0000
0.35833	0.67500	50059.23	-3.2979	4.9163	273.3457	-154.7100	61801.2000	-45855.3000
0.35833	0.69167	50039.71	-2.7270	4.9364	273.3628	-230.9470	65951.3000	-48062.4000
0.35833	0.70833	50013.14	-2.1239	4.8659	273.3950	-321.0200	68926.2000	-48259.8000
0.35833	0.72500	49988.69	-1.3789	4.7935	273.4161	-414.9400	66777.7000	-51439.2000
0.35833	0.74167	49973.85	-0.5307	4.6715	273.5126	-511.4280	70531.6000	-52158.7000
0.35833	0.75833	49943.34	0.3792	4.5032	273.4985	-624.8730	71266.7000	-50879.8000
0.35833	0.77500	49933.16	1.4943	4.2914	273.5668	-745.4060	74240.0000	-49348.5000
0.35833	0.79167	49920.87	2.7499	4.0743	273.6734	-880.0360	73670.0000	-47809.7000
0.35833	0.80833	49914.45	4.0177	3.8358	273.7397	-1005.3900	75924.3000	-48012.8000
0.35833	0.82500	49906.57	5.4519	3.5423	273.7296	-1143.1800	78629.6000	-43181.3000
0.35833	0.84167	49913.81	7.1687	3.2555	273.7859	-1306.2000	74335.5000	-40893.7000
0.35833	0.85833	49916.33	8.9500	2.9400	273.8724	-1460.1300	68051.5000	-37188.2000
0.35833	0.87500	49921.22	10.9099	2.5921	273.9407	-1623.7100	64527.9000	-30434.4000
0.35833	0.89167	49939.46	13.0896	2.2131	273.9910	-1787.7400	58670.5000	-22262.8000
0.35833	0.90833	49956.50	15.4955	1.8319	274.0201	-1955.0900	50353.3000	-13040.7000
0.35833	0.92500	49983.38	18.0630	1.4469	274.0804	-2113.5800	39614.5000	-4448.2500
0.35833	0.94167	49999.09	20.9713	1.0636	274.1126	-2266.7500	26230.0000	7016.5500
0.35833	0.95833	50035.68	24.1349	0.7507	274.1327	-2411.9400	5883.0900	18074.8000
0.35833	0.97500	50081.84	27.7763	0.4232	274.0663	-2556.6300	-16061.2000	32539.6000
0.35833	0.99167	50139.92	32.2767	0.1351	274.0322	-2674.7900	-53850.2000	50557.8000
0.37500	0.00833	50561.20	-1.6357	0.0131	273.0281	260.8170	4799.5300	1407.0000
0.37500	0.02500	50565.99	-2.0189	0.1136	273.0764	252.5440	4273.2600	1185.7000
0.37500	0.04167	50580.76	-2.3700	0.1732	273.1276	248.5610	7847.9700	1498.4000
0.37500	0.05833	50589.66	-2.6468	0.2186	273.0291	240.7110	8771.5800	-1088.1200
0.37500	0.07500	50598.38	-2.8535	0.3242	273.0925	240.2150	10108.1000	-2649.6100
0.37500	0.09167	50595.77	-3.0717	0.3710	273.0784	244.7320	8222.2800	-2516.4800
0.37500	0.10833	50592.49	-3.2920	0.4867	273.1116	246.3810	13260.9000	-4416.2500
0.37500	0.12500	50594.44	-3.4936	0.6215	273.0834	242.6450	12309.5000	-5962.0500
0.37500	0.14167	50602.81	-3.6890	0.7183	273.1307	241.0370	15369.2000	-3875.1900
0.37500	0.15833	50588.43	-3.8643	0.8549	273.0734	245.5520	14501.9000	-5657.3300
0.37500	0.17500	50579.24	-4.0321	0.9519	273.0523	246.4930	15372.2000	-6528.1000
0.37500	0.19167	50581.32	-4.2274	1.0800	273.1286	255.1600	13931.3000	-7445.5400
0.37500	0.20833	50575.33	-4.3498	1.1944	273.1126	268.6190	15644.1000	-3137.0600
0.37500	0.22500	50579.24	-4.5002	1.3359	273.1337	269.3920	17809.2000	-10335.9000
0.37500	0.24167	50568.19	-4.6705	1.4547	273.1005	276.8030	17517.9000	-12480.9000
0.37500	0.25833	50578.66	-4.8426	1.5792	273.1387	273.5100	16170.4000	-9952.9600
0.37500	0.27500	50572.46	-4.9413	1.7244	273.1296	282.7800	19891.8000	-10843.4000
0.37500	0.29167	50556.24	-5.0427	1.8374	273.1317	289.2470	21069.7000	-12182.5000
0.37500	0.30833	50542.28	-5.1891	1.9737	273.1337	298.7410	23938.9000	-11709.8000
0.37500	0.32500	50528.11	-5.3512	2.1207	273.1447	308.6060	24738.0000	-11258.0000
0.37500	0.34167	50515.91	-5.4373	2.2778	273.1236	310.0420	24320.0000	-12871.7000
0.37500	0.35833	50517.69	-5.5524	2.4137	273.1658	302.3500	26538.8000	-17878.7000
0.37500	0.37500	50508.38	-5.6768	2.5826	273.1889	310.4690	27194.1000	-18985.4000
0.37500	0.39167	50502.08	-5.7656	2.7219	273.2161	309.6560	28554.2000	-18791.6000
0.37500	0.40833	50472.08	-5.8083	2.8597	273.2211	315.1140	26078.3000	-19587.5000
0.37500	0.42500	50461.43	-5.8322	3.0300	273.2492	306.1630	29225.2000	-22427.6000
0.37500	0.44167	50449.00	-5.9013	3.1888	273.2432	309.5920	31998.2000	-24044.1000
0.37500	0.45833	50427.81	-5.9432	3.3352	273.2060	292.6500	33253.0000	-23560.4000
0.37500	0.47500	50404.79	-5.9555	3.4613	273.2080	285.8950	36174.5000	-24311.2000
0.37500	0.49167	50388.15	-5.9815	3.5751	273.2221	274.0210	39802.2000	-27311.1000
0.37500	0.50833	50376.97	-5.9018	3.6737	273.2372	261.1160	38235.9000	-30002.3000
0.37500	0.52500	50339.07	-5.8647	3.8119	273.2342	241.2000	40640.5000	-31277.3000
0.37500	0.54167	50318.51	-5.7419	3.9423	273.2332	214.0400	44338.2000	-33122.0000
0.37500	0.55833	50306.35	-5.6035	4.0625	273.2593	189.2710	44174.3000	-34282.3000
0.37500	0.57500	50268.90	-5.4053	4.1756	273.2362	150.1260	47045.8000	-35771.0000
0.37500	0.59167	50246.29	-5.1855	4.2358	273.2794	116.2050	47440.2000	-37308.2000
0.37500	0.60833	50223.21	-4.9418	4.3105	273.2955	80.1380	52446.4000	-40181.7000
0.37500	0.62500	50195.29	-4.6343	4.3555	273.3427	15.5375	56828.5000	-39981.2000
0.37500	0.64167	50176.68	-4.2195	4.3951	273.3688	-44.6653	57345.6000	-42022.2000
0.37500	0.65833	50141.04	-3.8091	4.3718	273.3206	-100.1540	62557.3000	-42352.4000
0.37500	0.67500	50126.23	-3.2698	4.3472	273.3839	-173.5130	62092.9000	-44308.6000
0.37500	0.69167	50118.87	-2.7106	4.3213	273.3849	-252.2010	67582.1000	-46563.6000
0.37500	0.70833	50102.08	-2.0420	4.3234	273.4251	-333.4950	66890.5000	-47117.6000
0.37500	0.72500	50072.97	-1.2886	4.2476	273.4744	-435.5840	71650.6000	-46647.5000
0.37500	0.74167	50065.84	-0.3988	4.1289	273.5447	-541.7990	69729.8000	-50021.5000
0.37500	0.75833	50042.32	0.5834	3.9945	273.5648	-639.4100	69426.2000	-48560.1000
0.37500	0.77500	50029.76	1.6960	3.8281	273.6593	-768.6490	71475.6000	-47229.3000
0.37500	0.79167	50015.05	2.9412	3.6213	273.6905	-893.3120	73790.9000	-41818.0000
0.37500	0.80833	50011.63	4.2818	3.3992	273.7648	-1032.5500	77882.7000	-41727.4000
0.37500	0.82500	50012.27	5.7442	3.1235	273.8553	-1174.0300	73608.8000	-40061.8000
0.37500	0.84167	50010.78	7.3882	2.8515	273.8864	-1326.5200	75114.0000	-33782.6000
0.37500	0.85833	50021.85	9.2569	2.6012	274.0030	-1476.3300	66433.5000	-33473.0000
0.37500	0.87500	50022.39	11.2485	2.2738	274.0080	-1639.1800	62156.3000	-26569.5000
0.37500	0.89167	50037.62	13.4332	1.9563	274.0251	-1793.2800	53636.1000	-19954.0000
0.37500	0.90833	50048.46	15.7915	1.6188	274.0824	-1950.2600	48858.4000	-10362.5000
0.37500	0.92500	50071.91	18.4007	1.3119	274.1508	-2111.0000	38376.2000	-3856.0700
0.37500	0.94167	50091.00	21.2772	0.9547	274.1206	-2263.5600	23442.5000	8731.0100
0.37500	0.95833	50121.98	24.4079	0.5988	274.1658	-2399.5400	3678.7200	21438.2000
0.37500	0.97500	50172.31	28.0153	0.3676	274.0955	-2541.0600	-19775.1000	33878.0000
0.37500	0.99167	50203.63	32.4837	0.1124	274.0392	-2654.8800	-57296.4000	50438.1000
0.39167	0.00833	50580.05	-1.6928	0.0133	273.0261	275.9900	3502.4100	-185.2610
0.39167	0.02500	50582.47	-2.0978	0.0759	273.0412	259.8620	4714.0100	179.6760
0.39167	0.04167	50594.12	-2.4112	0.1568	273.0573	248.9160	7857.7400	-644.4530
0.39167	0.05833	50607.63	-2.7185	0.2132	273.0834	247.4380	9844.6300	-117.7760
0.39167	0.07500	50608.75	-2.9630	0.3207	273.0894	248.1050	11446.9000	-1276.6700
0.39167	0.09167	50611.46	-3.1319	0.3953	273.1427	247.6340	10909.7000	-5291.6400
0.39167	0.10833	50610.25	-3.3780	0.4576	273.1769	245.8440	13964.9000	-6020.8500
0.39167	0.12500	50618.28	-3.6185	0.5333	273.1286	244.3380	14453.0000	-6197.8100
0.39167	0.14167	50626.59	-3.8021	0.6750	273.1226	256.3970	13969.3000	-5655.0100
0.39167	0.15833	50613.62	-3.9741	0.7531	273.1849	256.7360	17290.0000	-6179.1900
0.39167	0.17500	50609.25	-4.1289	0.8246	273.1186	257.4380	15046.7000	-3767.0500
0.39167	0.19167	50598.85	-4.3232	0.9058	273.1337	260.9460	12955.1000	-6578.7100
0.39167	0.20833	50601.25	-4.4792	1.0240	273.1528	272.2400	17590.2000	-8144.4100
0.39167	0.22500	50605.15	-4.6488	1.1652	273.1799	280.5200	20633.4000	-8437.0500
0.39167	0.24167	50604.32	-4.7931	1.2975	273.1286	277.9650	20301.4000	-10876.1000
0.39167	0.25833	50601.28	-4.9471	1.4061	273.1407	284.6590	15312.0000	-13546.4000
0.39167	0.27500	50602.13	-5.0501	1.5007	273.1779	300.7970	18737.3000	-13102.5000
0.39167	0.29167	50583.47	-5.1986	1.6542	273.1769	303.4160	23468.6000	-10867.5000
0.39167	0.30833	50557.87	-5.3204	1.8041	273.1568	317.3720	22124.1000	-12403.8000
0.39167	0.32500	50547.70	-5.4765	1.9317	273.1548	313.1980	24246.3000	-11203.2000
0.39167	0.34167	50548.59	-5.6100	2.0152	273.1719	318.9430	29481.7000	-13270.9000
0.39167	0.35833	50545.13	-5.6893	2.2003	273.1266	318.5710	27844.7000	-14484.9000
0.39167	0.37500	50530.31	-5.7833	2.2866	273.1709	311.2120	27839.9000	-15398.9000
0.39167	0.39167	50515.95	-5.8817	2.4047	273.1809	319.9310	27699.6000	-14227.4000
0.39167	0.40833	50503.48	-5.9320	2.5057	273.2543	323.2060	29832.8000	-17469.8000
0.39167	0.42500	50490.47	-6.0076	2.6408	273.2553	317.8930	32014.2000	-18948.2000
0.39167	0.44167	50473.88	-6.0125	2.7595	273.2513	311.3580	32617.0000	-20769.1000
0.39167	0.45833	50465.67	-6.0679	2.8753	273.2844	304.2400	32347.7000	-23302.9000
0.39167	0.47500	50444.32	-6.1075	3.0378	273.2955	293.7310	40250.9000	-25230.8000
0.39167	0.49167	50420.36	-6.0555	3.1239	273.2352	278.4610	39397.5000	-24351.4000
0.39167	0.50833	50402.26	-6.0426	3.2630	273.2332	269.7640	40824.0000	-23588.8000
0.39167	0.52500	50386.04	-5.9829	3.3819	273.2905	246.9630	42488.8000	-27530.6000
0.39167	0.54167	50367.99	-5.8632	3.4918	273.2724	216.3240	44233.2000	-28464.9000
0.39167	0.55833	50356.24	-5.6896	3.5553	273.2864	186.0010	45145.6000	-31047.9000
0.39167	0.57500	50324.17	-5.5046	3.6570	273.2864	155.7960	49786.2000	-32593.5000
0.39167	0.59167	50299.45	-5.2569	3.7407	273.2894	115.7470	50085.1000	-34215.9000
0.39167	0.60833	50288.08	-4.9520	3.7795	273.3528	63.8475	52183.4000	-37723.2000
0.39167	0.62500	50259.66	-4.6534	3.7819	273.3829	12.4817	56551.2000	-39727.2000
0.39167	0.64167	50245.51	-4.2601	3.7966	273.3347	-43.2095	59957.3000	-40230.2000
0.39167	0.65833	50211.84	-3.7902	3.8523	273.4020	-116.9250	62266.9000	-42772.4000
0.39167	0.67500	50202.98	-3.2413	3.8864	273.4442	-190.6510	65936.2000	-44065.4000
0.39167	0.69167	50193.79	-2.7069	3.8374	273.4744	-268.2500	67887.4000	-42261.1000
0.39167	0.70833	50184.68	-1.9851	3.7820	273.5276	-357.9260	67911.9000	-44346.3000
0.39167	0.72500	50161.63	-1.1977	3.7033	273.5317	-447.7090	71122.9000	-43036.4000
0.39167	0.74167	50139.77	-0.2865	3.6213	273.6040	-544.3050	70769.0000	-43638.9000
0.39167	0.75833	50135.24	0.7226	3.4966	273.6432	-663.0630	69116.7000	-46067.8000
0.39167	0.77500	50121.76	1.8747	3.3250	273.7347	-783.9860	70658.5000	-45650.9000
0.39167	0.79167	50099.89	3.1217	3.1636	273.7638	-917.4020	71668.7000	-46351.1000
0.39167	0.80833	50110.28	4.4832	2.9866	273.8392	-1054.3700	74878.6000	-42896.7000
0.39167	0.82500	50110.89	6.0047	2.7976	273.9045	-1194.4800	73957.3000	-38737.8000
0.39167	0.84167	50106.27	7.6437	2.5330	273.9558	-1340.9200	72757.5000	-35590.9000
0.39167	0.85833	50110.70	9.5009	2.2789	274.0131	-1494.8600	67305.4000	-28142.4000
0.39167	0.87500	50121.18	11.5554	2.0041	274.0332	-1642.2700	58599.9000	-25543.3000
0.39167	0.89167	50134.15	13.7101	1.7000	274.0854	-1797.7300	51878.3000	-20408.1000
0.39167	0.90833	50142.99	16.0620	1.4584	274.0945	-1961.0900	45813.7000	-14971.3000
0.39167	0.92500	50165.81	18.6784	1.1545	274.1447	-2112.5800	33503.5000	-2151.3300
0.39167	0.94167	50171.45	21.5609	0.8573	274.1528	-2250.8900	21239.5000	8458.0900
0.39167	0.95833	50214.64	24.6667	0.6006	274.1799	-2398.0400	-76.6835	19464.4000
0.39167	0.97500	50249.17	28.2190	0.3166	274.1266	-2524.8800	-22961.6000	32695.5000
0.39167	0.99167	50282.62	32.6456	0.1162	274.0161	-2628.8300	-58490.3000	49617.3000
0.40833	0.00833	50604.93	-1.7263	0.0108	273.0261	279.9910	2767.1700	-1844.3700
0.40833	0.02500	50605.80	-2.1818	0.0820	273.0593	265.0210	6632.9400	-619.0670
0.40833	0.04167	50624.34	-2.4939	0.1437	273.1166	251.1580	7983.0400	-2911.3000
0.40833	0.05833	50617.26	-2.7835	0.2002	273.0764	253.3810	9642.4600	-3659.9500
0.40833	0.07500	50625.51	-3.0412	0.2543	273.0965	249.5630	13116.9000	-5161.5600
0.40833	0.09167	50626.96	-3.2167	0.3556	273.1226	253.1410	11822.4000	-3875.0100
0.40833	0.10833	50632.97	-3.4475	0.4575	273.1327	252.0110	13610.5000	-4158.3700
0.40833	0.12500	50631.37	-3.7169	0.5272	273.1749	250.7140	14370.5000	-3516.9500
0.40833	0.14167	50638.33	-3.8819	0.5703	273.1839	256.5060	14561.4000	-5541.1900
0.40833	0.15833	50619.34	-4.0462	0.6238	273.1568	262.8020	16346.9000	-4612.3300
0.40833	0.17500	50627.79	-4.1878	0.7246	273.1719	272.7980	15807.1000	-7904.3900
0.40833	0.19167	50616.71	-4.4352	0.8184	273.1548	279.8600	15393.7000	-6377.0300
0.40833	0.20833	50616.44	-4.5685	0.9065	273.1085	275.4380	18651.1000	-8947.1000
0.40833	0.22500	50627.02	-4.7516	0.9731	273.1819	278.2660	21052.4000	-9981.7200
0.40833	0.24167	50623.12	-4.9256	1.1042	273.1548	284.1430	22406.7000	-11648.1000
0.40833	0.25833	50610.12	-5.0431	1.1996	273.1497	299.6800	17529.2000	-10313.7000
0.40833	0.27500	50606.66	-5.1816	1.3387	273.1759	306.5530	18191.8000	-13166.7000
0.40833	0.29167	50594.27	-5.3114	1.4140	273.1538	321.7840	22137.7000	-15396.9000
0.40833	0.30833	50580.70	-5.4714	1.5292	273.1518	320.0950	24694.6000	-14900.3000
0.40833	0.32500	50577.10	-5.5564	1.6252	273.1608	323.6450	23271.3000	-16209.1000
0.40833	0.34167	50577.36	-5.7158	1.7837	273.2050	320.8390	28814.1000	-16220.9000
0.40833	0.35833	50574.30	-5.8257	1.8451	273.1457	331.4630	29034.0000	-11767.0000
0.40833	0.37500	50567.00	-5.8871	1.9651	273.2020	332.5220	27089.5000	-14996.2000
0.40833	0.39167	50541.76	-5.9879	2.0732	273.1879	328.0140	29272.4000	-17369.6000
0.40833	0.40833	50532.75	-6.0458	2.2037	273.2432	321.6770	29656.2000	-16166.8000
0.40833	0.42500	50524.86	-6.1204	2.2956	273.2985	328.1160	32472.1000	-17585.0000
0.40833	0.44167	50512.47	-6.1109	2.4051	273.2784	321.0730	33840.0000	-18452.3000
0.40833	0.45833	50501.02	-6.2042	2.5309	273.3226	315.0530	38385.0000	-22584.2000
0.40833	0.47500	50482.89	-6.1973	2.6172	273.3286	295.9080	36834.8000	-22486.6000
0.40833	0.49167	50462.65	-6.1741	2.7356	273.2844	287.5920	39346.7000	-21920.8000
0.40833	0.50833	50453.51	-6.1197	2.8240	273.2492	280.0470	43003.4000	-24290.2000
0.40833	0.52500	50416.50	-6.0729	2.8801	273.2633	247.1480	46229.6000	-26772.6000
0.40833	0.54167	50415.92	-5.9230	2.9682	273.3256	219.4190	44477.6000	-29632.0000
0.40833	0.55833	50393.94	-5.7794	3.0722	273.2965	184.5380	47502.3000	-30550.0000
0.40833	0.57500	50380.91	-5.5512	3.1410	273.3548	149.8710	49831.2000	-31046.3000
0.40833	0.59167	50361.85	-5.3166	3.1948	273.3558	114.3150	52161.6000	-29769.4000
0.40833	0.60833	50355.49	-4.9800	3.2528	273.3930	60.9779	55017.2000	-32979.9000
0.40833	0.62500	50322.30	-4.6620	3.2853	273.4382	6.9712	59578.3000	-35861.0000
0.40833	0.64167	50311.51	-4.2721	3.3189	273.3960	-50.7425	58532.8000	-37606.3000
0.40833	0.65833	50301.62	-3.8107	3.3472	273.4633	-121.1110	65958.2000	-38583.8000
0.40833	0.67500	50274.80	-3.2538	3.3248	273.4693	-207.0140	65122.5000	-40945.4000
0.40833	0.69167	50267.02	-2.6401	3.3133	273.5236	-283.5510	65122.8000	-39946.7000
0.40833	0.70833	50255.54	-1.9291	3.2774	273.5598	-368.3420	69312.2000	-38255.6000
0.40833	0.72500	50231.73	-1.0998	3.2036	273.5658	-461.4040	71233.4000	-41581.1000
0.40833	0.74167	50211.94	-0.2091	3.1212	273.6412	-561.0180	74830.3000	-43529.9000
0.40833	0.75833	50215.19	0.8697	3.0104	273.7166	-676.0790	70362.0000	-42225.0000
0.40833	0.77500	50208.11	2.0447	2.8436	273.7769	-800.5910	72784.4000	-43489.5000
0.40833	0.79167	50206.30	3.2751	2.7636	273.8412	-943.8380	73260.6000	-44629.0000
0.40833	0.80833	50197.55	4.6624	2.5823	273.8925	-1070.8800	71311.3000	-40051.5000
0.40833	0.82500	50197.17	6.1935	2.3996	273.9296	-1210.1100	71603.2000	-37811.9000
0.40833	0.84167	50197.16	7.8910	2.1822	273.9709	-1353.4100	71115.2000	-34835.3000
0.40833	0.85833	50206.12	9.7194	1.9469	274.0322	-1503.3300	63346.0000	-30035.5000
0.40833	0.87500	50206.44	11.7876	1.7398	274.0814	-1650.1300	59337.6000	-24923.2000
0.40833	0.89167	50227.08	13.9146	1.5082	274.1156	-1800.1600	53489.0000	-21683.9000
0.40833	0.90833	50240.94	16.3302	1.2246	274.1437	-1953.9400	42279.6000	-12064.5000
0.40833	0.92500	50252.61	18.9398	0.9484	274.1950	-2104.8800	30433.3000	-2441.5700
0.40833	0.94167	50263.44	21.7478	0.7128	274.1487	-2249.2800	17727.4000	6974.4800
0.40833	0.95833	50285.74	24.8896	0.5042	274.1548	-2392.2000	-3411.5000	20757.7000
0.40833	0.97500	50304.88	28.4017	0.2873	274.1106	-2510.1400	-26245.5000	33805.7000
0.40833	0.99167	50349.67	32.8002	0.0862	274.0392	-2622.2100	-58627.6000	44838.6000
0.42500	0.00833	50631.85	-1.7459	0.0228	273.0432	284.4740	3580.2000	-235.7940
0.42500	0.02500	50640.70	-2.2394	0.0309	273.0482	265.0950	7515.3100	-3391.8700
0.42500	0.04167	50634.34	-2.5280	0.0767	273.1095	257.1160	8771.2700	-3435.6400
0.42500	0.05833	50640.20	-2.8510	0.1208	273.1045	255.4090	10225.0000	-2218.8600
0.42500	0.07500	50651.98	-3.0827	0.1855	273.1477	260.8670	12506.5000	-1114.9800
0.42500	0.09167	50641.14	-3.3510	0.2497	273.1055	252.0540	14504.5000	-3415.7400
0.42500	0.10833	50651.99	-3.5373	0.3479	273.1457	258.7600	14455.4000	-4165.6000
0.42500	0.12500	50662.35	-3.7448	0.4264	273.1487	257.7480	14323.2000	-5440.4400
0.42500	0.14167	50638.93	-3.9328	0.4900	273.0834	266.7170	15238.6000	-5674.5600
0.42500	0.15833	50638.79	-4.0866	0.5439	273.1457	268.7300	16503.4000	-5165.3000
0.42500	0.17500	50634.56	-4.2927	0.6069	273.1839	267.7910	16125.8000	-6506.7300
0.42500	0.19167	50645.08	-4.5032	0.6575	273.1126	281.2600	16650.2000	-6833.4900
0.42500	0.20833	50637.72	-4.6725	0.7400	273.1196	282.7700	21651.9000	-8150.7200
0.42500	0.22500	50646.46	-4.8593	0.8443	273.1749	284.6810	21433.6000	-9765.8400
0.42500	0.24167	50633.35	-4.9977	0.9041	273.1327	297.0880	19946.3000	-9749.2400
0.42500	0.25833	50629.65	-5.1419	0.9916	273.1859	305.1210	19015.7000	-9690.3700
0.42500	0.27500	50625.26	-5.2875	1.0847	273.2090	317.8130	21874.2000	-12500.7000
0.42500	0.29167	50626.76	-5.3975	1.2018	273.2090	327.5010	21973.2000	-13179.9000
0.42500	0.30833	50619.97	-5.5479	1.2651	273.2131	317.1120	24270.7000	-10848.4000
0.42500	0.32500	50610.05	-5.6928	1.3802	273.1779	327.4320	27281.6000	-12560.9000
0.42500	0.34167	50601.08	-5.7886	1.4405	273.2251	333.1860	25618.3000	-11083.5000
0.42500	0.35833	50590.38	-5.8891	1.5446	273.2040	333.2030	29552.1000	-12036.0000
0.42500	0.37500	50595.56	-5.9948	1.6077	273.2442	338.0530	31098.6000	-13641.3000
0.42500	0.39167	50582.53	-6.0925	1.7351	273.2492	339.8130	28848.9000	-13129.5000
0.42500	0.40833	50562.80	-6.1535	1.8145	273.2915	337.9630	31294.3000	-15839.7000
0.42500	0.42500	50547.22	-6.2282	1.9418	273.2623	330.3100	37524.0000	-20098.7000
0.42500	0.44167	50535.61	-6.2153	2.0590	273.2995	334.2990	32780.3000	-22535.3000
0.42500	0.45833	50526.41	-6.3077	2.1321	273.2844	316.1410	38118.5000	-20043.7000
0.42500	0.47500	50519.42	-6.2667	2.2135	273.2894	302.8460	38171.6000	-22157.4000
0.42500	0.49167	50495.64	-6.2444	2.2813	273.2935	295.1280	39968.7000	-21944.2000
0.42500	0.50833	50501.00	-6.1950	2.3399	273.3307	276.8990	45039.5000	-23888.3000
0.42500	0.52500	50482.19	-6.1222	2.4208	273.3106	255.5250	47157.8000	-23543.3000
0.42500	0.54167	50469.51	-6.0141	2.4806	273.3829	221.5230	48390.5000	-25016.4000
0.42500	0.55833	50457.13	-5.8653	2.5529	273.3588	187.8740	47232.4000	-27793.6000
0.42500	0.57500	50433.99	-5.5943	2.6063	273.3950	150.8190	50876.4000	-28867.0000
0.42500	0.59167	50425.82	-5.3524	2.6613	273.4693	102.6910	53476.7000	-29622.0000
0.42500	0.60833	50409.65	-5.0280	2.6990	273.4492	60.9278	57514.5000	-29592.9000
0.42500	0.62500	50397.04	-4.6770	2.7389	273.4935	5.3948	58223.2000	-32947.8000
0.42500	0.64167	50380.81	-4.3054	2.7812	273.4894	-65.0740	60712.9000	-35021.5000
0.42500	0.65833	50369.10	-3.8164	2.7719	273.5427	-139.1760	64259.4000	-35256.4000
0.42500	0.67500	50353.89	-3.2370	2.7842	273.5709	-209.1060	65586.6000	-33437.2000
0.42500	0.69167	50328.04	-2.6044	2.7747	273.6111	-293.4050	65654.5000	-36832.1000
0.42500	0.70833	50340.23	-1.9028	2.7370	273.6814	-375.6420	71383.7000	-38865.2000
0.42500	0.72500	50325.18	-0.9886	2.6932	273.7126	-473.5350	73441.2000	-39769.0000
0.42500	0.74167	50307.61	-0.1042	2.5794	273.7548	-584.1850	72717.1000	-37406.3000
0.42500	0.75833	50313.00	0.9770	2.4985	273.7779	-691.3740	69616.0000	-39968.9000
0.42500	0.77500	50317.92	2.1155	2.4503	273.8643	-816.5560	74812.0000	-41287.1000
0.42500	0.79167	50299.48	3.4140	2.3289	273.8854	-947.0900	71596.0000	-38177.4000
0.42500	0.80833	50281.22	4.8214	2.1409	273.9920	-1086.9500	72826.4000	-38514.1000
0.42500	0.82500	50291.58	6.3691	1.9662	274.0010	-1219.2400	69025.4000	-37373.0000
0.42500	0.84167	50290.76	8.0901	1.8174	274.0151	-1364.2500	68623.2000	-31813.8000
0.42500	0.85833	50300.39	9.9062	1.6147	274.0593	-1509.2900	61162.3000	-25251.5000
0.42500	0.87500	50293.69	11.9743	1.4041	274.0764	-1660.9000	57992.6000	-18813.7000
0.42500	0.89167	50321.14	14.1441	1.2037	274.1538	-1811.2200	49238.2000	-12074.6000
0.42500	0.90833	50337.62	16.5362	0.9873	274.1899	-1954.8200	40473.6000	-4221.4900
0.42500	0.92500	50342.97	19.1410	0.7984	274.2191	-2098.6100	28662.0000	15.7435
0.42500	0.94167	50362.29	21.9268	0.5905	274.2171	-2238.7900	11612.8000	9022.0400
0.42500	0.95833	50374.22	25.0363	0.3887	274.1749	-2372.0600	-2758.5700	20638.9000
0.42500	0.97500	50397.09	28.5425	0.2009	274.1387	-2509.1000	-24048.3000	32393.8000
0.42500	0.99167	50431.71	32.9109	0.0488	274.0533	-2611.4200	-60110.6000	45804.4000
0.44167	0.00833	50673.04	-1.7896	0.0118	273.0844	281.0530	4477.3400	-3279.3200
0.44167	0.02500	50669.65	-2.2506	0.0681	273.0864	281.1080	7739.5400	-1836.6200
0.44167	0.04167	50657.77	-2.6104	0.0975	273.0854	266.9330	10036.0000	-581.8930
0.44167	0.05833	50659.80	-2.8679	0.1509	273.1065	253.5720	7953.8100	-2057.5900
0.44167	0.07500	50659.05	-3.1574	0.1827	273.1065	258.7230	15382.6000	-2559.5400
0.44167	0.09167	50668.41	-3.4115	0.2698	273.1387	261.9680	15175.6000	-3978.4800
0.44167	0.10833	50666.41	-3.6237	0.3161	273.1015	267.4340	13551.5000	-4617.0800
0.44167	0.12500	50667.68	-3.7979	0.3709	273.1246	270.9260	15209.4000	-4575.8600
0.44167	0.14167	50674.03	-3.9622	0.4040	273.1568	263.8490	16497.4000	-6584.4500
0.44167	0.15833	50664.33	-4.1541	0.4428	273.1940	273.7110	15353.3000	-8422.6700
0.44167	0.17500	50660.25	-4.3398	0.5066	273.1618	283.5610	15661.3000	-5121.0700
0.44167	0.19167	50666.66	-4.5699	0.5622	273.1638	284.3480	19001.1000	-6599.0200
0.44167	0.20833	50659.92	-4.7397	0.6202	273.1397	280.2650	22509.5000	-8268.1100
0.44167	0.22500	50663.37	-4.9013	0.6690	273.1990	298.3730	22980.9000	-7155.5600
0.44167	0.24167	50656.47	-5.0657	0.7182	273.1678	306.5670	19058.6000	-7302.6800
0.44167	0.25833	50643.05	-5.2264	0.7897	273.1809	309.3900	23402.2000	-10184.7000
0.44167	0.27500	50645.33	-5.3859	0.8544	273.1729	315.4670	25572.3000	-12096.1000
0.44167	0.29167	50641.52	-5.4852	0.9495	273.1910	323.4130	20683.4000	-14566.9000
0.44167	0.30833	50626.58	-5.6304	1.0447	273.2060	336.1290	22069.9000	-14504.8000
0.44167	0.32500	50622.10	-5.7726	1.1249	273.1899	337.3900	24103.1000	-11960.0000
0.44167	0.34167	50620.56	-5.8657	1.1715	273.2020	337.9030	27807.7000	-13260.1000
0.44167	0.35833	50616.39	-5.9704	1.2386	273.2101	337.5990	30744.7000	-14725.2000
0.44167	0.37500	50614.50	-6.0904	1.3410	273.2874	346.0250	31067.2000	-16890.6000
0.44167	0.39167	50608.44	-6.1550	1.3945	273.2995	345.7890	31391.8000	-17502.6000
0.44167	0.40833	50600.27	-6.2268	1.4348	273.3186	346.5710	33081.9000	-17340.4000
0.44167	0.42500	50590.03	-6.3432	1.5243	273.3387	345.9840	37651.1000	-15796.5000
0.44167	0.44167	50584.02	-6.2930	1.6114	273.3286	331.6500	35724.3000	-17543.4000
0.44167	0.45833	50571.38	-6.3776	1.6821	273.3276	323.8660	37341.8000	-17998.5000
0.44167	0.47500	50562.94	-6.3250	1.7558	273.3106	314.2610	39490.5000	-18546.4000
0.44167	0.49167	50537.83	-6.3085	1.8274	273.3176	295.8470	41649.9000	-20388.9000
0.44167	0.50833	50541.09	-6.2566	1.8797	273.2985	273.5500	44117.4000	-21879.1000
0.44167	0.52500	50539.15	-6.1829	1.9379	273.3166	248.4780	46696.8000	-22666.0000
0.44167	0.54167	50534.90	-6.0545	1.9813	273.3508	220.1110	47973.5000	-22888.2000
0.44167	0.55833	50508.25	-5.8565	2.0349	273.3658	191.2480	48602.6000	-22905.5000
0.44167	0.57500	50495.64	-5.6570	2.0523	273.4181	148.8620	52059.6000	-24880.4000
0.44167	0.59167	50480.87	-5.3911	2.1007	273.4915	104.6650	53252.6000	-27036.6000
0.44167	0.60833	50467.11	-5.0608	2.1322	273.4824	60.0735	59635.7000	-27191.9000
0.44167	0.62500	50469.55	-4.7302	2.1774	273.5447	3.9275	62038.8000	-28181.9000
0.44167	0.64167	50456.30	-4.3090	2.2254	273.5528	-72.7012	63139.1000	-31055.2000
0.44167	0.65833	50432.72	-3.8027	2.2462	273.5990	-141.1000	62570.3000	-32083.7000
0.44167	0.67500	50414.60	-3.2793	2.2857	273.5970	-214.9350	68513.4000	-35809.3000
0.44167	0.69167	50407.56	-2.5439	2.2562	273.6613	-300.7000	68000.9000	-36601.2000
0.44167	0.70833	50405.37	-1.8480	2.2037	273.6925	-393.2240	70995.0000	-38853.0000
0.44167	0.72500	50394.16	-0.9461	2.1673	273.7548	-494.2790	73236.6000	-38157.4000
0.44167	0.74167	50396.64	-0.0099	2.1293	273.7970	-590.8500	74598.7000	-38848.9000
0.44167	0.75833	50402.51	1.0437	2.0484	273.8412	-713.7770	72555.8000	-38153.4000
0.44167	0.77500	50393.18	2.2024	1.9619	273.9035	-830.4940	73429.2000	-37480.4000
0.44167	0.79167	50385.94	3.5268	1.8450	273.9176	-957.0720	73523.8000	-34850.9000
0.44167	0.80833	50373.64	4.9734	1.7628	273.9638	-1083.4000	72140.9000	-33929.3000
0.44167	0.82500	50367.52	6.5225	1.6421	274.0231	-1227.2400	68219.9000	-31386.4000
0.44167	0.84167	50382.13	8.2264	1.4853	274.0573	-1368.8200	66765.4000	-29576.0000
0.44167	0.85833	50392.23	10.1013	1.3190	274.0834	-1519.9000	58672.2000	-26344.8000
0.44167	0.87500	50393.38	12.1329	1.1392	274.1638	-1669.4000	55035.8000	-20093.9000
0.44167	0.89167	50405.49	14.3153	0.9856	274.1658	-1813.6000	47451.9000	-12862.0000
0.44167	0.90833	50417.92	16.6954	0.8156	274.1799	-1958.3000	40666.2000	-6099.2200
0.44167	0.92500	50427.31	19.3117	0.6274	274.2372	-2095.6700	28597.4000	2723.2300
0.44167	0.94167	50442.32	22.0515	0.4821	274.2261	-2243.3900	12193.7000	12249.9000
0.44167	0.95833	50464.57	25.1404	0.3401	274.1578	-2376.3500	-4929.1400	19359.9000
0.44167	0.97500	50477.59	28.6927	0.2037	274.1668	-2488.6000	-25887.1000	31979.8000
0.44167	0.99167	50506.72	32.9620	0.0541	274.0764	-2601.4400	-60746.9000	44994.0000
0.45833	0.00833	50683.79	-1.7975	0.0076	273.0814	298.2530	4128.4800	-4045.3100
0.45833	0.02500	50694.22	-2.2965	0.0240	273.0523	290.2410	6902.5200	-3131.1800
0.45833	0.04167	50695.68	-2.6287	0.0339	273.0764	281.0170	7883.1000	-3517.2700
0.45833	0.05833	50680.65	-2.9105	0.1020	273.1457	266.9670	11735.0000	-5528.9000
0.45833	0.07500	50675.50	-3.2148	0.1126	273.0794	261.4470	14104.6000	-6185.0000
0.45833	0.09167	50681.78	-3.4725	0.1321	273.0503	261.7660	15258.7000	-4150.5800
0.45833	0.10833	50685.50	-3.6515	0.1642	273.0744	264.1650	13326.8000	-3237.9200
0.45833	0.12500	50689.94	-3.8296	0.2155	273.1186	262.8620	17201.0000	-5716.4800
0.45833	0.14167	50675.57	-4.0255	0.2624	273.1387	276.1530	18721.5000	-7336.9000
0.45833	0.15833	50678.45	-4.2103	0.3242	273.2030	283.9120	13701.5000	-6500.4900
0.45833	0.17500	50690.01	-4.4022	0.3727	273.1779	285.8460	16487.4000	-6593.0900
0.45833	0.19167	50686.60	-4.6067	0.4082	273.1839	281.6000	19540.8000	-6751.0900
0.45833	0.20833	50679.44	-4.7782	0.4482	273.1819	289.6570	21868.0000	-7996.5800
0.45833	0.22500	50680.18	-4.9593	0.4933	273.1879	301.7630	23662.2000	-7535.1100
0.45833	0.24167	50692.21	-5.1149	0.5375	273.2080	312.0930	20762.1000	-9778.9100
0.45833	0.25833	50675.59	-5.2965	0.5903	273.2201	313.9000	24982.3000	-12887.3000
0.45833	0.27500	50675.23	-5.4588	0.6502	273.2121	323.5630	25748.2000	-11322.7000
0.45833	0.29167	50656.93	-5.5580	0.7232	273.2131	330.4820	24619.2000	-12516.5000
0.45833	0.30833	50657.65	-5.6951	0.7579	273.2291	344.8260	20576.6000	-14872.9000
0.45833	0.32500	50654.58	-5.8004	0.7811	273.2533	341.4480	24332.2000	-15675.2000
0.45833	0.34167	50651.88	-5.9422	0.8487	273.2754	344.6420	29324.4000	-15207.3000
0.45833	0.35833	50656.02	-6.0137	0.8894	273.2794	342.7960	31365.6000	-15626.1000
0.45833	0.37500	50646.05	-6.1761	0.9469	273.2704	339.5590	31286.4000	-12674.9000
0.45833	0.39167	50643.57	-6.2075	1.0114	273.2794	346.8220	32257.0000	-14655.7000
0.45833	0.40833	50623.28	-6.2543	1.0814	273.3246	348.6820	31625.1000	-15981.8000
0.45833	0.42500	50625.13	-6.4172	1.1325	273.3387	347.0360	37439.0000	-14455.4000
0.45833	0.44167	50615.09	-6.3820	1.1942	273.3518	337.5930	37993.2000	-17511.4000
0.45833	0.45833	50621.34	-6.4090	1.2579	273.4161	326.0590	37002.7000	-17905.3000
0.45833	0.47500	50606.99	-6.4336	1.3226	273.3487	320.3400	38501.4000	-17738.8000
0.45833	0.49167	50590.66	-6.3304	1.3568	273.3156	295.7340	43564.7000	-17968.9000
0.45833	0.50833	50583.80	-6.2921	1.3975	273.3417	273.1500	46422.0000	-20409.9000
0.45833	0.52500	50583.01	-6.2267	1.4570	273.3538	248.8510	48068.5000	-23111.1000
0.45833	0.54167	50578.19	-6.0852	1.4722	273.3910	223.4590	47514.9000	-20460.8000
0.45833	0.55833	50556.36	-5.8905	1.4611	273.4362	193.1230	50448.4000	-23794.4000
0.45833	0.57500	50560.88	-5.6977	1.5353	273.5015	154.8260	54070.1000	-25352.7000
0.45833	0.59167	50539.73	-5.4327	1.5735	273.5648	104.2300	54245.6000	-27193.3000
0.45833	0.60833	50532.78	-5.0685	1.6218	273.5538	54.0116	59058.1000	-28658.2000
0.45833	0.62500	50539.33	-4.7698	1.6563	273.5709	-8.9485	63480.7000	-26252.5000
0.45833	0.64167	50523.09	-4.3425	1.6562	273.5709	-69.1121	64508.2000	-27928.6000
0.45833	0.65833	50511.68	-3.8251	1.6954	273.5970	-141.2820	66077.1000	-29849.0000
0.45833	0.67500	50504.85	-3.2470	1.6687	273.6603	-221.3110	68919.7000	-31554.6000
0.45833	0.69167	50496.97	-2.5314	1.7087	273.6995	-300.6950	69582.0000	-32355.0000
0.45833	0.70833	50485.97	-1.7974	1.7018	273.7116	-401.5510	71590.7000	-34858.8000
0.45833	0.72500	50473.21	-0.9461	1.6768	273.7920	-502.5240	74404.3000	-33484.0000
0.45833	0.74167	50472.59	0.0597	1.6318	273.8050	-610.3600	71957.0000	-34579.3000
0.45833	0.75833	50477.39	1.0948	1.5859	273.8352	-717.3080	73930.4000	-34871.9000
0.45833	0.77500	50471.54	2.3075	1.5102	273.8834	-834.7330	72108.8000	-33602.0000
0.45833	0.79167	50465.47	3.6083	1.4451	273.9367	-957.1210	73835.4000	-33783.7000
0.45833	0.80833	50463.86	5.0669	1.3770	274.0080	-1096.4900	70029.2000	-32474.4000
0.45833	0.82500	50468.29	6.6296	1.2390	274.0834	-1237.5300	68638.2000	-28412.1000
0.45833	0.84167	50477.04	8.3441	1.1423	274.1166	-1385.2900	64564.0000	-25794.0000
0.45833	0.85833	50492.91	10.2288	1.0164	274.1698	-1528.0800	59484.0000	-22393.3000
0.45833	0.87500	50495.91	12.2291	0.9246	274.1759	-1666.6000	54917.8000	-18551.3000
0.45833	0.89167	50502.57	14.4564	0.8009	274.2573	-1820.4800	44334.0000	-13793.0000
0.45833	0.90833	50503.97	16.8328	0.6383	274.2854	-1954.4900	36938.0000	-6253.9800
0.45833	0.92500	50526.05	19.4121	0.5159	274.3457	-2099.4000	24805.4000	4050.4300
0.45833	0.94167	50528.67	22.1646	0.4050	274.3085	-2244.1400	11046.3000	12545.0000
0.45833	0.95833	50530.19	25.2500	0.2644	274.2161	-2366.5800	-4468.1300	18111.4000
0.45833	0.97500	50551.77	28.7502	0.1318	274.1688	-2488.5600	-28244.3000	28667.9000
0.45833	0.99167	50574.37	33.0543	0.0586	274.1477	-2600.4800	-64571.1000	45252.6000
0.47500	0.00833	50699.45	-1.8121	0.0043	273.0744	301.0640	215.7380	-7720.1800
0.47500	0.02500	50713.74	-2.3070	0.0083	273.0985	288.5010	7892.2100	-4952.9800
0.47500	0.04167	50713.93	-2.6428	0.0274	273.0955	283.8460	10692.1000	-6552.4300
0.47500	0.05833	50708.87	-2.9458	0.0419	273.0804	277.9720	10253.9000	-4877.2100
0.47500	0.07500	50706.24	-3.2414	0.1014	273.0744	265.9440	14224.3000	-3414.2400
0.47500	0.09167	50710.72	-3.4551	0.1109	273.1005	270.4960	15556.5000	-6493.4600
0.47500	0.10833	50711.47	-3.6907	0.0862	273.1025	265.8230	15196.7000	-9504.0600
0.47500	0.12500	50709.90	-3.8672	0.1017	273.1327	269.8040	17551.8000	-8194.6600
0.47500	0.14167	50696.30	-4.0775	0.1614	273.1427	271.2030	17905.2000	-7488.6500
0.47500	0.15833	50698.34	-4.2344	0.1795	273.1598	277.9880	13684.6000	-5238.3300
0.47500	0.17500	50703.00	-4.4430	0.2162	273.1910	274.4300	18626.8000	-6654.9400
0.47500	0.19167	50711.28	-4.6344	0.2536	273.1990	288.5870	23603.0000	-11299.8000
0.47500	0.20833	50700.78	-4.8485	0.2908	273.1668	300.1440	20513.3000	-8844.1300
0.47500	0.22500	50699.38	-4.9785	0.3200	273.2040	306.8800	22573.6000	-10236.5000
0.47500	0.24167	50700.83	-5.1528	0.3528	273.2362	311.2510	25303.2000	-9652.8400
0.47500	0.25833	50692.73	-5.3143	0.3581	273.2291	318.8330	24754.8000	-10887.7000
0.47500	0.27500	50691.37	-5.5116	0.3958	273.2462	326.9480	24942.8000	-11510.8000
0.47500	0.29167	50686.94	-5.5824	0.3992	273.2040	333.9610	25516.9000	-9267.8000
0.47500	0.30833	50688.57	-5.7274	0.4610	273.2332	340.3950	24192.4000	-12132.8000
0.47500	0.32500	50691.89	-5.8364	0.5183	273.2673	344.7620	24365.6000	-13356.7000
0.47500	0.34167	50684.06	-5.9887	0.5324	273.2251	339.3360	28894.4000	-11883.5000
0.47500	0.35833	50683.17	-6.0732	0.5854	273.2894	348.1990	28135.4000	-9417.2500
0.47500	0.37500	50678.70	-6.1793	0.6222	273.2613	345.9660	33304.7000	-9968.5100
0.47500	0.39167	50670.54	-6.2794	0.6283	273.3658	351.6050	33982.9000	-10660.6000
0.47500	0.40833	50667.02	-6.3231	0.6885	273.3387	347.4730	29368.7000	-12501.3000
0.47500	0.42500	50668.66	-6.4383	0.7344	273.3618	340.2100	38189.4000	-13370.2000
0.47500	0.44167	50659.60	-6.4261	0.7567	273.3618	336.5450	38600.3000	-12382.2000
0.47500	0.45833	50658.08	-6.4752	0.8164	273.3678	334.6420	39902.0000	-14906.5000
0.47500	0.47500	50647.88	-6.4593	0.8635	273.3698	318.4880	40682.1000	-17788.3000
0.47500	0.49167	50640.25	-6.3675	0.9002	273.4020	297.4500	43017.7000	-20361.7000
0.47500	0.50833	50637.13	-6.3461	0.9573	273.4422	277.1130	49053.5000	-18985.2000
0.47500	0.52500	50624.45	-6.2369	0.9663	273.3819	250.9450	46839.0000	-18632.7000
0.47500	0.54167	50612.55	-6.0808	0.9814	273.4583	227.9750	48816.9000	-21920.2000
0.47500	0.55833	50619.29	-5.9172	1.0204	273.4784	192.0580	51341.5000	-23381.6000
0.47500	0.57500	50618.73	-5.7383	1.0424	273.5407	154.7180	53355.0000	-22046.8000
0.47500	0.59167	50604.83	-5.4531	1.0599	273.5819	103.5140	56305.2000	-23341.4000
0.47500	0.60833	50598.82	-5.1365	1.0916	273.5698	49.2296	59334.4000	-26081.9000
0.47500	0.62500	50600.02	-4.7589	1.1237	273.6111	-3.5935	59208.8000	-25425.4000
0.47500	0.64167	50583.93	-4.3392	1.1210	273.6241	-79.7463	65944.9000	-24720.5000
0.47500	0.65833	50575.16	-3.8163	1.1140	273.6482	-147.1970	67778.1000	-27475.6000
0.47500	0.67500	50565.84	-3.2770	1.1415	273.6693	-227.3660	70950.7000	-28411.9000
0.47500	0.69167	50564.01	-2.5360	1.1394	273.7678	-308.8190	71216.6000	-31491.2000
0.47500	0.70833	50575.35	-1.7975	1.1317	273.7678	-398.1320	71664.8000	-29587.7000
0.47500	0.72500	50551.10	-0.9135	1.1406	273.7839	-503.5070	72467.9000	-32108.4000
0.47500	0.74167	50560.94	0.0923	1.1357	273.8372	-617.6470	74819.0000	-32613.9000
0.47500	0.75833	50558.84	1.1600	1.0888	273.8422	-721.5060	73735.6000	-31149.7000
0.47500	0.77500	50553.46	2.3628	1.0562	273.9196	-838.2130	72416.1000	-31990.0000
0.47500	0.79167	50554.34	3.6286	1.0247	273.9899	-969.8730	75351.1000	-32578.0000
0.47500	0.80833	50563.80	5.1298	0.9702	274.0925	-1104.4200	68293.4000	-30074.4000
0.47500	0.82500	50565.43	6.7415	0.9291	274.1116	-1251.5200	67878.1000	-27687.8000
0.47500	0.84167	50568.47	8.4405	0.8217	274.1075	-1390.1300	64212.1000	-24199.9000
0.47500	0.85833	50572.89	10.2824	0.7611	274.1889	-1523.5200	61201.0000	-20968.3000
0.47500	0.87500	50583.21	12.3391	0.6562	274.2593	-1672.0800	51883.6000	-16657.0000
0.47500	0.89167	50578.86	14.5238	0.5725	274.2603	-1815.0000	45817.0000	-10112.5000
0.47500	0.90833	50590.48	16.9059	0.5352	274.2905	-1961.0000	35278.2000	-7751.1700
0.47500	0.92500	50612.81	19.4454	0.4644	274.3417	-2104.8900	24910.4000	-1443.3800
0.47500	0.94167	50607.42	22.2873	0.3434	274.3146	-2231.7300	10602.3000	7050.9800
0.47500	0.95833	50617.15	25.3666	0.2276	274.2955	-2361.3100	-4362.6900	20532.5000
0.47500	0.97500	50622.21	28.8311	0.1133	274.2101	-2481.4000	-31548.6000	32226.6000
0.47500	0.99167	50628.50	33.0826	0.0324	274.1457	-2583.0000	-63983.1000	44566.2000
0.49167	0.00833	50718.36	-1.8207	0.0045	273.0442	299.3170	1954.4200	-6581.4500
0.49167	0.02500	50727.09	-2.3285	0.0137	273.1156	283.2990	7328.9500	-7527.4600
0.49167	0.04167	50727.06	-2.6526	0.0428	273.1296	277.4630	9250.5400	-6207.1100
0.49167	0.05833	50735.01	-2.9756	0.0245	273.1116	273.7770	9465.0700	-4327.9200
0.49167	0.07500	50723.92	-3.2815	0.0483	273.0985	264.9930	15278.2000	-6366.2000
0.49167	0.09167	50736.76	-3.4224	0.0539	273.0864	264.2810	17076.9000	-5044.8300
0.49167	0.10833	50732.38	-3.6845	0.0452	273.1116	269.8210	16159.0000	-6891.4700
0.49167	0.12500	50734.59	-3.9037	0.0549	273.1397	277.9390	15596.2000	-6231.1900
0.49167	0.14167	50725.80	-4.0997	0.0800	273.1960	277.0110	16692.9000	-5033.1700
0.49167	0.15833	50714.93	-4.2501	0.0770	273.1638	278.0860	15939.5000	-8159.2100
0.49167	0.17500	50715.23	-4.4719	0.0722	273.2020	282.8120	20922.1000	-7294.5500
0.49167	0.19167	50705.70	-4.6613	0.0764	273.1588	289.4870	22254.0000	-8665.9400
0.49167	0.20833	50719.38	-4.8590	0.1129	273.2040	299.3700	20789.7000	-9686.1500
0.49167	0.22500	50712.98	-5.0097	0.1434	273.1960	303.3490	21127.3000	-10626.7000
0.49167	0.24167	50719.56	-5.1575	0.1420	273.2070	315.3960	24888.8000	-10081.1000
0.49167	0.25833	50712.64	-5.3501	0.1823	273.2693	320.2420	25729.2000	-9913.0600
0.49167	0.27500	50711.96	-5.4926	0.1757	273.2352	320.3030	24770.4000	-11286.7000
0.49167	0.29167	50709.32	-5.6162	0.1754	273.2312	332.1710	25248.3000	-11010.3000
0.49167	0.30833	50717.94	-5.7748	0.2011	273.2613	334.8070	26981.8000	-10140.3000
0.49167	0.32500	50721.09	-5.8552	0.2060	273.2864	348.5900	22890.0000	-10455.6000
0.49167	0.34167	50722.35	-5.9934	0.2098	273.3176	348.0800	27766.0000	-11488.2000
0.49167	0.35833	50717.68	-6.1095	0.2328	273.2925	348.1900	27517.0000	-10845.7000
0.49167	0.37500	50705.41	-6.2171	0.2665	273.2995	346.8930	33395.1000	-11382.4000
0.49167	0.39167	50693.23	-6.2774	0.2860	273.3457	352.8090	34559.1000	-12354.6000
0.49167	0.40833	50696.47	-6.3820	0.2946	273.3286	347.7810	32839.0000	-10228.9000
0.49167	0.42500	50705.12	-6.4530	0.2990	273.3427	355.6520	38509.8000	-10738.3000
0.49167	0.44167	50692.62	-6.4538	0.3406	273.3648	344.0220	39178.6000	-11198.4000
0.49167	0.45833	50702.76	-6.4756	0.3284	273.3869	329.6180	39690.6000	-12454.1000
0.49167	0.47500	50693.44	-6.4700	0.3253	273.4161	318.9830	43908.7000	-13535.8000
0.49167	0.49167	50697.38	-6.4409	0.3700	273.4251	300.3100	44911.9000	-15113.5000
0.49167	0.50833	50685.40	-6.3441	0.3820	273.4623	277.6230	44844.1000	-14173.8000
0.49167	0.52500	50683.57	-6.2395	0.4100	273.5156	254.8730	48740.7000	-14571.4000
0.49167	0.54167	50684.27	-6.1190	0.4090	273.5357	223.0040	51380.3000	-14644.0000
0.49167	0.55833	50675.65	-5.9720	0.4744	273.5809	181.2950	51610.9000	-15205.4000
0.49167	0.57500	50666.47	-5.7220	0.4918	273.5558	144.6800	54595.1000	-18251.1000
0.49167	0.59167	50675.96	-5.4919	0.5276	273.6070	103.3850	58527.5000	-21344.4000
0.49167	0.60833	50664.64	-5.1583	0.5726	273.6030	55.2411	60179.4000	-19900.2000
0.49167	0.62500	50672.81	-4.7597	0.5963	273.6553	-11.9174	61306.8000	-23043.4000
0.49167	0.64167	50665.67	-4.3398	0.6022	273.6392	-73.9514	65993.7000	-24196.4000
0.49167	0.65833	50663.23	-3.8227	0.6130	273.7015	-144.4520	70258.9000	-26079.9000
0.49167	0.67500	50652.37	-3.2456	0.5794	273.7307	-225.5210	70137.2000	-27641.8000
0.49167	0.69167	50650.33	-2.5507	0.5745	273.7829	-317.3890	69844.0000	-24855.9000
0.49167	0.70833	50645.29	-1.7675	0.5671	273.8211	-403.8640	72375.5000	-23392.9000
0.49167	0.72500	50643.46	-0.9071	0.5367	273.8623	-499.4420	75531.5000	-25968.2000
0.49167	0.74167	50638.04	0.0875	0.5682	273.9025	-607.5610	75729.8000	-28403.6000
0.49167	0.75833	50623.66	1.1798	0.5738	273.9638	-728.9950	71983.6000	-29870.2000
0.49167	0.77500	50642.87	2.3448	0.5920	273.9859	-847.4830	77044.4000	-31432.9000
0.49167	0.79167	50652.57	3.6977	0.5573	274.0834	-972.3530	72288.7000	-26832.9000
0.49167	0.80833	50648.73	5.1509	0.5333	274.1508	-1112.7600	72019.9000	-29125.7000
0.49167	0.82500	50649.06	6.7903	0.4646	274.1648	-1254.5400	66396.7000	-27560.4000
0.49167	0.84167	50649.81	8.4746	0.4839	274.1688	-1388.4300	61893.2000	-25953.4000
0.49167	0.85833	50654.70	10.3394	0.4558	274.1769	-1532.0200	58531.8000	-19849.0000
0.49167	0.87500	50665.50	12.3709	0.4191	274.2784	-1671.6600	53650.4000	-15766.3000
0.49167	0.89167	50671.69	14.5545	0.3766	274.3467	-1814.8800	43701.1000	-11893.5000
0.49167	0.90833	50677.15	16.9125	0.3440	274.3025	-1965.6400	36824.2000	-4143.3400
0.49167	0.92500	50688.09	19.5348	0.2590	274.3146	-2093.4900	23582.4000	2491.0300
0.49167	0.94167	50683.37	22.3093	0.2118	274.3628	-2225.7000	7897.5600	8223.4000
0.49167	0.95833	50686.98	25.4209	0.1298	274.3065	-2357.1000	-8773.5700	18593.2000
0.49167	0.97500	50709.67	28.8447	0.1102	274.2633	-2479.7600	-30609.6000	28621.2000
0.49167	0.99167	50705.35	33.1237	0.0291	274.1417	-2583.3200	-64733.7000	44382.2000
0.50833	0.00833	50758.24	-1.8349	-0.0021	273.0925	290.3320	4668.4600	-9041.5100
0.50833	0.02500	50766.85	-2.3194	0.0037	273.1246	281.7310	4812.5100	-9895.1300
0.50833	0.04167	50754.83	-2.6734	-0.0106	273.1025	276.3510	8706.9600	-5293.7900
0.50833	0.05833	50753.61	-2.9666	-0.0011	273.1528	274.4620	9998.3200	-5914.1700
0.50833	0.07500	50757.27	-3.2515	-0.0197	273.1055	265.8230	16750.2000	-6378.3500
0.50833	0.09167	50749.18	-3.4378	-0.0423	273.0945	262.8800	15458.8000	-7456.4600
0.50833	0.10833	50750.29	-3.7141	0.0085	273.1065	273.7600	18371.5000	-6734.7400
0.50833	0.12500	50750.58	-3.9020	-0.0041	273.1588	274.2400	18229.6000	-9190.6800
0.50833	0.14167	50747.28	-4.0792	-0.0429	273.2080	283.5270	16232.7000	-10049.7000
0.50833	0.15833	50741.91	-4.2442	-0.0374	273.1568	281.8690	15936.3000	-8107.8800
0.50833	0.17500	50745.45	-4.4687	-0.0493	273.1799	288.3620	20261.7000	-8943.5400
0.50833	0.19167	50747.25	-4.6620	-0.0215	273.2261	289.3620	22059.3000	-8217.2800
0.50833	0.20833	50738.11	-4.8718	-0.0396	273.1729	293.1550	23728.1000	-7775.3000
0.50833	0.22500	50743.30	-5.0203	-0.0588	273.2191	306.4230	22851.8000	-9597.0000
0.50833	0.24167	50740.24	-5.1612	-0.0480	273.2392	318.5900	22164.3000	-9187.0200
0.50833	0.25833	50749.00	-5.3624	-0.0427	273.2905	317.3700	26045.5000	-8611.1900
0.50833	0.27500	50737.37	-5.4756	-0.0724	273.2603	327.8500	23900.3000	-7041.0100
0.50833	0.29167	50739.69	-5.6209	-0.0654	273.2302	328.4770	25405.6000	-6450.5200
0.50833	0.30833	50739.67	-5.7645	-0.0959	273.3337	330.4600	26892.1000	-8380.3600
0.50833	0.32500	50734.89	-5.8641	-0.0856	273.2754	342.1870	27133.0000	-9423.2800
0.50833	0.34167	50743.85	-6.0000	-0.0886	273.3196	349.3650	27064.9000	-10503.7000
0.50833	0.35833	50729.23	-6.1354	-0.0939	273.2754	349.5350	28360.5000	-11856.6000
0.50833	0.37500	50722.32	-6.1981	-0.1188	273.2382	354.4370	33896.1000	-9338.0500
0.50833	0.39167	50727.80	-6.2592	-0.1160	273.3246	356.4430	32175.3000	-9337.7200
0.50833	0.40833	50728.35	-6.3693	-0.1288	273.3337	355.3600	34133.1000	-10397.6000
0.50833	0.42500	50728.87	-6.4609	-0.1271	273.3528	346.8910	36169.1000	-10980.9000
0.50833	0.44167	50730.35	-6.4817	-0.1175	273.3668	343.0500	39675.2000	-9092.9700
0.50833	0.45833	50733.14	-6.4470	-0.0904	273.3879	335.1270	40543.3000	-9960.3200
0.50833	0.47500	50734.15	-6.4977	-0.1202	273.4402	316.7650	46360.2000	-10432.1000
0.50833	0.49167	50740.79	-6.4417	-0.1179	273.4271	294.0970	43718.0000	-9823.7100
0.50833	0.50833	50739.12	-6.3545	-0.0880	273.4955	275.9630	45659.6000	-10708.0000
0.50833	0.52500	50726.66	-6.2357	-0.1184	273.4955	252.9400	50209.8000	-11990.4000
0.50833	0.54167	50733.97	-6.1552	-0.0744	273.5206	223.1270	51936.5000	-12694.7000
0.50833	0.55833	50729.35	-6.0039	-0.0576	273.5568	189.8100	52774.5000	-14023.2000
0.50833	0.57500	50729.41	-5.7185	-0.0472	273.6080	146.4750	55974.9000	-14865.1000
0.50833	0.59167	50723.67	-5.5187	-0.0287	273.6362	104.2450	59415.1000	-14700.1000
0.50833	0.60833	50734.96	-5.1812	-0.0089	273.6523	54.0491	59374.1000	-17174.5000
0.50833	0.62500	50743.16	-4.7901	-0.0014	273.6985	-9.6027	63225.3000	-18457.6000
0.50833	0.64167	50733.46	-4.3130	0.0225	273.7216	-70.9341	66866.5000	-19277.6000
0.50833	0.65833	50725.57	-3.8320	0.0375	273.7055	-143.5670	71616.9000	-19588.5000
0.50833	0.67500	50724.42	-3.2130	0.0508	273.7789	-226.1210	69671.5000	-18894.0000
0.50833	0.69167	50718.75	-2.5513	0.0372	273.7809	-311.1020	68387.7000	-20986.2000
0.50833	0.70833	50715.53	-1.7677	0.0494	273.7839	-398.8940	75158.7000	-25016.3000
0.50833	0.72500	50726.21	-0.9376	0.0770	273.8171	-490.3940	78089.8000	-23774.4000
0.50833	0.74167	50734.39	0.0903	0.0919	273.9286	-604.0570	77728.5000	-24703.0000
0.50833	0.75833	50738.55	1.1549	0.1066	274.0553	-727.8190	74655.3000	-24723.6000
0.50833	0.77500	50737.40	2.3549	0.0900	274.0593	-849.5040	74100.2000	-26670.4000
0.50833	0.79167	50740.42	3.7166	0.1088	274.0613	-971.3530	73418.8000	-25626.1000
0.50833	0.80833	50747.07	5.1592	0.1015	274.1749	-1107.3600	73097.6000	-22386.9000
0.50833	0.82500	50741.81	6.7446	0.1617	274.2201	-1253.3000	67940.8000	-21842.6000
0.50833	0.84167	50735.42	8.4311	0.1789	274.2060	-1386.6200	63399.1000	-21019.1000
0.50833	0.85833	50750.56	10.3336	0.2019	274.2633	-1525.5700	58914.2000	-19883.2000
0.50833	0.87500	50747.78	12.4026	0.1766	274.3015	-1676.2400	51252.6000	-14287.0000
0.50833	0.89167	50756.64	14.5379	0.1830	274.3678	-1820.1300	44564.5000	-10685.7000
0.50833	0.90833	50765.41	16.9417	0.1532	274.3518	-1954.7100	33976.7000	-5454.3400
0.50833	0.92500	50765.92	19.5685	0.1331	274.3688	-2095.9900	22368.0000	1755.0900
0.50833	0.94167	50779.91	22.2988	0.1258	274.4322	-2224.3700	13612.8000	10635.6000
0.50833	0.95833	50790.46	25.4061	0.1386	274.3950	-2357.8600	-10500.3000	14253.0000
0.50833	0.97500	50779.83	28.8902	0.0652	274.3437	-2482.6100	-33769.1000	28056.6000
0.50833	0.99167	50774.61	33.1161	0.0100	274.1417	-2575.9300	-67063.6000	40907.7000
0.52500	0.00833	50792.99	-1.8442	0.0221	273.0523	297.3820	3533.8800	-9460.1800
0.52500	0.02500	50782.21	-2.2962	0.0027	273.0734	282.1820	4266.0200	-8502.5200
0.52500	0.04167	50786.66	-2.6472	-0.0049	273.1156	280.6700	5365.2600	-9794.3100
0.52500	0.05833	50792.53	-2.9807	-0.0112	273.1025	269.9480	10382.4000	-7604.6700
0.52500	0.07500	50772.69	-3.2083	-0.0788	273.1276	268.5160	15686.2000	-4288.6500
0.52500	0.09167	50776.05	-3.4447	-0.0919	273.1497	269.4880	16253.5000	-5054.2000
0.52500	0.10833	50782.29	-3.7110	-0.1362	273.1407	269.7160	19685.1000	-6389.4400
0.52500	0.12500	50765.45	-3.8750	-0.1234	273.1719	280.9350	17825.3000	-6144.4600
0.52500	0.14167	50765.09	-4.0566	-0.1392	273.1618	274.1600	17363.8000	-7995.4300
0.52500	0.15833	50777.30	-4.2351	-0.1593	273.1889	284.4660	15286.2000	-9766.1500
0.52500	0.17500	50767.86	-4.4800	-0.1309	273.1930	284.7350	21503.3000	-9820.3100
0.52500	0.19167	50758.04	-4.6754	-0.1467	273.2030	294.6940	20924.1000	-12153.4000
0.52500	0.20833	50761.08	-4.7965	-0.1967	273.1889	299.1230	23738.1000	-9668.0700
0.52500	0.22500	50756.19	-5.0037	-0.2366	273.1809	302.5680	24764.2000	-9251.7700
0.52500	0.24167	50769.85	-5.1571	-0.2418	273.2422	310.5220	20761.6000	-9462.9200
0.52500	0.25833	50775.06	-5.3351	-0.2627	273.2804	318.8510	24670.1000	-8090.5300
0.52500	0.27500	50775.75	-5.4351	-0.3096	273.3106	323.7830	21597.4000	-6232.5300
0.52500	0.29167	50770.73	-5.6131	-0.3639	273.2734	327.4020	27868.0000	-8687.5800
0.52500	0.30833	50775.68	-5.7360	-0.3771	273.3487	339.4040	25653.9000	-8112.9700
0.52500	0.32500	50765.94	-5.8556	-0.4129	273.3126	342.4270	27822.9000	-6415.2300
0.52500	0.34167	50768.53	-5.9684	-0.4383	273.3407	350.9050	27030.9000	-8569.2300
0.52500	0.35833	50771.58	-6.1137	-0.4487	273.3206	355.2820	30436.0000	-7681.3300
0.52500	0.37500	50762.72	-6.1938	-0.4594	273.3176	354.5310	32745.3000	-10504.6000
0.52500	0.39167	50760.91	-6.2719	-0.4765	273.3729	351.2440	32519.5000	-7213.8700
0.52500	0.40833	50764.19	-6.3574	-0.4716	273.3377	349.1990	34368.1000	-10510.8000
0.52500	0.42500	50768.07	-6.4401	-0.5089	273.3789	348.4490	37724.6000	-11962.6000
0.52500	0.44167	50774.63	-6.4559	-0.5384	273.4020	339.8580	39124.4000	-11446.6000
0.52500	0.45833	50785.01	-6.4722	-0.5503	273.3990	331.7260	41876.0000	-11284.8000
0.52500	0.47500	50788.21	-6.4695	-0.5214	273.4955	311.7420	43923.1000	-10072.0000
0.52500	0.49167	50782.22	-6.4232	-0.5608	273.4693	300.5040	44222.0000	-10294.4000
0.52500	0.50833	50778.32	-6.3402	-0.5611	273.5276	279.2740	46227.8000	-9670.2700
0.52500	0.52500	50776.02	-6.2699	-0.5476	273.5417	250.8460	51294.0000	-11802.1000
0.52500	0.54167	50775.21	-6.1338	-0.5499	273.5658	220.5970	51249.4000	-12076.4000
0.52500	0.55833	50784.42	-5.9774	-0.5475	273.5869	185.6140	54496.9000	-13899.2000
0.52500	0.57500	50782.08	-5.7490	-0.5936	273.6171	147.3150	56216.7000	-12983.6000
0.52500	0.59167	50777.96	-5.5271	-0.5888	273.6844	100.9350	58556.4000	-13206.8000
0.52500	0.60833	50797.05	-5.1879	-0.5647	273.6794	49.4948	64181.3000	-13761.8000
0.52500	0.62500	50801.89	-4.7887	-0.5577	273.7075	-2.5888	62263.7000	-17571.6000
0.52500	0.64167	50802.75	-4.3278	-0.5583	273.7447	-68.1759	68059.9000	-16806.7000
0.52500	0.65833	50807.63	-3.8437	-0.5574	273.7588	-144.1020	69749.3000	-18550.9000
0.52500	0.67500	50802.82	-3.2470	-0.5258	273.7920	-217.7720	70619.2000	-19839.9000
0.52500	0.69167	50799.60	-2.5406	-0.4675	273.8704	-303.4720	73885.7000	-22512.1000
0.52500	0.70833	50801.61	-1.7923	-0.4705	273.8955	-393.5790	74169.0000	-23823.0000
0.52500	0.72500	50809.32	-0.9308	-0.4471	273.9126	-503.7640	77413.1000	-23077.9000
0.52500	0.74167	50816.81	0.0347	-0.4421	274.0101	-606.5200	77424.2000	-23246.0000
0.52500	0.75833	50815.96	1.1491	-0.3800	274.0442	-720.1300	77036.9000	-23594.5000
0.52500	0.77500	50820.12	2.3289	-0.3499	274.1095	-838.2120	74794.3000	-24146.3000
0.52500	0.79167	50827.95	3.6538	-0.3217	274.1497	-974.2770	73437.0000	-22229.3000
0.52500	0.80833	50843.68	5.1068	-0.2213	274.2080	-1105.7900	71981.2000	-21888.3000
0.52500	0.82500	50845.25	6.6964	-0.1988	274.2533	-1239.1800	67768.3000	-21327.2000
0.52500	0.84167	50824.51	8.4084	-0.1532	274.2251	-1383.5600	65627.1000	-19923.9000
0.52500	0.85833	50845.36	10.3289	-0.1344	274.2824	-1526.4700	57705.5000	-15599.7000
0.52500	0.87500	50840.04	12.3245	-0.0787	274.3497	-1673.0600	53558.0000	-14201.0000
0.52500	0.89167	50847.65	14.5245	-0.0307	274.3970	-1815.0600	43632.6000	-10359.1000
0.52500	0.90833	50856.01	16.9235	-0.0317	274.3910	-1958.4300	34284.1000	-3152.7300
0.52500	0.92500	50848.85	19.4984	0.0091	274.3769	-2097.2200	21923.0000	663.2270
0.52500	0.94167	50850.54	22.2800	0.0012	274.3839	-2237.3000	14901.5000	7361.3900
0.52500	0.95833	50861.76	25.3775	0.0140	274.3688	-2361.0200	-9576.8800	17212.3000
0.52500	0.97500	50863.76	28.8705	0.0161	274.3960	-2472.4300	-34270.4000	26598.2000
0.52500	0.99167	50862.81	33.1033	0.0210	274.2050	-2581.8900	-67264.6000	38880.3000
0.54167	0.00833	50813.66	-1.8392	-0.0302	273.0905	299.1440	100.7510	-8364.3500
0.54167	0.02500	50801.93	-2.2639	-0.0517	273.1186	287.6550	4698.6300	-6604.6300
0.54167	0.04167	50803.14	-2.6615	-0.0645	273.0704	275.3000	7625.8100	-5542.4000
0.54167	0.05833	50800.28	-2.9444	-0.0937	273.0915	268.8290	9640.2000	-8288.7900
0.54167	0.07500	50788.91	-3.1600	-0.0911	273.1256	269.0460	12461.4000	-10898.4000
0.54167	0.09167	50780.76	-3.4184	-0.1284	273.1508	273.6480	18703.9000	-9556.5400
0.54167	0.10833	50789.12	-3.6523	-0.1754	273.1146	276.9040	18775.4000	-8526.1700
0.54167	0.12500	50786.58	-3.8695	-0.2108	273.1658	265.7870	18755.4000	-9233.5800
0.54167	0.14167	50789.39	-4.0367	-0.2488	273.1749	272.6860	19988.8000	-8775.9400
0.54167	0.15833	50789.20	-4.2490	-0.2439	273.1779	281.2380	18695.4000	-10969.2000
0.54167	0.17500	50789.22	-4.4352	-0.2782	273.1678	292.1870	20489.0000	-12189.4000
0.54167	0.19167	50776.92	-4.6319	-0.3147	273.1910	289.2810	19492.0000	-10031.9000
0.54167	0.20833	50786.20	-4.8017	-0.3512	273.2734	306.4110	23004.1000	-9779.3400
0.54167	0.22500	50783.20	-4.9631	-0.3965	273.2653	299.1810	24051.7000	-7730.0600
0.54167	0.24167	50784.36	-5.1281	-0.4566	273.2492	303.6390	21627.5000	-6521.9500
0.54167	0.25833	50800.16	-5.2964	-0.4868	273.2754	308.8850	21626.2000	-5160.5300
0.54167	0.27500	50794.70	-5.3938	-0.5188	273.2663	317.7930	24697.1000	-8174.4800
0.54167	0.29167	50785.42	-5.5551	-0.5577	273.2894	325.5040	28142.2000	-9632.0800
0.54167	0.30833	50788.58	-5.6935	-0.6052	273.3146	336.4440	24695.2000	-10680.5000
0.54167	0.32500	50795.04	-5.8121	-0.6686	273.2884	344.5440	27807.2000	-10029.9000
0.54167	0.34167	50802.32	-5.9249	-0.7062	273.3296	344.0180	27191.4000	-8638.8500
0.54167	0.35833	50795.53	-6.0777	-0.7539	273.3296	350.5930	29285.4000	-7134.4100
0.54167	0.37500	50805.50	-6.1849	-0.7976	273.3447	354.4360	33485.1000	-7786.0500
0.54167	0.39167	50799.79	-6.2359	-0.8194	273.3729	350.5540	31775.1000	-8697.6000
0.54167	0.40833	50792.47	-6.3514	-0.8539	273.3518	345.4970	38474.3000	-9150.3800
0.54167	0.42500	50801.43	-6.3570	-0.9020	273.4000	348.6900	35271.2000	-7807.4400
0.54167	0.44167	50808.60	-6.4558	-0.9553	273.4020	335.5300	38912.3000	-7999.4400
0.54167	0.45833	50815.49	-6.4683	-0.9514	273.4513	320.2340	43282.8000	-10239.9000
0.54167	0.47500	50827.33	-6.4332	-0.9604	273.4764	320.4510	41611.1000	-11060.5000
0.54167	0.49167	50827.05	-6.3982	-1.0128	273.5216	301.2560	46083.1000	-9198.2100
0.54167	0.50833	50826.00	-6.3399	-1.0474	273.5729	275.8540	46446.4000	-9501.8500
0.54167	0.52500	50826.83	-6.2698	-1.0508	273.5347	248.4400	53469.4000	-9566.4900
0.54167	0.54167	50833.14	-6.1183	-1.0742	273.5910	218.3130	53325.4000	-13349.5000
0.54167	0.55833	50833.51	-5.9399	-1.1118	273.5930	192.2020	52343.9000	-13700.2000
0.54167	0.57500	50835.25	-5.7223	-1.0863	273.6613	147.4230	55329.9000	-12498.7000
0.54167	0.59167	50843.65	-5.5257	-1.1108	273.7085	99.4746	60044.1000	-12988.5000
0.54167	0.60833	50850.07	-5.2082	-1.0979	273.7085	51.3988	64675.6000	-14964.5000
0.54167	0.62500	50870.48	-4.7938	-1.0811	273.7065	-2.6201	65634.4000	-17234.4000
0.54167	0.64167	50861.26	-4.3188	-1.0703	273.7769	-66.5674	66215.8000	-19140.6000
0.54167	0.65833	50863.71	-3.8361	-1.0889	273.7779	-130.7170	72397.1000	-16050.0000
0.54167	0.67500	50866.21	-3.2780	-1.0841	273.8402	-215.2610	72199.6000	-16788.3000
0.54167	0.69167	50872.77	-2.5732	-1.0543	273.8653	-299.9160	74520.4000	-17970.6000
0.54167	0.70833	50878.98	-1.8169	-0.9855	273.9578	-397.2170	76429.6000	-19018.6000
0.54167	0.72500	50893.62	-0.9614	-0.9716	274.0040	-491.1250	76222.8000	-20822.8000
0.54167	0.74167	50897.89	-0.0046	-0.8985	274.0372	-599.5950	78704.4000	-20139.5000
0.54167	0.75833	50910.09	1.1080	-0.8707	274.0744	-713.9530	76956.5000	-18498.3000
0.54167	0.77500	50917.46	2.2794	-0.8030	274.1508	-839.2680	75996.4000	-21621.6000
0.54167	0.79167	50931.06	3.5746	-0.7053	274.2362	-961.5490	74229.9000	-23475.3000
0.54167	0.80833	50930.96	5.0395	-0.6747	274.2724	-1097.9200	69516.8000	-20180.7000
0.54167	0.82500	50942.13	6.6212	-0.5786	274.2754	-1225.2900	71640.1000	-17068.8000
0.54167	0.84167	50939.34	8.3479	-0.5177	274.3950	-1379.6800	63865.7000	-15174.4000
0.54167	0.85833	50940.33	10.2348	-0.4363	274.3779	-1527.1300	60173.7000	-15680.8000
0.54167	0.87500	50939.99	12.2457	-0.3599	274.3658	-1666.2600	54034.1000	-13468.6000
0.54167	0.89167	50934.84	14.4409	-0.2821	274.3769	-1812.5100	43568.5000	-9988.6900
0.54167	0.90833	50934.06	16.8505	-0.1823	274.4523	-1954.4200	35909.9000	-7970.4500
0.54167	0.92500	50940.53	19.4381	-0.1355	274.4422	-2094.0100	24621.4000	-4796.4100
0.54167	0.94167	50942.04	22.2422	-0.0782	274.4422	-2239.9800	10794.8000	3876.0900
0.54167	0.95833	50934.33	25.2824	-0.0146	274.4231	-2363.6600	-9550.1500	15213.2000
0.54167	0.97500	50923.65	28.8254	0.0288	274.3839	-2482.8900	-35170.0000	24663.8000
0.54167	0.99167	50933.74	33.0869	0.0164	274.2241	-2592.9400	-67810.9000	37342.3000
0.55833	0.00833	50834.41	-1.7858	-0.0194	273.0864	290.9540	17.6380	-8310.8100
0.55833	0.02500	50836.08	-2.2424	-0.0294	273.0995	287.1690	2874.6000	-8097.1200
0.55833	0.04167	50840.01	-2.6374	-0.0429	273.1206	281.3800	7744.9100	-8982.6400
0.55833	0.05833	50834.68	-2.9093	-0.1016	273.1548	269.5000	10650.1000	-7592.8100
0.55833	0.07500	50807.20	-3.1374	-0.1676	273.1266	270.3170	14962.3000	-7759.8300
0.55833	0.09167	50807.37	-3.3828	-0.1845	273.1357	265.4200	15568.4000	-9016.7200
0.55833	0.10833	50804.48	-3.5821	-0.2356	273.1729	259.5620	21694.1000	-9374.9100
0.55833	0.12500	50820.30	-3.8319	-0.3135	273.1889	266.6160	17669.2000	-8769.2500
0.55833	0.14167	50798.32	-4.0248	-0.3264	273.1357	270.1580	18052.0000	-10524.2000
0.55833	0.15833	50808.25	-4.2164	-0.3776	273.1769	280.9680	19901.9000	-9198.4600
0.55833	0.17500	50806.11	-4.4130	-0.4256	273.2161	283.5190	20490.6000	-7998.2200
0.55833	0.19167	50810.32	-4.5757	-0.4582	273.1799	287.6440	20228.2000	-9897.3600
0.55833	0.20833	50811.19	-4.7254	-0.5048	273.2211	294.1870	22635.4000	-12849.6000
0.55833	0.22500	50807.56	-4.9137	-0.5747	273.2503	298.4140	21191.3000	-11335.6000
0.55833	0.24167	50815.27	-5.0829	-0.6067	273.2633	296.7140	20541.8000	-10933.4000
0.55833	0.25833	50812.05	-5.2485	-0.6706	273.2724	311.4340	20987.0000	-9204.9900
0.55833	0.27500	50818.94	-5.3418	-0.7293	273.3216	319.2430	26511.0000	-6640.5900
0.55833	0.29167	50807.25	-5.5008	-0.7999	273.3176	326.3000	26475.2000	-4742.2900
0.55833	0.30833	50811.02	-5.6447	-0.8590	273.3196	332.0040	27504.5000	-5099.5500
0.55833	0.32500	50827.96	-5.7416	-0.9116	273.3437	336.1860	28658.6000	-5928.1100
[truncated: 1,600 more rows]
