# Supplementary material for: Coupled constitutive relations: a second law based higher-order closure for hydrodynamics
Source: Proc Math Phys Eng Sci. 2018 Oct 17;474(2218):20180323. doi: 10.1098/rspa.2018.0323 (PMC6237507; doi:10.1098/rspa.2018.0323)
Supplement: CCR2d.m [file rspa20180323supp6.m]

% Input parameters: output from MeshDatacavity.m and wightarray.m
% This is how you run it:
% In your Matlab comond window you say:-

% NN = 75; % or node points in x- direction 
% MM = 75; % or node points in x- direction
% [MeshData,dx,dy]= MeshDatacavity(NN,MM);
% [W]= wightarray(NN,MM)*dx*dy/4;
% [X,Y,RHO,V1,V2,TEMP,Q1,Q2,S11,S12,S22]= CCR2d(MeshData,NN,MM,dx,dy,W);
% Out put variables:
%X  (NN by NN) matrix for x- coordinates
%Y  (NN by NN) matrix for y- coordinates
%RHO,V1,V2,TEMP,Q1,Q2,S11,S12,S22 (NN by NN matricies) for density, v_x, v_y, Temperature, heatflux_x, heatflux_y sigma_xx, sigma_xy, sigma_yy etc, respectively
% try ploting  surf(X,Y,RHO) for surface plot for density of surf(X,Y,TEMP) for the temperature.
% try streamslice(X,Y,V1,V2) for velocity stream line. Now be more  creative.
function[X,Y,RHO,V1,V2,TEMP,Q1,Q2,S11,S12,S22]= CCR2d(MeshData,NN,MM,dx,dy,W)%


NO_Nodes=length(MeshData.Left); % total number of nodes
VR=9; % total number of variables
Kn=0.1/sqrt(2); % Knudsen number
chi=1; % accomodation coefficient

iter=0; % algotithm parameter: current iteration
Max_iter=0; % algotithm parameter: maximum number of fixed point iterations (for liner problems Max_iter=0)
maxit = 5000; % algotithm parameter: maximum number of  iterations for qmr
tol1 = 0.000001; % algotithm parameter: smallness parameter for fixed point iterations
Done=0; % algotithm parameter: a boolean indicator if stop

vWL=0.0; %Left wall velocity
vWR=0.0; %Right wall velocity
vWD=0.0; %Lower wall velocity
vWU=50/sqrt(208*273);%Upper wall velocity


BM=sparse(NO_Nodes*VR+1,NO_Nodes*VR+1); 
BR=zeros(NO_Nodes*VR+1,1);

XO=zeros(NO_Nodes*VR+1,1); % Solution vector from (O)ld iteration 
XN=zeros(NO_Nodes*VR+1,1); % Solution vector from (N)ext iteration
% full system will be  written as  BM(XO).XN = BR(XO)

TWL=1.0; %Left wall Temperature
TWR=1.0; %Right wall Temperature
TWD=1.0; %Lower wall Temperature
TWU=1.0; %Upper wall Temperature

%&&&&&&&&&&&&&&&&&&&&&&&&&&&&&&&&&&&&&&&&&&&&&&&&&&&&&&&&&&&&&&&&&&&&&&&&&&&&&&&&&&&&&&&&&&&&&&&&&&&&&&&&&&&&&&&&&&&&&&&&&&**Matrix Construction**&&&&&&&&&&&&&&&&&&&&&&&&&&&&&&&&&&&&&&&&&&&&&&&&&&&&&&&&&&&&&&&&&&&&&&&&&&&&&&&&&&&&&&&&&&&&&&&&&&&&&&&&&&&&&&&&&&&&&&&&&&%
%
%RHO,V1,V2,TEMP,Q1,Q2,S11,S12,S22
    function[A]=AA(U)
        A = [U(2), U(1), 0, 0, 0, 0, 0, 0, 0;
U(4), U(2)*U(1), 0, U(1), 0, 0, 1, 0, 0;
0, 0, U(2)*U(1), 0, 0, 0, 0, 1, 0;
0, U(4)*U(1) + U(7), U(8), (3*U(2)*U(1))/2, 1, 0, 0, 0, 0;
-0*(U(7)/U(1)^2), 0, 0, 5/2 - 0*(2*U(7))/(U(4)*U(1)), 0, 0, (5/2)*0.3197*U(1)^(-1), 0, 0;
-0*(U(8)/U(1)^2), 0, 0, 0*(-2*U(8))/(U(4)*U(1)), 0, 0, 0, (5/2)*0.3197*U(1)^(-1), 0;
0, 4/3, 0, 0, (5/2)*0.3197*8/(15*U(4)*U(1)), 0, 0, 0, 0;
0, 0, 1, 0, 0, (5/2)*0.3197*2/(5*U(4)*U(1)), 0, 0, 0;
0, -2/3, 0, 0, -(5/2)*0.3197*4/(15*U(4)*U(1)), 0, 0, 0, 0];
    end
    function[B]=BB(U)
        B = [U(3), 0, U(1), 0, 0, 0, 0, 0, 0;
0, U(3)*U(1), 0, 0, 0, 0, 0, 1, 0;
U(4), 0, U(3)*U(1), U(1), 0, 0, 0, 0, 1;
0, U(8), U(4)*U(1) + U(9), (3*U(3)*U(1))/2, 0, 1, 0, 0, 0;
-0*(U(8)/U(1)^2), 0, 0, 0*(-2*U(8))/(U(4)*U(1)), 0, 0, 0, (5/2)*0.3197*U(1)^(-1), 0;
-0*(U(9)/U(1)^2), 0, 0, 5/2 - 0*(2*U(9))/(U(4)*U(1)), 0, 0, 0, 0, (5/2)*0.3197*U(1)^(-1);
0, 0, -2/3, 0, 0, -(5/2)*0.3197*4/(15*U(4)*U(1)), 0, 0, 0;
0, 1, 0, 0, (5/2)*0.3197*2/(5*U(4)*U(1)), 0, 0, 0, 0;
0, 0, 4/3, 0, 0, (5/2)*0.3197*8/(15*U(4)*U(1)), 0, 0, 0];
    end


    function[PR]=PPR(U,Kn)
        mue = Kn*U(4)^0.5; % viscocity
        Pr=0.661;
       PR = [0, 0, 0, 0, 0, 0, 0, 0, 0;
0, 0, 0, 0, 0, 0, 0, 0, 0;
0, 0, 0, 0, 0, 0, 0, 0, 0;
0, 0, 0, 0, 0, 0, 0, 0, 0;
0, 0, 0, 0, Pr/mue, 0, 0, 0, 0;
0, 0, 0, 0, 0, Pr/mue, 0, 0, 0;
0, 0, 0, 0, 0, 0, mue^(-1), 0, 0;
0, 0, 0, 0, 0, 0, 0, mue^(-1), 0;
0, 0, 0, 0, 0, 0, 0, 0, mue^(-1)];
    end
% Solid Wall
 function[XW]=XWALL(U,nx,chi)
        P = U(1)*U(4)-2*U(7)/5;
        fac1 = sqrt(2/(pi*U(4)))*(chi/(2-chi));%(1/1.1366)*sqrt(2/(pi*U(4)))*(chi/(2-chi)); 
        fac2 = sqrt(2/(pi*U(4)))*(chi/(2-chi));%(1/1.1621)*sqrt(2/(pi*U(4)))*(chi/(2-chi));
        XW = [1, 0, 0, 0, 0, 0, 0, 0, 0;
0, 0, 0, 0, 0, 0, 0, 0, 0;
0, 0, 1, 0, 0, 0, 0, 0, 0;
0, 0, 0, 1, 0, 0, 0, 0, 0;
0, 0, 0, -2*fac2*nx*P, 0, 0, (5/2)*0.3197*(-4*fac2*nx*U(4))/5, 0, 0;
0, 0, 0, 0, 0, 1, 0, 0, 0;
0, 0, 0, 0, 0, 0, 1, 0, 0;
0, 0, -(fac1*nx*P), 0, 0, (5/2)*0.3197*(-2*fac1*nx)/5, 0, 0, 0;
0, 0, 0, 0, 0, 0, 0, 0, 1];
        clear('P','fac');
    end


    function[YW]=YWALL(U,ny,chi)
        
        P = U(1)*U(4)-2*U(9)/5;
        fac1 = sqrt(2/(pi*U(4)))*(chi/(2-chi));%(1/1.1366)*sqrt(2/(pi*U(4)))*(chi/(2-chi)); 
        fac2 = sqrt(2/(pi*U(4)))*(chi/(2-chi));%(1/1.1621)*sqrt(2/(pi*U(4)))*(chi/(2-chi));
        YW = [1, 0, 0, 0, 0, 0, 0, 0, 0;
0, 1, 0, 0, 0, 0, 0, 0, 0;
0, 0, 0, 0, 0, 0, 0, 0, 0;
0, 0, 0, 1, 0, 0, 0, 0, 0;
0, 0, 0, 0, 1, 0, 0, 0, 0;
0, 0, 0, -2*fac2*ny*P, 0, 0, 0, 0, (-4*fac2*ny*U(4))/5;
0, 0, 0, 0, 0, 0, 1, 0, 0;
0, -(fac1*ny*P), 0, 0, (-2*fac1*ny)/5, 0, 0, 0, 0;
0, 0, 0, 0, 0, 0, 0, 0, 1];
        clear('P','fac');
    end


% % Solid Wall
    function[XWh]=XWALLH(U,nx,chi,vW2,TW)
        fac1 = sqrt(2/(pi*U(4)))*(chi/(2-chi));%(1/1.1366)*sqrt(2/(pi*U(4)))*(chi/(2-chi)); 
        fac2 = sqrt(2/(pi*U(4)))*(chi/(2-chi));%(1/1.1621)*sqrt(2/(pi*U(4)))*(chi/(2-chi));
        V2 = U(3)-vW2;
P = U(4)*U(1) - (2*U(7))/5;
XWh = [0;
0;
0;
0;
(nx*P*(2*TW+ 0*V2^2)*fac2)-0*nx*U(8)*V2;
0;
0;
fac1*nx*vW2*P;
0];
        clear('P','fac');
    end

    function[YWh]=YWALLH(U,ny,chi,vW1,TW)
        fac1 = sqrt(2/(pi*U(4)))*(chi/(2-chi));%(1/1.1366)*sqrt(2/(pi*U(4)))*(chi/(2-chi)); 
        fac2 = sqrt(2/(pi*U(4)))*(chi/(2-chi));%(1/1.1621)*sqrt(2/(pi*U(4)))*(chi/(2-chi));
        V1 = U(2)-vW1;
P = U(4)*U(1) - (2*U(9))/5;
YWh = [0;
0;
0;
0;
0;
(ny*P*(2*TW + 0*V1^2)*fac2)-0*ny*U(8)*V1;
0;
fac1*ny*vW1*P;
0];
        clear('P','fac');
    end

%&&&&&&&&&&&&&&&&&&&&&&&&&&&&&&&&&&&&&&&&&&&&&&&&&&&&&&&&&&&&&&&&&&&&&&&&&&&&&&&&&&&&&&&&&&&&&&&&&&&&&&&&&&&&&&&&&&&&&&&&&&***********************&&&&&&&&&&&&&&&&&&&&&&&&&&&&&&&&&&&&&&&&&&&&&&&&&&&&&&&&&&&&&&&&&&&&&&&&&&&&&&&&&&&&&&&&&&&&&&&&&&&&&&&&&&&&&&&&&&&&&&&&&&%
%****Initialization****%
for k = (1:NO_Nodes)
    XO((k-1)*VR+1:k*VR,1)=[1;0;0;1;0;0;0;0;0];
end


%&&&&&&&&&&&&&&&&&&&&&&&&&&&&&&&&&&&&&&&&&&&&&&&&&&&&&&&&&&&&&&&&&&&&&&&&&&&&&&&&&&&&&&&&&&&&&&&&&&&&&&&&&&&&&&&&&&&&&&&&&&***********************&&&&&&&&&&&&&&&&&&&&&&&&&&&&&&&&&&&&&&&&&&&&&&&&&&&&&&&&&&&&&&&&&&&&&&&&&&&&&&&&&&&&&&&&&&&&&&&&&&&&&&&&&&&&&&&&&&&&&&&&&&%
while(~Done)
    iter=iter+1;
    fprintf('Iteration No # %g \n',iter);
    fprintf('Constructing BM and BR');
    tic;
    for k = (1:NO_Nodes)
        LeN = MeshData.Left(k);
        RiN = MeshData.Right(k);
        DoN = MeshData.Down(k);
        UpN = MeshData.Up(k);
        % second order interpolation from boundary
%         alpha1=1; 
%         alpha2=1;
%         beta1=1;
%         beta2=1;
        alpha1=1; 
        alpha2=1;
        beta1=1;
        beta2=1;
        % display(sprintf( 'Node : %d Left : %d  Right : %d  Down : %d Up : %d',k,LeN,RiN,DoN,UpN));
        % %****Left Boundary****%
        if ((LeN == 0)&&(RiN > 0)&&(DoN > 0)&&(UpN > 0))
            %display(sprintf( 'Left Boundary %d',k));
            Uij = XO((k-1)*VR+1:k*VR);
            Aij=AA(Uij);
            Bij=BB(Uij);
            Pij=PPR(Uij,Kn);
            %         TWL=TWallL(j);
            %         TWR=TWallR(j);
            %         TWD=TWallD(i);
            %         TWU=TWallU(i);
            RiRiN = MeshData.Right(RiN);
            XWPij=XWALL(Uij ,1,chi);
            XWhPij=XWALLH(Uij ,1,chi,vWL,TWL);
            BM((k-1)*VR+1:k*VR,(k-1)*VR+1:k*VR)=(Pij-((2+3*alpha1+alpha1^2)/2)*(Aij*XWPij)/(3*dx))-Aij/(2*dx);
            BM((k-1)*VR+1:k*VR,(RiN-1)*VR+1:RiN*VR)=Aij*(eye(VR)+(2*alpha1+alpha1^2)*XWPij)/(3*dx)+Aij*2/(3*dx);
            BM((k-1)*VR+1:k*VR,(RiRiN-1)*VR+1:RiRiN*VR)=-Aij*XWPij*((alpha1+alpha1^2)/2)/(3*dx)-Aij/(6*dx);
            BM((k-1)*VR+1:k*VR,(DoN-1)*VR+1:DoN*VR)=-Bij/(2*dy);
            BM((k-1)*VR+1:k*VR,(UpN-1)*VR+1:UpN*VR)=Bij/(2*dy);
            BR((k-1)*VR+1:k*VR,1)=(Aij*XWhPij)/(3*dx);
            %****Right Boundary****%
        elseif ((LeN > 0)&&(RiN == 0)&&(DoN > 0)&&(UpN > 0))
            %  display(sprintf( 'Right Boundary %d',k));
            Uij = XO((k-1)*VR+1:k*VR);
            Aij=AA(Uij);
            Bij=BB(Uij);
            Pij=PPR(Uij,Kn);
            LeLeN  = MeshData.Left(LeN);
            %         TWL=TWallL(j);
            %         TWR=TWallR(j);
            %         TWD=TWallD(i);
            %         TWU=TWallU(i);
            
            XWMij=XWALL(Uij ,-1,chi);
            XWhMij=XWALLH(Uij ,-1,chi,vWR,TWR);
            BM((k-1)*VR+1:k*VR,(k-1)*VR+1:k*VR)=(Pij+((2+3*alpha2+alpha2^2)/2)*Aij*XWMij/(3*dx))+Aij/(2*dx);
            BM((k-1)*VR+1:k*VR,(LeN-1)*VR+1:LeN*VR)=-Aij*(eye(VR)+(2*alpha2+alpha2^2)*XWMij)/(3*dx)-Aij*2/(3*dx);
            BM((k-1)*VR+1:k*VR,(LeLeN-1)*VR+1:LeLeN*VR)=Aij*XWMij*((alpha2+alpha2^2)/2)/(3*dx)+Aij/(6*dx);
            BM((k-1)*VR+1:k*VR,(DoN-1)*VR+1:DoN*VR)=-Bij/(2*dy);
            BM((k-1)*VR+1:k*VR,(UpN-1)*VR+1:UpN*VR)=Bij/(2*dy);
            BR((k-1)*VR+1:k*VR,1)=-(Aij*XWhMij)/(3*dx);
            
            %****Down Boundary****%
        elseif ((LeN > 0)&&(RiN > 0)&&(DoN == 0)&&(UpN > 0))
            % display(sprintf( 'Lower Boundary %d',k));
            Uij = XO((k-1)*VR+1:k*VR);
            Aij=AA(Uij);
            Bij=BB(Uij);
            Pij=PPR(Uij,Kn);
            UpUpN = MeshData.Up(UpN);
            YWPij=YWALL(Uij ,1,chi);
            YWhPij=YWALLH(Uij ,1,chi,vWD,TWD);
            BM((k-1)*VR+1:k*VR,(k-1)*VR+1:k*VR)=(Pij-((2+3*beta1+beta1^2)/2)*(Bij*YWPij)/(3*dy))-Bij/(2*dy);
            BM((k-1)*VR+1:k*VR,(LeN-1)*VR+1:LeN*VR)=-Aij/(2*dx);
            BM((k-1)*VR+1:k*VR,(RiN-1)*VR+1:RiN*VR)=Aij/(2*dx);
            BM((k-1)*VR+1:k*VR,(UpN-1)*VR+1:UpN*VR)=Bij*(eye(VR)+(2*beta1+beta1^2)*YWPij)/(3*dy)+Bij*2/(3*dy);
            BM((k-1)*VR+1:k*VR,(UpUpN-1)*VR+1:UpUpN*VR)=-Bij*((beta1+beta1^2)/2)*YWPij/(3*dy)-Bij/(6*dy);
            BR((k-1)*VR+1:k*VR,1)=(Bij*YWhPij)/(3*dy);
            %****Upper Boundary****%
        elseif ((LeN > 0)&&(RiN > 0)&&(DoN > 0)&&(UpN == 0))
            % display(sprintf( 'Upper Boundary %d',k));
            Uij = XO((k-1)*VR+1:k*VR);
            Aij=AA(Uij);
            Bij=BB(Uij);
            Pij=PPR(Uij,Kn);
            DoDoN = MeshData.Down(DoN);
            YWMij=YWALL( Uij ,-1,chi);
            YWhMij=YWALLH(Uij ,-1,chi,vWU,TWU);
            BM((k-1)*VR+1:k*VR,(k-1)*VR+1:k*VR)=(Pij+((2+3*beta2+beta2^2)/2)*(Bij*YWMij)/(3*dy))+Bij/(2*dy);
            BM((k-1)*VR+1:k*VR,(LeN-1)*VR+1:LeN*VR)=-Aij/(2*dx);
            BM((k-1)*VR+1:k*VR,(RiN-1)*VR+1:RiN*VR)=Aij/(2*dx);
            BM((k-1)*VR+1:k*VR,(DoN-1)*VR+1:DoN*VR)=-Bij*(eye(VR)+(2*beta2+beta2^2)*YWMij)/(3*dy)-Bij*2/(3*dy);
            BM((k-1)*VR+1:k*VR,(DoDoN-1)*VR+1:DoDoN*VR)=Bij*((beta2+beta2^2)/2)*YWMij/(3*dy)+Bij/(6*dy);
            BR((k-1)*VR+1:k*VR,1)=-(Bij*YWhMij)/(3*dy);
            
            
            %****Left-Down Corrner****%
        elseif ((LeN == 0)&&(RiN > 0)&&(DoN == 0)&&(UpN > 0))
            %  display(sprintf( 'Left-Down Corrner %d',k));
            Uij = XO((k-1)*VR+1:k*VR);
            Aij=AA(Uij);
            Bij=BB(Uij);
            Pij=PPR(Uij,Kn);
            RiRiN = MeshData.Right(RiN);
            UpUpN = MeshData.Up(UpN);
            
            %         TWL=TWallL(j);
            %         TWR=TWallR(j);
            %         TWD=TWallD(i);
            %         TWU=TWallU(i);
            XWPij=XWALL(Uij,1,chi);
            YWPij=YWALL(Uij,1,chi);
            XWhPij=XWALLH(Uij,1,chi,vWL,TWL);
            YWhPij=YWALLH(Uij,1,chi,vWD,TWD);
            BM((k-1)*VR+1:k*VR,(k-1)*VR+1:k*VR)=(Pij-((2+3*alpha1+alpha1^2)/2)*(Aij*XWPij)/(3*dx)-((2+3*beta1+beta1^2)/2)*(Bij*YWPij)/(3*dy))-Aij/(2*dx)-Bij/(2*dy);
            BM((k-1)*VR+1:k*VR,(RiN-1)*VR+1:RiN*VR)=Aij*(eye(VR)+(2*alpha1+alpha1^2)*XWPij)/(3*dx)+Aij*2/(3*dx);
            BM((k-1)*VR+1:k*VR,(RiRiN-1)*VR+1:RiRiN*VR)=-((alpha1+alpha1^2)/2)*(Aij*XWPij)/(3*dx)-Aij/(6*dx);
            BM((k-1)*VR+1:k*VR,(UpN-1)*VR+1:UpN*VR)=Bij*(eye(VR)+(2*beta1+beta1^2)*YWPij)/(3*dy)+Bij*2/(3*dy);
            BM((k-1)*VR+1:k*VR,(UpUpN-1)*VR+1:UpUpN*VR)=-((beta1+beta1^2)/2)*(Bij*YWPij)/(3*dy)-Bij/(6*dy);;
            BR((k-1)*VR+1:k*VR,1)=(Aij*XWhPij)/(3*dx)+(Bij*YWhPij)/(3*dy);
            
            %****Left-Upper Corrner****%
        elseif ((LeN == 0)&&(RiN > 0)&&(DoN > 0)&&(UpN == 0))
            %  display(sprintf( 'Left-Upper Corrner %d',k));
            Uij = XO((k-1)*VR+1:k*VR);
            Aij=AA(Uij);
            Bij=BB(Uij);
            Pij=PPR(Uij,Kn);
            RiRiN = MeshData.Right(RiN);
            DoDoN = MeshData.Down(DoN);
            %         TWL=TWallL(j);
            %         TWR=TWallR(j);
            %         TWD=TWallD(i);
            %         TWU=TWallU(i);
            XWPij=  XWALL(Uij,1,chi);
            YWMij=  YWALL(Uij,-1,chi);
            XWhPij=XWALLH(Uij,1,chi,vWL,TWL);
            YWhMij=YWALLH(Uij,-1,chi,vWU,TWU);
            BM((k-1)*VR+1:k*VR,(k-1)*VR+1:k*VR)=(Pij-((2+3*alpha1+alpha1^2)/2)*(Aij*XWPij)/(3*dx)+((2+3*beta2+beta2^2)/2)*(Bij*YWMij)/(3*dy))-Aij/(2*dx)+Bij/(2*dy);
            BM((k-1)*VR+1:k*VR,(RiN-1)*VR+1:RiN*VR)=Aij*(eye(VR)+(2*alpha1+alpha1^2)*XWPij)/(3*dx)+Aij*2/(3*dx);
            BM((k-1)*VR+1:k*VR,(RiRiN-1)*VR+1:RiRiN*VR)=-((alpha1+alpha1^2)/2)*(Aij*XWPij)/(3*dx)-Aij/(6*dx);
            BM((k-1)*VR+1:k*VR,(DoN-1)*VR+1:DoN*VR)=-Bij*(eye(VR)+(2*beta2+beta2^2)*YWMij)/(3*dy)-Bij*2/(3*dy);
            BM((k-1)*VR+1:k*VR,(DoDoN-1)*VR+1:DoDoN*VR)=Bij*((beta2+beta2^2)/2)*YWMij/(3*dy)+Bij/(6*dy);
            BR((k-1)*VR+1:k*VR,1)=(Aij*XWhPij)/(3*dx)-(Bij*YWhMij)/(3*dy);
            
            %***Right-Down corrner****%
        elseif ((LeN > 0)&&(RiN == 0)&&(DoN == 0)&&(UpN > 0))
            %  display(sprintf( 'Right-Down Corrner %d',k));
            Uij = XO((k-1)*VR+1:k*VR);
            Aij=AA(Uij);
            Bij=BB(Uij);
            Pij=PPR(Uij,Kn);
            LeLeN  = MeshData.Left(LeN);
            UpUpN = MeshData.Up(UpN);
            %         TWL=TWallL(j);
            %         TWR=TWallR(j);
            %         TWD=TWallD(i);
            %         TWU=TWallU(i);
            XWMij=XWALL(Uij,-1,chi);
            YWPij=YWALL(Uij,1,chi);
            XWhMij=XWALLH( Uij,-1,chi,vWR,TWR);
            YWhPij=YWALLH(Uij,1,chi,vWD,TWD);
            BM((k-1)*VR+1:k*VR,(k-1)*VR+1:k*VR)=(Pij+((2+3*alpha2+alpha2^2)/2)*(Aij*XWMij)/(3*dx)-((2+3*beta1+beta1^2)/2)*(Bij*YWPij)/(3*dy))+Aij/(2*dx)-Bij/(2*dy);
            BM((k-1)*VR+1:k*VR,(LeN-1)*VR+1:LeN*VR)=-Aij*(eye(VR)+(2*alpha2+alpha2^2)*XWMij)/(3*dx)-Aij*2/(3*dx);
            BM((k-1)*VR+1:k*VR,(LeLeN-1)*VR+1:LeLeN*VR)=Aij*XWMij*((alpha2+alpha2^2)/2)/(3*dx)+Aij/(6*dx);
            BM((k-1)*VR+1:k*VR,(UpN-1)*VR+1:UpN*VR)=Bij*(eye(VR)+(2*beta1+beta1^2)*YWPij)/(3*dy)+Bij*2/(3*dy);
            BM((k-1)*VR+1:k*VR,(UpUpN-1)*VR+1:UpUpN*VR)=-Bij*((beta1+beta1^2)/2)*YWPij/(3*dy)-Bij/(6*dy);
            BR((k-1)*VR+1:k*VR,1)=-(Aij*XWhMij)/(3*dx)+(Bij*YWhPij)/(3*dy);
            
            
            %****Right-Upper corrner****%
        elseif ((LeN > 0)&&(RiN == 0)&&(DoN > 0)&&(UpN == 0))
            % display(sprintf( 'Right-Upper Corrner %d',k));
            Uij = XO((k-1)*VR+1:k*VR);
            Aij=AA(Uij);
            Bij=BB(Uij);
            Pij=PPR(Uij,Kn);
            %         TWL=TWallL(j);
            %         TWR=TWallR(j);
            %         TWD=TWallD(i);
            %         TWU=TWallU(i);
            DoDoN = MeshData.Down(DoN);
            LeLeN  = MeshData.Left(LeN);
            XWMij=XWALL( Uij,-1,chi);
            YWMij=YWALL(Uij ,-1,chi);
            XWhMij=XWALLH(Uij,-1,chi,vWR,TWR);
            YWhMij=YWALLH(Uij,-1,chi,vWU,TWU);
            BM((k-1)*VR+1:k*VR,(k-1)*VR+1:k*VR)=(Pij+((2+3*alpha2+alpha2^2)/2)*(Aij*XWMij)/(3*dx)+((2+3*beta2+beta2^2)/2)*(Bij*YWMij)/(3*dy))+Aij/(2*dx)+Bij/(2*dy);
            BM((k-1)*VR+1:k*VR,(LeN-1)*VR+1:LeN*VR)=-Aij*(eye(VR)+(2*alpha2+alpha2^2)*XWMij)/(3*dx)-Aij*2/(3*dx);
            BM((k-1)*VR+1:k*VR,(LeLeN-1)*VR+1:LeLeN*VR)=Aij*XWMij*((alpha2+alpha2^2)/2)/(3*dx)+Aij/(6*dx);
            BM((k-1)*VR+1:k*VR,(DoN-1)*VR+1:DoN*VR)=-Bij*(eye(VR)+(2*beta2+beta2^2)*YWMij)/(3*dy)-Bij*2/(3*dy);
            BM((k-1)*VR+1:k*VR,(DoDoN-1)*VR+1:DoDoN*VR)=Bij*((beta2+beta2^2)/2)*YWMij/(3*dy)+Bij/(6*dy);
            BR((k-1)*VR+1:k*VR,1)=-(Aij*XWhMij)/(3*dx)-(Bij*YWhMij)/(3*dy);
            %****Innner Nodes****%
        else
            % display(sprintf( 'Inner domain %d',k));
            Uij = XO((k-1)*VR+1:k*VR);
            Aij=AA(Uij);
            Bij=BB(Uij);
            Pij=PPR(Uij,Kn);
            BM((k-1)*VR+1:k*VR,(k-1)*VR+1:k*VR)=Pij;
            BM((k-1)*VR+1:k*VR,(LeN-1)*VR+1:LeN*VR)=-Aij/(2*dx);
            BM((k-1)*VR+1:k*VR,(RiN-1)*VR+1:RiN*VR)=Aij/(2*dx);
            BM((k-1)*VR+1:k*VR,(DoN-1)*VR+1:DoN*VR)=-Bij/(2*dy);
            BM((k-1)*VR+1:k*VR,(UpN-1)*VR+1:UpN*VR)=Bij/(2*dy);
            BR((k-1)*VR+1:k*VR,1)=[0;0;0;0;0;0;0;0;0];
        end
    end
    %**** Total Mass Constrain ****%
    %[W]= wightarray(NN,MM)*dx*dy/4;
    for k = (1:NO_Nodes)
        BM( (k-1)*VR + 1, NO_Nodes*VR + 1) = W(k);
        BM(NO_Nodes*VR + 1, (k-1)*VR + 1) = W(k);
    end
    
    BR(NO_Nodes*VR + 1)=1;
    TimeTaken=toc;
    fprintf('Time taken for Construction of matrx: %d \n',TimeTaken);
    fprintf('Solving BM.X=BR');
    tic;
    XN = qmr(BM,BR,tol1,maxit,[],[],XO);%XN = BM\BR;XN = bicg(BM,BR);;XN = linsolve(BM,BR);XN = BM\BR;
    TimeTaken=toc;
    fprintf('BM.X=BR solved');
    fprintf('Time taken for Computation: %d \n',TimeTaken);
    Error = norm((XN-XO),Inf);
    fprintf('Error is: %d \n\n\n',Error);
    XO=XN;
    Done = ((iter>Max_iter)|(Error<0.000001));
end %while
%$$$$$$$$$$$$$$$$$$$$$$$$$$$$$$$$$$$$$$$$$$$$$$$$$$$$$$****************$$$$$$$$$$$$$$$$$$$$$$$$$$$$$$$$$$$$$$$$$$$$$$$$$$$$$$$%
%clear('BM','BR','TWallD','TWallU','TWallL','TWallR');
RHO = zeros(MM,NN);
V1 = zeros(MM,NN);
V2 = zeros(MM,NN);
TEMP = zeros(MM,NN);
Q1 = zeros(MM,NN);
Q2 = zeros(MM,NN);
S11 = zeros(MM,NN);
S12 = zeros(MM,NN);
S22 = zeros(MM,NN);
x= (0+dx:dx:1-dx);
y= (0+dy:dy:1-dy);
[X,Y]=meshgrid(x,y);
for i =(1:NN)
    for j = (1:MM)
        RHO(j,i)=XN(((j - 1)*NN + i - 1)*VR + 1);
        V1(j,i)=XN(((j - 1)*NN + i - 1)*VR + 2);
        V2(j,i)=XN(((j - 1)*NN + i - 1)*VR + 3);
        TEMP(j,i)=XN(((j - 1)*NN + i - 1)*VR + 4);
        Q1(j,i)=XN(((j - 1)*NN + i - 1)*VR + 5);
        Q2(j,i)=XN(((j - 1)*NN + i - 1)*VR + 6);
        S11(j,i)=XN(((j - 1)*NN + i - 1)*VR + 7);
        S12(j,i)=XN(((j - 1)*NN + i - 1)*VR + 8);
        S22(j,i)=XN(((j - 1)*NN + i - 1)*VR + 9);
       
        
    end
end
if(isequal(Max_iter, 0) )
    s1='Linear';
else
    s1='NonLinear';
end
datafilename = strcat('CCR',s1,num2str(NN),'B',num2str(MM),'Kn',num2str(Kn),'vWall',num2str(vWU),'.txt'); % output file name
fprintf('Name of Data file is:**%s**\n  \n',datafilename);
dlmwrite(datafilename, [X;Y;RHO;V1;V2;TEMP;Q1;Q2;S11;S12;S22], 'delimiter', '\t', 'precision', 9)
clear('XO','XN');
end
