# Supplementary material for: Coupled constitutive relations: a second law based higher-order closure for hydrodynamics
Source: Proc Math Phys Eng Sci. 2018 Oct 17;474(2218):20180323. doi: 10.1098/rspa.2018.0323 (PMC6237507; doi:10.1098/rspa.2018.0323)
Supplement: wightarray.m [file rspa20180323supp8.m]

% Input parameters:
% NN: no. of  nodes in x-direction 
% MM: no. of  nodes  in y-direction 
% 
% Output parameters:
% W: weight array for the numerical integration (inorder to inforce the
% total mass constrain), trapizodial integration.

function[w]= wightarray(imax,jmax)
w = 4*ones(imax*jmax,1);
% for j = (3:jmax-2)    
%     for i = (3:imax-2)
%         w((j-1)*imax+i)= 4;
%     end
% end
for j = (3:jmax-2)
     w((j-1)*imax+2)= 2;
     w((j-1)*imax+1)= 8;
     w((j-1)*imax+imax-1)= 2;
     w((j-1)*imax+imax)= 8;
     
end
for i = (3:imax-2)
     w((2-1)*imax+i)= 2;
     w((1-1)*imax+i)= 8;
     w((jmax-1-1)*imax+i)= 2;
     w((jmax-1)*imax+i)= 8;
     
end   
w((1-1)*imax+1)= 16;
w((1-1)*imax+imax)= 16;
w((jmax-1)*imax+1)= 16;
w((jmax-1)*imax+imax)= 16;

w((2-1)*imax+2)= 1;
w((2-1)*imax+imax-1)= 1;
w((jmax-1-1)*imax+2)= 1;
w((jmax-1-1)*imax+imax-1)= 1;
end
