# Supplementary material for: Coupled constitutive relations: a second law based higher-order closure for hydrodynamics
Source: Proc Math Phys Eng Sci. 2018 Oct 17;474(2218):20180323. doi: 10.1098/rspa.2018.0323 (PMC6237507; doi:10.1098/rspa.2018.0323)
Supplement: MeshDatacavity.m [file rspa20180323supp9.m]

% Input parameters:
% NN: no. of  nodes in x-direction 
% MM: no. of  nodes  in y-direction 
% 
% Output parameters:
% dx = cell size in x-direction
% dy = cell size in x-direction
% MeshData: A structure discribing connnectivity in nodes, eg, MeshData.Left(k) gives the node number for node left to the node k 
function[MeshData,dx,dy]= MeshDatacavity(NN,MM)
    dx=1/(NN+1);
    dy=1/(MM+1);
    MeshData = struct('Left',zeros(1,NN*MM),'Right',zeros(1,NN*MM),'Down',zeros(1,NN*MM),'Up',zeros(1,NN*MM));
    for i = (2:NN-1)
        for j = (2:MM-1)
            MeshData.Left((j-1)*NN+i)=(j-1)*NN+i-1;
            MeshData.Right((j-1)*NN+i)=(j-1)*NN+i+1;
            MeshData.Down((j-1)*NN+i)=(j-2)*NN+i;
            MeshData.Up((j-1)*NN+i)=(j)*NN+i;
        end
    end
    for j = (2:MM-1)

        MeshData.Left((j-1)*NN+1)=0;
        MeshData.Right((j-1)*NN+1)=(j-1)*NN+1+1;
        MeshData.Down((j-1)*NN+1)=(j-2)*NN+1;
        MeshData.Up((j-1)*NN+1)=(j)*NN+1;
        
        MeshData.Left((j-1)*NN+NN)=(j-1)*NN+NN-1;
        MeshData.Right((j-1)*NN+NN)=0;
        MeshData.Down((j-1)*NN+NN)=(j-2)*NN+NN;
        MeshData.Up((j-1)*NN+NN)=(j)*NN+NN;
    end
    for i = (2:NN-1)

        MeshData.Left((1-1)*NN+i)=(1-1)*NN+i-1;
        MeshData.Right((1-1)*NN+i)=(1-1)*NN+i+1;
        MeshData.Down((1-1)*NN+i)=0;
        MeshData.Up((1-1)*NN+i)=(1)*NN+i;

        MeshData.Left((MM-1)*NN+i)=(MM-1)*NN+i-1;
        MeshData.Right((MM-1)*NN+i)=(MM-1)*NN+i+1;
        MeshData.Down((MM-1)*NN+i)=(MM-2)*NN+i;
        MeshData.Up((MM-1)*NN+i)=0;

    end
    MeshData.Left((1-1)*NN+1)=0;
    MeshData.Right((1-1)*NN+1)=(1-1)*NN+1+1;
    MeshData.Down((1-1)*NN+1)=0;
    MeshData.Up((1-1)*NN+1)=(1)*NN+1;
    
    MeshData.Left((1-1)*NN+NN)=(1-1)*NN+NN-1;
    MeshData.Right((1-1)*NN+NN)=0;
    MeshData.Down((1-1)*NN+NN)=0;
    MeshData.Up((1-1)*NN+NN)=(1)*NN+NN;
    
    MeshData.Left((MM-1)*NN+1)=0;
    MeshData.Right((MM-1)*NN+1)=(MM-1)*NN+1+1;
    MeshData.Down((MM-1)*NN+1)=(MM-2)*NN+1;
    MeshData.Up((MM-1)*NN+1)=0;

    MeshData.Left((MM-1)*NN+NN)=(MM-1)*NN+NN-1;
    MeshData.Right((MM-1)*NN+NN)=0;
    MeshData.Down((MM-1)*NN+NN)=(MM-2)*NN+NN;
    MeshData.Up((MM-1)*NN+NN)=0;

end
