# Supplementary material for: Coupled constitutive relations: a second law based higher-order closure for hydrodynamics
Source: Proc Math Phys Eng Sci. 2018 Oct 17;474(2218):20180323. doi: 10.1098/rspa.2018.0323 (PMC6237507; doi:10.1098/rspa.2018.0323)
Supplement: plots_shocks.nb [file rspa20180323supp10.nb]

(* Content-type: application/vnd.wolfram.mathematica *)

(*** Wolfram Notebook File ***)
(* http://www.wolfram.com/nb *)

(* CreatedBy='Mathematica 11.1' *)

(*CacheID: 234*)
(* Internal cache information:
NotebookFileLineBreakTest
NotebookFileLineBreakTest
NotebookDataPosition[       158,          7]
NotebookDataLength[    486742,       8818]
NotebookOptionsPosition[    483664,       8739]
NotebookOutlinePosition[    484040,       8755]
CellTagsIndexPosition[    483997,       8752]
WindowFrame->Normal*)

(* Beginning of Notebook Content *)
Notebook[{

Cell[CellGroupData[{
Cell["Plots shocks (Ma = 2, \[Omega]=1)", "Section",
 CellChangeTimes->{{3.7328641655678167`*^9, 3.7328641752529764`*^9}, {
   3.7426647034902906`*^9, 3.7426647073662987`*^9}, {3.744012298816119*^9, 
   3.7440123007990775`*^9}, 3.7440123786443663`*^9, {3.7440125861882534`*^9, 
   3.7440125889548016`*^9}},ExpressionUUID->"039b4bdb-b7fa-4ac4-aaf4-\
297e3c69a1c4"],

Cell[CellGroupData[{

Cell["Plots options", "Subsection",
 CellChangeTimes->{{3.7440123094926043`*^9, 3.7440123213303723`*^9}, {
  3.7440123706620145`*^9, 
  3.7440123756240826`*^9}},ExpressionUUID->"06a4b928-9747-4918-ac22-\
4ef2f98899d7"],

Cell[BoxData[
 RowBox[{"\[IndentingNewLine]", 
  RowBox[{"(*", 
   RowBox[{"Needs", "[", "\"\<PlotLegends`\>\"", "]"}], "*)"}], 
  "\[IndentingNewLine]", "\[IndentingNewLine]", 
  RowBox[{
   RowBox[{
    RowBox[{"SetOptions", "[", 
     RowBox[{"ListPlot", ",", 
      RowBox[{"Frame", "\[Rule]", "True"}], ",", 
      RowBox[{"BaseStyle", "\[Rule]", " ", 
       RowBox[{"{", 
        RowBox[{
         RowBox[{"FontFamily", "->", "\"\<Times\>\""}], ",", 
         RowBox[{"FontSize", "\[Rule]", "18"}]}], "}"}]}], ",", 
      RowBox[{"AspectRatio", "\[Rule]", "0.7"}], ",", 
      RowBox[{"PlotRange", "\[Rule]", "All"}], ",", 
      RowBox[{"Frame", "\[Rule]", " ", "True"}], ",", 
      RowBox[{"FrameStyle", "\[Rule]", 
       RowBox[{"Directive", "[", "Black", "]"}]}], ",", 
      RowBox[{"FrameTicksStyle", "\[Rule]", 
       RowBox[{"Directive", "[", "Black", "]"}]}], ",", 
      RowBox[{"LabelStyle", "\[Rule]", 
       RowBox[{"Directive", "[", "Black", "]"}]}], ",", 
      RowBox[{"Axes", "\[Rule]", " ", "None"}], ",", 
      RowBox[{"RotateLabel", "\[Rule]", " ", "True"}], ",", 
      RowBox[{"ImageSize", "\[Rule]", " ", "450"}]}], "]"}], ";"}], 
   "\[IndentingNewLine]", "\[IndentingNewLine]", 
   RowBox[{
    RowBox[{"SetOptions", "[", 
     RowBox[{"Plot", ",", 
      RowBox[{"Frame", "\[Rule]", "True"}], ",", 
      RowBox[{"RotateLabel", "\[Rule]", "True"}], ",", 
      RowBox[{"BaseStyle", "\[Rule]", " ", 
       RowBox[{"{", 
        RowBox[{
         RowBox[{"FontFamily", "->", "\"\<Times\>\""}], ",", 
         RowBox[{"FontSize", "\[Rule]", "18"}]}], "}"}]}], ",", 
      RowBox[{"AspectRatio", "\[Rule]", "0.7"}], ",", 
      RowBox[{"PlotRange", "\[Rule]", "All"}], ",", 
      RowBox[{"Frame", "\[Rule]", " ", "True"}], ",", 
      RowBox[{"Axes", "\[Rule]", " ", "None"}], ",", 
      RowBox[{"RotateLabel", "\[Rule]", " ", "True"}], ",", 
      RowBox[{"ImageSize", "\[Rule]", " ", "450"}]}], "]"}], ";"}], 
   "\[IndentingNewLine]", "\[IndentingNewLine]", 
   RowBox[{
    RowBox[{"SetOptions", "[", 
     RowBox[{"RegionPlot", ",", 
      RowBox[{"Frame", "\[Rule]", "True"}], ",", 
      RowBox[{"RotateLabel", "\[Rule]", "True"}], ",", 
      RowBox[{"BaseStyle", "\[Rule]", " ", 
       RowBox[{"{", 
        RowBox[{
         RowBox[{"FontFamily", "->", "\"\<Times\>\""}], ",", 
         RowBox[{"FontSize", "\[Rule]", "18"}]}], "}"}]}], ",", 
      RowBox[{"AspectRatio", "\[Rule]", "0.7"}], ",", 
      RowBox[{"PlotRange", "\[Rule]", "All"}], ",", 
      RowBox[{"Frame", "\[Rule]", " ", "True"}], ",", 
      RowBox[{"Axes", "\[Rule]", " ", "None"}], ",", 
      RowBox[{"RotateLabel", "\[Rule]", " ", "True"}], ",", 
      RowBox[{"ImageSize", "\[Rule]", "450"}]}], "]"}], ";"}], 
   "\[IndentingNewLine]", "\[IndentingNewLine]", 
   RowBox[{
    RowBox[{"SetOptions", "[", 
     RowBox[{"ListLogLinearPlot", ",", 
      RowBox[{"Frame", "\[Rule]", "True"}], ",", 
      RowBox[{"RotateLabel", "\[Rule]", "True"}], ",", 
      RowBox[{"BaseStyle", "\[Rule]", " ", 
       RowBox[{"{", 
        RowBox[{
         RowBox[{"FontFamily", "->", "\"\<Times\>\""}], ",", 
         RowBox[{"FontSize", "\[Rule]", "18"}]}], "}"}]}], ",", 
      RowBox[{"AspectRatio", "\[Rule]", "0.7"}], ",", 
      RowBox[{"PlotRange", "\[Rule]", "All"}], ",", 
      RowBox[{"Frame", "\[Rule]", " ", "True"}], ",", 
      RowBox[{"FrameStyle", "\[Rule]", 
       RowBox[{"Directive", "[", "Black", "]"}]}], ",", 
      RowBox[{"FrameTicksStyle", "\[Rule]", 
       RowBox[{"Directive", "[", "Black", "]"}]}], ",", 
      RowBox[{"LabelStyle", "\[Rule]", 
       RowBox[{"Directive", "[", "Black", "]"}]}], ",", 
      RowBox[{"Axes", "\[Rule]", " ", "None"}], ",", 
      RowBox[{"RotateLabel", "\[Rule]", " ", "True"}], ",", 
      RowBox[{"ImageSize", "\[Rule]", " ", "450"}]}], "]"}], ";"}], 
   "\[IndentingNewLine]", "\[IndentingNewLine]", 
   RowBox[{
    RowBox[{"SetOptions", "[", 
     RowBox[{"LogLinearPlot", ",", 
      RowBox[{"Frame", "\[Rule]", "True"}], ",", 
      RowBox[{"RotateLabel", "\[Rule]", "True"}], ",", 
      RowBox[{"BaseStyle", "\[Rule]", " ", 
       RowBox[{"{", 
        RowBox[{
         RowBox[{"FontFamily", "->", "\"\<Times\>\""}], ",", 
         RowBox[{"FontSize", "\[Rule]", "18"}]}], "}"}]}], ",", 
      RowBox[{"AspectRatio", "\[Rule]", "0.7"}], ",", 
      RowBox[{"PlotRange", "\[Rule]", "All"}], ",", 
      RowBox[{"Frame", "\[Rule]", " ", "True"}], ",", 
      RowBox[{"Axes", "\[Rule]", " ", "None"}], ",", 
      RowBox[{"RotateLabel", "\[Rule]", " ", "True"}], ",", 
      RowBox[{"ImageSize", "\[Rule]", " ", "450"}]}], "]"}], ";"}], 
   "\[IndentingNewLine]", 
   RowBox[{
    RowBox[{"diamond", "=", 
     RowBox[{"Graphics", "[", 
      RowBox[{"{", 
       RowBox[{
        RowBox[{"EdgeForm", "[", 
         RowBox[{"Thickness", "[", "0.2", "]"}], "]"}], ",", "White", ",", 
        RowBox[{"Polygon", "[", 
         RowBox[{"{", 
          RowBox[{
           RowBox[{"{", 
            RowBox[{
             RowBox[{"-", "1"}], ",", "0"}], "}"}], ",", 
           RowBox[{"{", 
            RowBox[{"0", ",", "1"}], "}"}], ",", 
           RowBox[{"{", 
            RowBox[{"1", ",", "0"}], "}"}], ",", 
           RowBox[{"{", 
            RowBox[{"0", ",", 
             RowBox[{"-", "1"}]}], "}"}]}], "}"}], "]"}]}], "}"}], "]"}]}], 
    ";"}], "\[IndentingNewLine]", 
   RowBox[{
    RowBox[{"triangle", "=", 
     RowBox[{"Graphics", "[", 
      RowBox[{"{", 
       RowBox[{
        RowBox[{"EdgeForm", "[", 
         RowBox[{"Thickness", "[", "0.2", "]"}], "]"}], ",", "Black", ",", 
        RowBox[{"Polygon", "[", 
         RowBox[{"{", 
          RowBox[{
           RowBox[{"{", 
            RowBox[{"0", ",", 
             FractionBox["1", "2"]}], "}"}], ",", 
           RowBox[{"{", 
            RowBox[{
             RowBox[{"-", 
              SqrtBox[
               FractionBox["1", "4"]]}], ",", 
             RowBox[{"-", 
              SqrtBox[
               FractionBox["1", "4"]]}]}], "}"}], ",", 
           RowBox[{"{", 
            RowBox[{
             SqrtBox[
              FractionBox["1", "4"]], ",", 
             RowBox[{"-", 
              SqrtBox[
               FractionBox["1", "4"]]}]}], "}"}]}], "}"}], "]"}]}], "}"}], 
      "]"}]}], ";"}], "\[IndentingNewLine]", 
   RowBox[{
    RowBox[{"cube", "=", 
     RowBox[{"Graphics", "[", 
      RowBox[{"{", 
       RowBox[{
        RowBox[{"EdgeForm", "[", 
         RowBox[{"Thickness", "[", "0.2", "]"}], "]"}], ",", "White", ",", 
        RowBox[{"Polygon", "[", 
         RowBox[{"{", 
          RowBox[{
           RowBox[{"{", 
            RowBox[{
             FractionBox["1", "2"], ",", 
             FractionBox["1", "2"]}], "}"}], ",", 
           RowBox[{"{", 
            RowBox[{
             RowBox[{"-", 
              FractionBox["1", "2"]}], ",", 
             FractionBox["1", "2"]}], "}"}], ",", 
           RowBox[{"{", 
            RowBox[{
             RowBox[{"-", 
              FractionBox["1", "2"]}], ",", 
             RowBox[{"-", 
              FractionBox["1", "2"]}]}], "}"}], ",", 
           RowBox[{"{", 
            RowBox[{
             FractionBox["1", "2"], ",", 
             RowBox[{"-", 
              FractionBox["1", "2"]}]}], "}"}]}], "}"}], "]"}]}], "}"}], 
      "]"}]}], ";"}], "\[IndentingNewLine]", 
   RowBox[{
    RowBox[{"circle", "=", 
     RowBox[{"Graphics", "[", 
      RowBox[{"{", 
       RowBox[{
        RowBox[{"Thickness", "[", "0.2", "]"}], ",", "Black", ",", 
        RowBox[{"Circle", "[", "]"}]}], "}"}], "]"}]}], ";"}], 
   "\[IndentingNewLine]", 
   RowBox[{
    RowBox[{"markersize", "=", "0.045"}], ";"}], "\[IndentingNewLine]", 
   RowBox[{
    RowBox[{"line", " ", "=", " ", 
     RowBox[{"Line", "[", 
      RowBox[{"{", 
       RowBox[{
        RowBox[{"{", 
         RowBox[{"12", ",", "0"}], "}"}], ",", 
        RowBox[{"{", 
         RowBox[{"0", ",", "0"}], "}"}]}], "}"}], "]"}]}], ";"}]}]}]], "Input",
 CellChangeTimes->{{3.7328642129554996`*^9, 3.732864213700803*^9}, {
   3.733053564382547*^9, 3.7330536536786823`*^9}, 3.733225817389421*^9, 
   3.733226976768141*^9},ExpressionUUID->"c64e562b-0344-4bfd-9ccc-\
2c8b5191882c"],

Cell[BoxData[{
 RowBox[{
  RowBox[{
   RowBox[{"rectangle", "[", "legend_", "]"}], ":=", 
   RowBox[{"Graphics", "[", 
    RowBox[{
     RowBox[{"{", 
      RowBox[{
       RowBox[{"{", 
        RowBox[{"Transparent", ",", 
         RowBox[{"(*", 
          RowBox[{"White", ",", 
           RowBox[{"EdgeForm", "[", "Black", "]"}], ","}], "*)"}], 
         RowBox[{"Rectangle", "[", 
          RowBox[{
           RowBox[{"{", 
            RowBox[{"0", ",", "0"}], "}"}], ",", 
           RowBox[{"{", 
            RowBox[{"1", ",", "1"}], "}"}]}], "]"}]}], "}"}], ",", 
       RowBox[{"Inset", "[", 
        RowBox[{"legend", ",", 
         RowBox[{"{", 
          RowBox[{"0.5", ",", "0.5"}], "}"}], ",", "Center"}], "]"}]}], "}"}],
      ",", 
     RowBox[{"ImageSize", "\[Rule]", "65"}]}], "]"}]}], "\[IndentingNewLine]",
   "\[IndentingNewLine]"}], "\[IndentingNewLine]", 
 RowBox[{
  RowBox[{
   RowBox[{"legendpos", "[", 
    RowBox[{"{", 
     RowBox[{"xpos_", ",", "ypos_"}], "}"}], "]"}], ":=", 
   RowBox[{"Placed", "[", 
    RowBox[{
     RowBox[{"SwatchLegend", "[", 
      RowBox[{
       RowBox[{"{", 
        RowBox[{
         RowBox[{"Style", "[", 
          RowBox[{"\"\<CCR system\>\"", ",", 
           RowBox[{"FontSize", "\[Rule]", "12"}], ",", 
           RowBox[{"FontFamily", "\[Rule]", "\"\<Century Schoolbook\>\""}]}], 
          "]"}], ",", 
         RowBox[{"Style", "[", 
          RowBox[{"\"\<NSF\>\"", ",", 
           RowBox[{"FontSize", "\[Rule]", "12"}], ",", 
           RowBox[{"FontFamily", "\[Rule]", "\"\<Century Schoolbook\>\""}]}], 
          "]"}], ",", 
         RowBox[{"Style", "[", 
          RowBox[{"\"\<Burnett\>\"", ",", 
           RowBox[{"FontSize", "\[Rule]", "12"}], ",", 
           RowBox[{"FontFamily", "\[Rule]", "\"\<Century Schoolbook\>\""}]}], 
          "]"}]}], "}"}], 
       RowBox[{"(*", 
        RowBox[{",", 
         RowBox[{"Spacings", "\[Rule]", "2"}]}], "*)"}], ",", 
       RowBox[{"LegendLayout", "\[Rule]", "\"\<Column\>\""}], ",", 
       RowBox[{"LegendFunction", "\[Rule]", "rectangle"}]}], "]"}], ",", 
     RowBox[{"{", 
      RowBox[{"xpos", ",", "ypos"}], "}"}]}], "]"}]}], 
  "\[IndentingNewLine]"}], "\[IndentingNewLine]"}], "Input",
 CellChangeTimes->{{3.620551436084181*^9, 3.6205514387003193`*^9}, {
   3.620551475085082*^9, 3.620551488113141*^9}, {3.6205534205899982`*^9, 
   3.620553427423414*^9}, {3.620553551393446*^9, 3.620553607266366*^9}, 
   3.6205536438976183`*^9, {3.620556208996372*^9, 3.620556213356395*^9}, 
   3.620985638838936*^9, {3.6326775318674793`*^9, 3.632677533142288*^9}, {
   3.633372653607087*^9, 3.633372662104467*^9}, 3.633432602935107*^9, {
   3.6337137975168867`*^9, 3.6337138266168633`*^9}, {3.633713877092362*^9, 
   3.6337138816205*^9}, {3.633714495528892*^9, 3.6337145007685213`*^9}, {
   3.637470268524135*^9, 3.6374702751067057`*^9}, {3.637493253413587*^9, 
   3.637493285620491*^9}, {3.637574540033939*^9, 3.6375746179058723`*^9}, {
   3.6375746560013647`*^9, 3.637574656265216*^9}, {3.637575246847816*^9, 
   3.63757528730385*^9}, {3.637577233915601*^9, 3.637577235452832*^9}, 
   3.637577503766575*^9, {3.637578056660632*^9, 3.637578071188287*^9}, {
   3.637578303288522*^9, 3.6375783095523367`*^9}, {3.6375783635996037`*^9, 
   3.637578369302442*^9}, 3.637578427830688*^9, {3.637579785488908*^9, 
   3.637579789610279*^9}, {3.637605827893632*^9, 3.637605864205391*^9}, {
   3.637606745078994*^9, 3.63760676878319*^9}, {3.6376068109625807`*^9, 
   3.6376068473683243`*^9}, {3.637607244629184*^9, 3.637607250676469*^9}, {
   3.637607442728948*^9, 3.637607444417336*^9}, {3.637608622949727*^9, 
   3.637608658130699*^9}, {3.637654024391644*^9, 3.6376540325265207`*^9}, {
   3.637654069756859*^9, 3.637654077814604*^9}, {3.637671331566093*^9, 
   3.6376713599532127`*^9}, {3.637672073573269*^9, 3.637672078548573*^9}, {
   3.6376721377004833`*^9, 3.637672165341617*^9}, {3.637672367638797*^9, 
   3.637672371542749*^9}, {3.6376724149994373`*^9, 3.6376724162697763`*^9}, {
   3.637672454550507*^9, 3.637672470742977*^9}, {3.63767253572453*^9, 
   3.637672555444729*^9}, {3.637675357715075*^9, 3.637675358778411*^9}, {
   3.63778305221069*^9, 3.637783061565928*^9}, 3.6377845443829107`*^9, {
   3.637784611041849*^9, 3.6377846127367783`*^9}, {3.637784656842577*^9, 
   3.637784698247834*^9}, {3.6377859320616617`*^9, 3.637785935179804*^9}, 
   3.637786154048276*^9, {3.63783758615366*^9, 3.6378375958242493`*^9}, 
   3.637838572203661*^9, 3.637839397470912*^9, {3.6378394755257397`*^9, 
   3.637839582812134*^9}, 3.637839665042244*^9, {3.637840575633057*^9, 
   3.637840596087452*^9}, {3.6378487937538347`*^9, 3.637848813948247*^9}, {
   3.637918812444385*^9, 3.637918818688306*^9}, {3.638016229799274*^9, 
   3.638016234841403*^9}, {3.638016390203841*^9, 3.638016415402297*^9}, {
   3.6380165095612297`*^9, 3.638016572460807*^9}, {3.6489929705196457`*^9, 
   3.648992977126163*^9}, {3.7330456250122633`*^9, 3.733045625577077*^9}, {
   3.733045672715096*^9, 3.733045743784691*^9}, {3.7330457793610277`*^9, 
   3.733045780643594*^9}, 3.733046305331595*^9, {3.7330464100024557`*^9, 
   3.733046414888013*^9}, {3.733046453956418*^9, 3.733046462031081*^9}, {
   3.735465612154127*^9, 3.735465614793507*^9}, {3.735465690763381*^9, 
   3.7354657158575497`*^9}},ExpressionUUID->"39b022b9-bf53-4e3d-85b7-\
d91153f01f61"]
}, Closed]],

Cell[CellGroupData[{

Cell["Data import", "Subsection",
 CellChangeTimes->{{3.7440123286116543`*^9, 3.744012356904497*^9}, 
   3.744012499048334*^9},ExpressionUUID->"20edf5b6-e8c7-4c28-a1b1-\
322ea87dd592"],

Cell[BoxData[{
 RowBox[{
  RowBox[{
   RowBox[{
   "SetDirectory", "[", 
    "\"\<C:\\\\Users\\\\aniru\\\\Documents\\\\Shock Structure\\\\PRSAL\>\"", 
    "]"}], ";"}], " ", 
  RowBox[{"(*", 
   RowBox[{"change", " ", "the", " ", "directory"}], "*)"}], "\n"}], "\n", 
 RowBox[{
  RowBox[{
   RowBox[{"DSMCData2", "=", 
    RowBox[{"ReadList", "[", 
     RowBox[{"\"\<DSMC_Mach2p0_s1p0.dat\>\"", ",", "Number", ",", 
      RowBox[{"RecordLists", "\[Rule]", "True"}]}], "]"}]}], ";"}], 
  RowBox[{"(*", 
   RowBox[{"DSMC", " ", "data"}], " ", "*)"}], 
  "\[IndentingNewLine]"}], "\[IndentingNewLine]", 
 RowBox[{
  RowBox[{
   RowBox[{"NSFData2", "=", 
    RowBox[{"ReadList", "[", 
     RowBox[{"\"\<NSFx1DShockKn1.dat\>\"", ",", "Number", ",", 
      RowBox[{"RecordLists", "\[Rule]", "True"}]}], "]"}]}], ";"}], " ", 
  RowBox[{"(*", 
   RowBox[{"NSF", " ", "solution"}], "*)"}], "\n"}], "\[IndentingNewLine]", 
 RowBox[{
  RowBox[{
   RowBox[{"CCRData2", "=", 
    RowBox[{"ReadList", "[", 
     RowBox[{"\"\<CCRx1DShockKn1.dat\>\"", ",", "Number", ",", 
      RowBox[{"RecordLists", "\[Rule]", "True"}]}], "]"}]}], ";"}], "  ", 
  RowBox[{"(*", 
   RowBox[{"CCR", " ", "solution"}], "*)"}], "\n"}], "\[IndentingNewLine]", 
 RowBox[{
  RowBox[{
   RowBox[{"GradData2", "=", 
    RowBox[{"ReadList", "[", 
     RowBox[{"\"\<Grad1DShockKn1.dat\>\"", ",", "Number", ",", 
      RowBox[{"RecordLists", "\[Rule]", "True"}]}], "]"}]}], ";"}], " ", 
  RowBox[{"(*", 
   RowBox[{"Grad", " ", "13", " ", "solution"}], 
   "*)"}]}], "\[IndentingNewLine]", 
 RowBox[{
  RowBox[{
   RowBox[{"M0", " ", "=", " ", "2"}], ";"}], " ", 
  RowBox[{"(*", 
   RowBox[{"Mach", " ", "number"}], "*)"}]}], "\[IndentingNewLine]", 
 RowBox[{
  RowBox[{
   RowBox[{"\[Rho]L", " ", "=", " ", "1"}], ";"}], " ", 
  RowBox[{"(*", 
   RowBox[{
    RowBox[{"dimensionless", " ", "up"}], "-", 
    RowBox[{"stream", " ", "density"}]}], "*)"}]}], "\[IndentingNewLine]", 
 RowBox[{
  RowBox[{
   RowBox[{"\[Rho]R", " ", "=", " ", 
    FractionBox[
     RowBox[{"4", " ", 
      SuperscriptBox["M0", "2"]}], 
     RowBox[{"3", "+", 
      SuperscriptBox["M0", "2"]}]]}], ";"}], " ", 
  RowBox[{"(*", 
   RowBox[{
    RowBox[{"dimensionless", " ", "down"}], "-", 
    RowBox[{"stream", " ", "density"}]}], "*)"}]}], "\[IndentingNewLine]", 
 RowBox[{
  RowBox[{
   RowBox[{"\[Rho]avg", " ", "=", " ", 
    RowBox[{
     FractionBox[
      RowBox[{"\[Rho]L", "+", "\[Rho]R"}], "2"], "//", "N"}]}], ";"}], 
  RowBox[{"(*", 
   RowBox[{"average", " ", "density"}], "*)"}]}], "\[IndentingNewLine]", 
 RowBox[{
  RowBox[{
   RowBox[{"\[Rho]0DSMC", " ", "=", " ", 
    RowBox[{
     FractionBox["1", "5"], 
     RowBox[{"Sum", "[", 
      RowBox[{
       RowBox[{"DSMCData2", "[", 
        RowBox[{"[", 
         RowBox[{"i", ",", "3"}], "]"}], "]"}], ",", 
       RowBox[{"{", 
        RowBox[{"i", ",", "1", ",", "5"}], "}"}]}], "]"}]}]}], ";"}], " ", 
  RowBox[{"(*", 
   RowBox[{
    RowBox[{"up", "-", 
     RowBox[{
     "stream", " ", "density", " ", "in", " ", "DSMC", " ", 
      "calculations"}]}], ";", " ", 
    RowBox[{"with", " ", "dimensions"}]}], "*)"}]}]}], "Input",
 CellChangeTimes->{{3.742708746573186*^9, 3.7427087669648237`*^9}, {
   3.742715051985157*^9, 3.742715144699267*^9}, 3.742715325514801*^9, {
   3.742730504808854*^9, 3.7427305056346736`*^9}, {3.744012479073063*^9, 
   3.744012495522628*^9}, {3.7440125438384323`*^9, 3.7440126832556987`*^9}, {
   3.7440127155396433`*^9, 3.744012773727206*^9}, {3.7440138474655313`*^9, 
   3.7440139083806458`*^9}},ExpressionUUID->"23c825d0-496a-41ef-a258-\
1367e03621b4"],

Cell[BoxData[
 RowBox[{
  RowBox[{"\[Theta]0DSMC", " ", "=", " ", 
   RowBox[{
    FractionBox["1", "5"], 
    RowBox[{"Sum", "[", 
     RowBox[{
      RowBox[{"DSMCData2", "[", 
       RowBox[{"[", 
        RowBox[{"i", ",", "4"}], "]"}], "]"}], ",", 
      RowBox[{"{", 
       RowBox[{"i", ",", "1", ",", "5"}], "}"}]}], "]"}]}]}], ";", " ", 
  RowBox[{"(*", 
   RowBox[{
    RowBox[{"up", "-", 
     RowBox[{
     "stream", " ", "temperature", " ", "in", " ", "DSMC", " ", 
      "calculations"}]}], ";", " ", 
    RowBox[{"with", " ", "dimensions"}]}], "*)"}]}]], "Input",
 CellChangeTimes->{{3.742730511544648*^9, 3.7427305119692826`*^9}, {
   3.7427305676308746`*^9, 3.7427305831507745`*^9}, 3.742730638320151*^9, {
   3.744012783711632*^9, 
   3.7440127933973427`*^9}},ExpressionUUID->"1626df58-a091-435a-92b5-\
e224ded3a50c"],

Cell[CellGroupData[{

Cell[BoxData[
 RowBox[{"\[Theta]R", " ", "=", " ", 
  RowBox[{
   FractionBox[
    RowBox[{
     RowBox[{"(", 
      RowBox[{"3", "+", 
       SuperscriptBox["M0", "2"]}], ")"}], " ", 
     RowBox[{"(", 
      RowBox[{
       RowBox[{"-", "1"}], "+", 
       RowBox[{"5", " ", 
        SuperscriptBox["M0", "2"]}]}], ")"}]}], 
    RowBox[{"16", " ", 
     SuperscriptBox["M0", "2"]}]], "//", "N", 
   RowBox[{"(*", 
    RowBox[{
     RowBox[{"dimensionless", " ", "down"}], "-", 
     RowBox[{"stream", " ", "temperature"}]}], "*)"}]}]}]], "Input",
 CellChangeTimes->{{3.742652573181631*^9, 3.742652599576932*^9}, {
  3.7440128089140644`*^9, 
  3.7440128184485397`*^9}},ExpressionUUID->"fcbd6dc9-8a8a-4e73-b263-\
d460ea35fb97"],

Cell[BoxData["2.078125`"], "Output",
 CellChangeTimes->{{3.74265259738925*^9, 3.7426526004048567`*^9}, 
   3.742664786109977*^9, 3.7426648205361395`*^9, {3.7426648761203766`*^9, 
   3.742664902256624*^9}, 3.7426649731935883`*^9, 3.742667001811802*^9, 
   3.7427087697355776`*^9, 3.74271478085668*^9, 3.742738579780746*^9, 
   3.742739151462685*^9, 3.7440122753594656`*^9, 3.7440125176778116`*^9, 
   3.7440139139782786`*^9},ExpressionUUID->"6d348f39-cfca-411a-8c85-\
0379c9b803f6"]
}, Open  ]],

Cell[CellGroupData[{

Cell[BoxData[
 RowBox[{"\[IndentingNewLine]", 
  RowBox[{
   RowBox[{
    RowBox[{"funnsf2", " ", "=", 
     RowBox[{"Interpolation", "[", 
      RowBox[{"Transpose", "[", 
       RowBox[{"{", 
        RowBox[{
         RowBox[{"NSFData2", "[", 
          RowBox[{"[", 
           RowBox[{"1", ",", "All"}], "]"}], "]"}], ",", 
         RowBox[{"NSFData2", "[", 
          RowBox[{"[", 
           RowBox[{"2", ",", "All"}], "]"}], "]"}]}], "}"}], "]"}], "]"}]}], 
    ";"}], "\[IndentingNewLine]", 
   RowBox[{"x0nsf2", "=", " ", 
    RowBox[{"x", "/.", 
     RowBox[{
      RowBox[{"FindRoot", "[", 
       RowBox[{
        RowBox[{
         RowBox[{
          RowBox[{"funnsf2", "[", "x", "]"}], "-", "\[Rho]avg"}], "\[Equal]", 
         "0"}], ",", 
        RowBox[{"{", 
         RowBox[{"x", ",", "0"}], "}"}]}], "]"}], "[", 
      RowBox[{"[", "1", "]"}], "]"}]}]}], "\[IndentingNewLine]", 
   "\[IndentingNewLine]", 
   RowBox[{
    RowBox[{"funccr2", " ", "=", 
     RowBox[{"Interpolation", "[", 
      RowBox[{"Transpose", "[", 
       RowBox[{"{", 
        RowBox[{
         RowBox[{"CCRData2", "[", 
          RowBox[{"[", 
           RowBox[{"1", ",", "All"}], "]"}], "]"}], ",", 
         RowBox[{"CCRData2", "[", 
          RowBox[{"[", 
           RowBox[{"2", ",", "All"}], "]"}], "]"}]}], "}"}], "]"}], "]"}]}], 
    ";"}], "\[IndentingNewLine]", 
   RowBox[{"x0ccr2", "=", " ", 
    RowBox[{"x", "/.", 
     RowBox[{
      RowBox[{"FindRoot", "[", 
       RowBox[{
        RowBox[{
         RowBox[{
          RowBox[{"funccr2", "[", "x", "]"}], "-", "\[Rho]avg"}], "\[Equal]", 
         "0"}], ",", 
        RowBox[{"{", 
         RowBox[{"x", ",", "0"}], "}"}]}], "]"}], "[", 
      RowBox[{"[", "1", "]"}], "]"}]}]}], "\[IndentingNewLine]", 
   "\[IndentingNewLine]", 
   RowBox[{
    RowBox[{"fungrad2", " ", "=", 
     RowBox[{"Interpolation", "[", 
      RowBox[{"Transpose", "[", 
       RowBox[{"{", 
        RowBox[{
         RowBox[{"GradData2", "[", 
          RowBox[{"[", 
           RowBox[{"1", ",", "All"}], "]"}], "]"}], ",", 
         RowBox[{"GradData2", "[", 
          RowBox[{"[", 
           RowBox[{"2", ",", "All"}], "]"}], "]"}]}], "}"}], "]"}], "]"}]}], 
    ";"}], "\[IndentingNewLine]", 
   RowBox[{"x0grad2", "=", " ", 
    RowBox[{"x", "/.", 
     RowBox[{
      RowBox[{"FindRoot", "[", 
       RowBox[{
        RowBox[{
         RowBox[{
          RowBox[{"fungrad2", "[", "x", "]"}], "-", "\[Rho]avg"}], "\[Equal]",
          "0"}], ",", 
        RowBox[{"{", 
         RowBox[{"x", ",", "0"}], "}"}]}], "]"}], "[", 
      RowBox[{"[", "1", "]"}], "]"}]}]}], "\[IndentingNewLine]", 
   "\[IndentingNewLine]"}]}]], "Input",
 CellChangeTimes->{{3.742651781014299*^9, 3.74265187792815*^9}, {
  3.742664866935416*^9, 3.742664917032071*^9}, {3.7427153715549793`*^9, 
  3.742715553971427*^9}, {3.7440124504345684`*^9, 
  3.744012461345378*^9}},ExpressionUUID->"5494cb73-4d12-4ce0-88d1-\
ba61714fe22a"],

Cell[BoxData["2.481929491949221`"], "Output",
 CellChangeTimes->{
  3.742651879935527*^9, 3.742663399000331*^9, 3.74266478615366*^9, 
   3.742664820578306*^9, {3.742664876352877*^9, 3.742664902309492*^9}, 
   3.7426649732348967`*^9, 3.7426670018430505`*^9, 3.7427087765706153`*^9, 
   3.7427147808893538`*^9, {3.742715414775708*^9, 3.742715439378202*^9}, 
   3.7427154863168907`*^9, 3.742715554968609*^9, 3.7427385798276124`*^9, 
   3.7427391514938936`*^9, 3.744012275545178*^9, 3.744012517743397*^9, 
   3.7440139140594745`*^9},ExpressionUUID->"6d7e3683-e685-4886-8e17-\
94b89e765eb0"],

Cell[BoxData["0.5403705222330951`"], "Output",
 CellChangeTimes->{
  3.742651879935527*^9, 3.742663399000331*^9, 3.74266478615366*^9, 
   3.742664820578306*^9, {3.742664876352877*^9, 3.742664902309492*^9}, 
   3.7426649732348967`*^9, 3.7426670018430505`*^9, 3.7427087765706153`*^9, 
   3.7427147808893538`*^9, {3.742715414775708*^9, 3.742715439378202*^9}, 
   3.7427154863168907`*^9, 3.742715554968609*^9, 3.7427385798276124`*^9, 
   3.7427391514938936`*^9, 3.744012275545178*^9, 3.744012517743397*^9, 
   3.744013914070219*^9},ExpressionUUID->"46ce93b0-123b-4637-95ab-\
5c6fc809f23e"],

Cell[BoxData["2.8842724433415494`"], "Output",
 CellChangeTimes->{
  3.742651879935527*^9, 3.742663399000331*^9, 3.74266478615366*^9, 
   3.742664820578306*^9, {3.742664876352877*^9, 3.742664902309492*^9}, 
   3.7426649732348967`*^9, 3.7426670018430505`*^9, 3.7427087765706153`*^9, 
   3.7427147808893538`*^9, {3.742715414775708*^9, 3.742715439378202*^9}, 
   3.7427154863168907`*^9, 3.742715554968609*^9, 3.7427385798276124`*^9, 
   3.7427391514938936`*^9, 3.744012275545178*^9, 3.744012517743397*^9, 
   3.7440139141043224`*^9},ExpressionUUID->"a601a76d-379a-4d75-ba93-\
02e9b2350de1"]
}, Open  ]]
}, Open  ]],

Cell[CellGroupData[{

Cell["Figures", "Subsection",
 CellChangeTimes->{{3.7440128948177156`*^9, 
  3.7440129064599285`*^9}},ExpressionUUID->"436f71ae-2eff-4c83-90eb-\
6128b09282a8"],

Cell[BoxData[
 RowBox[{"Needs", "[", "\"\<PlotLegends`\>\"", "]"}]], "Input",ExpressionUUID->"93c811fa-5984-442b-b553-62a8a628c5cb"],

Cell[BoxData[
 RowBox[{
  RowBox[{"legend", " ", "=", " ", 
   RowBox[{"Legend", "[", 
    RowBox[{
     RowBox[{"{", 
      RowBox[{
       RowBox[{"{", 
        RowBox[{
         RowBox[{"Graphics", "[", " ", 
          RowBox[{"{", 
           RowBox[{"Blue", ",", "Thick", ",", "line"}], "}"}], "]"}], ",", 
         RowBox[{"Text", "[", 
          RowBox[{"Style", "[", 
           RowBox[{"\"\<CCR\>\"", ",", "Plain", ",", "14"}], "]"}], "]"}]}], 
        "}"}], ",", 
       RowBox[{"{", 
        RowBox[{
         RowBox[{"Graphics", "[", 
          RowBox[{"{", 
           RowBox[{"Red", ",", "Thick", ",", "Dashed", ",", "line"}], "}"}], 
          "]"}], ",", 
         RowBox[{"Text", "[", 
          RowBox[{"Style", "[", 
           RowBox[{"\"\<NSF \>\"", ",", "Plain", ",", "14"}], "]"}], "]"}]}], 
        "}"}], ",", 
       RowBox[{"{", 
        RowBox[{
         RowBox[{"Graphics", "[", " ", 
          RowBox[{"{", 
           RowBox[{
            RowBox[{"Darker", "[", "Green", "]"}], ",", "Thick", ",", 
            "line"}], "}"}], "]"}], ",", 
         RowBox[{"Text", "[", 
          RowBox[{"Style", "[", 
           RowBox[{"\"\<Grad 13\>\"", ",", "Plain", ",", "14"}], "]"}], 
          "]"}]}], "}"}], ",", 
       RowBox[{"{", 
        RowBox[{"diamond", ",", 
         RowBox[{"Text", "[", 
          RowBox[{"Style", "[", 
           RowBox[{"\"\<BE\>\"", ",", "Plain", ",", "14"}], "]"}], "]"}]}], 
        "}"}]}], "}"}], ",", " ", 
     RowBox[{"LegendShadow", "\[Rule]", "None"}], ",", 
     RowBox[{"LegendSize", "\[Rule]", " ", 
      RowBox[{"{", 
       RowBox[{"1", ",", "0.5"}], "}"}]}], ",", 
     RowBox[{"LegendBackground", "\[Rule]", "White"}], ",", 
     RowBox[{"LegendBorder", "\[Rule]", " ", "White"}]}], "]"}]}], 
  ";"}]], "Input",
 CellChangeTimes->{{3.7427297708967323`*^9, 3.7427297982255673`*^9}, {
  3.742729911305127*^9, 3.742729938020714*^9}, {3.742730018920549*^9, 
  3.742730019875202*^9}},ExpressionUUID->"006042ae-1f31-4357-a3fe-\
2ebe5488f6cd"],

Cell[CellGroupData[{

Cell[BoxData[{
 RowBox[{"Show", "[", 
  RowBox[{
   RowBox[{"{", 
    RowBox[{
     RowBox[{"ListPlot", "[", 
      RowBox[{
       RowBox[{"{", 
        RowBox[{"Transpose", "[", 
         RowBox[{"{", 
          RowBox[{
           FractionBox[
            RowBox[{"DSMCData2", "[", 
             RowBox[{"[", 
              RowBox[{"All", ",", "2"}], "]"}], "]"}], "0.0014"], ",", 
           FractionBox[
            RowBox[{"DSMCData2", "[", 
             RowBox[{"[", 
              RowBox[{"All", ",", "3"}], "]"}], "]"}], "\[Rho]0DSMC"]}], 
          "}"}], "]"}], "}"}], ",", 
       RowBox[{"PlotMarkers", "\[Rule]", 
        RowBox[{"{", 
         RowBox[{"diamond", ",", "0.025"}], "}"}]}], ",", 
       RowBox[{"Frame", "\[Rule]", "True"}]}], "]"}], ",", 
     RowBox[{"ListPlot", "[", 
      RowBox[{
       RowBox[{"Transpose", "[", 
        RowBox[{"{", 
         RowBox[{
          RowBox[{"(", 
           RowBox[{
            RowBox[{"GradData2", "[", 
             RowBox[{"[", 
              RowBox[{"1", ",", "All"}], "]"}], "]"}], "-", "x0grad2"}], 
           ")"}], ",", 
          RowBox[{"GradData2", "[", 
           RowBox[{"[", 
            RowBox[{"2", ",", "All"}], "]"}], "]"}]}], "}"}], "]"}], ",", 
       RowBox[{"Joined", "\[Rule]", "True"}], ",", 
       RowBox[{"Frame", "\[Rule]", "True"}], ",", 
       RowBox[{"PlotStyle", "\[Rule]", 
        RowBox[{"{", 
         RowBox[{
          RowBox[{"Darker", "[", "Green", "]"}], ",", "Thick"}], "}"}]}]}], 
      "]"}], ",", 
     RowBox[{"ListPlot", "[", 
      RowBox[{
       RowBox[{"Transpose", "[", 
        RowBox[{"{", 
         RowBox[{
          RowBox[{"(", 
           RowBox[{
            RowBox[{"CCRData2", "[", 
             RowBox[{"[", 
              RowBox[{"1", ",", "All"}], "]"}], "]"}], "-", "x0ccr2"}], ")"}],
           ",", 
          RowBox[{"CCRData2", "[", 
           RowBox[{"[", 
            RowBox[{"2", ",", "All"}], "]"}], "]"}]}], "}"}], "]"}], ",", 
       RowBox[{"Joined", "\[Rule]", "True"}], ",", 
       RowBox[{"Frame", "\[Rule]", "True"}], ",", 
       RowBox[{"PlotStyle", "\[Rule]", 
        RowBox[{"{", 
         RowBox[{"Blue", ",", "Thick"}], "}"}]}]}], "]"}], ",", 
     RowBox[{"ListPlot", "[", 
      RowBox[{
       RowBox[{"Transpose", "[", 
        RowBox[{"{", 
         RowBox[{
          RowBox[{"(", 
           RowBox[{
            RowBox[{"NSFData2", "[", 
             RowBox[{"[", 
              RowBox[{"1", ",", "All"}], "]"}], "]"}], "-", "x0nsf2"}], ")"}],
           ",", 
          RowBox[{"NSFData2", "[", 
           RowBox[{"[", 
            RowBox[{"2", ",", "All"}], "]"}], "]"}]}], "}"}], "]"}], ",", 
       RowBox[{"Joined", "\[Rule]", "True"}], ",", 
       RowBox[{"Frame", "\[Rule]", "True"}], ",", 
       RowBox[{"PlotStyle", "\[Rule]", 
        RowBox[{"{", 
         RowBox[{"Red", ",", "Thick", ",", "Dashed"}], "}"}]}]}], "]"}]}], 
    "}"}], ",", 
   RowBox[{"PlotRange", "\[Rule]", " ", 
    RowBox[{"{", 
     RowBox[{
      RowBox[{"{", 
       RowBox[{
        RowBox[{"-", "10"}], ",", "10"}], "}"}], ",", "All"}], "}"}]}], ",", 
   RowBox[{"Epilog", "\[Rule]", 
    RowBox[{"{", 
     RowBox[{
      RowBox[{"Style", "[", 
       RowBox[{
        RowBox[{"Inset", "[", 
         RowBox[{
          RowBox[{"Graphics", "[", "legend", "]"}], ",", 
          RowBox[{"{", 
           RowBox[{
            RowBox[{"-", "5.5"}], ",", "2.1"}], "}"}]}], "]"}], ",", 
        RowBox[{"FontWeight", "\[Rule]", "Normal"}]}], "]"}], ",", 
      RowBox[{"Style", "[", 
       RowBox[{"Inset", "[", 
        RowBox[{
         RowBox[{"Style", "[", 
          RowBox[{"\"\<(a)\>\"", ",", "25", ",", "Black"}], "]"}], ",", 
         RowBox[{"{", 
          RowBox[{"9", ",", "1.07"}], "}"}]}], "]"}], "]"}]}], "}"}]}], ",", 
   RowBox[{"FrameLabel", "\[Rule]", 
    RowBox[{"{", 
     RowBox[{
     "\"\<\[Xi]/\!\(\*SubscriptBox[\(\[Lambda]\), \(0\)]\)\>\"", ",", " ", 
      "\"\<density\>\""}], "}"}]}]}], "]"}], "\[IndentingNewLine]", 
 RowBox[{"Export", "[", 
  RowBox[{"\"\<densityshockMa2.eps\>\"", ",", "%"}], "]"}]}], "Input",
 CellChangeTimes->{{3.7427291402653775`*^9, 3.742729317971791*^9}, {
  3.7427298213478527`*^9, 3.742729840918044*^9}, {3.7427298907238474`*^9, 
  3.7427298960101876`*^9}, {3.7427299749421186`*^9, 3.742730032874425*^9}, {
  3.742730079631376*^9, 3.7427300926730347`*^9}, {3.74273019160194*^9, 
  3.742730208804264*^9}, {3.7427302390617123`*^9, 3.7427302894930153`*^9}, {
  3.742730319655013*^9, 3.7427303607281685`*^9}, {3.7427311887460423`*^9, 
  3.7427312623241105`*^9}, {3.742738586063752*^9, 3.74273861629375*^9}, {
  3.7427388576049004`*^9, 3.7427389025058374`*^9}, {3.7427391408455153`*^9, 
  3.7427391413455563`*^9}},ExpressionUUID->"80e5322e-08f5-40cf-9f7f-\
f774251ca6cf"],

Cell[BoxData[
 GraphicsBox[{{{}, {{{
       {RGBColor[0.368417, 0.506779, 0.709798], AbsolutePointSize[6], 
        AbsoluteThickness[1.6], 
        StyleBox[{InsetBox[
           GraphicsBox[{
             {GrayLevel[1], AbsolutePointSize[6], AbsoluteThickness[1.6], 
              EdgeForm[Thickness[0.2]], 
              StyleBox[PolygonBox[{{-1, 0}, {0, 1}, {1, 0}, {0, -1}}],
               FontFamily->"Times",
               FontSize->18]}}], {-14.25, 0.9990628904623075}, Automatic, 
           Scaled[{0.025, 0.025}]], InsetBox[
           GraphicsBox[{
             {GrayLevel[1], AbsolutePointSize[6], AbsoluteThickness[1.6], 
              EdgeForm[Thickness[0.2]], 
              StyleBox[PolygonBox[{{-1, 0}, {0, 1}, {1, 0}, {0, -1}}],
               FontFamily->"Times",
               FontSize->18]}}], {-14.178571428571429, 1.0001041232819659}, 
           Automatic, Scaled[{0.025, 0.025}]], InsetBox[
           GraphicsBox[{
             {GrayLevel[1], AbsolutePointSize[6], AbsoluteThickness[1.6], 
              EdgeForm[Thickness[0.2]], 
              StyleBox[PolygonBox[{{-1, 0}, {0, 1}, {1, 0}, {0, -1}}],
               FontFamily->"Times",
               FontSize->18]}}], {-14.107142857142858, 1.000624739691795}, 
           Automatic, Scaled[{0.025, 0.025}]], InsetBox[
           GraphicsBox[{
             {GrayLevel[1], AbsolutePointSize[6], AbsoluteThickness[1.6], 
              EdgeForm[Thickness[0.2]], 
              StyleBox[PolygonBox[{{-1, 0}, {0, 1}, {1, 0}, {0, -1}}],
               FontFamily->"Times",
               FontSize->18]}}], {-14.035714285714286, 1.0001041232819659}, 
           Automatic, Scaled[{0.025, 0.025}]], InsetBox[
           GraphicsBox[{
             {GrayLevel[1], AbsolutePointSize[6], AbsoluteThickness[1.6], 
              EdgeForm[Thickness[0.2]], 
              StyleBox[PolygonBox[{{-1, 0}, {0, 1}, {1, 0}, {0, -1}}],
               FontFamily->"Times",
               FontSize->18]}}], {-13.964285714285717, 1.0001041232819659}, 
           Automatic, Scaled[{0.025, 0.025}]], InsetBox[
           GraphicsBox[{
             {GrayLevel[1], AbsolutePointSize[6], AbsoluteThickness[1.6], 
              EdgeForm[Thickness[0.2]], 
              StyleBox[PolygonBox[{{-1, 0}, {0, 1}, {1, 0}, {0, -1}}],
               FontFamily->"Times",
               FontSize->18]}}], {-13.892857142857142, 1.0001041232819659}, 
           Automatic, Scaled[{0.025, 0.025}]], InsetBox[
           GraphicsBox[{
             {GrayLevel[1], AbsolutePointSize[6], AbsoluteThickness[1.6], 
              EdgeForm[Thickness[0.2]], 
              StyleBox[PolygonBox[{{-1, 0}, {0, 1}, {1, 0}, {0, -1}}],
               FontFamily->"Times",
               FontSize->18]}}], {-13.821428571428571, 1.000624739691795}, 
           Automatic, Scaled[{0.025, 0.025}]], InsetBox[
           GraphicsBox[{
             {GrayLevel[1], AbsolutePointSize[6], AbsoluteThickness[1.6], 
              EdgeForm[Thickness[0.2]], 
              StyleBox[PolygonBox[{{-1, 0}, {0, 1}, {1, 0}, {0, -1}}],
               FontFamily->"Times",
               FontSize->18]}}], {-13.75, 1.0001041232819659}, Automatic, 
           Scaled[{0.025, 0.025}]], InsetBox[
           GraphicsBox[{
             {GrayLevel[1], AbsolutePointSize[6], AbsoluteThickness[1.6], 
              EdgeForm[Thickness[0.2]], 
              StyleBox[PolygonBox[{{-1, 0}, {0, 1}, {1, 0}, {0, -1}}],
               FontFamily->"Times",
               FontSize->18]}}], {-13.67857142857143, 1.0001041232819659}, 
           Automatic, Scaled[{0.025, 0.025}]], InsetBox[
           GraphicsBox[{
             {GrayLevel[1], AbsolutePointSize[6], AbsoluteThickness[1.6], 
              EdgeForm[Thickness[0.2]], 
              StyleBox[PolygonBox[{{-1, 0}, {0, 1}, {1, 0}, {0, -1}}],
               FontFamily->"Times",
               FontSize->18]}}], {-13.60714285714286, 1.0001041232819659}, 
           Automatic, Scaled[{0.025, 0.025}]], InsetBox[
           GraphicsBox[{
             {GrayLevel[1], AbsolutePointSize[6], AbsoluteThickness[1.6], 
              EdgeForm[Thickness[0.2]], 
              StyleBox[PolygonBox[{{-1, 0}, {0, 1}, {1, 0}, {0, -1}}],
               FontFamily->"Times",
               FontSize->18]}}], {-13.535714285714288, 1.000624739691795}, 
           Automatic, Scaled[{0.025, 0.025}]], InsetBox[
           GraphicsBox[{
             {GrayLevel[1], AbsolutePointSize[6], AbsoluteThickness[1.6], 
              EdgeForm[Thickness[0.2]], 
              StyleBox[PolygonBox[{{-1, 0}, {0, 1}, {1, 0}, {0, -1}}],
               FontFamily->"Times",
               FontSize->18]}}], {-13.464285714285714, 1.000624739691795}, 
           Automatic, Scaled[{0.025, 0.025}]], InsetBox[
           GraphicsBox[{
             {GrayLevel[1], AbsolutePointSize[6], AbsoluteThickness[1.6], 
              EdgeForm[Thickness[0.2]], 
              StyleBox[PolygonBox[{{-1, 0}, {0, 1}, {1, 0}, {0, -1}}],
               FontFamily->"Times",
               FontSize->18]}}], {-13.392857142857144, 1.0001041232819659}, 
           Automatic, Scaled[{0.025, 0.025}]], InsetBox[
           GraphicsBox[{
             {GrayLevel[1], AbsolutePointSize[6], AbsoluteThickness[1.6], 
              EdgeForm[Thickness[0.2]], 
              StyleBox[PolygonBox[{{-1, 0}, {0, 1}, {1, 0}, {0, -1}}],
               FontFamily->"Times",
               FontSize->18]}}], {-13.321428571428573, 1.000624739691795}, 
           Automatic, Scaled[{0.025, 0.025}]], InsetBox[
           GraphicsBox[{
             {GrayLevel[1], AbsolutePointSize[6], AbsoluteThickness[1.6], 
              EdgeForm[Thickness[0.2]], 
              StyleBox[PolygonBox[{{-1, 0}, {0, 1}, {1, 0}, {0, -1}}],
               FontFamily->"Times",
               FontSize->18]}}], {-13.250000000000002, 1.0001041232819659}, 
           Automatic, Scaled[{0.025, 0.025}]], InsetBox[
           GraphicsBox[{
             {GrayLevel[1], AbsolutePointSize[6], AbsoluteThickness[1.6], 
              EdgeForm[Thickness[0.2]], 
              StyleBox[PolygonBox[{{-1, 0}, {0, 1}, {1, 0}, {0, -1}}],
               FontFamily->"Times",
               FontSize->18]}}], {-13.17857142857143, 1.000624739691795}, 
           Automatic, Scaled[{0.025, 0.025}]], InsetBox[
           GraphicsBox[{
             {GrayLevel[1], AbsolutePointSize[6], AbsoluteThickness[1.6], 
              EdgeForm[Thickness[0.2]], 
              StyleBox[PolygonBox[{{-1, 0}, {0, 1}, {1, 0}, {0, -1}}],
               FontFamily->"Times",
               FontSize->18]}}], {-13.10714285714286, 1.0001041232819659}, 
           Automatic, Scaled[{0.025, 0.025}]], InsetBox[
           GraphicsBox[{
             {GrayLevel[1], AbsolutePointSize[6], AbsoluteThickness[1.6], 
              EdgeForm[Thickness[0.2]], 
              StyleBox[PolygonBox[{{-1, 0}, {0, 1}, {1, 0}, {0, -1}}],
               FontFamily->"Times",
               FontSize->18]}}], {-13.035714285714286, 1.0001041232819659}, 
           Automatic, Scaled[{0.025, 0.025}]], InsetBox[
           GraphicsBox[{
             {GrayLevel[1], AbsolutePointSize[6], AbsoluteThickness[1.6], 
              EdgeForm[Thickness[0.2]], 
              StyleBox[PolygonBox[{{-1, 0}, {0, 1}, {1, 0}, {0, -1}}],
               FontFamily->"Times",
               FontSize->18]}}], {-12.964285714285715, 1.000624739691795}, 
           Automatic, Scaled[{0.025, 0.025}]], InsetBox[
           GraphicsBox[{
             {GrayLevel[1], AbsolutePointSize[6], AbsoluteThickness[1.6], 
              EdgeForm[Thickness[0.2]], 
              StyleBox[PolygonBox[{{-1, 0}, {0, 1}, {1, 0}, {0, -1}}],
               FontFamily->"Times",
               FontSize->18]}}], {-12.892857142857144, 1.000624739691795}, 
           Automatic, Scaled[{0.025, 0.025}]], InsetBox[
           GraphicsBox[{
             {GrayLevel[1], AbsolutePointSize[6], AbsoluteThickness[1.6], 
              EdgeForm[Thickness[0.2]], 
              StyleBox[PolygonBox[{{-1, 0}, {0, 1}, {1, 0}, {0, -1}}],
               FontFamily->"Times",
               FontSize->18]}}], {-12.821428571428573, 1.0001041232819659}, 
           Automatic, Scaled[{0.025, 0.025}]], InsetBox[
           GraphicsBox[{
             {GrayLevel[1], AbsolutePointSize[6], AbsoluteThickness[1.6], 
              EdgeForm[Thickness[0.2]], 
              StyleBox[PolygonBox[{{-1, 0}, {0, 1}, {1, 0}, {0, -1}}],
               FontFamily->"Times",
               FontSize->18]}}], {-12.750000000000002, 1.000624739691795}, 
           Automatic, Scaled[{0.025, 0.025}]], InsetBox[
           GraphicsBox[{
             {GrayLevel[1], AbsolutePointSize[6], AbsoluteThickness[1.6], 
              EdgeForm[Thickness[0.2]], 
              StyleBox[PolygonBox[{{-1, 0}, {0, 1}, {1, 0}, {0, -1}}],
               FontFamily->"Times",
               FontSize->18]}}], {-12.678571428571429, 1.000624739691795}, 
           Automatic, Scaled[{0.025, 0.025}]], InsetBox[
           GraphicsBox[{
             {GrayLevel[1], AbsolutePointSize[6], AbsoluteThickness[1.6], 
              EdgeForm[Thickness[0.2]], 
              StyleBox[PolygonBox[{{-1, 0}, {0, 1}, {1, 0}, {0, -1}}],
               FontFamily->"Times",
               FontSize->18]}}], {-12.607142857142858, 1.000624739691795}, 
           Automatic, Scaled[{0.025, 0.025}]], InsetBox[
           GraphicsBox[{
             {GrayLevel[1], AbsolutePointSize[6], AbsoluteThickness[1.6], 
              EdgeForm[Thickness[0.2]], 
              StyleBox[PolygonBox[{{-1, 0}, {0, 1}, {1, 0}, {0, -1}}],
               FontFamily->"Times",
               FontSize->18]}}], {-12.535714285714286, 1.000624739691795}, 
           Automatic, Scaled[{0.025, 0.025}]], InsetBox[
           GraphicsBox[{
             {GrayLevel[1], AbsolutePointSize[6], AbsoluteThickness[1.6], 
              EdgeForm[Thickness[0.2]], 
              StyleBox[PolygonBox[{{-1, 0}, {0, 1}, {1, 0}, {0, -1}}],
               FontFamily->"Times",
               FontSize->18]}}], {-12.464285714285715, 1.000624739691795}, 
           Automatic, Scaled[{0.025, 0.025}]], InsetBox[
           GraphicsBox[{
             {GrayLevel[1], AbsolutePointSize[6], AbsoluteThickness[1.6], 
              EdgeForm[Thickness[0.2]], 
              StyleBox[PolygonBox[{{-1, 0}, {0, 1}, {1, 0}, {0, -1}}],
               FontFamily->"Times",
               FontSize->18]}}], {-12.392857142857144, 1.000624739691795}, 
           Automatic, Scaled[{0.025, 0.025}]], InsetBox[
           GraphicsBox[{
             {GrayLevel[1], AbsolutePointSize[6], AbsoluteThickness[1.6], 
              EdgeForm[Thickness[0.2]], 
              StyleBox[PolygonBox[{{-1, 0}, {0, 1}, {1, 0}, {0, -1}}],
               FontFamily->"Times",
               FontSize->18]}}], {-12.321435714285714, 1.000624739691795}, 
           Automatic, Scaled[{0.025, 0.025}]], InsetBox[
           GraphicsBox[{
             {GrayLevel[1], AbsolutePointSize[6], AbsoluteThickness[1.6], 
              EdgeForm[Thickness[0.2]], 
              StyleBox[PolygonBox[{{-1, 0}, {0, 1}, {1, 0}, {0, -1}}],
               FontFamily->"Times",
               FontSize->18]}}], {-12.25, 1.000624739691795}, Automatic, 
           Scaled[{0.025, 0.025}]], InsetBox[
           GraphicsBox[{
             {GrayLevel[1], AbsolutePointSize[6], AbsoluteThickness[1.6], 
              EdgeForm[Thickness[0.2]], 
              StyleBox[PolygonBox[{{-1, 0}, {0, 1}, {1, 0}, {0, -1}}],
               FontFamily->"Times",
               FontSize->18]}}], {-12.178578571428574, 1.000624739691795}, 
           Automatic, Scaled[{0.025, 0.025}]], InsetBox[
           GraphicsBox[{
             {GrayLevel[1], AbsolutePointSize[6], AbsoluteThickness[1.6], 
              EdgeForm[Thickness[0.2]], 
              StyleBox[PolygonBox[{{-1, 0}, {0, 1}, {1, 0}, {0, -1}}],
               FontFamily->"Times",
               FontSize->18]}}], {-12.107142857142858, 1.000624739691795}, 
           Automatic, Scaled[{0.025, 0.025}]], InsetBox[
           GraphicsBox[{
             {GrayLevel[1], AbsolutePointSize[6], AbsoluteThickness[1.6], 
              EdgeForm[Thickness[0.2]], 
              StyleBox[PolygonBox[{{-1, 0}, {0, 1}, {1, 0}, {0, -1}}],
               FontFamily->"Times",
               FontSize->18]}}], {-12.035721428571428, 1.000624739691795}, 
           Automatic, Scaled[{0.025, 0.025}]], InsetBox[
           GraphicsBox[{
             {GrayLevel[1], AbsolutePointSize[6], AbsoluteThickness[1.6], 
              EdgeForm[Thickness[0.2]], 
              StyleBox[PolygonBox[{{-1, 0}, {0, 1}, {1, 0}, {0, -1}}],
               FontFamily->"Times",
               FontSize->18]}}], {-11.964285714285715, 1.000624739691795}, 
           Automatic, Scaled[{0.025, 0.025}]], InsetBox[
           GraphicsBox[{
             {GrayLevel[1], AbsolutePointSize[6], AbsoluteThickness[1.6], 
              EdgeForm[Thickness[0.2]], 
              StyleBox[PolygonBox[{{-1, 0}, {0, 1}, {1, 0}, {0, -1}}],
               FontFamily->"Times",
               FontSize->18]}}], {-11.892864285714287, 1.000624739691795}, 
           Automatic, Scaled[{0.025, 0.025}]], InsetBox[
           GraphicsBox[{
             {GrayLevel[1], AbsolutePointSize[6], AbsoluteThickness[1.6], 
              EdgeForm[Thickness[0.2]], 
              StyleBox[PolygonBox[{{-1, 0}, {0, 1}, {1, 0}, {0, -1}}],
               FontFamily->"Times",
               FontSize->18]}}], {-11.821428571428571, 1.0001041232819659}, 
           Automatic, Scaled[{0.025, 0.025}]], InsetBox[
           GraphicsBox[{
             {GrayLevel[1], AbsolutePointSize[6], AbsoluteThickness[1.6], 
              EdgeForm[Thickness[0.2]], 
              StyleBox[PolygonBox[{{-1, 0}, {0, 1}, {1, 0}, {0, -1}}],
               FontFamily->"Times",
               FontSize->18]}}], {-11.750007142857145, 1.000624739691795}, 
           Automatic, Scaled[{0.025, 0.025}]], InsetBox[
           GraphicsBox[{
             {GrayLevel[1], AbsolutePointSize[6], AbsoluteThickness[1.6], 
              EdgeForm[Thickness[0.2]], 
              StyleBox[PolygonBox[{{-1, 0}, {0, 1}, {1, 0}, {0, -1}}],
               FontFamily->"Times",
               FontSize->18]}}], {-11.678571428571429, 1.0011453561016244}, 
           Automatic, Scaled[{0.025, 0.025}]], InsetBox[
           GraphicsBox[{
             {GrayLevel[1], AbsolutePointSize[6], AbsoluteThickness[1.6], 
              EdgeForm[Thickness[0.2]], 
              StyleBox[PolygonBox[{{-1, 0}, {0, 1}, {1, 0}, {0, -1}}],
               FontFamily->"Times",
               FontSize->18]}}], {-11.60715, 1.000624739691795}, Automatic, 
           Scaled[{0.025, 0.025}]], InsetBox[
           GraphicsBox[{
             {GrayLevel[1], AbsolutePointSize[6], AbsoluteThickness[1.6], 
              EdgeForm[Thickness[0.2]], 
              StyleBox[PolygonBox[{{-1, 0}, {0, 1}, {1, 0}, {0, -1}}],
               FontFamily->"Times",
               FontSize->18]}}], {-11.53572142857143, 1.000624739691795}, 
           Automatic, Scaled[{0.025, 0.025}]], InsetBox[
           GraphicsBox[{
             {GrayLevel[1], AbsolutePointSize[6], AbsoluteThickness[1.6], 
              EdgeForm[Thickness[0.2]], 
              StyleBox[PolygonBox[{{-1, 0}, {0, 1}, {1, 0}, {0, -1}}],
               FontFamily->"Times",
               FontSize->18]}}], {-11.464292857142858, 1.000624739691795}, 
           Automatic, Scaled[{0.025, 0.025}]], InsetBox[
           GraphicsBox[{
             {GrayLevel[1], AbsolutePointSize[6], AbsoluteThickness[1.6], 
              EdgeForm[Thickness[0.2]], 
              StyleBox[PolygonBox[{{-1, 0}, {0, 1}, {1, 0}, {0, -1}}],
               FontFamily->"Times",
               FontSize->18]}}], {-11.392864285714287, 1.000624739691795}, 
           Automatic, Scaled[{0.025, 0.025}]], InsetBox[
           GraphicsBox[{
             {GrayLevel[1], AbsolutePointSize[6], AbsoluteThickness[1.6], 
              EdgeForm[Thickness[0.2]], 
              StyleBox[PolygonBox[{{-1, 0}, {0, 1}, {1, 0}, {0, -1}}],
               FontFamily->"Times",
               FontSize->18]}}], {-11.321435714285716, 1.000624739691795}, 
           Automatic, Scaled[{0.025, 0.025}]], InsetBox[
           GraphicsBox[{
             {GrayLevel[1], AbsolutePointSize[6], AbsoluteThickness[1.6], 
              EdgeForm[Thickness[0.2]], 
              StyleBox[PolygonBox[{{-1, 0}, {0, 1}, {1, 0}, {0, -1}}],
               FontFamily->"Times",
               FontSize->18]}}], {-11.250007142857143, 1.000624739691795}, 
           Automatic, Scaled[{0.025, 0.025}]], InsetBox[
           GraphicsBox[{
             {GrayLevel[1], AbsolutePointSize[6], AbsoluteThickness[1.6], 
              EdgeForm[Thickness[0.2]], 
              StyleBox[PolygonBox[{{-1, 0}, {0, 1}, {1, 0}, {0, -1}}],
               FontFamily->"Times",
               FontSize->18]}}], {-11.178578571428572, 1.000624739691795}, 
           Automatic, Scaled[{0.025, 0.025}]], InsetBox[
           GraphicsBox[{
             {GrayLevel[1], AbsolutePointSize[6], AbsoluteThickness[1.6], 
              EdgeForm[Thickness[0.2]], 
              StyleBox[PolygonBox[{{-1, 0}, {0, 1}, {1, 0}, {0, -1}}],
               FontFamily->"Times",
               FontSize->18]}}], {-11.10715, 1.000624739691795}, Automatic, 
           Scaled[{0.025, 0.025}]], InsetBox[
           GraphicsBox[{
             {GrayLevel[1], AbsolutePointSize[6], AbsoluteThickness[1.6], 
              EdgeForm[Thickness[0.2]], 
              StyleBox[PolygonBox[{{-1, 0}, {0, 1}, {1, 0}, {0, -1}}],
               FontFamily->"Times",
               FontSize->18]}}], {-11.03572142857143, 1.0011453561016244}, 
           Automatic, Scaled[{0.025, 0.025}]], InsetBox[
           GraphicsBox[{
             {GrayLevel[1], AbsolutePointSize[6], AbsoluteThickness[1.6], 
              EdgeForm[Thickness[0.2]], 
              StyleBox[PolygonBox[{{-1, 0}, {0, 1}, {1, 0}, {0, -1}}],
               FontFamily->"Times",
               FontSize->18]}}], {-10.964292857142858, 1.0011453561016244}, 
           Automatic, Scaled[{0.025, 0.025}]], InsetBox[
           GraphicsBox[{
             {GrayLevel[1], AbsolutePointSize[6], AbsoluteThickness[1.6], 
              EdgeForm[Thickness[0.2]], 
              StyleBox[PolygonBox[{{-1, 0}, {0, 1}, {1, 0}, {0, -1}}],
               FontFamily->"Times",
               FontSize->18]}}], {-10.892864285714285, 1.0011453561016244}, 
           Automatic, Scaled[{0.025, 0.025}]], InsetBox[
           GraphicsBox[{
             {GrayLevel[1], AbsolutePointSize[6], AbsoluteThickness[1.6], 
              EdgeForm[Thickness[0.2]], 
              StyleBox[PolygonBox[{{-1, 0}, {0, 1}, {1, 0}, {0, -1}}],
               FontFamily->"Times",
               FontSize->18]}}], {-10.821435714285716, 1.0011453561016244}, 
           Automatic, Scaled[{0.025, 0.025}]], InsetBox[
           GraphicsBox[{
             {GrayLevel[1], AbsolutePointSize[6], AbsoluteThickness[1.6], 
              EdgeForm[Thickness[0.2]], 
              StyleBox[PolygonBox[{{-1, 0}, {0, 1}, {1, 0}, {0, -1}}],
               FontFamily->"Times",
               FontSize->18]}}], {-10.750007142857145, 1.0011453561016244}, 
           Automatic, Scaled[{0.025, 0.025}]], InsetBox[
           GraphicsBox[{
             {GrayLevel[1], AbsolutePointSize[6], AbsoluteThickness[1.6], 
              EdgeForm[Thickness[0.2]], 
              StyleBox[PolygonBox[{{-1, 0}, {0, 1}, {1, 0}, {0, -1}}],
               FontFamily->"Times",
               FontSize->18]}}], {-10.678578571428572, 1.0011453561016244}, 
           Automatic, Scaled[{0.025, 0.025}]], InsetBox[
           GraphicsBox[{
             {GrayLevel[1], AbsolutePointSize[6], AbsoluteThickness[1.6], 
              EdgeForm[Thickness[0.2]], 
              StyleBox[PolygonBox[{{-1, 0}, {0, 1}, {1, 0}, {0, -1}}],
               FontFamily->"Times",
               FontSize->18]}}], {-10.60715, 1.0011453561016244}, Automatic, 
           Scaled[{0.025, 0.025}]], InsetBox[
           GraphicsBox[{
             {GrayLevel[1], AbsolutePointSize[6], AbsoluteThickness[1.6], 
              EdgeForm[Thickness[0.2]], 
              StyleBox[PolygonBox[{{-1, 0}, {0, 1}, {1, 0}, {0, -1}}],
               FontFamily->"Times",
               FontSize->18]}}], {-10.53572142857143, 1.0011453561016244}, 
           Automatic, Scaled[{0.025, 0.025}]], InsetBox[
           GraphicsBox[{
             {GrayLevel[1], AbsolutePointSize[6], AbsoluteThickness[1.6], 
              EdgeForm[Thickness[0.2]], 
              StyleBox[PolygonBox[{{-1, 0}, {0, 1}, {1, 0}, {0, -1}}],
               FontFamily->"Times",
               FontSize->18]}}], {-10.464292857142858, 1.0011453561016244}, 
           Automatic, Scaled[{0.025, 0.025}]], InsetBox[
           GraphicsBox[{
             {GrayLevel[1], AbsolutePointSize[6], AbsoluteThickness[1.6], 
              EdgeForm[Thickness[0.2]], 
              StyleBox[PolygonBox[{{-1, 0}, {0, 1}, {1, 0}, {0, -1}}],
               FontFamily->"Times",
               FontSize->18]}}], {-10.392864285714287, 1.0011453561016244}, 
           Automatic, Scaled[{0.025, 0.025}]], InsetBox[
           GraphicsBox[{
             {GrayLevel[1], AbsolutePointSize[6], AbsoluteThickness[1.6], 
              EdgeForm[Thickness[0.2]], 
              StyleBox[PolygonBox[{{-1, 0}, {0, 1}, {1, 0}, {0, -1}}],
               FontFamily->"Times",
               FontSize->18]}}], {-10.321435714285714, 1.0011453561016244}, 
           Automatic, Scaled[{0.025, 0.025}]], InsetBox[
           GraphicsBox[{
             {GrayLevel[1], AbsolutePointSize[6], AbsoluteThickness[1.6], 
              EdgeForm[Thickness[0.2]], 
              StyleBox[PolygonBox[{{-1, 0}, {0, 1}, {1, 0}, {0, -1}}],
               FontFamily->"Times",
               FontSize->18]}}], {-10.250007142857143, 1.0011453561016244}, 
           Automatic, Scaled[{0.025, 0.025}]], InsetBox[
           GraphicsBox[{
             {GrayLevel[1], AbsolutePointSize[6], AbsoluteThickness[1.6], 
              EdgeForm[Thickness[0.2]], 
              StyleBox[PolygonBox[{{-1, 0}, {0, 1}, {1, 0}, {0, -1}}],
               FontFamily->"Times",
               FontSize->18]}}], {-10.178578571428572, 1.0016659725114534}, 
           Automatic, Scaled[{0.025, 0.025}]], InsetBox[
           GraphicsBox[{
             {GrayLevel[1], AbsolutePointSize[6], AbsoluteThickness[1.6], 
              EdgeForm[Thickness[0.2]], 
              StyleBox[PolygonBox[{{-1, 0}, {0, 1}, {1, 0}, {0, -1}}],
               FontFamily->"Times",
               FontSize->18]}}], {-10.10715, 1.0011453561016244}, Automatic, 
           Scaled[{0.025, 0.025}]], InsetBox[
           GraphicsBox[{
             {GrayLevel[1], AbsolutePointSize[6], AbsoluteThickness[1.6], 
              EdgeForm[Thickness[0.2]], 
              StyleBox[PolygonBox[{{-1, 0}, {0, 1}, {1, 0}, {0, -1}}],
               FontFamily->"Times",
               FontSize->18]}}], {-10.03572142857143, 1.0016659725114534}, 
           Automatic, Scaled[{0.025, 0.025}]], InsetBox[
           GraphicsBox[{
             {GrayLevel[1], AbsolutePointSize[6], AbsoluteThickness[1.6], 
              EdgeForm[Thickness[0.2]], 
              StyleBox[PolygonBox[{{-1, 0}, {0, 1}, {1, 0}, {0, -1}}],
               FontFamily->"Times",
               FontSize->18]}}], {-9.964292857142858, 1.0011453561016244}, 
           Automatic, Scaled[{0.025, 0.025}]], InsetBox[
           GraphicsBox[{
             {GrayLevel[1], AbsolutePointSize[6], AbsoluteThickness[1.6], 
              EdgeForm[Thickness[0.2]], 
              StyleBox[PolygonBox[{{-1, 0}, {0, 1}, {1, 0}, {0, -1}}],
               FontFamily->"Times",
               FontSize->18]}}], {-9.892864285714285, 1.0016659725114534}, 
           Automatic, Scaled[{0.025, 0.025}]], InsetBox[
           GraphicsBox[{
             {GrayLevel[1], AbsolutePointSize[6], AbsoluteThickness[1.6], 
              EdgeForm[Thickness[0.2]], 
              StyleBox[PolygonBox[{{-1, 0}, {0, 1}, {1, 0}, {0, -1}}],
               FontFamily->"Times",
               FontSize->18]}}], {-9.821435714285714, 1.0016659725114534}, 
           Automatic, Scaled[{0.025, 0.025}]], InsetBox[
           GraphicsBox[{
             {GrayLevel[1], AbsolutePointSize[6], AbsoluteThickness[1.6], 
              EdgeForm[Thickness[0.2]], 
              StyleBox[PolygonBox[{{-1, 0}, {0, 1}, {1, 0}, {0, -1}}],
               FontFamily->"Times",
               FontSize->18]}}], {-9.750007142857143, 1.0011453561016244}, 
           Automatic, Scaled[{0.025, 0.025}]], InsetBox[
           GraphicsBox[{
             {GrayLevel[1], AbsolutePointSize[6], AbsoluteThickness[1.6], 
              EdgeForm[Thickness[0.2]], 
              StyleBox[PolygonBox[{{-1, 0}, {0, 1}, {1, 0}, {0, -1}}],
               FontFamily->"Times",
               FontSize->18]}}], {-9.678578571428572, 1.0016659725114534}, 
           Automatic, Scaled[{0.025, 0.025}]], InsetBox[
           GraphicsBox[{
             {GrayLevel[1], AbsolutePointSize[6], AbsoluteThickness[1.6], 
              EdgeForm[Thickness[0.2]], 
              StyleBox[PolygonBox[{{-1, 0}, {0, 1}, {1, 0}, {0, -1}}],
               FontFamily->"Times",
               FontSize->18]}}], {-9.60715, 1.0021865889212829}, Automatic, 
           Scaled[{0.025, 0.025}]], InsetBox[
           GraphicsBox[{
             {GrayLevel[1], AbsolutePointSize[6], AbsoluteThickness[1.6], 
              EdgeForm[Thickness[0.2]], 
              StyleBox[PolygonBox[{{-1, 0}, {0, 1}, {1, 0}, {0, -1}}],
               FontFamily->"Times",
               FontSize->18]}}], {-9.53572142857143, 1.0016659725114534}, 
           Automatic, Scaled[{0.025, 0.025}]], InsetBox[
           GraphicsBox[{
             {GrayLevel[1], AbsolutePointSize[6], AbsoluteThickness[1.6], 
              EdgeForm[Thickness[0.2]], 
              StyleBox[PolygonBox[{{-1, 0}, {0, 1}, {1, 0}, {0, -1}}],
               FontFamily->"Times",
               FontSize->18]}}], {-9.464292857142857, 1.0016659725114534}, 
           Automatic, Scaled[{0.025, 0.025}]], InsetBox[
           GraphicsBox[{
             {GrayLevel[1], AbsolutePointSize[6], AbsoluteThickness[1.6], 
              EdgeForm[Thickness[0.2]], 
              StyleBox[PolygonBox[{{-1, 0}, {0, 1}, {1, 0}, {0, -1}}],
               FontFamily->"Times",
               FontSize->18]}}], {-9.392864285714287, 1.0021865889212829}, 
           Automatic, Scaled[{0.025, 0.025}]], InsetBox[
           GraphicsBox[{
             {GrayLevel[1], AbsolutePointSize[6], AbsoluteThickness[1.6], 
              EdgeForm[Thickness[0.2]], 
              StyleBox[PolygonBox[{{-1, 0}, {0, 1}, {1, 0}, {0, -1}}],
               FontFamily->"Times",
               FontSize->18]}}], {-9.321435714285716, 1.0021865889212829}, 
           Automatic, Scaled[{0.025, 0.025}]], InsetBox[
           GraphicsBox[{
             {GrayLevel[1], AbsolutePointSize[6], AbsoluteThickness[1.6], 
              EdgeForm[Thickness[0.2]], 
              StyleBox[PolygonBox[{{-1, 0}, {0, 1}, {1, 0}, {0, -1}}],
               FontFamily->"Times",
               FontSize->18]}}], {-9.250007142857143, 1.0021865889212829}, 
           Automatic, Scaled[{0.025, 0.025}]], InsetBox[
           GraphicsBox[{
             {GrayLevel[1], AbsolutePointSize[6], AbsoluteThickness[1.6], 
              EdgeForm[Thickness[0.2]], 
              StyleBox[PolygonBox[{{-1, 0}, {0, 1}, {1, 0}, {0, -1}}],
               FontFamily->"Times",
               FontSize->18]}}], {-9.178578571428572, 1.0021865889212829}, 
           Automatic, Scaled[{0.025, 0.025}]], InsetBox[
           GraphicsBox[{
             {GrayLevel[1], AbsolutePointSize[6], AbsoluteThickness[1.6], 
              EdgeForm[Thickness[0.2]], 
              StyleBox[PolygonBox[{{-1, 0}, {0, 1}, {1, 0}, {0, -1}}],
               FontFamily->"Times",
               FontSize->18]}}], {-9.10715, 1.0021865889212829}, Automatic, 
           Scaled[{0.025, 0.025}]], InsetBox[
           GraphicsBox[{
             {GrayLevel[1], AbsolutePointSize[6], AbsoluteThickness[1.6], 
              EdgeForm[Thickness[0.2]], 
              StyleBox[PolygonBox[{{-1, 0}, {0, 1}, {1, 0}, {0, -1}}],
               FontFamily->"Times",
               FontSize->18]}}], {-9.03572142857143, 1.0021865889212829}, 
           Automatic, Scaled[{0.025, 0.025}]], InsetBox[
           GraphicsBox[{
             {GrayLevel[1], AbsolutePointSize[6], AbsoluteThickness[1.6], 
              EdgeForm[Thickness[0.2]], 
              StyleBox[PolygonBox[{{-1, 0}, {0, 1}, {1, 0}, {0, -1}}],
               FontFamily->"Times",
               FontSize->18]}}], {-8.964292857142858, 1.002707205331112}, 
           Automatic, Scaled[{0.025, 0.025}]], InsetBox[
           GraphicsBox[{
             {GrayLevel[1], AbsolutePointSize[6], AbsoluteThickness[1.6], 
              EdgeForm[Thickness[0.2]], 
              StyleBox[PolygonBox[{{-1, 0}, {0, 1}, {1, 0}, {0, -1}}],
               FontFamily->"Times",
               FontSize->18]}}], {-8.892864285714285, 1.002707205331112}, 
           Automatic, Scaled[{0.025, 0.025}]], InsetBox[
           GraphicsBox[{
             {GrayLevel[1], AbsolutePointSize[6], AbsoluteThickness[1.6], 
              EdgeForm[Thickness[0.2]], 
              StyleBox[PolygonBox[{{-1, 0}, {0, 1}, {1, 0}, {0, -1}}],
               FontFamily->"Times",
               FontSize->18]}}], {-8.821435714285714, 1.002707205331112}, 
           Automatic, Scaled[{0.025, 0.025}]], InsetBox[
           GraphicsBox[{
             {GrayLevel[1], AbsolutePointSize[6], AbsoluteThickness[1.6], 
              EdgeForm[Thickness[0.2]], 
              StyleBox[PolygonBox[{{-1, 0}, {0, 1}, {1, 0}, {0, -1}}],
               FontFamily->"Times",
               FontSize->18]}}], {-8.750007142857143, 1.002707205331112}, 
           Automatic, Scaled[{0.025, 0.025}]], InsetBox[
           GraphicsBox[{
             {GrayLevel[1], AbsolutePointSize[6], AbsoluteThickness[1.6], 
              EdgeForm[Thickness[0.2]], 
              StyleBox[PolygonBox[{{-1, 0}, {0, 1}, {1, 0}, {0, -1}}],
               FontFamily->"Times",
               FontSize->18]}}], {-8.678578571428572, 1.002707205331112}, 
           Automatic, Scaled[{0.025, 0.025}]], InsetBox[
           GraphicsBox[{
             {GrayLevel[1], AbsolutePointSize[6], AbsoluteThickness[1.6], 
              EdgeForm[Thickness[0.2]], 
              StyleBox[PolygonBox[{{-1, 0}, {0, 1}, {1, 0}, {0, -1}}],
               FontFamily->"Times",
               FontSize->18]}}], {-8.60715, 1.0032278217409414}, Automatic, 
           Scaled[{0.025, 0.025}]], InsetBox[
           GraphicsBox[{
             {GrayLevel[1], AbsolutePointSize[6], AbsoluteThickness[1.6], 
              EdgeForm[Thickness[0.2]], 
              StyleBox[PolygonBox[{{-1, 0}, {0, 1}, {1, 0}, {0, -1}}],
               FontFamily->"Times",
               FontSize->18]}}], {-8.53572142857143, 1.0032278217409414}, 
           Automatic, Scaled[{0.025, 0.025}]], InsetBox[
           GraphicsBox[{
             {GrayLevel[1], AbsolutePointSize[6], AbsoluteThickness[1.6], 
              EdgeForm[Thickness[0.2]], 
              StyleBox[PolygonBox[{{-1, 0}, {0, 1}, {1, 0}, {0, -1}}],
               FontFamily->"Times",
               FontSize->18]}}], {-8.464292857142857, 1.0032278217409414}, 
           Automatic, Scaled[{0.025, 0.025}]], InsetBox[
           GraphicsBox[{
             {GrayLevel[1], AbsolutePointSize[6], AbsoluteThickness[1.6], 
              EdgeForm[Thickness[0.2]], 
              StyleBox[PolygonBox[{{-1, 0}, {0, 1}, {1, 0}, {0, -1}}],
               FontFamily->"Times",
               FontSize->18]}}], {-8.392864285714285, 1.0037484381507704}, 
           Automatic, Scaled[{0.025, 0.025}]], InsetBox[
           GraphicsBox[{
             {GrayLevel[1], AbsolutePointSize[6], AbsoluteThickness[1.6], 
              EdgeForm[Thickness[0.2]], 
              StyleBox[PolygonBox[{{-1, 0}, {0, 1}, {1, 0}, {0, -1}}],
               FontFamily->"Times",
               FontSize->18]}}], {-8.321435714285716, 1.0037484381507704}, 
           Automatic, Scaled[{0.025, 0.025}]], InsetBox[
           GraphicsBox[{
             {GrayLevel[1], AbsolutePointSize[6], AbsoluteThickness[1.6], 
              EdgeForm[Thickness[0.2]], 
              StyleBox[PolygonBox[{{-1, 0}, {0, 1}, {1, 0}, {0, -1}}],
               FontFamily->"Times",
               FontSize->18]}}], {-8.250007142857143, 1.0042690545605997}, 
           Automatic, Scaled[{0.025, 0.025}]], InsetBox[
           GraphicsBox[{
             {GrayLevel[1], AbsolutePointSize[6], AbsoluteThickness[1.6], 
              EdgeForm[Thickness[0.2]], 
              StyleBox[PolygonBox[{{-1, 0}, {0, 1}, {1, 0}, {0, -1}}],
               FontFamily->"Times",
               FontSize->18]}}], {-8.178578571428572, 1.0037484381507704}, 
           Automatic, Scaled[{0.025, 0.025}]], InsetBox[
           GraphicsBox[{
             {GrayLevel[1], AbsolutePointSize[6], AbsoluteThickness[1.6], 
              EdgeForm[Thickness[0.2]], 
              StyleBox[PolygonBox[{{-1, 0}, {0, 1}, {1, 0}, {0, -1}}],
               FontFamily->"Times",
               FontSize->18]}}], {-8.10715, 1.0042690545605997}, Automatic, 
           Scaled[{0.025, 0.025}]], InsetBox[
           GraphicsBox[{
             {GrayLevel[1], AbsolutePointSize[6], AbsoluteThickness[1.6], 
              EdgeForm[Thickness[0.2]], 
              StyleBox[PolygonBox[{{-1, 0}, {0, 1}, {1, 0}, {0, -1}}],
               FontFamily->"Times",
               FontSize->18]}}], {-8.03572142857143, 1.0042690545605997}, 
           Automatic, Scaled[{0.025, 0.025}]], InsetBox[
           GraphicsBox[{
             {GrayLevel[1], AbsolutePointSize[6], AbsoluteThickness[1.6], 
              EdgeForm[Thickness[0.2]], 
              StyleBox[PolygonBox[{{-1, 0}, {0, 1}, {1, 0}, {0, -1}}],
               FontFamily->"Times",
               FontSize->18]}}], {-7.9642928571428575, 1.0042690545605997}, 
           Automatic, Scaled[{0.025, 0.025}]], InsetBox[
           GraphicsBox[{
             {GrayLevel[1], AbsolutePointSize[6], AbsoluteThickness[1.6], 
              EdgeForm[Thickness[0.2]], 
              StyleBox[PolygonBox[{{-1, 0}, {0, 1}, {1, 0}, {0, -1}}],
               FontFamily->"Times",
               FontSize->18]}}], {-7.892864285714287, 1.0047896709704291}, 
           Automatic, Scaled[{0.025, 0.025}]], InsetBox[
           GraphicsBox[{
             {GrayLevel[1], AbsolutePointSize[6], AbsoluteThickness[1.6], 
              EdgeForm[Thickness[0.2]], 
              StyleBox[PolygonBox[{{-1, 0}, {0, 1}, {1, 0}, {0, -1}}],
               FontFamily->"Times",
               FontSize->18]}}], {-7.821435714285714, 1.0047896709704291}, 
           Automatic, Scaled[{0.025, 0.025}]], InsetBox[
           GraphicsBox[{
             {GrayLevel[1], AbsolutePointSize[6], AbsoluteThickness[1.6], 
              EdgeForm[Thickness[0.2]], 
              StyleBox[PolygonBox[{{-1, 0}, {0, 1}, {1, 0}, {0, -1}}],
               FontFamily->"Times",
               FontSize->18]}}], {-7.750014285714286, 1.0053102873802582}, 
           Automatic, Scaled[{0.025, 0.025}]], InsetBox[
           GraphicsBox[{
             {GrayLevel[1], AbsolutePointSize[6], AbsoluteThickness[1.6], 
              EdgeForm[Thickness[0.2]], 
              StyleBox[PolygonBox[{{-1, 0}, {0, 1}, {1, 0}, {0, -1}}],
               FontFamily->"Times",
               FontSize->18]}}], {-7.678585714285715, 1.0053102873802582}, 
           Automatic, Scaled[{0.025, 0.025}]], InsetBox[
           GraphicsBox[{
             {GrayLevel[1], AbsolutePointSize[6], AbsoluteThickness[1.6], 
              EdgeForm[Thickness[0.2]], 
              StyleBox[PolygonBox[{{-1, 0}, {0, 1}, {1, 0}, {0, -1}}],
               FontFamily->"Times",
               FontSize->18]}}], {-7.607157142857143, 1.0058309037900874}, 
           Automatic, Scaled[{0.025, 0.025}]], InsetBox[
           GraphicsBox[{
             {GrayLevel[1], AbsolutePointSize[6], AbsoluteThickness[1.6], 
              EdgeForm[Thickness[0.2]], 
              StyleBox[PolygonBox[{{-1, 0}, {0, 1}, {1, 0}, {0, -1}}],
               FontFamily->"Times",
               FontSize->18]}}], {-7.535728571428572, 1.0058309037900874}, 
           Automatic, Scaled[{0.025, 0.025}]], InsetBox[
           GraphicsBox[{
             {GrayLevel[1], AbsolutePointSize[6], AbsoluteThickness[1.6], 
              EdgeForm[Thickness[0.2]], 
              StyleBox[PolygonBox[{{-1, 0}, {0, 1}, {1, 0}, {0, -1}}],
               FontFamily->"Times",
               FontSize->18]}}], {-7.4643000000000015, 1.0063515201999167}, 
           Automatic, Scaled[{0.025, 0.025}]], InsetBox[
           GraphicsBox[{
             {GrayLevel[1], AbsolutePointSize[6], AbsoluteThickness[1.6], 
              EdgeForm[Thickness[0.2]], 
              StyleBox[PolygonBox[{{-1, 0}, {0, 1}, {1, 0}, {0, -1}}],
               FontFamily->"Times",
               FontSize->18]}}], {-7.3928714285714285, 1.0063515201999167}, 
           Automatic, Scaled[{0.025, 0.025}]], InsetBox[
           GraphicsBox[{
             {GrayLevel[1], AbsolutePointSize[6], AbsoluteThickness[1.6], 
              EdgeForm[Thickness[0.2]], 
              StyleBox[PolygonBox[{{-1, 0}, {0, 1}, {1, 0}, {0, -1}}],
               FontFamily->"Times",
               FontSize->18]}}], {-7.321442857142858, 1.006872136609746}, 
           Automatic, Scaled[{0.025, 0.025}]], InsetBox[
           GraphicsBox[{
             {GrayLevel[1], AbsolutePointSize[6], AbsoluteThickness[1.6], 
              EdgeForm[Thickness[0.2]], 
              StyleBox[PolygonBox[{{-1, 0}, {0, 1}, {1, 0}, {0, -1}}],
               FontFamily->"Times",
               FontSize->18]}}], {-7.250014285714285, 1.006872136609746}, 
           Automatic, Scaled[{0.025, 0.025}]], InsetBox[
           GraphicsBox[{
             {GrayLevel[1], AbsolutePointSize[6], AbsoluteThickness[1.6], 
              EdgeForm[Thickness[0.2]], 
              StyleBox[PolygonBox[{{-1, 0}, {0, 1}, {1, 0}, {0, -1}}],
               FontFamily->"Times",
               FontSize->18]}}], {-7.178585714285715, 1.0073927530195752}, 
           Automatic, Scaled[{0.025, 0.025}]], InsetBox[
           GraphicsBox[{
             {GrayLevel[1], AbsolutePointSize[6], AbsoluteThickness[1.6], 
              EdgeForm[Thickness[0.2]], 
              StyleBox[PolygonBox[{{-1, 0}, {0, 1}, {1, 0}, {0, -1}}],
               FontFamily->"Times",
               FontSize->18]}}], {-7.107157142857144, 1.0079133694294045}, 
           Automatic, Scaled[{0.025, 0.025}]], InsetBox[
           GraphicsBox[{
             {GrayLevel[1], AbsolutePointSize[6], AbsoluteThickness[1.6], 
              EdgeForm[Thickness[0.2]], 
              StyleBox[PolygonBox[{{-1, 0}, {0, 1}, {1, 0}, {0, -1}}],
               FontFamily->"Times",
               FontSize->18]}}], {-7.035728571428572, 1.0079133694294045}, 
           Automatic, Scaled[{0.025, 0.025}]], InsetBox[
           GraphicsBox[{
             {GrayLevel[1], AbsolutePointSize[6], AbsoluteThickness[1.6], 
              EdgeForm[Thickness[0.2]], 
              StyleBox[PolygonBox[{{-1, 0}, {0, 1}, {1, 0}, {0, -1}}],
               FontFamily->"Times",
               FontSize->18]}}], {-6.964300000000001, 1.0084339858392337}, 
           Automatic, Scaled[{0.025, 0.025}]], InsetBox[
           GraphicsBox[{
             {GrayLevel[1], AbsolutePointSize[6], AbsoluteThickness[1.6], 
              EdgeForm[Thickness[0.2]], 
              StyleBox[PolygonBox[{{-1, 0}, {0, 1}, {1, 0}, {0, -1}}],
               FontFamily->"Times",
               FontSize->18]}}], {-6.892871428571429, 1.008954602249063}, 
           Automatic, Scaled[{0.025, 0.025}]], InsetBox[
           GraphicsBox[{
             {GrayLevel[1], AbsolutePointSize[6], AbsoluteThickness[1.6], 
              EdgeForm[Thickness[0.2]], 
              StyleBox[PolygonBox[{{-1, 0}, {0, 1}, {1, 0}, {0, -1}}],
               FontFamily->"Times",
               FontSize->18]}}], {-6.821442857142857, 1.009475218658892}, 
           Automatic, Scaled[{0.025, 0.025}]], InsetBox[
           GraphicsBox[{
             {GrayLevel[1], AbsolutePointSize[6], AbsoluteThickness[1.6], 
              EdgeForm[Thickness[0.2]], 
              StyleBox[PolygonBox[{{-1, 0}, {0, 1}, {1, 0}, {0, -1}}],
               FontFamily->"Times",
               FontSize->18]}}], {-6.750014285714286, 1.009475218658892}, 
           Automatic, Scaled[{0.025, 0.025}]], InsetBox[
           GraphicsBox[{
             {GrayLevel[1], AbsolutePointSize[6], AbsoluteThickness[1.6], 
              EdgeForm[Thickness[0.2]], 
              StyleBox[PolygonBox[{{-1, 0}, {0, 1}, {1, 0}, {0, -1}}],
               FontFamily->"Times",
               FontSize->18]}}], {-6.678585714285715, 1.0099958350687215}, 
           Automatic, Scaled[{0.025, 0.025}]], InsetBox[
           GraphicsBox[{
             {GrayLevel[1], AbsolutePointSize[6], AbsoluteThickness[1.6], 
              EdgeForm[Thickness[0.2]], 
              StyleBox[PolygonBox[{{-1, 0}, {0, 1}, {1, 0}, {0, -1}}],
               FontFamily->"Times",
               FontSize->18]}}], {-6.607157142857143, 1.0105164514785505}, 
           Automatic, Scaled[{0.025, 0.025}]], InsetBox[
           GraphicsBox[{
             {GrayLevel[1], AbsolutePointSize[6], AbsoluteThickness[1.6], 
              EdgeForm[Thickness[0.2]], 
              StyleBox[PolygonBox[{{-1, 0}, {0, 1}, {1, 0}, {0, -1}}],
               FontFamily->"Times",
               FontSize->18]}}], {-6.535728571428572, 1.0110370678883798}, 
           Automatic, Scaled[{0.025, 0.025}]], InsetBox[
           GraphicsBox[{
             {GrayLevel[1], AbsolutePointSize[6], AbsoluteThickness[1.6], 
              EdgeForm[Thickness[0.2]], 
              StyleBox[PolygonBox[{{-1, 0}, {0, 1}, {1, 0}, {0, -1}}],
               FontFamily->"Times",
               FontSize->18]}}], {-6.464300000000001, 1.011557684298209}, 
           Automatic, Scaled[{0.025, 0.025}]], InsetBox[
           GraphicsBox[{
             {GrayLevel[1], AbsolutePointSize[6], AbsoluteThickness[1.6], 
              EdgeForm[Thickness[0.2]], 
              StyleBox[PolygonBox[{{-1, 0}, {0, 1}, {1, 0}, {0, -1}}],
               FontFamily->"Times",
               FontSize->18]}}], {-6.3928714285714285, 1.0120783007080383}, 
           Automatic, Scaled[{0.025, 0.025}]], InsetBox[
           GraphicsBox[{
             {GrayLevel[1], AbsolutePointSize[6], AbsoluteThickness[1.6], 
              EdgeForm[Thickness[0.2]], 
              StyleBox[PolygonBox[{{-1, 0}, {0, 1}, {1, 0}, {0, -1}}],
               FontFamily->"Times",
               FontSize->18]}}], {-6.321442857142857, 1.0125989171178675}, 
           Automatic, Scaled[{0.025, 0.025}]], InsetBox[
           GraphicsBox[{
             {GrayLevel[1], AbsolutePointSize[6], AbsoluteThickness[1.6], 
              EdgeForm[Thickness[0.2]], 
              StyleBox[PolygonBox[{{-1, 0}, {0, 1}, {1, 0}, {0, -1}}],
               FontFamily->"Times",
               FontSize->18]}}], {-6.250014285714287, 1.013640149937526}, 
           Automatic, Scaled[{0.025, 0.025}]], InsetBox[
           GraphicsBox[{
             {GrayLevel[1], AbsolutePointSize[6], AbsoluteThickness[1.6], 
              EdgeForm[Thickness[0.2]], 
              StyleBox[PolygonBox[{{-1, 0}, {0, 1}, {1, 0}, {0, -1}}],
               FontFamily->"Times",
               FontSize->18]}}], {-6.178585714285714, 1.013640149937526}, 
           Automatic, Scaled[{0.025, 0.025}]], InsetBox[
           GraphicsBox[{
             {GrayLevel[1], AbsolutePointSize[6], AbsoluteThickness[1.6], 
              EdgeForm[Thickness[0.2]], 
              StyleBox[PolygonBox[{{-1, 0}, {0, 1}, {1, 0}, {0, -1}}],
               FontFamily->"Times",
               FontSize->18]}}], {-6.107157142857144, 1.0141607663473553}, 
           Automatic, Scaled[{0.025, 0.025}]], InsetBox[
           GraphicsBox[{
             {GrayLevel[1], AbsolutePointSize[6], AbsoluteThickness[1.6], 
              EdgeForm[Thickness[0.2]], 
              StyleBox[PolygonBox[{{-1, 0}, {0, 1}, {1, 0}, {0, -1}}],
               FontFamily->"Times",
               FontSize->18]}}], {-6.035728571428573, 1.0152019991670138}, 
           Automatic, Scaled[{0.025, 0.025}]], InsetBox[
           GraphicsBox[{
             {GrayLevel[1], AbsolutePointSize[6], AbsoluteThickness[1.6], 
              EdgeForm[Thickness[0.2]], 
              StyleBox[PolygonBox[{{-1, 0}, {0, 1}, {1, 0}, {0, -1}}],
               FontFamily->"Times",
               FontSize->18]}}], {-5.964300000000001, 1.016243231986672}, 
           Automatic, Scaled[{0.025, 0.025}]], InsetBox[
           GraphicsBox[{
             {GrayLevel[1], AbsolutePointSize[6], AbsoluteThickness[1.6], 
              EdgeForm[Thickness[0.2]], 
              StyleBox[PolygonBox[{{-1, 0}, {0, 1}, {1, 0}, {0, -1}}],
               FontFamily->"Times",
               FontSize->18]}}], {-5.892871428571429, 1.0167638483965016}, 
           Automatic, Scaled[{0.025, 0.025}]], InsetBox[
           GraphicsBox[{
             {GrayLevel[1], AbsolutePointSize[6], AbsoluteThickness[1.6], 
              EdgeForm[Thickness[0.2]], 
              StyleBox[PolygonBox[{{-1, 0}, {0, 1}, {1, 0}, {0, -1}}],
               FontFamily->"Times",
               FontSize->18]}}], {-5.821442857142857, 1.0172844648063306}, 
           Automatic, Scaled[{0.025, 0.025}]], InsetBox[
           GraphicsBox[{
             {GrayLevel[1], AbsolutePointSize[6], AbsoluteThickness[1.6], 
              EdgeForm[Thickness[0.2]], 
              StyleBox[PolygonBox[{{-1, 0}, {0, 1}, {1, 0}, {0, -1}}],
               FontFamily->"Times",
               FontSize->18]}}], {-5.750014285714286, 1.0183256976259891}, 
           Automatic, Scaled[{0.025, 0.025}]], InsetBox[
           GraphicsBox[{
             {GrayLevel[1], AbsolutePointSize[6], AbsoluteThickness[1.6], 
              EdgeForm[Thickness[0.2]], 
              StyleBox[PolygonBox[{{-1, 0}, {0, 1}, {1, 0}, {0, -1}}],
               FontFamily->"Times",
               FontSize->18]}}], {-5.678585714285715, 1.0188463140358184}, 
           Automatic, Scaled[{0.025, 0.025}]], InsetBox[
           GraphicsBox[{
             {GrayLevel[1], AbsolutePointSize[6], AbsoluteThickness[1.6], 
              EdgeForm[Thickness[0.2]], 
              StyleBox[PolygonBox[{{-1, 0}, {0, 1}, {1, 0}, {0, -1}}],
               FontFamily->"Times",
               FontSize->18]}}], {-5.607157142857143, 1.019887546855477}, 
           Automatic, Scaled[{0.025, 0.025}]], InsetBox[
           GraphicsBox[{
             {GrayLevel[1], AbsolutePointSize[6], AbsoluteThickness[1.6], 
              EdgeForm[Thickness[0.2]], 
              StyleBox[PolygonBox[{{-1, 0}, {0, 1}, {1, 0}, {0, -1}}],
               FontFamily->"Times",
               FontSize->18]}}], {-5.535728571428572, 1.0209287796751354}, 
           Automatic, Scaled[{0.025, 0.025}]], InsetBox[
           GraphicsBox[{
             {GrayLevel[1], AbsolutePointSize[6], AbsoluteThickness[1.6], 
              EdgeForm[Thickness[0.2]], 
              StyleBox[PolygonBox[{{-1, 0}, {0, 1}, {1, 0}, {0, -1}}],
               FontFamily->"Times",
               FontSize->18]}}], {-5.464300000000001, 1.0214493960849644}, 
           Automatic, Scaled[{0.025, 0.025}]], InsetBox[
           GraphicsBox[{
             {GrayLevel[1], AbsolutePointSize[6], AbsoluteThickness[1.6], 
              EdgeForm[Thickness[0.2]], 
              StyleBox[PolygonBox[{{-1, 0}, {0, 1}, {1, 0}, {0, -1}}],
               FontFamily->"Times",
               FontSize->18]}}], {-5.392871428571429, 1.0230112453144522}, 
           Automatic, Scaled[{0.025, 0.025}]], InsetBox[
           GraphicsBox[{
             {GrayLevel[1], AbsolutePointSize[6], AbsoluteThickness[1.6], 
              EdgeForm[Thickness[0.2]], 
              StyleBox[PolygonBox[{{-1, 0}, {0, 1}, {1, 0}, {0, -1}}],
               FontFamily->"Times",
               FontSize->18]}}], {-5.321442857142857, 1.0240524781341107}, 
           Automatic, Scaled[{0.025, 0.025}]], InsetBox[
           GraphicsBox[{
             {GrayLevel[1], AbsolutePointSize[6], AbsoluteThickness[1.6], 
              EdgeForm[Thickness[0.2]], 
              StyleBox[PolygonBox[{{-1, 0}, {0, 1}, {1, 0}, {0, -1}}],
               FontFamily->"Times",
               FontSize->18]}}], {-5.250014285714286, 1.0250937109537692}, 
           Automatic, Scaled[{0.025, 0.025}]], InsetBox[
           GraphicsBox[{
             {GrayLevel[1], AbsolutePointSize[6], AbsoluteThickness[1.6], 
              EdgeForm[Thickness[0.2]], 
              StyleBox[PolygonBox[{{-1, 0}, {0, 1}, {1, 0}, {0, -1}}],
               FontFamily->"Times",
               FontSize->18]}}], {-5.178585714285715, 1.026655560183257}, 
           Automatic, Scaled[{0.025, 0.025}]], InsetBox[
           GraphicsBox[{
             {GrayLevel[1], AbsolutePointSize[6], AbsoluteThickness[1.6], 
              EdgeForm[Thickness[0.2]], 
              StyleBox[PolygonBox[{{-1, 0}, {0, 1}, {1, 0}, {0, -1}}],
               FontFamily->"Times",
               FontSize->18]}}], {-5.107157142857143, 1.0271761765930862}, 
           Automatic, Scaled[{0.025, 0.025}]], InsetBox[
           GraphicsBox[{
             {GrayLevel[1], AbsolutePointSize[6], AbsoluteThickness[1.6], 
              EdgeForm[Thickness[0.2]], 
              StyleBox[PolygonBox[{{-1, 0}, {0, 1}, {1, 0}, {0, -1}}],
               FontFamily->"Times",
               FontSize->18]}}], {-5.035728571428572, 1.028738025822574}, 
           Automatic, Scaled[{0.025, 0.025}]], InsetBox[
           GraphicsBox[{
             {GrayLevel[1], AbsolutePointSize[6], AbsoluteThickness[1.6], 
              EdgeForm[Thickness[0.2]], 
              StyleBox[PolygonBox[{{-1, 0}, {0, 1}, {1, 0}, {0, -1}}],
               FontFamily->"Times",
               FontSize->18]}}], {-4.964300000000001, 1.0302998750520616}, 
           Automatic, Scaled[{0.025, 0.025}]], InsetBox[
           GraphicsBox[{
             {GrayLevel[1], AbsolutePointSize[6], AbsoluteThickness[1.6], 
              EdgeForm[Thickness[0.2]], 
              StyleBox[PolygonBox[{{-1, 0}, {0, 1}, {1, 0}, {0, -1}}],
               FontFamily->"Times",
               FontSize->18]}}], {-4.8928714285714285, 1.03134110787172}, 
           Automatic, Scaled[{0.025, 0.025}]], InsetBox[
           GraphicsBox[{
             {GrayLevel[1], AbsolutePointSize[6], AbsoluteThickness[1.6], 
              EdgeForm[Thickness[0.2]], 
              StyleBox[PolygonBox[{{-1, 0}, {0, 1}, {1, 0}, {0, -1}}],
               FontFamily->"Times",
               FontSize->18]}}], {-4.821442857142857, 1.033423573511037}, 
           Automatic, Scaled[{0.025, 0.025}]], InsetBox[
           GraphicsBox[{
             {GrayLevel[1], AbsolutePointSize[6], AbsoluteThickness[1.6], 
              EdgeForm[Thickness[0.2]], 
              StyleBox[PolygonBox[{{-1, 0}, {0, 1}, {1, 0}, {0, -1}}],
               FontFamily->"Times",
               FontSize->18]}}], {-4.750014285714286, 1.0349854227405249}, 
           Automatic, Scaled[{0.025, 0.025}]], InsetBox[
           GraphicsBox[{
             {GrayLevel[1], AbsolutePointSize[6], AbsoluteThickness[1.6], 
              EdgeForm[Thickness[0.2]], 
              StyleBox[PolygonBox[{{-1, 0}, {0, 1}, {1, 0}, {0, -1}}],
               FontFamily->"Times",
               FontSize->18]}}], {-4.678585714285715, 1.0365472719700126}, 
           Automatic, Scaled[{0.025, 0.025}]], InsetBox[
           GraphicsBox[{
             {GrayLevel[1], AbsolutePointSize[6], AbsoluteThickness[1.6], 
              EdgeForm[Thickness[0.2]], 
              StyleBox[PolygonBox[{{-1, 0}, {0, 1}, {1, 0}, {0, -1}}],
               FontFamily->"Times",
               FontSize->18]}}], {-4.607157142857143, 1.0381091211995002}, 
           Automatic, Scaled[{0.025, 0.025}]], InsetBox[
           GraphicsBox[{
             {GrayLevel[1], AbsolutePointSize[6], AbsoluteThickness[1.6], 
              EdgeForm[Thickness[0.2]], 
              StyleBox[PolygonBox[{{-1, 0}, {0, 1}, {1, 0}, {0, -1}}],
               FontFamily->"Times",
               FontSize->18]}}], {-4.535728571428572, 1.0401915868388172}, 
           Automatic, Scaled[{0.025, 0.025}]], InsetBox[
           GraphicsBox[{
             {GrayLevel[1], AbsolutePointSize[6], AbsoluteThickness[1.6], 
              EdgeForm[Thickness[0.2]], 
              StyleBox[PolygonBox[{{-1, 0}, {0, 1}, {1, 0}, {0, -1}}],
               FontFamily->"Times",
               FontSize->18]}}], {-4.464300000000001, 1.041753436068305}, 
           Automatic, Scaled[{0.025, 0.025}]], InsetBox[
           GraphicsBox[{
             {GrayLevel[1], AbsolutePointSize[6], AbsoluteThickness[1.6], 
              EdgeForm[Thickness[0.2]], 
              StyleBox[PolygonBox[{{-1, 0}, {0, 1}, {1, 0}, {0, -1}}],
               FontFamily->"Times",
               FontSize->18]}}], {-4.3928714285714285, 1.0438359017076217}, 
           Automatic, Scaled[{0.025, 0.025}]], InsetBox[
           GraphicsBox[{
             {GrayLevel[1], AbsolutePointSize[6], AbsoluteThickness[1.6], 
              EdgeForm[Thickness[0.2]], 
              StyleBox[PolygonBox[{{-1, 0}, {0, 1}, {1, 0}, {0, -1}}],
               FontFamily->"Times",
               FontSize->18]}}], {-4.321442857142857, 1.046438983756768}, 
           Automatic, Scaled[{0.025, 0.025}]], InsetBox[
           GraphicsBox[{
             {GrayLevel[1], AbsolutePointSize[6], AbsoluteThickness[1.6], 
              EdgeForm[Thickness[0.2]], 
              StyleBox[PolygonBox[{{-1, 0}, {0, 1}, {1, 0}, {0, -1}}],
               FontFamily->"Times",
               FontSize->18]}}], {-4.250014285714286, 1.048521449396085}, 
           Automatic, Scaled[{0.025, 0.025}]], InsetBox[
           GraphicsBox[{
             {GrayLevel[1], AbsolutePointSize[6], AbsoluteThickness[1.6], 
              EdgeForm[Thickness[0.2]], 
              StyleBox[PolygonBox[{{-1, 0}, {0, 1}, {1, 0}, {0, -1}}],
               FontFamily->"Times",
               FontSize->18]}}], {-4.178585714285715, 1.0511245314452313}, 
           Automatic, Scaled[{0.025, 0.025}]], InsetBox[
           GraphicsBox[{
             {GrayLevel[1], AbsolutePointSize[6], AbsoluteThickness[1.6], 
              EdgeForm[Thickness[0.2]], 
              StyleBox[PolygonBox[{{-1, 0}, {0, 1}, {1, 0}, {0, -1}}],
               FontFamily->"Times",
               FontSize->18]}}], {-4.107157142857143, 1.0532069970845481}, 
           Automatic, Scaled[{0.025, 0.025}]], InsetBox[
           GraphicsBox[{
             {GrayLevel[1], AbsolutePointSize[6], AbsoluteThickness[1.6], 
              EdgeForm[Thickness[0.2]], 
              StyleBox[PolygonBox[{{-1, 0}, {0, 1}, {1, 0}, {0, -1}}],
               FontFamily->"Times",
               FontSize->18]}}], {-4.035728571428572, 1.0563306955435237}, 
           Automatic, Scaled[{0.025, 0.025}]], InsetBox[
           GraphicsBox[{
             {GrayLevel[1], AbsolutePointSize[6], AbsoluteThickness[1.6], 
              EdgeForm[Thickness[0.2]], 
              StyleBox[PolygonBox[{{-1, 0}, {0, 1}, {1, 0}, {0, -1}}],
               FontFamily->"Times",
               FontSize->18]}}], {-3.9643, 1.0589337775926697}, Automatic, 
           Scaled[{0.025, 0.025}]], InsetBox[
           GraphicsBox[{
             {GrayLevel[1], AbsolutePointSize[6], AbsoluteThickness[1.6], 
              EdgeForm[Thickness[0.2]], 
              StyleBox[PolygonBox[{{-1, 0}, {0, 1}, {1, 0}, {0, -1}}],
               FontFamily->"Times",
               FontSize->18]}}], {-3.8928714285714285, 1.0620574760516452}, 
           Automatic, Scaled[{0.025, 0.025}]], InsetBox[
           GraphicsBox[{
             {GrayLevel[1], AbsolutePointSize[6], AbsoluteThickness[1.6], 
              EdgeForm[Thickness[0.2]], 
              StyleBox[PolygonBox[{{-1, 0}, {0, 1}, {1, 0}, {0, -1}}],
               FontFamily->"Times",
               FontSize->18]}}], {-3.821442857142857, 1.0646605581007913}, 
           Automatic, Scaled[{0.025, 0.025}]], InsetBox[
           GraphicsBox[{
             {GrayLevel[1], AbsolutePointSize[6], AbsoluteThickness[1.6], 
              EdgeForm[Thickness[0.2]], 
              StyleBox[PolygonBox[{{-1, 0}, {0, 1}, {1, 0}, {0, -1}}],
               FontFamily->"Times",
               FontSize->18]}}], {-3.750014285714286, 1.068304872969596}, 
           Automatic, Scaled[{0.025, 0.025}]], InsetBox[
           GraphicsBox[{
             {GrayLevel[1], AbsolutePointSize[6], AbsoluteThickness[1.6], 
              EdgeForm[Thickness[0.2]], 
              StyleBox[PolygonBox[{{-1, 0}, {0, 1}, {1, 0}, {0, -1}}],
               FontFamily->"Times",
               FontSize->18]}}], {-3.6785857142857146, 1.0719491878384007}, 
           Automatic, Scaled[{0.025, 0.025}]], InsetBox[
           GraphicsBox[{
             {GrayLevel[1], AbsolutePointSize[6], AbsoluteThickness[1.6], 
              EdgeForm[Thickness[0.2]], 
              StyleBox[PolygonBox[{{-1, 0}, {0, 1}, {1, 0}, {0, -1}}],
               FontFamily->"Times",
               FontSize->18]}}], {-3.607157142857143, 1.0745522698875467}, 
           Automatic, Scaled[{0.025, 0.025}]], InsetBox[
           GraphicsBox[{
             {GrayLevel[1], AbsolutePointSize[6], AbsoluteThickness[1.6], 
              EdgeForm[Thickness[0.2]], 
              StyleBox[PolygonBox[{{-1, 0}, {0, 1}, {1, 0}, {0, -1}}],
               FontFamily->"Times",
               FontSize->18]}}], {-3.535735714285715, 1.0787172011661808}, 
           Automatic, Scaled[{0.025, 0.025}]], InsetBox[
           GraphicsBox[{
             {GrayLevel[1], AbsolutePointSize[6], AbsoluteThickness[1.6], 
              EdgeForm[Thickness[0.2]], 
              StyleBox[PolygonBox[{{-1, 0}, {0, 1}, {1, 0}, {0, -1}}],
               FontFamily->"Times",
               FontSize->18]}}], {-3.4643071428571433, 1.0823615160349853}, 
           Automatic, Scaled[{0.025, 0.025}]], InsetBox[
           GraphicsBox[{
             {GrayLevel[1], AbsolutePointSize[6], AbsoluteThickness[1.6], 
              EdgeForm[Thickness[0.2]], 
              StyleBox[PolygonBox[{{-1, 0}, {0, 1}, {1, 0}, {0, -1}}],
               FontFamily->"Times",
               FontSize->18]}}], {-3.3928785714285716, 1.0865264473136191}, 
           Automatic, Scaled[{0.025, 0.025}]], InsetBox[
           GraphicsBox[{
             {GrayLevel[1], AbsolutePointSize[6], AbsoluteThickness[1.6], 
              EdgeForm[Thickness[0.2]], 
              StyleBox[PolygonBox[{{-1, 0}, {0, 1}, {1, 0}, {0, -1}}],
               FontFamily->"Times",
               FontSize->18]}}], {-3.3214500000000005, 1.0912119950020824}, 
           Automatic, Scaled[{0.025, 0.025}]], InsetBox[
           GraphicsBox[{
             {GrayLevel[1], AbsolutePointSize[6], AbsoluteThickness[1.6], 
              EdgeForm[Thickness[0.2]], 
              StyleBox[PolygonBox[{{-1, 0}, {0, 1}, {1, 0}, {0, -1}}],
               FontFamily->"Times",
               FontSize->18]}}], {-3.250021428571429, 1.0953769262807163}, 
           Automatic, Scaled[{0.025, 0.025}]], InsetBox[
           GraphicsBox[{
             {GrayLevel[1], AbsolutePointSize[6], AbsoluteThickness[1.6], 
              EdgeForm[Thickness[0.2]], 
              StyleBox[PolygonBox[{{-1, 0}, {0, 1}, {1, 0}, {0, -1}}],
               FontFamily->"Times",
               FontSize->18]}}], {-3.178592857142857, 1.1000624739691796}, 
           Automatic, Scaled[{0.025, 0.025}]], InsetBox[
           GraphicsBox[{
             {GrayLevel[1], AbsolutePointSize[6], AbsoluteThickness[1.6], 
              EdgeForm[Thickness[0.2]], 
              StyleBox[PolygonBox[{{-1, 0}, {0, 1}, {1, 0}, {0, -1}}],
               FontFamily->"Times",
               FontSize->18]}}], {-3.107164285714286, 1.1052686380674719}, 
           Automatic, Scaled[{0.025, 0.025}]], InsetBox[
           GraphicsBox[{
             {GrayLevel[1], AbsolutePointSize[6], AbsoluteThickness[1.6], 
              EdgeForm[Thickness[0.2]], 
              StyleBox[PolygonBox[{{-1, 0}, {0, 1}, {1, 0}, {0, -1}}],
               FontFamily->"Times",
               FontSize->18]}}], {-3.0357357142857144, 1.109954185755935}, 
           Automatic, Scaled[{0.025, 0.025}]], InsetBox[
           GraphicsBox[{
             {GrayLevel[1], AbsolutePointSize[6], AbsoluteThickness[1.6], 
              EdgeForm[Thickness[0.2]], 
              StyleBox[PolygonBox[{{-1, 0}, {0, 1}, {1, 0}, {0, -1}}],
               FontFamily->"Times",
               FontSize->18]}}], {-2.964307142857143, 1.1156809662640566}, 
           Automatic, Scaled[{0.025, 0.025}]], InsetBox[
           GraphicsBox[{
             {GrayLevel[1], AbsolutePointSize[6], AbsoluteThickness[1.6], 
              EdgeForm[Thickness[0.2]], 
              StyleBox[PolygonBox[{{-1, 0}, {0, 1}, {1, 0}, {0, -1}}],
               FontFamily->"Times",
               FontSize->18]}}], {-2.892878571428571, 1.1219283631820074}, 
           Automatic, Scaled[{0.025, 0.025}]], InsetBox[
           GraphicsBox[{
             {GrayLevel[1], AbsolutePointSize[6], AbsoluteThickness[1.6], 
              EdgeForm[Thickness[0.2]], 
              StyleBox[PolygonBox[{{-1, 0}, {0, 1}, {1, 0}, {0, -1}}],
               FontFamily->"Times",
               FontSize->18]}}], {-2.8214500000000005, 1.127655143690129}, 
           Automatic, Scaled[{0.025, 0.025}]], InsetBox[
           GraphicsBox[{
             {GrayLevel[1], AbsolutePointSize[6], AbsoluteThickness[1.6], 
              EdgeForm[Thickness[0.2]], 
              StyleBox[PolygonBox[{{-1, 0}, {0, 1}, {1, 0}, {0, -1}}],
               FontFamily->"Times",
               FontSize->18]}}], {-2.750021428571429, 1.1333819241982508}, 
           Automatic, Scaled[{0.025, 0.025}]], InsetBox[
           GraphicsBox[{
             {GrayLevel[1], AbsolutePointSize[6], AbsoluteThickness[1.6], 
              EdgeForm[Thickness[0.2]], 
              StyleBox[PolygonBox[{{-1, 0}, {0, 1}, {1, 0}, {0, -1}}],
               FontFamily->"Times",
               FontSize->18]}}], {-2.678592857142857, 1.1401499375260309}, 
           Automatic, Scaled[{0.025, 0.025}]], InsetBox[
           GraphicsBox[{
             {GrayLevel[1], AbsolutePointSize[6], AbsoluteThickness[1.6], 
              EdgeForm[Thickness[0.2]], 
              StyleBox[PolygonBox[{{-1, 0}, {0, 1}, {1, 0}, {0, -1}}],
               FontFamily->"Times",
               FontSize->18]}}], {-2.6071642857142856, 1.146917950853811}, 
           Automatic, Scaled[{0.025, 0.025}]], InsetBox[
           GraphicsBox[{
             {GrayLevel[1], AbsolutePointSize[6], AbsoluteThickness[1.6], 
              EdgeForm[Thickness[0.2]], 
              StyleBox[PolygonBox[{{-1, 0}, {0, 1}, {1, 0}, {0, -1}}],
               FontFamily->"Times",
               FontSize->18]}}], {-2.5357357142857144, 1.1542065805914201}, 
           Automatic, Scaled[{0.025, 0.025}]], InsetBox[
           GraphicsBox[{
             {GrayLevel[1], AbsolutePointSize[6], AbsoluteThickness[1.6], 
              EdgeForm[Thickness[0.2]], 
              StyleBox[PolygonBox[{{-1, 0}, {0, 1}, {1, 0}, {0, -1}}],
               FontFamily->"Times",
               FontSize->18]}}], {-2.4643071428571433, 1.1614952103290297}, 
           Automatic, Scaled[{0.025, 0.025}]], InsetBox[
           GraphicsBox[{
             {GrayLevel[1], AbsolutePointSize[6], AbsoluteThickness[1.6], 
              EdgeForm[Thickness[0.2]], 
              StyleBox[PolygonBox[{{-1, 0}, {0, 1}, {1, 0}, {0, -1}}],
               FontFamily->"Times",
               FontSize->18]}}], {-2.3928785714285716, 1.169304456476468}, 
           Automatic, Scaled[{0.025, 0.025}]], InsetBox[
           GraphicsBox[{
             {GrayLevel[1], AbsolutePointSize[6], AbsoluteThickness[1.6], 
              EdgeForm[Thickness[0.2]], 
              StyleBox[PolygonBox[{{-1, 0}, {0, 1}, {1, 0}, {0, -1}}],
               FontFamily->"Times",
               FontSize->18]}}], {-2.32145, 1.177634319033736}, Automatic, 
           Scaled[{0.025, 0.025}]], InsetBox[
           GraphicsBox[{
             {GrayLevel[1], AbsolutePointSize[6], AbsoluteThickness[1.6], 
              EdgeForm[Thickness[0.2]], 
              StyleBox[PolygonBox[{{-1, 0}, {0, 1}, {1, 0}, {0, -1}}],
               FontFamily->"Times",
               FontSize->18]}}], {-2.2500214285714284, 1.1859641815910036}, 
           Automatic, Scaled[{0.025, 0.025}]], InsetBox[
           GraphicsBox[{
             {GrayLevel[1], AbsolutePointSize[6], AbsoluteThickness[1.6], 
              EdgeForm[Thickness[0.2]], 
              StyleBox[PolygonBox[{{-1, 0}, {0, 1}, {1, 0}, {0, -1}}],
               FontFamily->"Times",
               FontSize->18]}}], {-2.178592857142857, 1.1948146605581007}, 
           Automatic, Scaled[{0.025, 0.025}]], InsetBox[
           GraphicsBox[{
             {GrayLevel[1], AbsolutePointSize[6], AbsoluteThickness[1.6], 
              EdgeForm[Thickness[0.2]], 
              StyleBox[PolygonBox[{{-1, 0}, {0, 1}, {1, 0}, {0, -1}}],
               FontFamily->"Times",
               FontSize->18]}}], {-2.107164285714286, 1.204185755935027}, 
           Automatic, Scaled[{0.025, 0.025}]], InsetBox[
           GraphicsBox[{
             {GrayLevel[1], AbsolutePointSize[6], AbsoluteThickness[1.6], 
              EdgeForm[Thickness[0.2]], 
              StyleBox[PolygonBox[{{-1, 0}, {0, 1}, {1, 0}, {0, -1}}],
               FontFamily->"Times",
               FontSize->18]}}], {-2.0357357142857144, 1.2135568513119532}, 
           Automatic, Scaled[{0.025, 0.025}]], InsetBox[
           GraphicsBox[{
             {GrayLevel[1], AbsolutePointSize[6], AbsoluteThickness[1.6], 
              EdgeForm[Thickness[0.2]], 
              StyleBox[PolygonBox[{{-1, 0}, {0, 1}, {1, 0}, {0, -1}}],
               FontFamily->"Times",
               FontSize->18]}}], {-1.964307142857143, 1.2234485630987089}, 
           Automatic, Scaled[{0.025, 0.025}]], InsetBox[
           GraphicsBox[{
             {GrayLevel[1], AbsolutePointSize[6], AbsoluteThickness[1.6], 
              EdgeForm[Thickness[0.2]], 
              StyleBox[PolygonBox[{{-1, 0}, {0, 1}, {1, 0}, {0, -1}}],
               FontFamily->"Times",
               FontSize->18]}}], {-1.8928785714285714, 1.234381507705123}, 
           Automatic, Scaled[{0.025, 0.025}]], InsetBox[
           GraphicsBox[{
             {GrayLevel[1], AbsolutePointSize[6], AbsoluteThickness[1.6], 
              EdgeForm[Thickness[0.2]], 
              StyleBox[PolygonBox[{{-1, 0}, {0, 1}, {1, 0}, {0, -1}}],
               FontFamily->"Times",
               FontSize->18]}}], {-1.8214500000000002, 1.2447938359017077}, 
           Automatic, Scaled[{0.025, 0.025}]], InsetBox[
           GraphicsBox[{
             {GrayLevel[1], AbsolutePointSize[6], AbsoluteThickness[1.6], 
              EdgeForm[Thickness[0.2]], 
              StyleBox[PolygonBox[{{-1, 0}, {0, 1}, {1, 0}, {0, -1}}],
               FontFamily->"Times",
               FontSize->18]}}], {-1.7500214285714288, 1.2562473969179508}, 
           Automatic, Scaled[{0.025, 0.025}]], InsetBox[
           GraphicsBox[{
             {GrayLevel[1], AbsolutePointSize[6], AbsoluteThickness[1.6], 
              EdgeForm[Thickness[0.2]], 
              StyleBox[PolygonBox[{{-1, 0}, {0, 1}, {1, 0}, {0, -1}}],
               FontFamily->"Times",
               FontSize->18]}}], {-1.6785928571428572, 1.267700957934194}, 
           Automatic, Scaled[{0.025, 0.025}]], InsetBox[
           GraphicsBox[{
             {GrayLevel[1], AbsolutePointSize[6], AbsoluteThickness[1.6], 
              EdgeForm[Thickness[0.2]], 
              StyleBox[PolygonBox[{{-1, 0}, {0, 1}, {1, 0}, {0, -1}}],
               FontFamily->"Times",
               FontSize->18]}}], {-1.6071642857142858, 1.2796751353602664}, 
           Automatic, Scaled[{0.025, 0.025}]], InsetBox[
           GraphicsBox[{
             {GrayLevel[1], AbsolutePointSize[6], AbsoluteThickness[1.6], 
              EdgeForm[Thickness[0.2]], 
              StyleBox[PolygonBox[{{-1, 0}, {0, 1}, {1, 0}, {0, -1}}],
               FontFamily->"Times",
               FontSize->18]}}], {-1.5357357142857142, 1.2921699291961681}, 
           Automatic, Scaled[{0.025, 0.025}]], InsetBox[
           GraphicsBox[{
             {GrayLevel[1], AbsolutePointSize[6], AbsoluteThickness[1.6], 
              EdgeForm[Thickness[0.2]], 
              StyleBox[PolygonBox[{{-1, 0}, {0, 1}, {1, 0}, {0, -1}}],
               FontFamily->"Times",
               FontSize->18]}}], {-1.464307142857143, 1.305185339441899}, 
           Automatic, Scaled[{0.025, 0.025}]], InsetBox[
           GraphicsBox[{
             {GrayLevel[1], AbsolutePointSize[6], AbsoluteThickness[1.6], 
              EdgeForm[Thickness[0.2]], 
              StyleBox[PolygonBox[{{-1, 0}, {0, 1}, {1, 0}, {0, -1}}],
               FontFamily->"Times",
               FontSize->18]}}], {-1.3928785714285714, 1.3187213660974595}, 
           Automatic, Scaled[{0.025, 0.025}]], InsetBox[
           GraphicsBox[{
             {GrayLevel[1], AbsolutePointSize[6], AbsoluteThickness[1.6], 
              EdgeForm[Thickness[0.2]], 
              StyleBox[PolygonBox[{{-1, 0}, {0, 1}, {1, 0}, {0, -1}}],
               FontFamily->"Times",
               FontSize->18]}}], {-1.32145, 1.3317367763431902}, Automatic, 
           Scaled[{0.025, 0.025}]], InsetBox[
           GraphicsBox[{
             {GrayLevel[1], AbsolutePointSize[6], AbsoluteThickness[1.6], 
              EdgeForm[Thickness[0.2]], 
              StyleBox[PolygonBox[{{-1, 0}, {0, 1}, {1, 0}, {0, -1}}],
               FontFamily->"Times",
               FontSize->18]}}], {-1.2500214285714286, 1.3457934194085799}, 
           Automatic, Scaled[{0.025, 0.025}]], InsetBox[
           GraphicsBox[{
             {GrayLevel[1], AbsolutePointSize[6], AbsoluteThickness[1.6], 
              EdgeForm[Thickness[0.2]], 
              StyleBox[PolygonBox[{{-1, 0}, {0, 1}, {1, 0}, {0, -1}}],
               FontFamily->"Times",
               FontSize->18]}}], {-1.1785928571428572, 1.3603706788837984}, 
           Automatic, Scaled[{0.025, 0.025}]], InsetBox[
           GraphicsBox[{
             {GrayLevel[1], AbsolutePointSize[6], AbsoluteThickness[1.6], 
              EdgeForm[Thickness[0.2]], 
              StyleBox[PolygonBox[{{-1, 0}, {0, 1}, {1, 0}, {0, -1}}],
               FontFamily->"Times",
               FontSize->18]}}], {-1.1071642857142858, 1.3759891711786756}, 
           Automatic, Scaled[{0.025, 0.025}]], InsetBox[
           GraphicsBox[{
             {GrayLevel[1], AbsolutePointSize[6], AbsoluteThickness[1.6], 
              EdgeForm[Thickness[0.2]], 
              StyleBox[PolygonBox[{{-1, 0}, {0, 1}, {1, 0}, {0, -1}}],
               FontFamily->"Times",
               FontSize->18]}}], {-1.0357357142857142, 1.3905664306538943}, 
           Automatic, Scaled[{0.025, 0.025}]], InsetBox[
           GraphicsBox[{
             {GrayLevel[1], AbsolutePointSize[6], AbsoluteThickness[1.6], 
              EdgeForm[Thickness[0.2]], 
              StyleBox[PolygonBox[{{-1, 0}, {0, 1}, {1, 0}, {0, -1}}],
               FontFamily->"Times",
               FontSize->18]}}], {-0.9643071428571428, 1.4061849229487713}, 
           Automatic, Scaled[{0.025, 0.025}]], InsetBox[
           GraphicsBox[{
             {GrayLevel[1], AbsolutePointSize[6], AbsoluteThickness[1.6], 
              EdgeForm[Thickness[0.2]], 
              StyleBox[PolygonBox[{{-1, 0}, {0, 1}, {1, 0}, {0, -1}}],
               FontFamily->"Times",
               FontSize->18]}}], {-0.8928785714285715, 1.4218034152436485}, 
           Automatic, Scaled[{0.025, 0.025}]], InsetBox[
           GraphicsBox[{
             {GrayLevel[1], AbsolutePointSize[6], AbsoluteThickness[1.6], 
              EdgeForm[Thickness[0.2]], 
              StyleBox[PolygonBox[{{-1, 0}, {0, 1}, {1, 0}, {0, -1}}],
               FontFamily->"Times",
               FontSize->18]}}], {-0.8214500000000001, 1.4389837567680133}, 
           Automatic, Scaled[{0.025, 0.025}]], InsetBox[
           GraphicsBox[{
             {GrayLevel[1], AbsolutePointSize[6], AbsoluteThickness[1.6], 
              EdgeForm[Thickness[0.2]], 
              StyleBox[PolygonBox[{{-1, 0}, {0, 1}, {1, 0}, {0, -1}}],
               FontFamily->"Times",
               FontSize->18]}}], {-0.7500214285714286, 1.4551228654727195}, 
           Automatic, Scaled[{0.025, 0.025}]], InsetBox[
           GraphicsBox[{
             {GrayLevel[1], AbsolutePointSize[6], AbsoluteThickness[1.6], 
              EdgeForm[Thickness[0.2]], 
              StyleBox[PolygonBox[{{-1, 0}, {0, 1}, {1, 0}, {0, -1}}],
               FontFamily->"Times",
               FontSize->18]}}], {-0.6785928571428572, 1.4717825905872552}, 
           Automatic, Scaled[{0.025, 0.025}]], InsetBox[
           GraphicsBox[{
             {GrayLevel[1], AbsolutePointSize[6], AbsoluteThickness[1.6], 
              EdgeForm[Thickness[0.2]], 
              StyleBox[PolygonBox[{{-1, 0}, {0, 1}, {1, 0}, {0, -1}}],
               FontFamily->"Times",
               FontSize->18]}}], {-0.6071642857142857, 1.4894835485214493}, 
           Automatic, Scaled[{0.025, 0.025}]], InsetBox[
           GraphicsBox[{
             {GrayLevel[1], AbsolutePointSize[6], AbsoluteThickness[1.6], 
              EdgeForm[Thickness[0.2]], 
              StyleBox[PolygonBox[{{-1, 0}, {0, 1}, {1, 0}, {0, -1}}],
               FontFamily->"Times",
               FontSize->18]}}], {-0.5357357142857143, 1.5066638900458142}, 
           Automatic, Scaled[{0.025, 0.025}]], InsetBox[
           GraphicsBox[{
             {GrayLevel[1], AbsolutePointSize[6], AbsoluteThickness[1.6], 
              EdgeForm[Thickness[0.2]], 
              StyleBox[PolygonBox[{{-1, 0}, {0, 1}, {1, 0}, {0, -1}}],
               FontFamily->"Times",
               FontSize->18]}}], {-0.4643071428571429, 1.5243648479800085}, 
           Automatic, Scaled[{0.025, 0.025}]], InsetBox[
           GraphicsBox[{
             {GrayLevel[1], AbsolutePointSize[6], AbsoluteThickness[1.6], 
              EdgeForm[Thickness[0.2]], 
              StyleBox[PolygonBox[{{-1, 0}, {0, 1}, {1, 0}, {0, -1}}],
               FontFamily->"Times",
               FontSize->18]}}], {-0.3928785714285714, 1.5420658059142025}, 
           Automatic, Scaled[{0.025, 0.025}]], InsetBox[
           GraphicsBox[{
             {GrayLevel[1], AbsolutePointSize[6], AbsoluteThickness[1.6], 
              EdgeForm[Thickness[0.2]], 
              StyleBox[PolygonBox[{{-1, 0}, {0, 1}, {1, 0}, {0, -1}}],
               FontFamily->"Times",
               FontSize->18]}}], {-0.32145, 1.5602873802582258}, Automatic, 
           Scaled[{0.025, 0.025}]], InsetBox[
           GraphicsBox[{
             {GrayLevel[1], AbsolutePointSize[6], AbsoluteThickness[1.6], 
              EdgeForm[Thickness[0.2]], 
              StyleBox[PolygonBox[{{-1, 0}, {0, 1}, {1, 0}, {0, -1}}],
               FontFamily->"Times",
               FontSize->18]}}], {-0.25002142857142856, 1.578508954602249}, 
           Automatic, Scaled[{0.025, 0.025}]], InsetBox[
           GraphicsBox[{
             {GrayLevel[1], AbsolutePointSize[6], AbsoluteThickness[1.6], 
              EdgeForm[Thickness[0.2]], 
              StyleBox[PolygonBox[{{-1, 0}, {0, 1}, {1, 0}, {0, -1}}],
               FontFamily->"Times",
               FontSize->18]}}], {-0.17859285714285714, 1.5967305289462725}, 
           Automatic, Scaled[{0.025, 0.025}]], InsetBox[
           GraphicsBox[{
             {GrayLevel[1], AbsolutePointSize[6], AbsoluteThickness[1.6], 
              EdgeForm[Thickness[0.2]], 
              StyleBox[PolygonBox[{{-1, 0}, {0, 1}, {1, 0}, {0, -1}}],
               FontFamily->"Times",
               FontSize->18]}}], {-0.10716428571428573, 1.6149521032902956}, 
           Automatic, Scaled[{0.025, 0.025}]], InsetBox[
           GraphicsBox[{
             {GrayLevel[1], AbsolutePointSize[6], AbsoluteThickness[1.6], 
              EdgeForm[Thickness[0.2]], 
              StyleBox[PolygonBox[{{-1, 0}, {0, 1}, {1, 0}, {0, -1}}],
               FontFamily->"Times",
               FontSize->18]}}], {-0.03573571428571429, 1.6336942940441483}, 
           Automatic, Scaled[{0.025, 0.025}]], InsetBox[
           GraphicsBox[{
             {GrayLevel[1], AbsolutePointSize[6], AbsoluteThickness[1.6], 
              EdgeForm[Thickness[0.2]], 
              StyleBox[PolygonBox[{{-1, 0}, {0, 1}, {1, 0}, {0, -1}}],
               FontFamily->"Times",
               FontSize->18]}}], {0.035692857142857144, 1.6519158683881718}, 
           Automatic, Scaled[{0.025, 0.025}]], InsetBox[
           GraphicsBox[{
             {GrayLevel[1], AbsolutePointSize[6], AbsoluteThickness[1.6], 
              EdgeForm[Thickness[0.2]], 
              StyleBox[PolygonBox[{{-1, 0}, {0, 1}, {1, 0}, {0, -1}}],
               FontFamily->"Times",
               FontSize->18]}}], {0.10712142857142858, 1.6701374427321949}, 
           Automatic, Scaled[{0.025, 0.025}]], InsetBox[
           GraphicsBox[{
             {GrayLevel[1], AbsolutePointSize[6], AbsoluteThickness[1.6], 
              EdgeForm[Thickness[0.2]], 
              StyleBox[PolygonBox[{{-1, 0}, {0, 1}, {1, 0}, {0, -1}}],
               FontFamily->"Times",
               FontSize->18]}}], {0.17855000000000001, 1.6883590170762182}, 
           Automatic, Scaled[{0.025, 0.025}]], InsetBox[
           GraphicsBox[{
             {GrayLevel[1], AbsolutePointSize[6], AbsoluteThickness[1.6], 
              EdgeForm[Thickness[0.2]], 
              StyleBox[PolygonBox[{{-1, 0}, {0, 1}, {1, 0}, {0, -1}}],
               FontFamily->"Times",
               FontSize->18]}}], {0.24997857142857147, 1.7065805914202417}, 
           Automatic, Scaled[{0.025, 0.025}]], InsetBox[
           GraphicsBox[{
             {GrayLevel[1], AbsolutePointSize[6], AbsoluteThickness[1.6], 
              EdgeForm[Thickness[0.2]], 
              StyleBox[PolygonBox[{{-1, 0}, {0, 1}, {1, 0}, {0, -1}}],
               FontFamily->"Times",
               FontSize->18]}}], {0.3214071428571429, 1.7248021657642651}, 
           Automatic, Scaled[{0.025, 0.025}]], InsetBox[
           GraphicsBox[{
             {GrayLevel[1], AbsolutePointSize[6], AbsoluteThickness[1.6], 
              EdgeForm[Thickness[0.2]], 
              StyleBox[PolygonBox[{{-1, 0}, {0, 1}, {1, 0}, {0, -1}}],
               FontFamily->"Times",
               FontSize->18]}}], {0.3928357142857143, 1.7425031236984592}, 
           Automatic, Scaled[{0.025, 0.025}]], InsetBox[
           GraphicsBox[{
             {GrayLevel[1], AbsolutePointSize[6], AbsoluteThickness[1.6], 
              EdgeForm[Thickness[0.2]], 
              StyleBox[PolygonBox[{{-1, 0}, {0, 1}, {1, 0}, {0, -1}}],
               FontFamily->"Times",
               FontSize->18]}}], {0.4642642857142858, 1.7607246980424822}, 
           Automatic, Scaled[{0.025, 0.025}]], InsetBox[
           GraphicsBox[{
             {GrayLevel[1], AbsolutePointSize[6], AbsoluteThickness[1.6], 
              EdgeForm[Thickness[0.2]], 
              StyleBox[PolygonBox[{{-1, 0}, {0, 1}, {1, 0}, {0, -1}}],
               FontFamily->"Times",
               FontSize->18]}}], {0.5356928571428572, 1.7779050395668474}, 
           Automatic, Scaled[{0.025, 0.025}]], InsetBox[
           GraphicsBox[{
             {GrayLevel[1], AbsolutePointSize[6], AbsoluteThickness[1.6], 
              EdgeForm[Thickness[0.2]], 
              StyleBox[PolygonBox[{{-1, 0}, {0, 1}, {1, 0}, {0, -1}}],
               FontFamily->"Times",
               FontSize->18]}}], {0.6071214285714286, 1.795605997501041}, 
           Automatic, Scaled[{0.025, 0.025}]], InsetBox[
           GraphicsBox[{
             {GrayLevel[1], AbsolutePointSize[6], AbsoluteThickness[1.6], 
              EdgeForm[Thickness[0.2]], 
              StyleBox[PolygonBox[{{-1, 0}, {0, 1}, {1, 0}, {0, -1}}],
               FontFamily->"Times",
               FontSize->18]}}], {0.67855, 1.812265722615577}, Automatic, 
           Scaled[{0.025, 0.025}]], InsetBox[
           GraphicsBox[{
             {GrayLevel[1], AbsolutePointSize[6], AbsoluteThickness[1.6], 
              EdgeForm[Thickness[0.2]], 
              StyleBox[PolygonBox[{{-1, 0}, {0, 1}, {1, 0}, {0, -1}}],
               FontFamily->"Times",
               FontSize->18]}}], {0.7499785714285714, 1.829966680549771}, 
           Automatic, Scaled[{0.025, 0.025}]], InsetBox[
           GraphicsBox[{
             {GrayLevel[1], AbsolutePointSize[6], AbsoluteThickness[1.6], 
              EdgeForm[Thickness[0.2]], 
              StyleBox[PolygonBox[{{-1, 0}, {0, 1}, {1, 0}, {0, -1}}],
               FontFamily->"Times",
               FontSize->18]}}], {0.8214071428571429, 1.8461057892544774}, 
           Automatic, Scaled[{0.025, 0.025}]], InsetBox[
           GraphicsBox[{
             {GrayLevel[1], AbsolutePointSize[6], AbsoluteThickness[1.6], 
              EdgeForm[Thickness[0.2]], 
              StyleBox[PolygonBox[{{-1, 0}, {0, 1}, {1, 0}, {0, -1}}],
               FontFamily->"Times",
               FontSize->18]}}], {0.8928357142857143, 1.8622448979591835}, 
           Automatic, Scaled[{0.025, 0.025}]], InsetBox[
           GraphicsBox[{
             {GrayLevel[1], AbsolutePointSize[6], AbsoluteThickness[1.6], 
              EdgeForm[Thickness[0.2]], 
              StyleBox[PolygonBox[{{-1, 0}, {0, 1}, {1, 0}, {0, -1}}],
               FontFamily->"Times",
               FontSize->18]}}], {0.9642642857142858, 1.8789046230737194}, 
           Automatic, Scaled[{0.025, 0.025}]], InsetBox[
           GraphicsBox[{
             {GrayLevel[1], AbsolutePointSize[6], AbsoluteThickness[1.6], 
              EdgeForm[Thickness[0.2]], 
              StyleBox[PolygonBox[{{-1, 0}, {0, 1}, {1, 0}, {0, -1}}],
               FontFamily->"Times",
               FontSize->18]}}], {1.0356928571428572, 1.8940024989587672}, 
           Automatic, Scaled[{0.025, 0.025}]], InsetBox[
           GraphicsBox[{
             {GrayLevel[1], AbsolutePointSize[6], AbsoluteThickness[1.6], 
              EdgeForm[Thickness[0.2]], 
              StyleBox[PolygonBox[{{-1, 0}, {0, 1}, {1, 0}, {0, -1}}],
               FontFamily->"Times",
               FontSize->18]}}], {1.1071214285714286, 1.9096209912536444}, 
           Automatic, Scaled[{0.025, 0.025}]], InsetBox[
           GraphicsBox[{
             {GrayLevel[1], AbsolutePointSize[6], AbsoluteThickness[1.6], 
              EdgeForm[Thickness[0.2]], 
              StyleBox[PolygonBox[{{-1, 0}, {0, 1}, {1, 0}, {0, -1}}],
               FontFamily->"Times",
               FontSize->18]}}], {1.17855, 1.9241982507288629}, Automatic, 
           Scaled[{0.025, 0.025}]], InsetBox[
           GraphicsBox[{
             {GrayLevel[1], AbsolutePointSize[6], AbsoluteThickness[1.6], 
              EdgeForm[Thickness[0.2]], 
              StyleBox[PolygonBox[{{-1, 0}, {0, 1}, {1, 0}, {0, -1}}],
               FontFamily->"Times",
               FontSize->18]}}], {1.2499785714285716, 1.9387755102040818}, 
           Automatic, Scaled[{0.025, 0.025}]], InsetBox[
           GraphicsBox[{
             {GrayLevel[1], AbsolutePointSize[6], AbsoluteThickness[1.6], 
              EdgeForm[Thickness[0.2]], 
              StyleBox[PolygonBox[{{-1, 0}, {0, 1}, {1, 0}, {0, -1}}],
               FontFamily->"Times",
               FontSize->18]}}], {1.321407142857143, 1.952832153269471}, 
           Automatic, Scaled[{0.025, 0.025}]], InsetBox[
           GraphicsBox[{
             {GrayLevel[1], AbsolutePointSize[6], AbsoluteThickness[1.6], 
              EdgeForm[Thickness[0.2]], 
              StyleBox[PolygonBox[{{-1, 0}, {0, 1}, {1, 0}, {0, -1}}],
               FontFamily->"Times",
               FontSize->18]}}], {1.3928357142857144, 1.9663681799250312}, 
           Automatic, Scaled[{0.025, 0.025}]], InsetBox[
           GraphicsBox[{
             {GrayLevel[1], AbsolutePointSize[6], AbsoluteThickness[1.6], 
              EdgeForm[Thickness[0.2]], 
              StyleBox[PolygonBox[{{-1, 0}, {0, 1}, {1, 0}, {0, -1}}],
               FontFamily->"Times",
               FontSize->18]}}], {1.4642642857142858, 1.9799042065805914}, 
           Automatic, Scaled[{0.025, 0.025}]], InsetBox[
           GraphicsBox[{
             {GrayLevel[1], AbsolutePointSize[6], AbsoluteThickness[1.6], 
              EdgeForm[Thickness[0.2]], 
              StyleBox[PolygonBox[{{-1, 0}, {0, 1}, {1, 0}, {0, -1}}],
               FontFamily->"Times",
               FontSize->18]}}], {1.5356928571428574, 1.9929196168263223}, 
           Automatic, Scaled[{0.025, 0.025}]], InsetBox[
           GraphicsBox[{
             {GrayLevel[1], AbsolutePointSize[6], AbsoluteThickness[1.6], 
              EdgeForm[Thickness[0.2]], 
              StyleBox[PolygonBox[{{-1, 0}, {0, 1}, {1, 0}, {0, -1}}],
               FontFamily->"Times",
               FontSize->18]}}], {1.6071214285714286, 2.005414410662224}, 
           Automatic, Scaled[{0.025, 0.025}]], InsetBox[
           GraphicsBox[{
             {GrayLevel[1], AbsolutePointSize[6], AbsoluteThickness[1.6], 
              EdgeForm[Thickness[0.2]], 
              StyleBox[PolygonBox[{{-1, 0}, {0, 1}, {1, 0}, {0, -1}}],
               FontFamily->"Times",
               FontSize->18]}}], {1.67855, 2.0163473552686377}, Automatic, 
           Scaled[{0.025, 0.025}]], InsetBox[
           GraphicsBox[{
             {GrayLevel[1], AbsolutePointSize[6], AbsoluteThickness[1.6], 
              EdgeForm[Thickness[0.2]], 
              StyleBox[PolygonBox[{{-1, 0}, {0, 1}, {1, 0}, {0, -1}}],
               FontFamily->"Times",
               FontSize->18]}}], {1.7499785714285716, 2.0283215326947106}, 
           Automatic, Scaled[{0.025, 0.025}]], InsetBox[
           GraphicsBox[{
             {GrayLevel[1], AbsolutePointSize[6], AbsoluteThickness[1.6], 
              EdgeForm[Thickness[0.2]], 
              StyleBox[PolygonBox[{{-1, 0}, {0, 1}, {1, 0}, {0, -1}}],
               FontFamily->"Times",
               FontSize->18]}}], {1.821407142857143, 2.039775093710954}, 
           Automatic, Scaled[{0.025, 0.025}]], InsetBox[
           GraphicsBox[{
             {GrayLevel[1], AbsolutePointSize[6], AbsoluteThickness[1.6], 
              EdgeForm[Thickness[0.2]], 
              StyleBox[PolygonBox[{{-1, 0}, {0, 1}, {1, 0}, {0, -1}}],
               FontFamily->"Times",
               FontSize->18]}}], {1.8928357142857146, 2.0507080383173677}, 
           Automatic, Scaled[{0.025, 0.025}]], InsetBox[
           GraphicsBox[{
             {GrayLevel[1], AbsolutePointSize[6], AbsoluteThickness[1.6], 
              EdgeForm[Thickness[0.2]], 
              StyleBox[PolygonBox[{{-1, 0}, {0, 1}, {1, 0}, {0, -1}}],
               FontFamily->"Times",
               FontSize->18]}}], {1.9642642857142858, 2.0616409829237816}, 
           Automatic, Scaled[{0.025, 0.025}]], InsetBox[
           GraphicsBox[{
             {GrayLevel[1], AbsolutePointSize[6], AbsoluteThickness[1.6], 
              EdgeForm[Thickness[0.2]], 
              StyleBox[PolygonBox[{{-1, 0}, {0, 1}, {1, 0}, {0, -1}}],
               FontFamily->"Times",
               FontSize->18]}}], {2.035692857142857, 2.071532694710537}, 
           Automatic, Scaled[{0.025, 0.025}]], InsetBox[
           GraphicsBox[{
             {GrayLevel[1], AbsolutePointSize[6], AbsoluteThickness[1.6], 
              EdgeForm[Thickness[0.2]], 
              StyleBox[PolygonBox[{{-1, 0}, {0, 1}, {1, 0}, {0, -1}}],
               FontFamily->"Times",
               FontSize->18]}}], {2.107121428571429, 2.0809037900874636}, 
           Automatic, Scaled[{0.025, 0.025}]], InsetBox[
           GraphicsBox[{
             {GrayLevel[1], AbsolutePointSize[6], AbsoluteThickness[1.6], 
              EdgeForm[Thickness[0.2]], 
              StyleBox[PolygonBox[{{-1, 0}, {0, 1}, {1, 0}, {0, -1}}],
               FontFamily->"Times",
               FontSize->18]}}], {2.17855, 2.090795501874219}, Automatic, 
           Scaled[{0.025, 0.025}]], InsetBox[
           GraphicsBox[{
             {GrayLevel[1], AbsolutePointSize[6], AbsoluteThickness[1.6], 
              EdgeForm[Thickness[0.2]], 
              StyleBox[PolygonBox[{{-1, 0}, {0, 1}, {1, 0}, {0, -1}}],
               FontFamily->"Times",
               FontSize->18]}}], {2.2499785714285716, 2.0996459808413164}, 
           Automatic, Scaled[{0.025, 0.025}]], InsetBox[
           GraphicsBox[{
             {GrayLevel[1], AbsolutePointSize[6], AbsoluteThickness[1.6], 
              EdgeForm[Thickness[0.2]], 
              StyleBox[PolygonBox[{{-1, 0}, {0, 1}, {1, 0}, {0, -1}}],
               FontFamily->"Times",
               FontSize->18]}}], {2.3214071428571432, 2.107975843398584}, 
           Automatic, Scaled[{0.025, 0.025}]], InsetBox[
           GraphicsBox[{
             {GrayLevel[1], AbsolutePointSize[6], AbsoluteThickness[1.6], 
              EdgeForm[Thickness[0.2]], 
              StyleBox[PolygonBox[{{-1, 0}, {0, 1}, {1, 0}, {0, -1}}],
               FontFamily->"Times",
               FontSize->18]}}], {2.3928357142857144, 2.1163057059558517}, 
           Automatic, Scaled[{0.025, 0.025}]], InsetBox[
           GraphicsBox[{
             {GrayLevel[1], AbsolutePointSize[6], AbsoluteThickness[1.6], 
              EdgeForm[Thickness[0.2]], 
              StyleBox[PolygonBox[{{-1, 0}, {0, 1}, {1, 0}, {0, -1}}],
               FontFamily->"Times",
               FontSize->18]}}], {2.464264285714286, 2.1241149521032905}, 
           Automatic, Scaled[{0.025, 0.025}]], InsetBox[
           GraphicsBox[{
             {GrayLevel[1], AbsolutePointSize[6], AbsoluteThickness[1.6], 
              EdgeForm[Thickness[0.2]], 
              StyleBox[PolygonBox[{{-1, 0}, {0, 1}, {1, 0}, {0, -1}}],
               FontFamily->"Times",
               FontSize->18]}}], {2.535692857142857, 2.1314035818408996}, 
           Automatic, Scaled[{0.025, 0.025}]], InsetBox[
           GraphicsBox[{
             {GrayLevel[1], AbsolutePointSize[6], AbsoluteThickness[1.6], 
              EdgeForm[Thickness[0.2]], 
              StyleBox[PolygonBox[{{-1, 0}, {0, 1}, {1, 0}, {0, -1}}],
               FontFamily->"Times",
               FontSize->18]}}], {2.607121428571429, 2.1386922115785088}, 
           Automatic, Scaled[{0.025, 0.025}]], InsetBox[
           GraphicsBox[{
             {GrayLevel[1], AbsolutePointSize[6], AbsoluteThickness[1.6], 
              EdgeForm[Thickness[0.2]], 
              StyleBox[PolygonBox[{{-1, 0}, {0, 1}, {1, 0}, {0, -1}}],
               FontFamily->"Times",
               FontSize->18]}}], {2.6785500000000004, 2.1465014577259476}, 
           Automatic, Scaled[{0.025, 0.025}]], InsetBox[
           GraphicsBox[{
             {GrayLevel[1], AbsolutePointSize[6], AbsoluteThickness[1.6], 
              EdgeForm[Thickness[0.2]], 
              StyleBox[PolygonBox[{{-1, 0}, {0, 1}, {1, 0}, {0, -1}}],
               FontFamily->"Times",
               FontSize->18]}}], {2.7499785714285716, 2.1522282382340694}, 
           Automatic, Scaled[{0.025, 0.025}]], InsetBox[
           GraphicsBox[{
             {GrayLevel[1], AbsolutePointSize[6], AbsoluteThickness[1.6], 
              EdgeForm[Thickness[0.2]], 
              StyleBox[PolygonBox[{{-1, 0}, {0, 1}, {1, 0}, {0, -1}}],
               FontFamily->"Times",
               FontSize->18]}}], {2.821407142857143, 2.15847563515202}, 
           Automatic, Scaled[{0.025, 0.025}]], InsetBox[
           GraphicsBox[{
             {GrayLevel[1], AbsolutePointSize[6], AbsoluteThickness[1.6], 
              EdgeForm[Thickness[0.2]], 
              StyleBox[PolygonBox[{{-1, 0}, {0, 1}, {1, 0}, {0, -1}}],
               FontFamily->"Times",
               FontSize->18]}}], {2.8928357142857144, 2.1647230320699706}, 
           Automatic, Scaled[{0.025, 0.025}]], InsetBox[
           GraphicsBox[{
             {GrayLevel[1], AbsolutePointSize[6], AbsoluteThickness[1.6], 
              EdgeForm[Thickness[0.2]], 
              StyleBox[PolygonBox[{{-1, 0}, {0, 1}, {1, 0}, {0, -1}}],
               FontFamily->"Times",
               FontSize->18]}}], {2.964264285714286, 2.1704498125780924}, 
           Automatic, Scaled[{0.025, 0.025}]], InsetBox[
           GraphicsBox[{
             {GrayLevel[1], AbsolutePointSize[6], AbsoluteThickness[1.6], 
              EdgeForm[Thickness[0.2]], 
              StyleBox[PolygonBox[{{-1, 0}, {0, 1}, {1, 0}, {0, -1}}],
               FontFamily->"Times",
               FontSize->18]}}], {3.035692857142857, 2.1756559766763846}, 
           Automatic, Scaled[{0.025, 0.025}]], InsetBox[
           GraphicsBox[{
             {GrayLevel[1], AbsolutePointSize[6], AbsoluteThickness[1.6], 
              EdgeForm[Thickness[0.2]], 
              StyleBox[PolygonBox[{{-1, 0}, {0, 1}, {1, 0}, {0, -1}}],
               FontFamily->"Times",
               FontSize->18]}}], {3.107121428571429, 2.180862140774677}, 
           Automatic, Scaled[{0.025, 0.025}]], InsetBox[
           GraphicsBox[{
             {GrayLevel[1], AbsolutePointSize[6], AbsoluteThickness[1.6], 
              EdgeForm[Thickness[0.2]], 
              StyleBox[PolygonBox[{{-1, 0}, {0, 1}, {1, 0}, {0, -1}}],
               FontFamily->"Times",
               FontSize->18]}}], {3.1785500000000004, 2.1860683048729697}, 
           Automatic, Scaled[{0.025, 0.025}]], InsetBox[
           GraphicsBox[{
             {GrayLevel[1], AbsolutePointSize[6], AbsoluteThickness[1.6], 
              EdgeForm[Thickness[0.2]], 
              StyleBox[PolygonBox[{{-1, 0}, {0, 1}, {1, 0}, {0, -1}}],
               FontFamily->"Times",
               FontSize->18]}}], {3.249978571428572, 2.1912744689712618}, 
           Automatic, Scaled[{0.025, 0.025}]], InsetBox[
           GraphicsBox[{
             {GrayLevel[1], AbsolutePointSize[6], AbsoluteThickness[1.6], 
              EdgeForm[Thickness[0.2]], 
              StyleBox[PolygonBox[{{-1, 0}, {0, 1}, {1, 0}, {0, -1}}],
               FontFamily->"Times",
               FontSize->18]}}], {3.321407142857143, 2.195960016659725}, 
           Automatic, Scaled[{0.025, 0.025}]], InsetBox[
           GraphicsBox[{
             {GrayLevel[1], AbsolutePointSize[6], AbsoluteThickness[1.6], 
              EdgeForm[Thickness[0.2]], 
              StyleBox[PolygonBox[{{-1, 0}, {0, 1}, {1, 0}, {0, -1}}],
               FontFamily->"Times",
               FontSize->18]}}], {3.3928357142857144, 2.200124947938359}, 
           Automatic, Scaled[{0.025, 0.025}]], InsetBox[
           GraphicsBox[{
             {GrayLevel[1], AbsolutePointSize[6], AbsoluteThickness[1.6], 
              EdgeForm[Thickness[0.2]], 
              StyleBox[PolygonBox[{{-1, 0}, {0, 1}, {1, 0}, {0, -1}}],
               FontFamily->"Times",
               FontSize->18]}}], {3.464264285714286, 2.2042898792169927}, 
           Automatic, Scaled[{0.025, 0.025}]], InsetBox[
           GraphicsBox[{
             {GrayLevel[1], AbsolutePointSize[6], AbsoluteThickness[1.6], 
              EdgeForm[Thickness[0.2]], 
              StyleBox[PolygonBox[{{-1, 0}, {0, 1}, {1, 0}, {0, -1}}],
               FontFamily->"Times",
               FontSize->18]}}], {3.535692857142857, 2.2079341940857975}, 
           Automatic, Scaled[{0.025, 0.025}]], InsetBox[
           GraphicsBox[{
             {GrayLevel[1], AbsolutePointSize[6], AbsoluteThickness[1.6], 
              EdgeForm[Thickness[0.2]], 
              StyleBox[PolygonBox[{{-1, 0}, {0, 1}, {1, 0}, {0, -1}}],
               FontFamily->"Times",
               FontSize->18]}}], {3.607121428571429, 2.2115785089546023}, 
           Automatic, Scaled[{0.025, 0.025}]], InsetBox[
           GraphicsBox[{
             {GrayLevel[1], AbsolutePointSize[6], AbsoluteThickness[1.6], 
              EdgeForm[Thickness[0.2]], 
              StyleBox[PolygonBox[{{-1, 0}, {0, 1}, {1, 0}, {0, -1}}],
               FontFamily->"Times",
               FontSize->18]}}], {3.6785500000000004, 2.2152228238234066}, 
           Automatic, Scaled[{0.025, 0.025}]], InsetBox[
           GraphicsBox[{
             {GrayLevel[1], AbsolutePointSize[6], AbsoluteThickness[1.6], 
              EdgeForm[Thickness[0.2]], 
              StyleBox[PolygonBox[{{-1, 0}, {0, 1}, {1, 0}, {0, -1}}],
               FontFamily->"Times",
               FontSize->18]}}], {3.7499785714285716, 2.218867138692212}, 
           Automatic, Scaled[{0.025, 0.025}]], InsetBox[
           GraphicsBox[{
             {GrayLevel[1], AbsolutePointSize[6], AbsoluteThickness[1.6], 
              EdgeForm[Thickness[0.2]], 
              StyleBox[PolygonBox[{{-1, 0}, {0, 1}, {1, 0}, {0, -1}}],
               FontFamily->"Times",
               FontSize->18]}}], {3.8214071428571432, 2.221990837151187}, 
           Automatic, Scaled[{0.025, 0.025}]], InsetBox[
           GraphicsBox[{
             {GrayLevel[1], AbsolutePointSize[6], AbsoluteThickness[1.6], 
              EdgeForm[Thickness[0.2]], 
              StyleBox[PolygonBox[{{-1, 0}, {0, 1}, {1, 0}, {0, -1}}],
               FontFamily->"Times",
               FontSize->18]}}], {3.892835714285715, 2.2245939192003332}, 
           Automatic, Scaled[{0.025, 0.025}]], InsetBox[
           GraphicsBox[{
             {GrayLevel[1], AbsolutePointSize[6], AbsoluteThickness[1.6], 
              EdgeForm[Thickness[0.2]], 
              StyleBox[PolygonBox[{{-1, 0}, {0, 1}, {1, 0}, {0, -1}}],
               FontFamily->"Times",
               FontSize->18]}}], {3.9642642857142865, 2.2277176176593088}, 
           Automatic, Scaled[{0.025, 0.025}]], InsetBox[
           GraphicsBox[{
             {GrayLevel[1], AbsolutePointSize[6], AbsoluteThickness[1.6], 
              EdgeForm[Thickness[0.2]], 
              StyleBox[PolygonBox[{{-1, 0}, {0, 1}, {1, 0}, {0, -1}}],
               FontFamily->"Times",
               FontSize->18]}}], {4.035692857142857, 2.230841316118284}, 
           Automatic, Scaled[{0.025, 0.025}]], InsetBox[
           GraphicsBox[{
             {GrayLevel[1], AbsolutePointSize[6], AbsoluteThickness[1.6], 
              EdgeForm[Thickness[0.2]], 
              StyleBox[PolygonBox[{{-1, 0}, {0, 1}, {1, 0}, {0, -1}}],
               FontFamily->"Times",
               FontSize->18]}}], {4.107121428571429, 2.23344439816743}, 
           Automatic, Scaled[{0.025, 0.025}]], InsetBox[
           GraphicsBox[{
             {GrayLevel[1], AbsolutePointSize[6], AbsoluteThickness[1.6], 
              EdgeForm[Thickness[0.2]], 
              StyleBox[PolygonBox[{{-1, 0}, {0, 1}, {1, 0}, {0, -1}}],
               FontFamily->"Times",
               FontSize->18]}}], {4.17855, 2.2360474802165764}, Automatic, 
           Scaled[{0.025, 0.025}]], InsetBox[
           GraphicsBox[{
             {GrayLevel[1], AbsolutePointSize[6], AbsoluteThickness[1.6], 
              EdgeForm[Thickness[0.2]], 
              StyleBox[PolygonBox[{{-1, 0}, {0, 1}, {1, 0}, {0, -1}}],
               FontFamily->"Times",
               FontSize->18]}}], {4.249978571428572, 2.2386505622657227}, 
           Automatic, Scaled[{0.025, 0.025}]], InsetBox[
           GraphicsBox[{
             {GrayLevel[1], AbsolutePointSize[6], AbsoluteThickness[1.6], 
              EdgeForm[Thickness[0.2]], 
              StyleBox[PolygonBox[{{-1, 0}, {0, 1}, {1, 0}, {0, -1}}],
               FontFamily->"Times",
               FontSize->18]}}], {4.321407142857143, 2.2407330279050397}, 
           Automatic, Scaled[{0.025, 0.025}]], InsetBox[
           GraphicsBox[{
             {GrayLevel[1], AbsolutePointSize[6], AbsoluteThickness[1.6], 
              EdgeForm[Thickness[0.2]], 
              StyleBox[PolygonBox[{{-1, 0}, {0, 1}, {1, 0}, {0, -1}}],
               FontFamily->"Times",
               FontSize->18]}}], {4.392835714285715, 2.2428154935443567}, 
           Automatic, Scaled[{0.025, 0.025}]], InsetBox[
           GraphicsBox[{
             {GrayLevel[1], AbsolutePointSize[6], AbsoluteThickness[1.6], 
              EdgeForm[Thickness[0.2]], 
              StyleBox[PolygonBox[{{-1, 0}, {0, 1}, {1, 0}, {0, -1}}],
               FontFamily->"Times",
               FontSize->18]}}], {4.464264285714286, 2.245418575593503}, 
           Automatic, Scaled[{0.025, 0.025}]], InsetBox[
           GraphicsBox[{
             {GrayLevel[1], AbsolutePointSize[6], AbsoluteThickness[1.6], 
              EdgeForm[Thickness[0.2]], 
              StyleBox[PolygonBox[{{-1, 0}, {0, 1}, {1, 0}, {0, -1}}],
               FontFamily->"Times",
               FontSize->18]}}], {4.535692857142857, 2.2469804248229903}, 
           Automatic, Scaled[{0.025, 0.025}]], InsetBox[
           GraphicsBox[{
             {GrayLevel[1], AbsolutePointSize[6], AbsoluteThickness[1.6], 
              EdgeForm[Thickness[0.2]], 
              StyleBox[PolygonBox[{{-1, 0}, {0, 1}, {1, 0}, {0, -1}}],
               FontFamily->"Times",
               FontSize->18]}}], {4.607121428571429, 2.248542274052478}, 
           Automatic, Scaled[{0.025, 0.025}]], InsetBox[
           GraphicsBox[{
             {GrayLevel[1], AbsolutePointSize[6], AbsoluteThickness[1.6], 
              EdgeForm[Thickness[0.2]], 
              StyleBox[PolygonBox[{{-1, 0}, {0, 1}, {1, 0}, {0, -1}}],
               FontFamily->"Times",
               FontSize->18]}}], {4.67855, 2.2511453561016244}, Automatic, 
           Scaled[{0.025, 0.025}]], InsetBox[
           GraphicsBox[{
             {GrayLevel[1], AbsolutePointSize[6], AbsoluteThickness[1.6], 
              EdgeForm[Thickness[0.2]], 
              StyleBox[PolygonBox[{{-1, 0}, {0, 1}, {1, 0}, {0, -1}}],
               FontFamily->"Times",
               FontSize->18]}}], {4.749978571428572, 2.2527072053311117}, 
           Automatic, Scaled[{0.025, 0.025}]], InsetBox[
           GraphicsBox[{
             {GrayLevel[1], AbsolutePointSize[6], AbsoluteThickness[1.6], 
              EdgeForm[Thickness[0.2]], 
              StyleBox[PolygonBox[{{-1, 0}, {0, 1}, {1, 0}, {0, -1}}],
               FontFamily->"Times",
               FontSize->18]}}], {4.821407142857144, 2.2537484381507706}, 
           Automatic, Scaled[{0.025, 0.025}]], InsetBox[
           GraphicsBox[{
             {GrayLevel[1], AbsolutePointSize[6], AbsoluteThickness[1.6], 
              EdgeForm[Thickness[0.2]], 
              StyleBox[PolygonBox[{{-1, 0}, {0, 1}, {1, 0}, {0, -1}}],
               FontFamily->"Times",
               FontSize->18]}}], {4.892835714285715, 2.2558309037900877}, 
           Automatic, Scaled[{0.025, 0.025}]], InsetBox[
           GraphicsBox[{
             {GrayLevel[1], AbsolutePointSize[6], AbsoluteThickness[1.6], 
              EdgeForm[Thickness[0.2]], 
              StyleBox[PolygonBox[{{-1, 0}, {0, 1}, {1, 0}, {0, -1}}],
               FontFamily->"Times",
               FontSize->18]}}], {4.964264285714286, 2.256872136609746}, 
           Automatic, Scaled[{0.025, 0.025}]], InsetBox[
           GraphicsBox[{
             {GrayLevel[1], AbsolutePointSize[6], AbsoluteThickness[1.6], 
              EdgeForm[Thickness[0.2]], 
              StyleBox[PolygonBox[{{-1, 0}, {0, 1}, {1, 0}, {0, -1}}],
               FontFamily->"Times",
               FontSize->18]}}], {5.035692857142857, 2.258954602249063}, 
           Automatic, Scaled[{0.025, 0.025}]], InsetBox[
           GraphicsBox[{
             {GrayLevel[1], AbsolutePointSize[6], AbsoluteThickness[1.6], 
              EdgeForm[Thickness[0.2]], 
              StyleBox[PolygonBox[{{-1, 0}, {0, 1}, {1, 0}, {0, -1}}],
               FontFamily->"Times",
               FontSize->18]}}], {5.107121428571429, 2.259475218658892}, 
           Automatic, Scaled[{0.025, 0.025}]], InsetBox[
           GraphicsBox[{
             {GrayLevel[1], AbsolutePointSize[6], AbsoluteThickness[1.6], 
              EdgeForm[Thickness[0.2]], 
              StyleBox[PolygonBox[{{-1, 0}, {0, 1}, {1, 0}, {0, -1}}],
               FontFamily->"Times",
               FontSize->18]}}], {5.17855, 2.2610370678883798}, Automatic, 
           Scaled[{0.025, 0.025}]], InsetBox[
           GraphicsBox[{
             {GrayLevel[1], AbsolutePointSize[6], AbsoluteThickness[1.6], 
              EdgeForm[Thickness[0.2]], 
              StyleBox[PolygonBox[{{-1, 0}, {0, 1}, {1, 0}, {0, -1}}],
               FontFamily->"Times",
               FontSize->18]}}], {5.249978571428572, 2.2625989171178675}, 
           Automatic, Scaled[{0.025, 0.025}]], InsetBox[
           GraphicsBox[{
             {GrayLevel[1], AbsolutePointSize[6], AbsoluteThickness[1.6], 
              EdgeForm[Thickness[0.2]], 
              StyleBox[PolygonBox[{{-1, 0}, {0, 1}, {1, 0}, {0, -1}}],
               FontFamily->"Times",
               FontSize->18]}}], {5.321407142857144, 2.263640149937526}, 
           Automatic, Scaled[{0.025, 0.025}]], InsetBox[
           GraphicsBox[{
             {GrayLevel[1], AbsolutePointSize[6], AbsoluteThickness[1.6], 
              EdgeForm[Thickness[0.2]], 
              StyleBox[PolygonBox[{{-1, 0}, {0, 1}, {1, 0}, {0, -1}}],
               FontFamily->"Times",
               FontSize->18]}}], {5.392835714285714, 2.2646813827571846}, 
           Automatic, Scaled[{0.025, 0.025}]], InsetBox[
           GraphicsBox[{
             {GrayLevel[1], AbsolutePointSize[6], AbsoluteThickness[1.6], 
              EdgeForm[Thickness[0.2]], 
              StyleBox[PolygonBox[{{-1, 0}, {0, 1}, {1, 0}, {0, -1}}],
               FontFamily->"Times",
               FontSize->18]}}], {5.464264285714286, 2.2657226155768426}, 
           Automatic, Scaled[{0.025, 0.025}]], InsetBox[
           GraphicsBox[{
             {GrayLevel[1], AbsolutePointSize[6], AbsoluteThickness[1.6], 
              EdgeForm[Thickness[0.2]], 
              StyleBox[PolygonBox[{{-1, 0}, {0, 1}, {1, 0}, {0, -1}}],
               FontFamily->"Times",
               FontSize->18]}}], {5.535692857142857, 2.267284464806331}, 
           Automatic, Scaled[{0.025, 0.025}]], InsetBox[
           GraphicsBox[{
             {GrayLevel[1], AbsolutePointSize[6], AbsoluteThickness[1.6], 
              EdgeForm[Thickness[0.2]], 
              StyleBox[PolygonBox[{{-1, 0}, {0, 1}, {1, 0}, {0, -1}}],
               FontFamily->"Times",
               FontSize->18]}}], {5.607121428571428, 2.267284464806331}, 
           Automatic, Scaled[{0.025, 0.025}]], InsetBox[
           GraphicsBox[{
             {GrayLevel[1], AbsolutePointSize[6], AbsoluteThickness[1.6], 
              EdgeForm[Thickness[0.2]], 
              StyleBox[PolygonBox[{{-1, 0}, {0, 1}, {1, 0}, {0, -1}}],
               FontFamily->"Times",
               FontSize->18]}}], {5.67855, 2.268325697625989}, Automatic, 
           Scaled[{0.025, 0.025}]], InsetBox[
           GraphicsBox[{
             {GrayLevel[1], AbsolutePointSize[6], AbsoluteThickness[1.6], 
              EdgeForm[Thickness[0.2]], 
              StyleBox[PolygonBox[{{-1, 0}, {0, 1}, {1, 0}, {0, -1}}],
               FontFamily->"Times",
               FontSize->18]}}], {5.749978571428572, 2.269366930445648}, 
           Automatic, Scaled[{0.025, 0.025}]], InsetBox[
           GraphicsBox[{
             {GrayLevel[1], AbsolutePointSize[6], AbsoluteThickness[1.6], 
              EdgeForm[Thickness[0.2]], 
              StyleBox[PolygonBox[{{-1, 0}, {0, 1}, {1, 0}, {0, -1}}],
               FontFamily->"Times",
               FontSize->18]}}], {5.821407142857143, 2.269887546855477}, 
           Automatic, Scaled[{0.025, 0.025}]], InsetBox[
           GraphicsBox[{
             {GrayLevel[1], AbsolutePointSize[6], AbsoluteThickness[1.6], 
              EdgeForm[Thickness[0.2]], 
              StyleBox[PolygonBox[{{-1, 0}, {0, 1}, {1, 0}, {0, -1}}],
               FontFamily->"Times",
               FontSize->18]}}], {5.892835714285715, 2.270928779675135}, 
           Automatic, Scaled[{0.025, 0.025}]], InsetBox[
           GraphicsBox[{
             {GrayLevel[1], AbsolutePointSize[6], AbsoluteThickness[1.6], 
              EdgeForm[Thickness[0.2]], 
              StyleBox[PolygonBox[{{-1, 0}, {0, 1}, {1, 0}, {0, -1}}],
               FontFamily->"Times",
               FontSize->18]}}], {5.964264285714286, 2.2714493960849644}, 
           Automatic, Scaled[{0.025, 0.025}]], InsetBox[
           GraphicsBox[{
             {GrayLevel[1], AbsolutePointSize[6], AbsoluteThickness[1.6], 
              EdgeForm[Thickness[0.2]], 
              StyleBox[PolygonBox[{{-1, 0}, {0, 1}, {1, 0}, {0, -1}}],
               FontFamily->"Times",
               FontSize->18]}}], {6.035692857142857, 2.272490628904623}, 
           Automatic, Scaled[{0.025, 0.025}]], InsetBox[
           GraphicsBox[{
             {GrayLevel[1], AbsolutePointSize[6], AbsoluteThickness[1.6], 
              EdgeForm[Thickness[0.2]], 
              StyleBox[PolygonBox[{{-1, 0}, {0, 1}, {1, 0}, {0, -1}}],
               FontFamily->"Times",
               FontSize->18]}}], {6.107121428571429, 2.273011245314452}, 
           Automatic, Scaled[{0.025, 0.025}]], InsetBox[
           GraphicsBox[{
             {GrayLevel[1], AbsolutePointSize[6], AbsoluteThickness[1.6], 
              EdgeForm[Thickness[0.2]], 
              StyleBox[PolygonBox[{{-1, 0}, {0, 1}, {1, 0}, {0, -1}}],
               FontFamily->"Times",
               FontSize->18]}}], {6.17855, 2.273011245314452}, Automatic, 
           Scaled[{0.025, 0.025}]], InsetBox[
           GraphicsBox[{
             {GrayLevel[1], AbsolutePointSize[6], AbsoluteThickness[1.6], 
              EdgeForm[Thickness[0.2]], 
              StyleBox[PolygonBox[{{-1, 0}, {0, 1}, {1, 0}, {0, -1}}],
               FontFamily->"Times",
               FontSize->18]}}], {6.249978571428572, 2.27457309454394}, 
           Automatic, Scaled[{0.025, 0.025}]], InsetBox[
           GraphicsBox[{
             {GrayLevel[1], AbsolutePointSize[6], AbsoluteThickness[1.6], 
              EdgeForm[Thickness[0.2]], 
              StyleBox[PolygonBox[{{-1, 0}, {0, 1}, {1, 0}, {0, -1}}],
               FontFamily->"Times",
               FontSize->18]}}], {6.321407142857144, 2.27457309454394}, 
           Automatic, Scaled[{0.025, 0.025}]], InsetBox[
           GraphicsBox[{
             {GrayLevel[1], AbsolutePointSize[6], AbsoluteThickness[1.6], 
              EdgeForm[Thickness[0.2]], 
              StyleBox[PolygonBox[{{-1, 0}, {0, 1}, {1, 0}, {0, -1}}],
               FontFamily->"Times",
               FontSize->18]}}], {6.392835714285715, 2.2756143273635985}, 
           Automatic, Scaled[{0.025, 0.025}]], InsetBox[
           GraphicsBox[{
             {GrayLevel[1], AbsolutePointSize[6], AbsoluteThickness[1.6], 
              EdgeForm[Thickness[0.2]], 
              StyleBox[PolygonBox[{{-1, 0}, {0, 1}, {1, 0}, {0, -1}}],
               FontFamily->"Times",
               FontSize->18]}}], {6.464264285714286, 2.2756143273635985}, 
           Automatic, Scaled[{0.025, 0.025}]], InsetBox[
           GraphicsBox[{
             {GrayLevel[1], AbsolutePointSize[6], AbsoluteThickness[1.6], 
              EdgeForm[Thickness[0.2]], 
              StyleBox[PolygonBox[{{-1, 0}, {0, 1}, {1, 0}, {0, -1}}],
               FontFamily->"Times",
               FontSize->18]}}], {6.535692857142858, 2.2756143273635985}, 
           Automatic, Scaled[{0.025, 0.025}]], InsetBox[
           GraphicsBox[{
             {GrayLevel[1], AbsolutePointSize[6], AbsoluteThickness[1.6], 
              EdgeForm[Thickness[0.2]], 
              StyleBox[PolygonBox[{{-1, 0}, {0, 1}, {1, 0}, {0, -1}}],
               FontFamily->"Times",
               FontSize->18]}}], {6.607121428571429, 2.276655560183257}, 
           Automatic, Scaled[{0.025, 0.025}]], InsetBox[
           GraphicsBox[{
             {GrayLevel[1], AbsolutePointSize[6], AbsoluteThickness[1.6], 
              EdgeForm[Thickness[0.2]], 
              StyleBox[PolygonBox[{{-1, 0}, {0, 1}, {1, 0}, {0, -1}}],
               FontFamily->"Times",
               FontSize->18]}}], {6.678550000000001, 2.2771761765930862}, 
           Automatic, Scaled[{0.025, 0.025}]], InsetBox[
           GraphicsBox[{
             {GrayLevel[1], AbsolutePointSize[6], AbsoluteThickness[1.6], 
              EdgeForm[Thickness[0.2]], 
              StyleBox[PolygonBox[{{-1, 0}, {0, 1}, {1, 0}, {0, -1}}],
               FontFamily->"Times",
               FontSize->18]}}], {6.7499785714285725, 2.2771761765930862}, 
           Automatic, Scaled[{0.025, 0.025}]], InsetBox[
           GraphicsBox[{
             {GrayLevel[1], AbsolutePointSize[6], AbsoluteThickness[1.6], 
              EdgeForm[Thickness[0.2]], 
              StyleBox[PolygonBox[{{-1, 0}, {0, 1}, {1, 0}, {0, -1}}],
               FontFamily->"Times",
               FontSize->18]}}], {6.821407142857143, 2.2776967930029155}, 
           Automatic, Scaled[{0.025, 0.025}]], InsetBox[
           GraphicsBox[{
             {GrayLevel[1], AbsolutePointSize[6], AbsoluteThickness[1.6], 
              EdgeForm[Thickness[0.2]], 
              StyleBox[PolygonBox[{{-1, 0}, {0, 1}, {1, 0}, {0, -1}}],
               FontFamily->"Times",
               FontSize->18]}}], {6.892828571428573, 2.278738025822574}, 
           Automatic, Scaled[{0.025, 0.025}]], InsetBox[
           GraphicsBox[{
             {GrayLevel[1], AbsolutePointSize[6], AbsoluteThickness[1.6], 
              EdgeForm[Thickness[0.2]], 
              StyleBox[PolygonBox[{{-1, 0}, {0, 1}, {1, 0}, {0, -1}}],
               FontFamily->"Times",
               FontSize->18]}}], {6.964257142857144, 2.278738025822574}, 
           Automatic, Scaled[{0.025, 0.025}]], InsetBox[
           GraphicsBox[{
             {GrayLevel[1], AbsolutePointSize[6], AbsoluteThickness[1.6], 
              EdgeForm[Thickness[0.2]], 
              StyleBox[PolygonBox[{{-1, 0}, {0, 1}, {1, 0}, {0, -1}}],
               FontFamily->"Times",
               FontSize->18]}}], {7.035685714285714, 2.278738025822574}, 
           Automatic, Scaled[{0.025, 0.025}]], InsetBox[
           GraphicsBox[{
             {GrayLevel[1], AbsolutePointSize[6], AbsoluteThickness[1.6], 
              EdgeForm[Thickness[0.2]], 
              StyleBox[PolygonBox[{{-1, 0}, {0, 1}, {1, 0}, {0, -1}}],
               FontFamily->"Times",
               FontSize->18]}}], {7.107114285714287, 2.2792586422324033}, 
           Automatic, Scaled[{0.025, 0.025}]], InsetBox[
           GraphicsBox[{
             {GrayLevel[1], AbsolutePointSize[6], AbsoluteThickness[1.6], 
              EdgeForm[Thickness[0.2]], 
              StyleBox[PolygonBox[{{-1, 0}, {0, 1}, {1, 0}, {0, -1}}],
               FontFamily->"Times",
               FontSize->18]}}], {7.178542857142857, 2.2797792586422325}, 
           Automatic, Scaled[{0.025, 0.025}]], InsetBox[
           GraphicsBox[{
             {GrayLevel[1], AbsolutePointSize[6], AbsoluteThickness[1.6], 
              EdgeForm[Thickness[0.2]], 
              StyleBox[PolygonBox[{{-1, 0}, {0, 1}, {1, 0}, {0, -1}}],
               FontFamily->"Times",
               FontSize->18]}}], {7.2499714285714285, 2.2792586422324033}, 
           Automatic, Scaled[{0.025, 0.025}]], InsetBox[
           GraphicsBox[{
             {GrayLevel[1], AbsolutePointSize[6], AbsoluteThickness[1.6], 
              EdgeForm[Thickness[0.2]], 
              StyleBox[PolygonBox[{{-1, 0}, {0, 1}, {1, 0}, {0, -1}}],
               FontFamily->"Times",
               FontSize->18]}}], {7.321400000000001, 2.2797792586422325}, 
           Automatic, Scaled[{0.025, 0.025}]], InsetBox[
           GraphicsBox[{
             {GrayLevel[1], AbsolutePointSize[6], AbsoluteThickness[1.6], 
              EdgeForm[Thickness[0.2]], 
              StyleBox[PolygonBox[{{-1, 0}, {0, 1}, {1, 0}, {0, -1}}],
               FontFamily->"Times",
               FontSize->18]}}], {7.392828571428572, 2.280820491461891}, 
           Automatic, Scaled[{0.025, 0.025}]], InsetBox[
           GraphicsBox[{
             {GrayLevel[1], AbsolutePointSize[6], AbsoluteThickness[1.6], 
              EdgeForm[Thickness[0.2]], 
              StyleBox[PolygonBox[{{-1, 0}, {0, 1}, {1, 0}, {0, -1}}],
               FontFamily->"Times",
               FontSize->18]}}], {7.464257142857143, 2.280820491461891}, 
           Automatic, Scaled[{0.025, 0.025}]], InsetBox[
           GraphicsBox[{
             {GrayLevel[1], AbsolutePointSize[6], AbsoluteThickness[1.6], 
              EdgeForm[Thickness[0.2]], 
              StyleBox[PolygonBox[{{-1, 0}, {0, 1}, {1, 0}, {0, -1}}],
               FontFamily->"Times",
               FontSize->18]}}], {7.535685714285715, 2.281861724281549}, 
           Automatic, Scaled[{0.025, 0.025}]], InsetBox[
           GraphicsBox[{
             {GrayLevel[1], AbsolutePointSize[6], AbsoluteThickness[1.6], 
              EdgeForm[Thickness[0.2]], 
              StyleBox[PolygonBox[{{-1, 0}, {0, 1}, {1, 0}, {0, -1}}],
               FontFamily->"Times",
               FontSize->18]}}], {7.607114285714286, 2.28134110787172}, 
           Automatic, Scaled[{0.025, 0.025}]], InsetBox[
           GraphicsBox[{
             {GrayLevel[1], AbsolutePointSize[6], AbsoluteThickness[1.6], 
              EdgeForm[Thickness[0.2]], 
              StyleBox[PolygonBox[{{-1, 0}, {0, 1}, {1, 0}, {0, -1}}],
               FontFamily->"Times",
               FontSize->18]}}], {7.678542857142857, 2.281861724281549}, 
           Automatic, Scaled[{0.025, 0.025}]], InsetBox[
           GraphicsBox[{
             {GrayLevel[1], AbsolutePointSize[6], AbsoluteThickness[1.6], 
              EdgeForm[Thickness[0.2]], 
              StyleBox[PolygonBox[{{-1, 0}, {0, 1}, {1, 0}, {0, -1}}],
               FontFamily->"Times",
               FontSize->18]}}], {7.749971428571429, 2.281861724281549}, 
           Automatic, Scaled[{0.025, 0.025}]], InsetBox[
           GraphicsBox[{
             {GrayLevel[1], AbsolutePointSize[6], AbsoluteThickness[1.6], 
              EdgeForm[Thickness[0.2]], 
              StyleBox[PolygonBox[{{-1, 0}, {0, 1}, {1, 0}, {0, -1}}],
               FontFamily->"Times",
               FontSize->18]}}], {7.821400000000001, 2.282382340691379}, 
           Automatic, Scaled[{0.025, 0.025}]], InsetBox[
           GraphicsBox[{
             {GrayLevel[1], AbsolutePointSize[6], AbsoluteThickness[1.6], 
              EdgeForm[Thickness[0.2]], 
              StyleBox[PolygonBox[{{-1, 0}, {0, 1}, {1, 0}, {0, -1}}],
               FontFamily->"Times",
               FontSize->18]}}], {7.892828571428572, 2.282382340691379}, 
           Automatic, Scaled[{0.025, 0.025}]], InsetBox[
           GraphicsBox[{
             {GrayLevel[1], AbsolutePointSize[6], AbsoluteThickness[1.6], 
              EdgeForm[Thickness[0.2]], 
              StyleBox[PolygonBox[{{-1, 0}, {0, 1}, {1, 0}, {0, -1}}],
               FontFamily->"Times",
               FontSize->18]}}], {7.964257142857144, 2.282902957101208}, 
           Automatic, Scaled[{0.025, 0.025}]], InsetBox[
           GraphicsBox[{
             {GrayLevel[1], AbsolutePointSize[6], AbsoluteThickness[1.6], 
              EdgeForm[Thickness[0.2]], 
              StyleBox[PolygonBox[{{-1, 0}, {0, 1}, {1, 0}, {0, -1}}],
               FontFamily->"Times",
               FontSize->18]}}], {8.035685714285714, 2.282902957101208}, 
           Automatic, Scaled[{0.025, 0.025}]], InsetBox[
           GraphicsBox[{
             {GrayLevel[1], AbsolutePointSize[6], AbsoluteThickness[1.6], 
              EdgeForm[Thickness[0.2]], 
              StyleBox[PolygonBox[{{-1, 0}, {0, 1}, {1, 0}, {0, -1}}],
               FontFamily->"Times",
               FontSize->18]}}], {8.107114285714285, 2.282902957101208}, 
           Automatic, Scaled[{0.025, 0.025}]], InsetBox[
           GraphicsBox[{
             {GrayLevel[1], AbsolutePointSize[6], AbsoluteThickness[1.6], 
              EdgeForm[Thickness[0.2]], 
              StyleBox[PolygonBox[{{-1, 0}, {0, 1}, {1, 0}, {0, -1}}],
               FontFamily->"Times",
               FontSize->18]}}], {8.178542857142858, 2.282902957101208}, 
           Automatic, Scaled[{0.025, 0.025}]], InsetBox[
           GraphicsBox[{
             {GrayLevel[1], AbsolutePointSize[6], AbsoluteThickness[1.6], 
              EdgeForm[Thickness[0.2]], 
              StyleBox[PolygonBox[{{-1, 0}, {0, 1}, {1, 0}, {0, -1}}],
               FontFamily->"Times",
               FontSize->18]}}], {8.24997142857143, 2.283423573511037}, 
           Automatic, Scaled[{0.025, 0.025}]], InsetBox[
           GraphicsBox[{
             {GrayLevel[1], AbsolutePointSize[6], AbsoluteThickness[1.6], 
              EdgeForm[Thickness[0.2]], 
              StyleBox[PolygonBox[{{-1, 0}, {0, 1}, {1, 0}, {0, -1}}],
               FontFamily->"Times",
               FontSize->18]}}], {8.3214, 2.283423573511037}, Automatic, 
           Scaled[{0.025, 0.025}]], InsetBox[
           GraphicsBox[{
             {GrayLevel[1], AbsolutePointSize[6], AbsoluteThickness[1.6], 
              EdgeForm[Thickness[0.2]], 
              StyleBox[PolygonBox[{{-1, 0}, {0, 1}, {1, 0}, {0, -1}}],
               FontFamily->"Times",
               FontSize->18]}}], {8.392828571428572, 2.283423573511037}, 
           Automatic, Scaled[{0.025, 0.025}]], InsetBox[
           GraphicsBox[{
             {GrayLevel[1], AbsolutePointSize[6], AbsoluteThickness[1.6], 
              EdgeForm[Thickness[0.2]], 
              StyleBox[PolygonBox[{{-1, 0}, {0, 1}, {1, 0}, {0, -1}}],
               FontFamily->"Times",
               FontSize->18]}}], {8.464257142857143, 2.283944189920866}, 
           Automatic, Scaled[{0.025, 0.025}]], InsetBox[
           GraphicsBox[{
             {GrayLevel[1], AbsolutePointSize[6], AbsoluteThickness[1.6], 
              EdgeForm[Thickness[0.2]], 
              StyleBox[PolygonBox[{{-1, 0}, {0, 1}, {1, 0}, {0, -1}}],
               FontFamily->"Times",
               FontSize->18]}}], {8.535685714285716, 2.283944189920866}, 
           Automatic, Scaled[{0.025, 0.025}]], InsetBox[
           GraphicsBox[{
             {GrayLevel[1], AbsolutePointSize[6], AbsoluteThickness[1.6], 
              EdgeForm[Thickness[0.2]], 
              StyleBox[PolygonBox[{{-1, 0}, {0, 1}, {1, 0}, {0, -1}}],
               FontFamily->"Times",
               FontSize->18]}}], {8.607114285714287, 2.283944189920866}, 
           Automatic, Scaled[{0.025, 0.025}]], InsetBox[
           GraphicsBox[{
             {GrayLevel[1], AbsolutePointSize[6], AbsoluteThickness[1.6], 
              EdgeForm[Thickness[0.2]], 
              StyleBox[PolygonBox[{{-1, 0}, {0, 1}, {1, 0}, {0, -1}}],
               FontFamily->"Times",
               FontSize->18]}}], {8.678542857142858, 2.2844648063306954}, 
           Automatic, Scaled[{0.025, 0.025}]], InsetBox[
           GraphicsBox[{
             {GrayLevel[1], AbsolutePointSize[6], AbsoluteThickness[1.6], 
              EdgeForm[Thickness[0.2]], 
              StyleBox[PolygonBox[{{-1, 0}, {0, 1}, {1, 0}, {0, -1}}],
               FontFamily->"Times",
               FontSize->18]}}], {8.74997142857143, 2.283944189920866}, 
           Automatic, Scaled[{0.025, 0.025}]], InsetBox[
           GraphicsBox[{
             {GrayLevel[1], AbsolutePointSize[6], AbsoluteThickness[1.6], 
              EdgeForm[Thickness[0.2]], 
              StyleBox[PolygonBox[{{-1, 0}, {0, 1}, {1, 0}, {0, -1}}],
               FontFamily->"Times",
               FontSize->18]}}], {8.8214, 2.2844648063306954}, Automatic, 
           Scaled[{0.025, 0.025}]], InsetBox[
           GraphicsBox[{
             {GrayLevel[1], AbsolutePointSize[6], AbsoluteThickness[1.6], 
              EdgeForm[Thickness[0.2]], 
              StyleBox[PolygonBox[{{-1, 0}, {0, 1}, {1, 0}, {0, -1}}],
               FontFamily->"Times",
               FontSize->18]}}], {8.892828571428572, 2.283944189920866}, 
           Automatic, Scaled[{0.025, 0.025}]], InsetBox[
           GraphicsBox[{
             {GrayLevel[1], AbsolutePointSize[6], AbsoluteThickness[1.6], 
              EdgeForm[Thickness[0.2]], 
              StyleBox[PolygonBox[{{-1, 0}, {0, 1}, {1, 0}, {0, -1}}],
               FontFamily->"Times",
               FontSize->18]}}], {8.964257142857145, 2.283944189920866}, 
           Automatic, Scaled[{0.025, 0.025}]], InsetBox[
           GraphicsBox[{
             {GrayLevel[1], AbsolutePointSize[6], AbsoluteThickness[1.6], 
              EdgeForm[Thickness[0.2]], 
              StyleBox[PolygonBox[{{-1, 0}, {0, 1}, {1, 0}, {0, -1}}],
               FontFamily->"Times",
               FontSize->18]}}], {9.035685714285714, 2.283944189920866}, 
           Automatic, Scaled[{0.025, 0.025}]], InsetBox[
           GraphicsBox[{
             {GrayLevel[1], AbsolutePointSize[6], AbsoluteThickness[1.6], 
              EdgeForm[Thickness[0.2]], 
              StyleBox[PolygonBox[{{-1, 0}, {0, 1}, {1, 0}, {0, -1}}],
               FontFamily->"Times",
               FontSize->18]}}], {9.107114285714285, 2.2844648063306954}, 
           Automatic, Scaled[{0.025, 0.025}]], InsetBox[
           GraphicsBox[{
             {GrayLevel[1], AbsolutePointSize[6], AbsoluteThickness[1.6], 
              EdgeForm[Thickness[0.2]], 
              StyleBox[PolygonBox[{{-1, 0}, {0, 1}, {1, 0}, {0, -1}}],
               FontFamily->"Times",
               FontSize->18]}}], {9.178542857142858, 2.2844648063306954}, 
           Automatic, Scaled[{0.025, 0.025}]], InsetBox[
           GraphicsBox[{
             {GrayLevel[1], AbsolutePointSize[6], AbsoluteThickness[1.6], 
              EdgeForm[Thickness[0.2]], 
              StyleBox[PolygonBox[{{-1, 0}, {0, 1}, {1, 0}, {0, -1}}],
               FontFamily->"Times",
               FontSize->18]}}], {9.24997142857143, 2.2844648063306954}, 
           Automatic, Scaled[{0.025, 0.025}]], InsetBox[
           GraphicsBox[{
             {GrayLevel[1], AbsolutePointSize[6], AbsoluteThickness[1.6], 
              EdgeForm[Thickness[0.2]], 
              StyleBox[PolygonBox[{{-1, 0}, {0, 1}, {1, 0}, {0, -1}}],
               FontFamily->"Times",
               FontSize->18]}}], {9.3214, 2.2844648063306954}, Automatic, 
           Scaled[{0.025, 0.025}]], InsetBox[
           GraphicsBox[{
             {GrayLevel[1], AbsolutePointSize[6], AbsoluteThickness[1.6], 
              EdgeForm[Thickness[0.2]], 
              StyleBox[PolygonBox[{{-1, 0}, {0, 1}, {1, 0}, {0, -1}}],
               FontFamily->"Times",
               FontSize->18]}}], {9.392828571428572, 2.2844648063306954}, 
           Automatic, Scaled[{0.025, 0.025}]], InsetBox[
           GraphicsBox[{
             {GrayLevel[1], AbsolutePointSize[6], AbsoluteThickness[1.6], 
              EdgeForm[Thickness[0.2]], 
              StyleBox[PolygonBox[{{-1, 0}, {0, 1}, {1, 0}, {0, -1}}],
               FontFamily->"Times",
               FontSize->18]}}], {9.464257142857143, 2.2844648063306954}, 
           Automatic, Scaled[{0.025, 0.025}]], InsetBox[
           GraphicsBox[{
             {GrayLevel[1], AbsolutePointSize[6], AbsoluteThickness[1.6], 
              EdgeForm[Thickness[0.2]], 
              StyleBox[PolygonBox[{{-1, 0}, {0, 1}, {1, 0}, {0, -1}}],
               FontFamily->"Times",
               FontSize->18]}}], {9.535685714285714, 2.284985422740525}, 
           Automatic, Scaled[{0.025, 0.025}]], InsetBox[
           GraphicsBox[{
             {GrayLevel[1], AbsolutePointSize[6], AbsoluteThickness[1.6], 
              EdgeForm[Thickness[0.2]], 
              StyleBox[PolygonBox[{{-1, 0}, {0, 1}, {1, 0}, {0, -1}}],
               FontFamily->"Times",
               FontSize->18]}}], {9.607114285714287, 2.2844648063306954}, 
           Automatic, Scaled[{0.025, 0.025}]], InsetBox[
           GraphicsBox[{
             {GrayLevel[1], AbsolutePointSize[6], AbsoluteThickness[1.6], 
              EdgeForm[Thickness[0.2]], 
              StyleBox[PolygonBox[{{-1, 0}, {0, 1}, {1, 0}, {0, -1}}],
               FontFamily->"Times",
               FontSize->18]}}], {9.678542857142858, 2.2855060391503543}, 
           Automatic, Scaled[{0.025, 0.025}]], InsetBox[
           GraphicsBox[{
             {GrayLevel[1], AbsolutePointSize[6], AbsoluteThickness[1.6], 
              EdgeForm[Thickness[0.2]], 
              StyleBox[PolygonBox[{{-1, 0}, {0, 1}, {1, 0}, {0, -1}}],
               FontFamily->"Times",
               FontSize->18]}}], {9.74997142857143, 2.284985422740525}, 
           Automatic, Scaled[{0.025, 0.025}]], InsetBox[
           GraphicsBox[{
             {GrayLevel[1], AbsolutePointSize[6], AbsoluteThickness[1.6], 
              EdgeForm[Thickness[0.2]], 
              StyleBox[PolygonBox[{{-1, 0}, {0, 1}, {1, 0}, {0, -1}}],
               FontFamily->"Times",
               FontSize->18]}}], {9.8214, 2.2855060391503543}, Automatic, 
           Scaled[{0.025, 0.025}]], InsetBox[
           GraphicsBox[{
             {GrayLevel[1], AbsolutePointSize[6], AbsoluteThickness[1.6], 
              EdgeForm[Thickness[0.2]], 
              StyleBox[PolygonBox[{{-1, 0}, {0, 1}, {1, 0}, {0, -1}}],
               FontFamily->"Times",
               FontSize->18]}}], {9.892828571428572, 2.284985422740525}, 
           Automatic, Scaled[{0.025, 0.025}]], InsetBox[
           GraphicsBox[{
             {GrayLevel[1], AbsolutePointSize[6], AbsoluteThickness[1.6], 
              EdgeForm[Thickness[0.2]], 
              StyleBox[PolygonBox[{{-1, 0}, {0, 1}, {1, 0}, {0, -1}}],
               FontFamily->"Times",
               FontSize->18]}}], {9.964257142857145, 2.284985422740525}, 
           Automatic, Scaled[{0.025, 0.025}]], InsetBox[
           GraphicsBox[{
             {GrayLevel[1], AbsolutePointSize[6], AbsoluteThickness[1.6], 
              EdgeForm[Thickness[0.2]], 
              StyleBox[PolygonBox[{{-1, 0}, {0, 1}, {1, 0}, {0, -1}}],
               FontFamily->"Times",
               FontSize->18]}}], {10.035685714285716, 2.2855060391503543}, 
           Automatic, Scaled[{0.025, 0.025}]], InsetBox[
           GraphicsBox[{
             {GrayLevel[1], AbsolutePointSize[6], AbsoluteThickness[1.6], 
              EdgeForm[Thickness[0.2]], 
              StyleBox[PolygonBox[{{-1, 0}, {0, 1}, {1, 0}, {0, -1}}],
               FontFamily->"Times",
               FontSize->18]}}], {10.107114285714285, 2.284985422740525}, 
           Automatic, Scaled[{0.025, 0.025}]], InsetBox[
           GraphicsBox[{
             {GrayLevel[1], AbsolutePointSize[6], AbsoluteThickness[1.6], 
              EdgeForm[Thickness[0.2]], 
              StyleBox[PolygonBox[{{-1, 0}, {0, 1}, {1, 0}, {0, -1}}],
               FontFamily->"Times",
               FontSize->18]}}], {10.178542857142858, 2.2855060391503543}, 
           Automatic, Scaled[{0.025, 0.025}]], InsetBox[
           GraphicsBox[{
             {GrayLevel[1], AbsolutePointSize[6], AbsoluteThickness[1.6], 
              EdgeForm[Thickness[0.2]], 
              StyleBox[PolygonBox[{{-1, 0}, {0, 1}, {1, 0}, {0, -1}}],
               FontFamily->"Times",
               FontSize->18]}}], {10.24997142857143, 2.284985422740525}, 
           Automatic, Scaled[{0.025, 0.025}]], InsetBox[
           GraphicsBox[{
             {GrayLevel[1], AbsolutePointSize[6], AbsoluteThickness[1.6], 
              EdgeForm[Thickness[0.2]], 
              StyleBox[PolygonBox[{{-1, 0}, {0, 1}, {1, 0}, {0, -1}}],
               FontFamily->"Times",
               FontSize->18]}}], {10.3214, 2.284985422740525}, Automatic, 
           Scaled[{0.025, 0.025}]], InsetBox[
           GraphicsBox[{
             {GrayLevel[1], AbsolutePointSize[6], AbsoluteThickness[1.6], 
              EdgeForm[Thickness[0.2]], 
              StyleBox[PolygonBox[{{-1, 0}, {0, 1}, {1, 0}, {0, -1}}],
               FontFamily->"Times",
               FontSize->18]}}], {10.392828571428572, 2.2855060391503543}, 
           Automatic, Scaled[{0.025, 0.025}]], InsetBox[
           GraphicsBox[{
             {GrayLevel[1], AbsolutePointSize[6], AbsoluteThickness[1.6], 
              EdgeForm[Thickness[0.2]], 
              StyleBox[PolygonBox[{{-1, 0}, {0, 1}, {1, 0}, {0, -1}}],
               FontFamily->"Times",
               FontSize->18]}}], {10.464257142857143, 2.286026655560183}, 
           Automatic, Scaled[{0.025, 0.025}]], InsetBox[
           GraphicsBox[{
             {GrayLevel[1], AbsolutePointSize[6], AbsoluteThickness[1.6], 
              EdgeForm[Thickness[0.2]], 
              StyleBox[PolygonBox[{{-1, 0}, {0, 1}, {1, 0}, {0, -1}}],
               FontFamily->"Times",
               FontSize->18]}}], {10.535685714285714, 2.2855060391503543}, 
           Automatic, Scaled[{0.025, 0.025}]], InsetBox[
           GraphicsBox[{
             {GrayLevel[1], AbsolutePointSize[6], AbsoluteThickness[1.6], 
              EdgeForm[Thickness[0.2]], 
              StyleBox[PolygonBox[{{-1, 0}, {0, 1}, {1, 0}, {0, -1}}],
               FontFamily->"Times",
               FontSize->18]}}], {10.607114285714287, 2.286026655560183}, 
           Automatic, Scaled[{0.025, 0.025}]], InsetBox[
           GraphicsBox[{
             {GrayLevel[1], AbsolutePointSize[6], AbsoluteThickness[1.6], 
              EdgeForm[Thickness[0.2]], 
              StyleBox[PolygonBox[{{-1, 0}, {0, 1}, {1, 0}, {0, -1}}],
               FontFamily->"Times",
               FontSize->18]}}], {10.678542857142858, 2.286026655560183}, 
           Automatic, Scaled[{0.025, 0.025}]], InsetBox[
           GraphicsBox[{
             {GrayLevel[1], AbsolutePointSize[6], AbsoluteThickness[1.6], 
              EdgeForm[Thickness[0.2]], 
              StyleBox[PolygonBox[{{-1, 0}, {0, 1}, {1, 0}, {0, -1}}],
               FontFamily->"Times",
               FontSize->18]}}], {10.74997142857143, 2.2855060391503543}, 
           Automatic, Scaled[{0.025, 0.025}]], InsetBox[
           GraphicsBox[{
             {GrayLevel[1], AbsolutePointSize[6], AbsoluteThickness[1.6], 
              EdgeForm[Thickness[0.2]], 
              StyleBox[PolygonBox[{{-1, 0}, {0, 1}, {1, 0}, {0, -1}}],
               FontFamily->"Times",
               FontSize->18]}}], {10.8214, 2.2855060391503543}, Automatic, 
           Scaled[{0.025, 0.025}]], InsetBox[
           GraphicsBox[{
             {GrayLevel[1], AbsolutePointSize[6], AbsoluteThickness[1.6], 
              EdgeForm[Thickness[0.2]], 
              StyleBox[PolygonBox[{{-1, 0}, {0, 1}, {1, 0}, {0, -1}}],
               FontFamily->"Times",
               FontSize->18]}}], {10.892828571428572, 2.2855060391503543}, 
           Automatic, Scaled[{0.025, 0.025}]], InsetBox[
           GraphicsBox[{
             {GrayLevel[1], AbsolutePointSize[6], AbsoluteThickness[1.6], 
              EdgeForm[Thickness[0.2]], 
              StyleBox[PolygonBox[{{-1, 0}, {0, 1}, {1, 0}, {0, -1}}],
               FontFamily->"Times",
               FontSize->18]}}], {10.964257142857143, 2.2855060391503543}, 
           Automatic, Scaled[{0.025, 0.025}]], InsetBox[
           GraphicsBox[{
             {GrayLevel[1], AbsolutePointSize[6], AbsoluteThickness[1.6], 
              EdgeForm[Thickness[0.2]], 
              StyleBox[PolygonBox[{{-1, 0}, {0, 1}, {1, 0}, {0, -1}}],
               FontFamily->"Times",
               FontSize->18]}}], {11.035685714285716, 2.286026655560183}, 
           Automatic, Scaled[{0.025, 0.025}]], InsetBox[
           GraphicsBox[{
             {GrayLevel[1], AbsolutePointSize[6], AbsoluteThickness[1.6], 
              EdgeForm[Thickness[0.2]], 
              StyleBox[PolygonBox[{{-1, 0}, {0, 1}, {1, 0}, {0, -1}}],
               FontFamily->"Times",
               FontSize->18]}}], {11.107107142857144, 2.2855060391503543}, 
           Automatic, Scaled[{0.025, 0.025}]], InsetBox[
           GraphicsBox[{
             {GrayLevel[1], AbsolutePointSize[6], AbsoluteThickness[1.6], 
              EdgeForm[Thickness[0.2]], 
              StyleBox[PolygonBox[{{-1, 0}, {0, 1}, {1, 0}, {0, -1}}],
               FontFamily->"Times",
               FontSize->18]}}], {11.178542857142858, 2.2855060391503543}, 
           Automatic, Scaled[{0.025, 0.025}]], InsetBox[
           GraphicsBox[{
             {GrayLevel[1], AbsolutePointSize[6], AbsoluteThickness[1.6], 
              EdgeForm[Thickness[0.2]], 
              StyleBox[PolygonBox[{{-1, 0}, {0, 1}, {1, 0}, {0, -1}}],
               FontFamily->"Times",
               FontSize->18]}}], {11.249964285714286, 2.286026655560183}, 
           Automatic, Scaled[{0.025, 0.025}]], InsetBox[
           GraphicsBox[{
             {GrayLevel[1], AbsolutePointSize[6], AbsoluteThickness[1.6], 
              EdgeForm[Thickness[0.2]], 
              StyleBox[PolygonBox[{{-1, 0}, {0, 1}, {1, 0}, {0, -1}}],
               FontFamily->"Times",
               FontSize->18]}}], {11.3214, 2.2855060391503543}, Automatic, 
           Scaled[{0.025, 0.025}]], InsetBox[
           GraphicsBox[{
             {GrayLevel[1], AbsolutePointSize[6], AbsoluteThickness[1.6], 
              EdgeForm[Thickness[0.2]], 
              StyleBox[PolygonBox[{{-1, 0}, {0, 1}, {1, 0}, {0, -1}}],
               FontFamily->"Times",
               FontSize->18]}}], {11.39282142857143, 2.2855060391503543}, 
           Automatic, Scaled[{0.025, 0.025}]], InsetBox[
           GraphicsBox[{
             {GrayLevel[1], AbsolutePointSize[6], AbsoluteThickness[1.6], 
              EdgeForm[Thickness[0.2]], 
              StyleBox[PolygonBox[{{-1, 0}, {0, 1}, {1, 0}, {0, -1}}],
               FontFamily->"Times",
               FontSize->18]}}], {11.464257142857143, 2.286026655560183}, 
           Automatic, Scaled[{0.025, 0.025}]], InsetBox[
           GraphicsBox[{
             {GrayLevel[1], AbsolutePointSize[6], AbsoluteThickness[1.6], 
              EdgeForm[Thickness[0.2]], 
              StyleBox[PolygonBox[{{-1, 0}, {0, 1}, {1, 0}, {0, -1}}],
               FontFamily->"Times",
               FontSize->18]}}], {11.535678571428573, 2.286026655560183}, 
           Automatic, Scaled[{0.025, 0.025}]], InsetBox[
           GraphicsBox[{
             {GrayLevel[1], AbsolutePointSize[6], AbsoluteThickness[1.6], 
              EdgeForm[Thickness[0.2]], 
              StyleBox[PolygonBox[{{-1, 0}, {0, 1}, {1, 0}, {0, -1}}],
               FontFamily->"Times",
               FontSize->18]}}], {11.607107142857142, 2.286026655560183}, 
           Automatic, Scaled[{0.025, 0.025}]], InsetBox[
           GraphicsBox[{
             {GrayLevel[1], AbsolutePointSize[6], AbsoluteThickness[1.6], 
              EdgeForm[Thickness[0.2]], 
              StyleBox[PolygonBox[{{-1, 0}, {0, 1}, {1, 0}, {0, -1}}],
               FontFamily->"Times",
               FontSize->18]}}], {11.678535714285713, 2.286026655560183}, 
           Automatic, Scaled[{0.025, 0.025}]], InsetBox[
           GraphicsBox[{
             {GrayLevel[1], AbsolutePointSize[6], AbsoluteThickness[1.6], 
              EdgeForm[Thickness[0.2]], 
              StyleBox[PolygonBox[{{-1, 0}, {0, 1}, {1, 0}, {0, -1}}],
               FontFamily->"Times",
               FontSize->18]}}], {11.749964285714288, 2.2865472719700124}, 
           Automatic, Scaled[{0.025, 0.025}]], InsetBox[
           GraphicsBox[{
             {GrayLevel[1], AbsolutePointSize[6], AbsoluteThickness[1.6], 
              EdgeForm[Thickness[0.2]], 
              StyleBox[PolygonBox[{{-1, 0}, {0, 1}, {1, 0}, {0, -1}}],
               FontFamily->"Times",
               FontSize->18]}}], {11.82139285714286, 2.286026655560183}, 
           Automatic, Scaled[{0.025, 0.025}]], InsetBox[
           GraphicsBox[{
             {GrayLevel[1], AbsolutePointSize[6], AbsoluteThickness[1.6], 
              EdgeForm[Thickness[0.2]], 
              StyleBox[PolygonBox[{{-1, 0}, {0, 1}, {1, 0}, {0, -1}}],
               FontFamily->"Times",
               FontSize->18]}}], {11.892821428571429, 2.286026655560183}, 
           Automatic, Scaled[{0.025, 0.025}]], InsetBox[
           GraphicsBox[{
             {GrayLevel[1], AbsolutePointSize[6], AbsoluteThickness[1.6], 
              EdgeForm[Thickness[0.2]], 
              StyleBox[PolygonBox[{{-1, 0}, {0, 1}, {1, 0}, {0, -1}}],
               FontFamily->"Times",
               FontSize->18]}}], {11.96425, 2.2865472719700124}, Automatic, 
           Scaled[{0.025, 0.025}]], InsetBox[
           GraphicsBox[{
             {GrayLevel[1], AbsolutePointSize[6], AbsoluteThickness[1.6], 
              EdgeForm[Thickness[0.2]], 
              StyleBox[PolygonBox[{{-1, 0}, {0, 1}, {1, 0}, {0, -1}}],
               FontFamily->"Times",
               FontSize->18]}}], {12.035678571428571, 2.286026655560183}, 
           Automatic, Scaled[{0.025, 0.025}]], InsetBox[
           GraphicsBox[{
             {GrayLevel[1], AbsolutePointSize[6], AbsoluteThickness[1.6], 
              EdgeForm[Thickness[0.2]], 
              StyleBox[PolygonBox[{{-1, 0}, {0, 1}, {1, 0}, {0, -1}}],
               FontFamily->"Times",
               FontSize->18]}}], {12.107107142857142, 2.2865472719700124}, 
           Automatic, Scaled[{0.025, 0.025}]], InsetBox[
           GraphicsBox[{
             {GrayLevel[1], AbsolutePointSize[6], AbsoluteThickness[1.6], 
              EdgeForm[Thickness[0.2]], 
              StyleBox[PolygonBox[{{-1, 0}, {0, 1}, {1, 0}, {0, -1}}],
               FontFamily->"Times",
               FontSize->18]}}], {12.178535714285715, 2.2865472719700124}, 
           Automatic, Scaled[{0.025, 0.025}]], InsetBox[
           GraphicsBox[{
             {GrayLevel[1], AbsolutePointSize[6], AbsoluteThickness[1.6], 
              EdgeForm[Thickness[0.2]], 
              StyleBox[PolygonBox[{{-1, 0}, {0, 1}, {1, 0}, {0, -1}}],
               FontFamily->"Times",
               FontSize->18]}}], {12.249964285714286, 2.286026655560183}, 
           Automatic, Scaled[{0.025, 0.025}]], InsetBox[
           GraphicsBox[{
             {GrayLevel[1], AbsolutePointSize[6], AbsoluteThickness[1.6], 
              EdgeForm[Thickness[0.2]], 
              StyleBox[PolygonBox[{{-1, 0}, {0, 1}, {1, 0}, {0, -1}}],
               FontFamily->"Times",
               FontSize->18]}}], {12.321392857142857, 2.2865472719700124}, 
           Automatic, Scaled[{0.025, 0.025}]], InsetBox[
           GraphicsBox[{
             {GrayLevel[1], AbsolutePointSize[6], AbsoluteThickness[1.6], 
              EdgeForm[Thickness[0.2]], 
              StyleBox[PolygonBox[{{-1, 0}, {0, 1}, {1, 0}, {0, -1}}],
               FontFamily->"Times",
               FontSize->18]}}], {12.392821428571429, 2.286026655560183}, 
           Automatic, Scaled[{0.025, 0.025}]], InsetBox[
           GraphicsBox[{
             {GrayLevel[1], AbsolutePointSize[6], AbsoluteThickness[1.6], 
              EdgeForm[Thickness[0.2]], 
              StyleBox[PolygonBox[{{-1, 0}, {0, 1}, {1, 0}, {0, -1}}],
               FontFamily->"Times",
               FontSize->18]}}], {12.46425, 2.2855060391503543}, Automatic, 
           Scaled[{0.025, 0.025}]], InsetBox[
           GraphicsBox[{
             {GrayLevel[1], AbsolutePointSize[6], AbsoluteThickness[1.6], 
              EdgeForm[Thickness[0.2]], 
              StyleBox[PolygonBox[{{-1, 0}, {0, 1}, {1, 0}, {0, -1}}],
               FontFamily->"Times",
               FontSize->18]}}], {12.535678571428573, 2.286026655560183}, 
           Automatic, Scaled[{0.025, 0.025}]], InsetBox[
           GraphicsBox[{
             {GrayLevel[1], AbsolutePointSize[6], AbsoluteThickness[1.6], 
              EdgeForm[Thickness[0.2]], 
              StyleBox[PolygonBox[{{-1, 0}, {0, 1}, {1, 0}, {0, -1}}],
               FontFamily->"Times",
               FontSize->18]}}], {12.607107142857144, 2.2855060391503543}, 
           Automatic, Scaled[{0.025, 0.025}]], InsetBox[
           GraphicsBox[{
             {GrayLevel[1], AbsolutePointSize[6], AbsoluteThickness[1.6], 
              EdgeForm[Thickness[0.2]], 
              StyleBox[PolygonBox[{{-1, 0}, {0, 1}, {1, 0}, {0, -1}}],
               FontFamily->"Times",
               FontSize->18]}}], {12.678535714285715, 2.286026655560183}, 
           Automatic, Scaled[{0.025, 0.025}]], InsetBox[
           GraphicsBox[{
             {GrayLevel[1], AbsolutePointSize[6], AbsoluteThickness[1.6], 
              EdgeForm[Thickness[0.2]], 
              StyleBox[PolygonBox[{{-1, 0}, {0, 1}, {1, 0}, {0, -1}}],
               FontFamily->"Times",
               FontSize->18]}}], {12.749964285714286, 2.286026655560183}, 
           Automatic, Scaled[{0.025, 0.025}]], InsetBox[
           GraphicsBox[{
             {GrayLevel[1], AbsolutePointSize[6], AbsoluteThickness[1.6], 
              EdgeForm[Thickness[0.2]], 
              StyleBox[PolygonBox[{{-1, 0}, {0, 1}, {1, 0}, {0, -1}}],
               FontFamily->"Times",
               FontSize->18]}}], {12.821392857142857, 2.286026655560183}, 
           Automatic, Scaled[{0.025, 0.025}]], InsetBox[
           GraphicsBox[{
             {GrayLevel[1], AbsolutePointSize[6], AbsoluteThickness[1.6], 
              EdgeForm[Thickness[0.2]], 
              StyleBox[PolygonBox[{{-1, 0}, {0, 1}, {1, 0}, {0, -1}}],
               FontFamily->"Times",
               FontSize->18]}}], {12.892821428571429, 2.286026655560183}, 
           Automatic, Scaled[{0.025, 0.025}]], InsetBox[
           GraphicsBox[{
             {GrayLevel[1], AbsolutePointSize[6], AbsoluteThickness[1.6], 
              EdgeForm[Thickness[0.2]], 
              StyleBox[PolygonBox[{{-1, 0}, {0, 1}, {1, 0}, {0, -1}}],
               FontFamily->"Times",
               FontSize->18]}}], {12.964250000000002, 2.286026655560183}, 
           Automatic, Scaled[{0.025, 0.025}]], InsetBox[
           GraphicsBox[{
             {GrayLevel[1], AbsolutePointSize[6], AbsoluteThickness[1.6], 
              EdgeForm[Thickness[0.2]], 
              StyleBox[PolygonBox[{{-1, 0}, {0, 1}, {1, 0}, {0, -1}}],
               FontFamily->"Times",
               FontSize->18]}}], {13.035678571428573, 2.2865472719700124}, 
           Automatic, Scaled[{0.025, 0.025}]], InsetBox[
           GraphicsBox[{
             {GrayLevel[1], AbsolutePointSize[6], AbsoluteThickness[1.6], 
              EdgeForm[Thickness[0.2]], 
              StyleBox[PolygonBox[{{-1, 0}, {0, 1}, {1, 0}, {0, -1}}],
               FontFamily->"Times",
               FontSize->18]}}], {13.107107142857144, 2.2865472719700124}, 
           Automatic, Scaled[{0.025, 0.025}]], InsetBox[
           GraphicsBox[{
             {GrayLevel[1], AbsolutePointSize[6], AbsoluteThickness[1.6], 
              EdgeForm[Thickness[0.2]], 
              StyleBox[PolygonBox[{{-1, 0}, {0, 1}, {1, 0}, {0, -1}}],
               FontFamily->"Times",
               FontSize->18]}}], {13.178535714285715, 2.2865472719700124}, 
           Automatic, Scaled[{0.025, 0.025}]], InsetBox[
           GraphicsBox[{
             {GrayLevel[1], AbsolutePointSize[6], AbsoluteThickness[1.6], 
              EdgeForm[Thickness[0.2]], 
              StyleBox[PolygonBox[{{-1, 0}, {0, 1}, {1, 0}, {0, -1}}],
               FontFamily->"Times",
               FontSize->18]}}], {13.249964285714286, 2.2865472719700124}, 
           Automatic, Scaled[{0.025, 0.025}]], InsetBox[
           GraphicsBox[{
             {GrayLevel[1], AbsolutePointSize[6], AbsoluteThickness[1.6], 
              EdgeForm[Thickness[0.2]], 
              StyleBox[PolygonBox[{{-1, 0}, {0, 1}, {1, 0}, {0, -1}}],
               FontFamily->"Times",
               FontSize->18]}}], {13.321392857142857, 2.2865472719700124}, 
           Automatic, Scaled[{0.025, 0.025}]], InsetBox[
           GraphicsBox[{
             {GrayLevel[1], AbsolutePointSize[6], AbsoluteThickness[1.6], 
              EdgeForm[Thickness[0.2]], 
              StyleBox[PolygonBox[{{-1, 0}, {0, 1}, {1, 0}, {0, -1}}],
               FontFamily->"Times",
               FontSize->18]}}], {13.39282142857143, 2.286026655560183}, 
           Automatic, Scaled[{0.025, 0.025}]], InsetBox[
           GraphicsBox[{
             {GrayLevel[1], AbsolutePointSize[6], AbsoluteThickness[1.6], 
              EdgeForm[Thickness[0.2]], 
              StyleBox[PolygonBox[{{-1, 0}, {0, 1}, {1, 0}, {0, -1}}],
               FontFamily->"Times",
               FontSize->18]}}], {13.464250000000002, 2.286026655560183}, 
           Automatic, Scaled[{0.025, 0.025}]], InsetBox[
           GraphicsBox[{
             {GrayLevel[1], AbsolutePointSize[6], AbsoluteThickness[1.6], 
              EdgeForm[Thickness[0.2]], 
              StyleBox[PolygonBox[{{-1, 0}, {0, 1}, {1, 0}, {0, -1}}],
               FontFamily->"Times",
               FontSize->18]}}], {13.535678571428573, 2.2865472719700124}, 
           Automatic, Scaled[{0.025, 0.025}]], InsetBox[
           GraphicsBox[{
             {GrayLevel[1], AbsolutePointSize[6], AbsoluteThickness[1.6], 
              EdgeForm[Thickness[0.2]], 
              StyleBox[PolygonBox[{{-1, 0}, {0, 1}, {1, 0}, {0, -1}}],
               FontFamily->"Times",
               FontSize->18]}}], {13.607107142857144, 2.2865472719700124}, 
           Automatic, Scaled[{0.025, 0.025}]], InsetBox[
           GraphicsBox[{
             {GrayLevel[1], AbsolutePointSize[6], AbsoluteThickness[1.6], 
              EdgeForm[Thickness[0.2]], 
              StyleBox[PolygonBox[{{-1, 0}, {0, 1}, {1, 0}, {0, -1}}],
               FontFamily->"Times",
               FontSize->18]}}], {13.678535714285715, 2.2865472719700124}, 
           Automatic, Scaled[{0.025, 0.025}]], InsetBox[
           GraphicsBox[{
             {GrayLevel[1], AbsolutePointSize[6], AbsoluteThickness[1.6], 
              EdgeForm[Thickness[0.2]], 
              StyleBox[PolygonBox[{{-1, 0}, {0, 1}, {1, 0}, {0, -1}}],
               FontFamily->"Times",
               FontSize->18]}}], {13.749964285714286, 2.2865472719700124}, 
           Automatic, Scaled[{0.025, 0.025}]], InsetBox[
           GraphicsBox[{
             {GrayLevel[1], AbsolutePointSize[6], AbsoluteThickness[1.6], 
              EdgeForm[Thickness[0.2]], 
              StyleBox[PolygonBox[{{-1, 0}, {0, 1}, {1, 0}, {0, -1}}],
               FontFamily->"Times",
               FontSize->18]}}], {13.82139285714286, 2.2865472719700124}, 
           Automatic, Scaled[{0.025, 0.025}]], InsetBox[
           GraphicsBox[{
             {GrayLevel[1], AbsolutePointSize[6], AbsoluteThickness[1.6], 
              EdgeForm[Thickness[0.2]], 
              StyleBox[PolygonBox[{{-1, 0}, {0, 1}, {1, 0}, {0, -1}}],
               FontFamily->"Times",
               FontSize->18]}}], {13.89282142857143, 2.2865472719700124}, 
           Automatic, Scaled[{0.025, 0.025}]], InsetBox[
           GraphicsBox[{
             {GrayLevel[1], AbsolutePointSize[6], AbsoluteThickness[1.6], 
              EdgeForm[Thickness[0.2]], 
              StyleBox[PolygonBox[{{-1, 0}, {0, 1}, {1, 0}, {0, -1}}],
               FontFamily->"Times",
               FontSize->18]}}], {13.964250000000002, 2.2865472719700124}, 
           Automatic, Scaled[{0.025, 0.025}]], InsetBox[
           GraphicsBox[{
             {GrayLevel[1], AbsolutePointSize[6], AbsoluteThickness[1.6], 
              EdgeForm[Thickness[0.2]], 
              StyleBox[PolygonBox[{{-1, 0}, {0, 1}, {1, 0}, {0, -1}}],
               FontFamily->"Times",
               FontSize->18]}}], {14.035678571428573, 2.2870678883798417}, 
           Automatic, Scaled[{0.025, 0.025}]], InsetBox[
           GraphicsBox[{
             {GrayLevel[1], AbsolutePointSize[6], AbsoluteThickness[1.6], 
              EdgeForm[Thickness[0.2]], 
              StyleBox[PolygonBox[{{-1, 0}, {0, 1}, {1, 0}, {0, -1}}],
               FontFamily->"Times",
               FontSize->18]}}], {14.107107142857142, 2.2865472719700124}, 
           Automatic, Scaled[{0.025, 0.025}]], InsetBox[
           GraphicsBox[{
             {GrayLevel[1], AbsolutePointSize[6], AbsoluteThickness[1.6], 
              EdgeForm[Thickness[0.2]], 
              StyleBox[PolygonBox[{{-1, 0}, {0, 1}, {1, 0}, {0, -1}}],
               FontFamily->"Times",
               FontSize->18]}}], {14.178535714285717, 2.2865472719700124}, 
           Automatic, Scaled[{0.025, 0.025}]], InsetBox[
           GraphicsBox[{
             {GrayLevel[1], AbsolutePointSize[6], AbsoluteThickness[1.6], 
              EdgeForm[Thickness[0.2]], 
              StyleBox[PolygonBox[{{-1, 0}, {0, 1}, {1, 0}, {0, -1}}],
               FontFamily->"Times",
               FontSize->18]}}], {14.249964285714288, 2.287588504789671}, 
           Automatic, Scaled[{0.025, 0.025}]]},
         FontFamily->"Times",
         FontSize->18]}}, {}}}, {}, {}, {{}, {}}, {{}, {}}}, {{}, {{{}, {}, {
       {RGBColor[0, 
         NCache[
          Rational[2, 3], 0.6666666666666666], 0], PointSize[
        0.004583333333333334], Thickness[Large], 
        StyleBox[LineBox[CompressedData["
1:eJxM23k0Vd0bB3DKPM/zcM0z11hpuIZQQohSkiFUFBkqKUMUMotkLGQIRVQS
4RGpyJgkyRgJkYuM8Tv7vGvV76933fXRvefss8/e32fv/Yo5eVq6bKGgoGik
p6BA//VQexFnOqgKIxu2ARQUv0gzVwu9dvZjn0tObmxuzpIsuj0OyX3+550i
9pq8Papgfe/FOnLLMwd5qT/8864npBVyuypsMxNew31D5cvQ+3/+1HrxZds7
VSjc47OCXDNr7O7LJlXgeJ6Fe8Xkx+CiBlWI+tmzhFxLs8kpBf7Pgyr2htWo
wsZXxd+4N+dL+1b981Sxs3ROz1VhKDp+AbnA2eOTB5/+87QKk/e7y1TBMmCc
jDvl7hKFkv/zA0rx/MWqoKFoPIf8Tw7Zi/bBPw/4OXJoMVcVCoSyZpFvbPug
OZr9zwNDGng776rCzZatM7i/f7JSm64Kup5juDtKXv7yMEUV1qqPTiMf9jhT
k3b7nzu9OHov4pYqDLjVTCIf2Wp87WLc/7mZ9knnaFUwt+X8gbwxb3Ov5c1/
bvBrVlonTBXUGC59R96kPUSnHKoKXjLygcgNb3RMCgarQu7q+zHc2+E9fcA/
l5UJK1m6rArhhcRvyAu9LsaPXfzn8i9dvT/4qMJKatgI8iKaI1b151Uha9Dj
P7cw0io9pwpf9k0O4Z6+jS/T7Z8zz6+vRJ5SBdMdOoPIY3f//OLn/M9ZIr7W
uDqqAsglf8W9q/We1QlV6Ljz5D8Xrr2mZ6sKOb0rX5B7+YaeJNr887laHwMR
a1XgenewD7k3vbMMk6UqUJgv404+ZEW/aobd34u8Xtzv7p36fuCff1ykb/24
D7u/wrUe5NY6qyUNBqqgQrc7CHlP5GR8mR52fzb2H5Ef/tjnfY/0fy7aYhWz
C7u//c8+IN9+KV7ryg5VsIdruL+oD+Y7o4Xd3w7GLuTaTF6rh9X/edVhx/69
ROz5yTt24J5tUaumpApxfk24ZyzzZBHksecn8LwNubA+bQiLzD+/G7N0cl1C
FXgZmVuRi/R+N5gkqEItkTEYd/FemV5h7P5enG/B/dxb+iaBf36tMWbqCa8q
uBc1vUO+hTWwNZtLFWYmDuIectSjNI4d659pQm9xzz2REMCiCiLZSf/5jJmP
OyPWP6O8m5CPGXBZH6X75y7xVNuMqLH3r6aqEfl43wKf5hasvY5+xt1VamxV
fJMIrx+xNeDu+bGfbZ0IAewi15Dvf5NWu7FMhG13XeuRv2OPyppe/OfGx6+E
9JGJUBj7sg55c76789tZIjx85/Sfz9kaVkwTQSiIoxb5w31isrk/iNB/rQB3
pUR2hlvjRIj1PP0SeclXyumgUSIwaU/jrixLbj03RIT47MdVuHuPlNp+JcJO
MjEEOVtzQcL+PiJsvUXzAnkCV4rPtk//nMM+wlqqmwgXQo4/R36r0G8bZycR
a+8L//nCaX7KNiJcepr7DPc9R9dmmomQ7lSF++Jtka/9b4gwmbv6BPmFIZa6
5kYiNAts4v5bfjOrsp4I0z165cgvXpgNya8lwmqXfijudYPOSdVEOPEm5THy
o7x5hiGVRJCLisD9s+Nt2fPPiOC4MlSC/NjDGwwnyolwVL8V977fF6YPlBLh
pILcI9x1Xdt2PCTCzTX268hrUhQeyxQS4aNgUDHy3aOCt7jziVD55DDutUpM
vlvvE6HX9E0h8j1+69Zz94gw4Z7+n7+a3jaYQYS+INYHyAkC5fytqUTgkxzC
Pds5Z60qGXteZUfykYuX3vr6IJEIRv2SN5DnrITUJccTYXD0Xi7ue32yr8dg
7Zl05j+PPRnqHUmEYe6JHOTU47IuDuFEyDcpwT2MyG9kdp0I34yI2chprtDL
7bpGhB6q+f/89QqDfCARxi/73cOdbXKa9woRaGq2hSE/c6q0jdoPu59iyET+
o+ze43lfImheuIq723rcrWEvIkx9pctAPmkY7NvuQQQXpfr/POH84Rp3Ivxk
tUhD3jqhub34NBFuj1GHIzdVlxZIdSHCL93UFORtATzrYU5EWLCOw93sLc2A
rz0RQp59SMadY6nO6TgRJFi6cSe6vcw2P0qE698FbyMve/owdM9hIhxq4otA
rraZ4aJ4iAi8tocTkZfvjzESMCdCaKDdf54UIEdnSgT+mLsJyJOm9Bh/7yfC
yMw47txa6j9HDbH3jeJzHPLkYIn2Tn0icBQo3ETO08JZVqdDhBI1sVjcuakS
H+0mgq79+f/cYcE3XRv7nG8bjfzy8xeHb24jghfvM9xXKYu2X9Igwgf+5Ejk
/iZpAi6qROgI3xOJe3LkuqUy1p4xHRG4D/sP6CgQgUInFPev23VAWZYIyxSM
4cjtQok5QlJEUFl+g/tAK+E6gzgRIn0NbiA/wcfuuixChLjTFlG4O1HuGxck
gvBEUChy3aomuW4+ItQSknGvp3rO+IqbCKW2VdeQ6x0s+FnKgf19gmg08lep
d9ozWYmg174QhPu38LIoJiI2XzjjnrvTNPEyPRG69VQCkUuF7b5wigZrzxc/
cc/vUDpivZUIpyrOXEUuLSiyQ58Cex+81GKQm7QIaTmtqsBN92R/5Oz+BSu7
F1Rg50g17hysETX8MyogNNjhh5wz9/S1xe8q4J5GEYucc8d+g85hFdiT9Oci
cq42OfpHX1SgmSESd+6TDK0RH1Wgk3b7BeR97LfjndtVYPVVG+5f8i9Y6bxT
gfmXzj7Iv+w8zCfUoAJH1W3ikPd3aPUvvVQBHu8EL+RfXXizPlRg1zuVgXsO
V87J0scq8GCsxRN5TmGITFSRCkzYSscjv7/n5JRrrgq0pC2fQ577Qb9U764K
GL0vxT33tKSPSIoK/DwodRa5G2+p1mqCCly6voC728O41Y9RKsBGbemG3F33
fG3ZDRXoWQhIQH62xzwkJkgF1KoCTyM/665qeOayCmi60N5Crirwkt7ARwWs
PYtdkauVZrQSzqmAi7AJ7up7AxLWXVWA1rXZGbn6ZzvrXgcVaIz5iLuGxx7+
p8dUQF5wyQn5itC7/jgrFZDYOJGI99+ywix3MxUw7ZBwRL5mGOlstE8FQj0m
cF/74iYroacCm0169sjXzx+Y3tipAuXSSknI/1ArPu7TVAHxq552yF89rfCp
UFEBjjsVuL/af2fbLTkV6PaOtUXeMHBp7ZyECnjR6txG3uhjU7dfWAXCzzw6
ivw13Y5QKV4V6Lj0DvfI5w2GlOwqUCjSdwR5pEkuw1cGFVCZsExGHjV8va2S
SgWOc69YI4++6HIraUMZ4mz6cY9mNDx8flkZWJn4rPD6oKqD34SsDDNvXe4g
tzxY9lVmWhnqt2yzRH7oW0L21nFlEL5WhLvVZW+XwUFl8F2xNkduxXJIrvqz
MgTMqacg56/5Op38QRmkf/ma4fnesvaxd6sy9DvW4C74/a6v2Rtl+DyeaIJc
8GrQdvl6ZdjZZZiKXIjdYZ26WhmERPOM8XyVrwPDT5UhTa8D9xGrltCaEmVo
427ch3z0R7FR6gNlWC0/moZ8NDCa8UKOMlxjGjVE/o3zXLt5hjIclRjFfeyB
aaJisjI07l3Yi+fjI72H6eKVoTLxbDryoulKgW83leHiTk595MXXUgfqQpWB
j+o37g95/HPSA5ThhY+kLp5fio+5XrqkDJd8gzKQex8bkzvkpQzrxZokPN/O
vv6p7K4MNJmmmch9rueXMbgoQ0mO1W7kvvzhF8ZPKIML8yfcfUtO7Xhlowxz
fS47ke+wI69nWmLXG+BwF7k2uQsumyiDBuelHch3hj+5bm2oDBIzP3DfJZS0
T1UHu/4DEduQ7yrzZWLWVobQEz73kFM6bLZPqGPXH5qqiefHxcHERiVlGGlb
x31rJBzJksGuv7pIHflW0WzBq2LKoEsKy0JO9fTa4BFBrP01S1Tx+Xu/0311
bmXoOGWVjbx5adqVlVUZ2D3qVJC3RLfKT9Epg0rvV9xbxEpmmrYogxU2kCJ/
XxFbnrOuBHH7TuUgbz3geTHwtxLIELoV8Py1urLj2C8lmKn8hfutuL4/mpNK
cMZmTA55omR1Pfs3JQgYrr2PPOlF+o2fX5VgV9eEDD4/ml3d/+6TEvRb7MtF
fuwPDXNepxIEMaxK4fnp1veO4BYl2PmqE3dbmbdJx18rgcX1PxLIj798YLO9
TgmaJ+/lIT9ucVOI64USSG5QiCMXo+Aami1XAjlbuXzk4rcX7rc8VIKlS1QE
5BLyH08V5Cth9Wg57hJ1zxRCs5RA+zG3CHJJq+TZE2lKwLsQXID8xxaxJ9pJ
SsAkzy+E55M7lJd4YpXgkjPDA+RTiiPa5HAlGLwvJIB8qv7VRus1JejpTsR9
+vD9V4VXlKBcmMCH/OdUaNiNC0rg8sexEHl5Gouxo6cScH/m5kH+RGWWefcZ
JWg8N4X7k8b2Tr6TSvDdkp8L+dOjj28vHFeCQ8kvipA/m4k/2nFYCareC3Hg
83umoPBDc+z3aPSLkfurrQ+FGytBjCGBDfmVN/25J/cqAcel97hfPV5zmrRH
CRywRIT86lymouB2Jci6l/YQuV6W7K/fqkrQcIWfCZ+fNemfdikoAQWb5CPk
+s0/LpVIKcHtRSEG5Hvtm3dGimL9ZzsZ970LRZsu/Eqw/JiDDjn9fc0GXU6s
/zy4UoKcYTtPuDCzErTI89AgZ2z9bbxCg/Wfzv2lyBmdPrF8pFAC5XFGKuRM
S8+7Hq8qQr/uB9w78/SSoxcUgdKBdQvyLm2JY6dnFMHdLfsx8g/tW0X2TijC
SUFqCuQfnL8Ni44owuotzzLk3SuNeWtfFKGpZ/XPBuYfY/POfPqoCEe3ruCe
tpuo9KRdEVLNN9aQp3WxzcW+U4QJhTflyNNPzT11a1CEdcaFFeQZ651+hjWK
YJRh/gR5ZkL5LvHnimD/5scScied3RQbjxWhp1HkKXKnj8KNn4sUoT5kcBH5
SbeN8Ge5iuDycxp3582BAwl3FSFpfWQeuXNSHeu5FEVotLv4DLm8vvGHfbcU
Yel57xxy+V75O5LRinAobG8FcoVzjLYUYYpwzKdtFrnilmmR/iBFKP/dirvi
nfcjzy8rQo1y40/kcwZH8hN9FEFXNOM5cnLfNjfPc4pAmHwxhXzek0/5wClF
6DByq0Q+T7UyJ+2oCCF5pT+QL6R+frbFVhFUKudxX1SuujxgpQhjDnnfkVd9
3bu7ykwRaofqXyCv9paiTN6nCJV9D8aQV9PSvPbSUwRT+vgq5C8zxiNMdymC
YPLdUeQ1qm9M5LQU4eFl/mq8vh6yYKMmKkKgRdIw8pALat1DcoqwM+c77qEM
nCkvJRRhiClyEPn1e/O2KcKK0Nz87CXy6xrdor68iqD/NugrcuPRE6MH2bHn
Px9ag9fHfqQCBUZFyA+98AX5AWaCOy01dr0nmWvxfJlDoTK6oQCX//h9Rm6y
bZhcu6wARtFfcGcfd69IIytAf6XHJ+QcV0z8L04rQM/Twjo8X7Ip7bEcVwCS
r/NH5Fx5zFuUhxRAU0odkHNpz7ym71OAbJVjH5B/nvC7OfZBARpNKevx+jPg
qGl9qwL4Ftp1Iv/Coc2e+UYBDl1sx/1LgcBHv3oF+OR8qB15/661FKtqBRi5
m/kKz/+dX44TnymANmF/K/KcYFcCU6kC6LLKNOD5ktvo2/cHCsCcZtKC/H6R
zIOGHAXo2LaIey6J7uy9DAXwtNZ7hzyve0LlSrIC2Ds0NOL5MtRn/nC8Apbv
Dd4gd+Ozeq4WqQAzEQmvkbs/0rjCcl0BuPfvf438rB43aTJAAUxXBJrw/Plp
cUvTJQXwoyI1IFcLC27K9sLaU+wH7mqCjpEB7gpgHKhXj1z9sa7ZURcFcDd+
/gbPlwbiHJr2CiC8bFCHXKNvSw/bUQVortJ5i3wlIiZ12lIBfnntr0G+Kuxh
99ZEAY6OsrzD82W5mViuoQI0TJlUI18zUhkL0lGACcavuK/3sxbaaisAteSJ
F8jro9LObtNQgEsaxc14viRcIXIqK0BvpuNz5A3PbBdmZLDnn6vRgrzBeFdl
s5gCFPO6PEPeOCh0NV9QAVxat7xH/tr3DymEG2uvgxefII+UiNh6glUBFhY7
cI+qPP1mB70CECPCy5BHme6P4t6KPX/XY614vhyROzi3Lg8+kFKKPOYSA2fr
b3kYiZVtw/Ol9O2eB7/koWK58BFyy+oLadcn5cHr+W/cD5kfPuHwTR6WidXF
yK3GtMR3DchDh0xwO54//XnHeXvlYeeZ94XIBeRyCuc75cHe3KwDuUBtyLn2
FnmYsZ8qQC546KRq8Wvss59QJ54vJ/QXw+rkgZiynodcKEDyhdMLeTD9kYf7
sELp1T1P5GE0VjAX+QjE6Qg8kod+dt8uPF9an6f6nS8PyTe0c5CPTpq/7cyS
B3dtvQ/IvwWpRj9Kk4dK7VNZyAuVXx68mSQPzUUtuBc1ZHC6xGJ/rxp2F3mx
TcAnnQh5OPohtRt58U+7dKEQeYgZL89A/jBkj/3yFez79CU+In/EKyrRfUEe
HqcPpiH3biocL/WUB6Ozc7h720YWRZ2Rhy5zplTkPr/cPE6dlIf8fv8ePF/e
OKCmbycPLo2Gd5BfEFD8LXJEHjSp93/C8+W7iher5vKwtO3abeTaJ+4E9BjL
Q9KFLtx3zl/SLd8rD5HF1YnId0XYUMfukQeJu1m9eP4U3vHuzHZ5LL//TkC+
5X1DtIGaPISyyH9GvsUx11xMUR5ELfbEI9/6+zrXHymsfwQ+wZ0qyqW3V1Qe
xELDYpFTEQwznvJj/aPgWh/yd20d9vGc8pDo0x+NvPlkmcRZZqx/8DJ+wfPl
csJ3I1rs+eRJRiFvifEulqCUB5WIJNzfix/y3FyVAz+riJvIW5+rq39ZkIPa
x079eL50rf1dMSMHk3sHwpEnrt2tujUhB8Ji07gnxgcFeozIwft53TDkSVIO
esb9chCQcOEr8ttVOjTSPXJQmpN3HfmxMy3vKDvkoJ9yE/djG8UxX9/JASUb
byhy28RoixcNcrDTO2IAufmqLfftGjk4FBBxDbmBo8Ln88/lIG2EfRD5jrer
GSZlcsBdSBuMXFml2UG2WA5WLdNxl0hOlaTKk4NP3WGByPn+nJ4YvCsHRxsk
h5AzO29/WJ0iB/R1nAHIKVtoz9+5JQeV6iW4/1b9pO4TjV1PYdYV5FMp+Utm
YXLAm7ttGPl4cmC1fLAcnEtU8kfe98c0iMZfDi5x1ePe7iysP+IjB6y73vrh
40vLNE3tOTnouW48gvyF2svm1FNyIHb//CXkj1KjYi84yoHm4gfccyhsLS1s
5UCdgf8i8jun5HmUrOXA5RHfKD6+tK18pjsoB89U2n2RB2u+y/y2Tw4ahXNw
v5CR4gh6cpDPmeiDj/9bT0tl7JIDiViFb8hdKHV+XNKSg5Slw9748znN+ugQ
EWtvw/O4m7UPnFeRx9ozVdYLub5WiQajpByUV6zgvj0zYHlcWA5sd616Ilei
Mn35ilcORjz2jCEXcxcKvssuB0qZnz2Q83RN6fszygG7TCjujDuqaQ9Ty4HH
y6ZzyCmyIltUN2XB6w7TOPIFmmNxzCuyQEirP4v8xzm5Qz/IspB10AL3b+6U
vK+nZaHz0kt3fH7u6ujLGpeFDtpk3Nt2ZN29OiQLTl1dbshfZXk62fTJAgX0
4f6cliSt0S0LC4o/zuDjiwfLJGubLKj4iX5Hnv3x66OpN7KwaMCM++1dj7ze
1MuCPdEZ98j7VzXvV8vC7xOqp5EHMZisBD6ThdiJB7j7egnWHCuVhU8L508h
P907GaxV+M/tSFV7Oe7Lguz+WlfkNrtv0c1kyEJt1k/cTXMd379LloXLmYy4
6zKqxufFy8KMjdoEci1vCqtrkbJQ5OHrglzhczuv3fV/TtC592V7oCx8IX11
Rs5d4HGPy++f07PsOfnLSxamYhxx3/BllnnvLgvC7Jdwn//SP1ngIgvrX8ZO
Ip/Qe1gSav/P+wuveNsflYWf+Tdw/1RwSGvnoX/+nkVilcdUFkyJ6rjXXyDX
kA3/+bP++mttOthnvxkn5EX6CQZF2v+u716RA32YhiycCHyOexI7sdVR+Z/f
9NuM3y0rC4GUGbgHDLZZ8Yv/c2/Du3yLgrLAoh+L+6lH5/o7uP+173Gu3VkP
Wf+5+RUm5wj6f8/nwOVvMs5b/32/ztCTKdIfmb+uaRRaKrgkA227XuMuV2Lp
s/RL5m//EOEW3/ZhUgZitNZx57w6t1ryTeZv/6MbhdrIARlQemSGt8+f/fEh
rr0yf/vv3GN7Q70uGdiFb4DPksZ5VRhE3sv87f9fAjdaV17LgGKSPP78OsZa
Ez7WyYDu4Bv8/WoezbMueyEDUVRPca8zvsAf80Tm7/v3tGzv19OPZKB5zgbv
P4V8XNl7C2T+vt+ZQaPOhGwZ+GHLj/e/W+PlsutpMn/Hh3DTkOlPSTLgd/07
7lefWjx+Eivzd/zxEhTzjYuQge9ynXj/dwn5tc09RObv+HXsR92a4VUZ0DTp
wd+fg+ZxdeIXZYBmdxw+/hmbnQrd8JQB56nf+Pu355mWUd8Zmb/jq7oQDWPF
SRnwplXH33/Z0I9tCXYyMDFFxsdv4cncW+eOyIBDViQ+frBb+B7ebyHzd/yn
qdQXkDogA8oVf/DxZ02Ec4DCQObv/PLrxkh2/x4Z6N8XjY9vY9NlLpXbZYCx
Sh+fnz4fuiaXpCYDbjZa+PjYVmX+01NRBkw/E/H5rUGMUHZAWgY+fVvDx9da
0WVfGQLWf5aF8fmzPOzN9q0CMiA104+P3wU/k9cHOGX+zt8ZVq5QxSwDr9S+
4+N/QrXm9WRamb/54IY49T5vShkgLTBdRu5/s5vRbE36b/7w/HW/XW5RGhjn
bPH5y/mITyL1rPTffGNTq3dkeEIaKt2a8PnPVIpDsGZE+m9+0oseHkjpl4Zn
osfw+XV35Isc3x5pkBO0xvOZ2lyEq3mHNCRY0OPzt7SNjbxiM/Z7zZV4PhSs
k5mhbZQGpYDZG8jZpJfKRmukQVjVEc+X1DFNF+qeS8OOU6MRyFfmb+9IL5P+
m29njrn8uVgsDVQHWPB8M1qvUW+ZJw3lPaN4vu6VpbqhfE8aCG5Occjfx33Y
x5Aq/Te/1//OYRq/JQ1RjYO3kL9c8O+oj5YG3kYxvD4oszVOygyThp50v2Tk
+a/4bS4HS0PalnW8fkmT+yFo7S8Nw2f34fkyLr5ykOgr/bc+ur4Ufp/JQxqK
tx3E8+vlE0dOTZyS/lufnXstrdDoKA3WQV54PnZS/D1zzxZ7PrWReH14JPF1
+RVraaiD5ny8fl1NunjkoDRc2kvA61MdR2dt9f3S8GPtGJ7/Nd+qb7DoS/+t
n4lNjK8md0mDkzfXY+RSSl9uNGlh7WtxAK/fBZKK9ucQpSF9hAqvb1jWLjMH
ykv/XV/Y6rS/86ikNEjGilQhX37Ld1tTRPrv+sdPlQkbdj5pOKfuiddvw8nP
hX6yS/9dn+n5Ezb0llEaxuKp8Pqxxflwbi411j781Pj6ELRInQ7elIJHcg3N
yJ+qLSocX5ECXRV2fH2rlNg6u21eCvL8mzqQ597JeML5UwpoYnrx9bvUDfdL
s+NScPw1BV6/x7js3NkyJPV3/THkPcNmfp8UfKD3xtcPLqn3vQrplgL7eHF8
ffRsWmHYiTYp8KeR/YbckfKysfZbKVjQzMPXhw+f3sfC80oKzKvF8fUV43be
rrlqqb/r4ySt77dbn0nB+BkrMl6/ZlYcLSyVglo2MXz9X5YqTPhGoRQ87GjG
158ktpwYdriPfb+BAL4/wndGKW9XphRkz96gxNfPOtZP892RArkrnPj+0pZt
7xUX4qWgqekGPfLfmem/2iOx63/MhO/fTVG5Py2+LgVRXL3syIfctf3CA6X+
7t92d9HvOuknBUECnvj6Z/OOz5t7vKX+7u/XZj1oEDgrBTm9xvj67RNav/Df
LlJ/zz898DA60GUvBa7MlxXx/a2zoqwlR6WgsqHFD/mdDzNdNw9h7bE6ha+P
R2vXJruYSoEKX7kP8uDsmGO6RlJgK1SHr+9fpLMTEdaVgvyzKR7I3TwVR5a1
peDP02/7kdv3rOV1a0iBSH3gGbx+3d1y5rGyFLRRH8T3X/blpilFy0qBix3B
GfkeRre5U+JSIGosg+8vqXnveKYvJAUBugEnkMt8prssyiMFWYZ78f0z8U9D
u9ZYsX9/7rYNcp49jyk+0WOu1Y7vDzLmBTWWb5UC09RHlsgpmA5GxP6RBFLm
Q3x/dMFbxMRtSRJomK+ZIJ/8/JPVcE4SZrZPxiAf0Kn5IDYlCXFvWQ2RfyiI
vvPnmyQIv72N74+/ZTlu+3lAEviu3yUhf3lBQfRZryTYRmcX4PvX/asj8V2S
4BU+sR15vn5z/tn3kvDgBjN+viK9KNVtX5MkpHf9VEWe/MBLWRIk4YL391f4
/harLnnzhSQ2v87LIw+6yFbx5Ykk1FuqdOL7J18HLz9/hF3fsocE8tN7S3cn
FkhCjPQYfr7pRHEgpWe2JFZfTwoit+Qwe22cLglGD3nw82NGl4VvSt+WhIVF
MS68fh2aNtkSJwkhUhX4+Tui0Uu2gQhJsHfgYkIuXRLV/SJEErSkrtPi4w23
bcrtq9j1c7zaij5zc6of97ooCc1VCazoM4P/FoLpeUmwM6vAz8ttDHWOyrpJ
Qi3I8uF50yi7gMpZEj62aOLnwSZKzrsP2Uli8x2VGJ43uXVUXh7BnkevAn6e
qesq6/wdC0msXpLE26NpdKDC5wDW/hr5gLzauMT/oIEk3HQ3UEf+uCxgjwIJ
+z6RO/h5kVw+0y20OyRhp+XsLny8DxJqGlGTBLPUjVTkseNTN2sV0fNPxZ93
xLcG0zRpSZj81obvxwceSGS/SJAEivj35njeLHf6aCEgCdLAje8nn+JXS1Xi
kgTde3tt8bwZTGlHzyIJSWdf4/ud5t87CGO0klDuSumK3NAs6xtQSsIrhQ4D
5NrPPB9krEnAofEtXshVhEhn/RYl4Ja/Bb6fJBnKQrSalQAJkf1X8fFm8uu8
yg+Jv/sdzBaPnjOOSvw9T0F38MaV7/0SkPhhP74ev/7MitTQI/F3P5csJLn1
XocE5B3rx9eLx0Pnm/ybJYAjXBff7/oy+SrycKMEpFwqacPzpsUtM7VaCeg4
MoiP542VjhwslRJgUvDlKfIqUdWeH2USMJNCg89HJWEUaa+LJcBc4TA+n97/
2W6XnScBO2954/NtitU9sYB7EqBlwBaEPLraY8wmVeLvek/4C8NCjUQJ+LNA
j+fhqwSec2wxEn/z5PnwMeJ0GHb92vqGyF1nni68CZbA3rc7c3jetL5eed9f
AmqPlMjiefPloatBvhLQ33mPghLzvRISOrYe2O8xHGVAvj2SvHXbaQm41D3N
ilx5rv4Nh5MESN7WnPqDxhubhKgZWwnQjQsURc5b53Cw2VoC4rdrtSBnkiZy
5h+UAPeqVBXkFDGbPdf2S8DGwrEi5GuRn9Ls9CVg3nqPDvJfc/knduyWgHXG
5Ajk32wuinNvk4CHhTIWyPvqDMZ/ESXg7OoWV+Rt0txF7+UloPFcmhPyhphv
5x5ISkBsk5se8sqFJ6rXRbD2zUn2Rf7QNnTRnk8Cyop/CyPPeWX5YieHBLAb
CYUjT5YTD+BlksDq4ajldcyj4ud05qklgDd3PBV58BJQtW+Kw2SUQBdy/8WU
t0Ur4nDVS/sRcs/jp6PD5sUh4W1uEXLnhm3mTj/FQbeUtx65jTwt157v4vBj
RC4EuVlCzyf+YXFwtgv8iFxvOS99sU8cyH2FNsi32V+w7+wWh+9XPCaRKzbt
lXjUJg5t6vTKyAlKXN8j3orDO4aJTeQ8SaNFzq+w6yu23oKcYa3cQ+elOGi/
UuHZgvmmY4iaUIU49F6/9nEN81X7Y7+XSsXhi+pLReQzTXJVHwrFQZYiqAD5
qNJKQOl9zNm79JH3Jr3VjcoUhz5hMz/k79fuUJ+6Iw5uAhW2yF85nXqnlyAO
P7/OGCGveKcVIxIlDjaJEr7Ii4k0FqvXxSGkwYAHedadj1w9geLwUcM+BnnS
Rm5vmZ840Mc4jK6i8d7FNyPGG/v72MF85IHv9R3OnBWH7BqJUuQ+6pySBq7Y
7731rkfuoTr1neAgDges4y4jd0qpKl4/Kg7h1cb9yI9s3vTsPSQOfhxleshN
XI+qPzUVh+FYzWXkOq2yS3FG4tDzwp4BuZbGcpW7rjikdhVybcVcPv1NoNFO
cXA9kN6xgrnoljt6EpriUBZWoIqc64wrzaYy1n5vTt5GTteh2dwni/2+YOVB
5Bta1LEV4uIgpPTCBjk5s9vilpA41BAsPZD/TH/I7cEjDicpggWQj2y5+nk/
mzhcM6uKQd5z5kCmFIM4RIUU9S2jvNkh4EhJJQ7dub8eIYdtk5Jf/4gBjbdh
KvKnd19MVC6JwXOJxTbkRdQ3HybNicG8xfbDyO+etTl/fkoMZFve/EKe+EFG
w2RMDA6JB7Mjj9BeWpIZFIMjhx5xUmF+NbupeutnMXgqydayhLk3XXLQYJcY
jB8Q2obc1dNFv/q9GBSm9YUgdzi3m/ZOkxioS921RX64m6nFG8Sg7nXnduTG
O/tjzarEgDSodg05KafYUv6pGKzkLU7/RnmT/goPTYkY9NXfLkAue964b7hA
DMaubr+HXOQT/92abDHY2trUhpxjzw/H1HQxCDVOO4icNq9S6sJtMZiuZFhC
vs4Y8cM8TgxufJj7s4j5L+8jjxRvisGtG44EaszHPkt70YWKwQ9eUhHyoU8b
Gt+uisFb/zBj5N172pbrLooBoSfOCnlzXubL9PNiMEW39SLyWqZzwZfcxMCN
69H6AsqbPrv2HnIWg7t1pjnIH/Qx0qmcEIOCg+U5yDN0v7Qw2GD3z/qrHfmt
B0Vx4xZiEG5y0RB5GKv/oVcHxMAj3GED+ZWL+3nvGogBA+PK93nMz3/l+3KZ
JAbRKbLKNJg77524a71DDMxZRMOR2+uBk6q6GKTo7bNHblUYJ82sJAbNXL8l
kO9js5+ckBYDNW6tBOR7LimXNBLEQGbUqpaM8ubAH68sAez+tkMjchmDVs2r
XGJw6vLOw8iFHmasHGERA6fddivI2TjP1qjTicHDY7FTc5jT+O+8xrpFDN70
WajQYr46xGAwtUaA+TDTQOSzRn10bxYJIMB+1xX5t5LC9zmzBLC/ZseCvJf7
cnzgDwIoyv65i/wDp4XVsVECzOyvTf+F8qY/gU/rKwFs45d7kb8cnv3C/okA
9SetpJGX76u797ODAIX747noUN4sjT35rpkAyxZUJbMob/KckMlrJMDTUW0L
5PEBSlPBtQRI5GpTQ37923rJ8UoCDLRdi0Puf+C99/ZyAoj/vP90BnOP8nQt
rocEkGJ0aUd+kt99dTaPANZZx9WR2wRr17bcI0Bkyjc2epQ3AzlCClIJkDlN
XfoT5c2xYYPQRAJ8ra0+hHyXSRm9fQx2vckXZZATnwS3aocTwExLJQW5tIB5
As81AqSJJWZMYy5wTdSa7E8A5uehA8hZJ2b42nwJMHjgDAtyqoO1/YUeBPgR
4SvNgPnys5isG6cJUCX46uoU5jNCds6OTgQYLaY8j3wkVFF293ECpBws/j6J
+afJtSm+wwSQ7/WsRt418aF04SABan7+NEPedPC+T8d+AtQx19ExYl5d4b3t
oT4BpH/fLP+B+WNhvbXw3QTINpk9gjz3OnvdyW0EcC7y4kCeNjUUQlIlQEcS
RSHyWMvHhoIKBKhk8/CYwDz0RRDDkiQBTMfJa8j9CAfbukQIkPA9uuk75mfD
RW6V8BGAV7fJnAlzp5mf1pEcBFDRvCOA/LB1Db8rE9af7OoKkB94Gf1Vl4YA
SSvRbuOYG1Y5ZwtTEEBi5wAFM+YX9E43k+dFYeC5ZcUYqhfYaC2LvouCpviA
LfJ9A3mfHb+IQq1G3Z9vmKs+3OvI3y4K8yH7XiAX9B+d6HglChrnu3SQU+0L
OR9RIQrKeb18LGh+5RZbJhWJwrXz1kGjqH1H64KWMkWBR/eDP/L6shO0pQmi
kKu578UI5sVBf2Jdb4jClbvzA8iTTDN4RC6LwtfXPjPDaH7cb3L341lRqFFq
MGDF3Id3SirGAfs9sV4R5HZjNx/ttcL+fWBlCXLDJ7Ka60aiYMBkYjyE+te1
Ny+f7BSF8X18AmyY8x903euuIgr6DE/PD2K+VZj6vbiEKNj9cY9APj15/1Af
jyj0Do4nDGDeU6n3JYFBFIIV5FeQ14UNO+3fEIHbbT2PvmJeaBU8SUEWAfMP
lmfZ0fwiLupdOSYCqUdPN/aj/PqrZsXzswgouniOIPeePndNplUEJMOdP37B
3LaKiX4QRIBrOMiWA3ODiOL45Kci8DalZqgPc+XDxnxmD0TgcyzpE3I+yR/3
qDNEQOOQ8fhnzCnJ4TI1cSJQKD1vzYn5VJ10qW+oCETsmB3rxbw75rWW4iUR
uPEg7RPyWlvn2lE3EfBlCx38hHmB3FbD9BMikPHe/zgX5glL2a2Wltj3ZfR3
9aD891rHmsFQBGZvJX5Dfr7+V3/9DhGoEJ2p+4j50bg458tKImCmn+XJjbm+
nfI0UUwEzg1753djrqTQ6jPBJQJ8ZvIbyHlW3Nfu0YmAnYRd2AfMKd4whB5Z
FwaRtek4Hsx/JBUysP4SBq2iUPsuzD847bvVNCoMcVuUpHjR+Ef8zh/4SRh2
XC1V7cQ8f+NGtmaLMLg7T9Ygj3svKfezVhjChF6vt2N+Oa3hcW65MJQTpI7x
ofyU7LP9eL4w2CXEQBsav5w5gDNNGJJmxVaR66qVGbXECMOA3c+rrZgrUJi3
h1wTBvbOoUx+VO+2zRzWviAMVYbVqu9RfZseMzB3WhhsAvINBDCfOKPoWnhc
GOoTyweaMe/c1vLTwVwYtHcpzyGvpna7wLdXGELCXoe+Q/XpB7o/7duEYfz1
yyxBND5kF1wPVxAG+wfZhLeYX/I0ZCKJCkN0V7KVEOaOu8cSf3MIw4T2jmdN
6P3fcVuwhEYY/hReYhJG+Y5W477LqhBM3zDSfY253McueeEZIThNlfsWOed9
r/LuYSEQMrvf2IDqw/Ns2tEfhWA91eGmCObje0rr9d8JwYtUbtIrVP8xme1f
eykEVW6PzEQxf9E33VH+WAgSHx99DKi+exBl45YrBDkXI/kImEdflB8SSxGC
Hd2OfHWYX9z77tTnKCF4WrM0jtye4/RsfJAQZLa3XqzB3JqF79I+HyEQWd5R
JYbm5/6KjU1XIRiQCmmpxly2yDrs+TEh4Bi4fUscc3a/BWZPMyFoFdHmqUL1
lUHibWk9IYjzZDwvgeZXTjXhAU0h0N5SdrgS1U/DHbm35YQg6WGapSTmlaWe
iqbCQtCTVBNdgXl2AMtTKnYhsDSN0JbCPOrAo50vqYTgvIhg5dNNdF7VpMFn
WRBSU+NkpDE/8X3SWGFaEIzzbvWWo/nt2c2ukUFBWH4RKCCD+e6yHcfSPghC
Q3nnz8eYSwf1Dlu8EQTSbzZOWZQfTC+doa8WBCHT7KUSzFcEeOagRBA8zAzZ
5TAfnXjq55cjCMn+zYsPUf1RcYiCmCwIz/xPcstjXnGdHP79piAQaH5+L0L1
hWUC670AQdBXfySqgPlNAvHOYS9BcH862PoA5deZNhEWF0Hg95MgKmJ+/OW5
/Nc2gnDKXK8gH80PkUzKASaC4ErJaKSE+c6wl880dATBeuirT+4mOq9pu3ta
XRBWeUSdlTFnEV9tvC8jCLd/2qvnYL48m2JiKygILsNKESpofq3Z1s3BKggR
lBfH7qH8HtVj27xFEC4+IJcTMX969MLotd8CsHHyy81MlM9luNx3TAqA8tlz
31Qxj1gsJ//6KgBH7u4mpGPu1WDh/6BTAAStzwqro/o+4Relw2sBWNxh/CBl
E52HjLvJ+0IABskudhqYa9uS2NsfCoAWlIglYy4hN5ASliUAn5+N5mpizrR0
lbAnSQCY1xmiEzH/3Sj4YDFcAOjujs1rYT50q0rl0RUB2Kcp8D0e5V+Ho8+d
PQWgRXDReDvmT5SX9widFAA3Pw+1WJRv15ObPhwWgIWLrYU7MA9r1jSLMhaA
LrNn56JQfk3p/qi3RwDKTz1h24n5UVcfu1VVARjSzUiJwFxPg2OsTEoANPKn
gnah+ndL2dkz/AKQf6+g/Abm4hsOCwRmAejL2VzajTnj+80rvRTY75Xeqg7Z
ROcB726NX+AHg58ufiTMB07tjjKa4Ic+GC4PQvlRs59j8ws/bCmZptTFvGzr
lbSKdn7Yn6mRchXlw05+cY8GfuAaS0zSw/z6vcpCqef8oMam4H4Z5b9zR1S/
FvGD3y1b4l5U3+/8XZl0lx+4pY8oXMRcl/62jsktfoiTbv1ogOrHT+pvt4bx
g/eUca83qt8/jB6svswPEUeVbhhhzpAd8sn7HD/YlkR6eWI+7yFmL+/IDxo+
2/bsx7x/F4wPW/HDwSsPfruj/MVg75G6jx/EMl5QHsD8ce+fRfNd/NB5QuvU
acxT8zMC6Ij8YN79pN0E8xDfndQgwQ+z+ZWvnFF+0uuLvsTLDyAo/cAM1Wds
l7lUGPmhOvsJnSPmOgO8GeMbfNA5khpljrncwwqJu2Q+MMws3m6H6q8HrsXW
43xQPnzI3xJzuovU6sx9fECU47U8iupb/dyqxlY+SOxI8bXC/Au7vt7Vej6I
SvS3st5E582G36k/4wPf0tP+hzEveRRsMfWADxbdTUgWmKdcEf2ck8EHN7To
om0wv7a/1uFYPB+EULBzmG6i/5/EboL9Oh9I9VAUHUP1zdia57tLfPDrpMT7
fZjveZK2FOzOB6GGd7qPo/rx2o6g7fZ8MCK1enYv5uwHe2l+WfJBO4mNyR5z
mgMRsQWGfHAqiX+BhOpDPhkee20+YHjlbu6Ied/460weZaw9trY77MS84amz
VJsYH9QvXso5ifnDkK2PbnDzgblBaLkW5snmORq76fmgSfwXpSvmwSK6LxfW
eSFs4uGEKuZnpgf1H/7ihQKvHM/TqD6oCmw5+Y0XGnRTtyhtovNUwocEe3nB
eSR2yg3l/8Mv+7paeGG7eNmmDOZskrZOkXW8YDe25+I5zKkIjJO6T3ihSVRj
UBzl+5+FXiv5vJDgX856HvPe6n0rj9N4IZMxKksY81c3vwefjuWF+Obnld6Y
Fx8JoyOE8ELwMps+3yY6zyQV/+kCL0TEJHpdwDxwvoE37gwveG7+eM2B+el6
p3uGdrxwpcFA2w9zizhKmQ1zXmB4HC3LjLm2XVbJs7288Kb/COcVzCUVSFrn
tvPCqDOrGy3mLCtfayQVeWGNMuVPAKpPmq4a9IvygsJs301KzKdfKbYmcvLC
hH/9cjDmPfEtVgdoecGnkDp8bWOWBCfc+res8cD0czvq65gXKdI7V83wQED+
pMMi5omrBVNeIzxwZ1hbMhzzq28NfeR6eKBXJ4tnFnPX5LHVoXc88GPJxjoS
c3Pn6yEpNTywdNCmYALzHWoSDOZlPHBeIiw1BnNxilcJtHk8YFy8l2MEc6Y2
B/66FB5Qcn71Kx7z3+mbWRejeaDL/ebhL5hP3SmVVQ7mgSD5O7ZJmHe7mD0e
8+EB8eldPt2Y16r/3JZ5igcW7nb13cH8AWV0nZUtDzSHXTjVivmtdnkjpoM8
EFPv65GO6v/Md20NejzQYnVErQlzZ/fTh69oYfdTdYD3HuZmO2gH1OR5wIg8
2VWL+XbafJdJYR7QWhv6mIO52Me9P7PZecBhbfu+55gz3B/1PUrNA3khGkX5
mC+cD1lnW+GG16a7Ekoxnzyrdv3tNDd8Uz16uwjV39qdjMFD3JB248/DAsxf
0p1P3NbNDQt0B++UoPq6h0Vw9g03xAZfSruHeXzuo5z8am5InJAtK0f1s7eJ
/IlSbhizu2NzB/OTOlNl3Pe5ATrGRyowN2GJ3NGazA0Du4zHYzHX6petvx7J
DTtz0pWqMScUvdm3K5AbXu4K0AvDnN7PtWPeixu22hkl1GFONqC2KXbhhuFN
yrMBmPdz5g46HeWGT8PrLI2ofmW1OiVgyg0i3587+mJe/ZU806nDDTzZBgVv
UX1anHDxpgY37D0UKO6Oeexl4oaOLDf8skQHWrH606j9xrIgNxjI8j9yxNyR
24P5MSs3SPR6yXWh+nKU6faprdzAaWxCYYO5RlmxkOgSFzwmnub6hLlIkHFu
zyQXEAdaBcwwpzP9oRA7wAWhi1lC/ZjPCUQ8Mejigpi3jmv6mPdNSO/885oL
2gYc9IYx7/jW8+rpCy7Yff5x1g7Mq8ovGJ99xAWi3BfDxjG/H8zVJZHNBRa7
nOhVMI82e3L0SxIXfKRz+zGF+UUhy+FbEVzQlyiqIYm5w+Sv08ZXuaAk7eDZ
Ocz3V8b9ojzPBUyOF0T5N9B5Z2W/Fye54EuIO+sS5kJWrZvnj3BBhMnGO2bM
acTPhsse4AL+nI4P65j/mmVgHdrDBVkNCmpbMP9cU5h8R40LVgimVVsof5Ha
XhwVOSjNBYseKYd//5klVYYv59EIcMGD51INdJjnWN9RqmXmgv7qZ5qTmEdJ
aD27QMkFPJtlsyyY+85171Ja5ITGtM+tXzE/UefT+G2CEzpFQYcb830xHCYZ
/ZwwvBgv3Im5qm3Zh0MdnMDQlVQhiLmAnLktYyMnWIfQSTRiTrU0M/LqOSd8
dX1vKY75TGOMm38xJ4y61/VXYN57S5Gseo8T/JOLueUwr3doufzjFifsKuze
V4h5xfErlNlhnNCxcpOCiHmWvMBNG39O0P9R7JKOeeRyJRubByfsppzj3Ia5
T9ORlDeOnFAs7qwag/nxpN+iQdaccC1m3nwP5oZOtwu09nNCMoN8USDmRKKG
yswuTjgalFtpgDn/RldFHpETKu4ItXlivvW91x47Sex+NjsPmGI+ncrWxMXH
CXVwLN0B855TpabvGTlBYyaW0RrzOk2zj6GbWE2n28dqgfkz1Y3jO+c5YOSb
2spxzO9uZnwjj3PAovlDOV3MI1p3ni3q44CE9C3cLph7pffNO7ZxwNvipnEi
5rZnLl/hf8UBMYKDDucw37uNb2vnMw6417m4l4C5MvXzyIhCDtD8aPH1AuZ8
H6w5dDI5oD9ARY8Vc8rshdSleA4o4F+KCsR80iNRrPQ6B9wi6vT/Wcfq811q
ha5+HODDnnkuHPNahk6iyFkO+D3dyzaNeUGvZ+VHew44knk4NB7zzG5RnZhD
HMCv3vT1M+ZhObVv9hpxwHkWaEvF/Px5u4Pr2hxgfjNT5w3mR/es9zxR5gDT
mALz+5jrM6WfcBfngBMaW7Y9xVyxb8e4OA8HMLsXMjzCnOdB77k+eg6QWr9S
m4U5xcVLiwl/2OFcRO+fCsx/6PME7J9jh8gHt7qjMe9if0ZFOcYOUVqdCvWY
vxw8FF3Zyw6iTbkX/TDPf0TmPP+eHZYyHW+3YJ5emJMuA+xw7IRizknMb1zS
lRh8wg4bb9x29WDuYTBUlFzADsdJ/lZmmNtwBqmZpbOD3e1NsWHMdYeFq6jj
2MG9qiFyO+YKpS91a0LY4SQr5b5pzLkCbN/5XmSHHYMH9MQx3zBeNVd0Y4d2
npDSJcwn+FJ7R+3YQTFE0Y8R887xbQ7pFuxQsy5ybOuWX6Sqpz3fLQ3YoeBS
kNzCGlafh1zwZNjBDiYcvvtZMU8LlFqqV2QHZV79Q/2Yh5o0Bl4msEPqA+Eg
QczPCZykUeViB4PKC+QGzA9PUMZO0LLDLRufdRnMdSqyuLPW2EDs0vTWYszl
rpMyj8yywbPRtAYNzDktByRZR9ngt+fV6wmYr4sGPGzqYYNfI1MfdTEf/ymo
EdjMBvx6g+cvYd5RXVWtWcsG8fZGmgcxf3HzqP7PMjYYiG57fRzznCPLzbl5
bDDiFDt6HPNoqTuWx1PZoG/xfZAu5iFiRn2cMWxAvcduxA1z99kxx5ZgNuAY
dkuXwtyq5vqPEF82MFhNUr+M+Z4oCS/t02xQpCnMTY+57NFXy3O22PVl8XwO
x5xdxjG48CAb/LDb/WNqFavPFzZpHfXZIHSe9mMy5t9e3Y3j28YG6kb0XG2Y
t8Xv5u2QZ4MrT2Ll8jGvPNF/N1yEDaYHahNKMc9WvCJN4sDaQ9Wo9xnmkav8
Jb+p2SDjdvCJeMwpfia6H59nBS/ikdHXmH+I6PRv6WOFrLyn73LfzpHyJVkj
tV+xAnOL4fOGtjnSZTBJLSxkhXvDDIHd3XMkk+ORD/gSWOHzJx2W3r45EmH5
zfNwP1bIUMzQbR+aI5ETqd/8tmeF0BG+oarxOVKTin6PixErDAWt3UufniOl
tASPdSuzwjGxRDlv8hzp7KnaBX0eVnhZv8BDWp7DnicN1ZM/LBBjUrO0ZWOO
FGJnxCk+xgJHajYO1m4lk+ZOR4gnvGeBQIvZNC96MsnB950qxVMW2Bvxw1iY
lUxqD2LQ9UxnAesD2s31XGRSjuA+84EQFjB8bBhgL0DG2vumvakbC1wsmIXf
omRSsFqzx0sLFoiqeT4dLkUmze5mDFTYwQJdUSaHOBXIpBP7TWLSCCxQHlep
m0okk9TGbmbQ07FAw5VNCgEtMinrV3Ox3ywzfNom0nN7J5nEts5Y/b2HGRpl
myiZdcmkQFrT5sO1zBB6baU+yJBMmuGI/fw6jxl8nZbNZw6QSfUlLRMaMcww
Sck6bmNBJhGrmJbv+zJDtJBoRd1hMunea1NazuPMsHCdZ178OJnE0hnLE6LP
DDomNe9DHMmkgP52qTl5Zhim9zo/6EomTX9n03TgYIa1AyX0O86SSXWhZnvb
V5hAfbClPs6LTFKOizu0Z5gJ9i69hdGLZFJmWofTo7dMcJomSFHzKpnElM/u
LfSYCWIujMtev0YmXS2zvBZ1hwn0dnt87ggjk8xM4+NXA5kgNcneXjCaTKq1
6bx3xpUJxjp/9Z1MIJOUnDlKe02ZoNrNwL0omUzK8DxUa6TJBE4t95Rm08kk
xitJrRVCTCDuoEdSyyaTBni6+qWomGAhKrbaJ59MMhXnnE6aYgSDm7w1T4rJ
pJdKVmtbPzCCqPh3O/JjMklhx20GnypGyAovrVCpIJPS9vbwj2Qzgs0rq0H3
ajLp3BCnnMVNRrjgpjqbD2RS/5TVdjjPCG8LeP4MvSaTDizdNlKxYQQN+kAR
gRYyqWrLp8N3SYzg7pJx2rKDTJJn4XNllmGEeLfe2ZsfyaQ/hdYXrrIwwh0W
q7fQRyadfZZ8fWqRAZ67ilAvDZJJX+BT4rGvDCAVYfhCcYxMMn7Pd/9dIwMc
KXj723GSTHrx6Wj59ocMcFvneHvyLJkkO5pWX5DIAEu8vlYtC2TSWmBvB88V
BtC6tpK8uUImuUXyD91wYgD/AtoC9U0y6fPtY7ML+xlg9tmLpFNU86R92ekb
J1UZwO5Utmc6/Tzp+cN+5g98DOBQy2jUzjJPitwnIKxHwQAapi/ltnLNk1YO
2SqWfaeHbz9Vpbfxz5NO22fsJLTTg8mrfGN3kXlSr9tX47gKeuDXYMu7JzFP
Mroocmwjkx7crt/W65adJwlwHD9z7gY9VDl/J9Irz5NuCmf69Z+lh2W7iat7
1OdJy7ID4Qes6GFER0vdd/s86ZSG6J2qnfSwfcDDoWj3PKmH5JAvJ0EP4WZT
bMN686TCL5nPUhjooeOaljnfvnkS3/eBRloyHXj3Osubm86Twsmi3Rc/08E5
PcriCMt50u8/DqNjQAf1pclf64/Mk1zoc8hWD+hg4Pvw+7Xj86TteYOUjXF0
cMrtW6iW0zzpwWMCu/olOlDw/MbsfWqexPvSkZBzgg6Ybnf4lpydJ4W9yVFh
N6SDYtuihimvedJi1+ieYCU6qC4UpJK/NE9yHpA0m+Wig4eGwzpnrs6Ttvk7
2Z1YpwU1/rzQwmvzpPwb98+2jtLCJi17z2TYPEl0x7cru1poYbGMU08pep6U
Mi0ZVVxOC01/DneeT5gnCe5zSRNIo4U7hRXRz5LnSXfv5xXevEYLAhn9AWvp
8ySxzbHK5dO00LVVuUQve56Ue0z67SlzWngyrisdlT9Pkqlw/dSzjRbYqrfP
dhfPk4rYC8YNRGlhIKyQnVA2T1I+933xKQ0t3PNbST5bMU8qeytDLTlDAxNS
WuFV1fMkDcnTXIkfaaAk6fckfT3WX4IeSGypoYHR5s7mY03zJO0vE2peuTQQ
2HZC5VHLPKlGS05vKIoGRq66Eig750k6t85YHPShgW6JnfmHe+ZJLwyKHGqP
0QAfu8q7R1/mSWork55KejTAJc6YQDM8T8qmUgzKkKOBmFwxGsfxeZJv1plY
RnYaeF7zW6Vmap40WlyU6b9MDcvGh3gE5+ZJls+nHv4YpIax4b31/r/nSfWv
FF/avKGGUfuk7f1r8yRi27mWNyXUsKR6LZREuUDK+lzSp5VMDRGa3YW5NAsk
nwvTP/ICqKE5jv0JI9MCaSRYaYXLhRoaH/nl+7IvkCyiPeium1DDl7NdUYM8
CyS4U8o7r04NXNon3EyEFkgq939JOwlSg1Ezz/5qsQXSFpKyVucWauhdbVRR
lFkgeRl7GuhMUkFm8Empe4oLpCHrx1alnVSQ8VZVlUttgXTQce6kyAsqeBQu
fyxq2wKp9qyaT0wWFVCNdhZQ7V4gJdBhBXQ4FfCJphKC9RZIFFxlCe6eVCDq
SPX+j9EC6bwoOavvMBXM2rGUBZgukAbl1R/v30MFRI5zPZuWCyQzLd+6//Fg
54FQfV8AwGfGvu/7viakVJay3KMoSSVfSUSbNokWQilSIdkKRUUlSZIkosKT
iKKyL1myk8g6M3a/+/zx+/PjeOeduXPeufdNvhprcf/Qgc3XHaaQUu2bHyv4
WIvf9z5c5HaZQtHtE+13p1iKd8238McemUJLg+tG2NpYijOT7C8pnJxCHlNe
816fWYp3Cl63euUxhdqXcnl601mK1xc9uWbiNYWyHkxK/3eHpfj5+jbtar8p
pPB8vWaJH0txR3zejqMBUygy23uD7iGWYgWfg8Pz16fQQuE7y8eWLMXCVeEC
98KmkPtX5l6BNSzF4dYGReuip1BrveHxKxIsxWwmNYu1cVMo88yFCyOLtOL/
bPc0ez2YQvL+eTf299OKR6rX75Z6MoUiQqZjK7/Tiq0WOj2LU6fQ/J0NKRtz
acVC9QJGbhlT6FTSxbcvHtKKJbkL3otnTyHTjfklktdpxc+1hCfK8qbQK4uZ
mpBTtOIjehVDPoVTSHb3xi6GLa2YrhKbrv15Ct3af2ns6EZacZ3RgEFvxRSa
PV6wVK9EKz7/aW1C0o8p9J1llt+ci1Z85Y12g1P9FDIWMJJ/O0YtPmmzZULm
1xR6Ke2/SrmZWpzRPcbo+D2FpNULjW8T1GI5uRVDKX1TKEx3cTvlObW4vq66
5vTfKbT/u5GTZyS1+PnHwZwN41OoqtnfrcObWswn1ZnAyZxCRr2FfjucqcW7
fHuCf81PofTRxdACc2qxWeRI0GsaHUnNoXgtbWqx9oBmbAgnHQ3fvfz8vgi1
+F3A7k+H+enIKbnoHdccpVi9N0LQTJSOvr1aKvPtphTbff0VqixNRxveQ8PA
V0px7vkXazgU6Sit9Gqv/RtK8R1Pdf5RNTqSqC6ZLIunFEe/59D4pUVHQ6co
LHqBlGKNu0XXK3TpyNHHTDjlOKWYQqNqfTCgo4qgICWRXZTiKDNQem1CR4aR
n9cE6VOKtyeMnH6+mY5SE1hhXI5S3MZGSDzdRkcX9TbtOshGKb4p0qWavIuO
aq+yFya1LBErfXY+TNlDR1nxoa3+aUsErXDd9XQnOop8zT3r6LNE/E241fP2
EB25fwmX3LBlidC+H1RcfJyOhBc5DCTElogH50SUa07T0Zho2B56zyIR8NqN
v+88Hf3Q4vWqy8beYRo+70dHGZsi77y5ukiYbTNPlgiko7B9gm+ibBaJ04/W
7tUPpqMWncc/TyssEn6xF984hNNRwDGZf9v/LRDt7hF5V+7QkVrSXV7NwgXC
o/3ombR4OqpsENLiDF8g6rvfdzck0dFZvoht/Y4LxI1Ps6Icz+hI0oLzROnK
BWLlhQ4+45d0VOR/LTh5ep7Qs2is83pDR645iymB5fPEmwdKHm/y6Ih72O+z
y915QqRIt2e8EK+HCr3L+Og8QXtRsEG/lI6CRXIpMuvnCbV9vr5XvtGR9vY1
CjO0eWL3tQOp36rxega9NGmqmSMWT/V8lW6iI78P6vtzH88RLBWLfzza6Uhh
4snFGM85Qs86g6+8h47KVsolnDWdI3hNnI1Uhujo1KH4vF18c4TzLt6L18bo
SChBpHFV2yxBMcypHmDQUV515BTPy1mi8uWuLTYLdOTCyS0y5DdLrB/d1VXA
wkCscEO3wnKW2OQ5lbaKm4HSfSg2qRKzxAONyafJggwUeLzY43r/DCFWvaVF
RoKB1B8ZRRzOnSHya3VsEuQYqKrx3Uu4PkNorDokIKPKQOf4136T/2+GMI5t
lnuiyUCSW14NzivNEPNe9UFaugxEXNbgaB2bJtpEvph/MGCgo7lP1d4T04T5
zgundpgyEM+IvPm9yGmiWfHBQq85A71RvX/Y23maOAuraVe3M9De/WJX/9Oe
JkSkzwUq2TLQQkz0I905JlEq/TTgiwMDpVTyFAl8YxL7mQXsZw4wkBVLSNtI
PJP4LbskK3+MgRQnt8xVHmcSquD6tdqdgb5olkil6zOJQ8FnRELPM5D7YRPD
UDYm4Z4iTzO/yEDC9/Ptj9UziEvExEPWqwyUX7PO2/wpgzgSPjD0NYSBXLhe
xyifYxBOa65OxkQyEJuZZjbFjEHEV28uOhzHQC99n1V3CDCI4pN9u/UfMtDu
LMXRgg46sbFF5x3/UwZiDjzge/AK2zxl4u8LBkpUkND286cT9w4A/48sBjLf
e8dq73Y6kctZJZibx0BSW21P6knTiYcZwdQnRXg9r3wPEfkzRQSemRq4XcZA
x95Zpo7nTRH3/BIqQ6oYiPff59KfwVPElmemOUF1DJSthnpe7ZkiXNM60oJ+
MZCD8wdquOoUcUMy5E1IFwMtxuopuk1OEr+lCxpuDzLQs6osU8uSScJXtlD2
ySgDbWfVdla/PUn0Zd+LzGUw0LjR80usBycJR5bqtT8XGOjeeeX73TqTBPqr
I/SPlYlMXibmFy9MEOVRhrrCvEwk8sC5Kalqglgpfva+kQgTva9tpvs/wK7S
3OMmzUQHuO1EndwmiPnGPyeSlJiIfdPPtRs2TBBcoj7tTRpMlOFntVuCc4Lo
wa+j4muYyPZNmSe9cZyItnXldDJgoulBiKx7Nk6wld//kWLKREmKBRlvvMYJ
y54S0SkLJjJ3MKiM2jxOWL8632O5g4n+RmX/OS08TkjeGTZ7asdEt8tXcVp3
jRGP7pUasuxnIoOlNHXNrDFCsifg54kjTNSur2rBGTBGbCk5w1/vxkRv1XuP
9O8YI4hvKQvm55hon8uBoFLZMWKgpTflox8TLWrlmlk0jRLXTa7xGl5lIqsH
L69QvUcJzVsRxh9CmSieO/ljofAoYfK4ynhTNBP1+sVP+2X9I3o2yopX32Oi
NX8i9fR3/iMCDS2qjzxiIn+HG+cm/o4QaTp7zi+kMlFF+aXXmTdHCKVTSRyJ
mUwkanBu2G3FCNExmRe36R0THU49sXJF2TBhkeqm9q+QiTLFDhzrOTxMbAvd
QTwqYyIHesfTR5RhInC1x6m935koxbWh0ynpL9H+5MhasQYmGqurlJM0/kuo
rwqUbWljIthc4ljfMkT8O1aj+7SXicKz8+9F+wwRjnzrLp0fZqJmpdf11mJD
xGJuNsVqiolUbz8T4nr7h1iU165Un2eiM5SHO8ts/hCE2oluLtZpVOB559bV
f4NEHITsmuSZRpy/QytMwgcJMbZ70j0i08huZwDb7MpB4pDueesWmWn0uNB7
07vyAQKJeIw0qEyjYW33gHNHB4jz0y1sLVrTKJ53uECHZYDYvbcpqXvdNOq9
1D0z9LifcC87XzxhNI3W/G3Wf27aT/yh3DrPZT6N/B1/nj/S1kcUCuQUq1tP
o6qvZVkKF/uIX8wbWVZ200hyQ8FIq0QfoUfc2+69fxq5pmVrxuf2EhMqZfdT
XadRlsSL43b/9RKN5w+mdrhPo/ngRymC4z0Ey2kLHznvaWTJiOuqiuwhkr7v
Ej9yeRrFHg2Xv6ndQ5zqqbn1+sY06qwPcrL41k0Uqg530iKnUXgOLYF6opvY
93tMzvnuNGpWmWkoZOsmYm5SrIuSppFqzKjwxaddhPPK7PPqz6fRGVr/Ln2z
LuJV6cPEuNd4Pc+2hU90dBLPpR7W8uTj9eyq/Zrp30mY6GyVuVk8jRxsvrKf
ku4kSn2LAvm+4voCAkJ2nvlNrF6K50mowfU4u1PLX3YQyQHZpVq/ppGv8b5L
aKCd6N7qnFPWPY0EZbbQ85TbiXPBiz3H/k6jtJm1nmtc2gjxm4NOAlPTiPJ+
7VBaQisxwcdUJebx93FPwVWp4RfhcMvK8gLbDFpzgbcjQfAX8fvu2Pf1/DOo
wm5mr7B1C8F1YCcxKz6DDq7rrwkLaSbu675TrVCYQdNCddtZPjcRfdctORI1
ZlD0GFF2abGRyErd6+mnO4M0fmagqQ2NxA4+1mPOG3G+Vwnv3b0bCNudTpOW
m3G+8OB1fVn1BMSXKBpb43xu5185D9cRHYbhDP09ON+2gysaV9QR8vq7Lm9w
wfk0djzZeaSWUNs5ULj5+AwKHLCWLU+qId79SC3ec2YGSX7ZcBf9qibKC1Uj
Pf1mUFaKumC+WDVxscV49e0gnI99heih5B9EnKdZxodbM6j4M4XTVuo7wR38
lW84dgaNBf6a2xRdSTxyW7FfLWkGKZrmjK7j+EZsU5l4dOz5DLKZi+hRvVJB
fFu41PU6C98//3iTGP0LkR9Vq0H9gPN5m1Wyu5cRBvdqrjh+xvnWyhDM7s9E
xrjZ349VON/YVPbgvhKiddj7glrjDKr2mEprqS4m3keyrrz3ewZRHB5uiIsq
Ii7On+UW+oPXp3aXks/lj0TvNUGVmAmc35qFa9+pfCL8w8hFuXmcr/zd2MZ9
uUTj5VqpLLZZFGjm1iy7NZvYe6SKY7vALCr2MQpcOJlJWEQfsP4niePuybs+
WaQRbN12ownKswgOcSncUEomtP69n96hPYsoGZ1tt2fvEVEnb3py62NrOzPX
uoYQd3XDnX4ibMEzWW2Vm5DXqS2lD7dhSwicyiy8iahV2Vnn/sP5n7y/u2tF
Ajrru0djtzOOt9HnevKS0UO1lWsNj+P7DURqK7alob2hGg0rzuL/n1jhvJ/y
Gm1L5JJUvDSLOq90brG+k418a3hoSjdwnHXVAbeUXKT9xilBM2oWKYb5+YS+
y0c8G173GifgzyfwJSq14iMKf+UztPfpLDoYJ5xW+qsIqf+n/ubSK3x9xOqD
ZxnFqMTCxTQtbxbZVO9xDwwoQY1fo+PbP80iQRF/3yjOUrR97mCZTNUsOhPr
H5R0uwxxMc5+O9w4i9Y0JUe+ki5H0w3HXmV34s8j/fV+wdMK9GTLvvM8f2dR
9f7R1Ertb6jg5XOl0/RZ9PiR2NtfuZXo6bR6YdMSztdtRPwx/Y5+N49Zbeee
Q6B2uHK6/AcykuD9WS46hzjXl/69plGNOv5x7tyhMIfO7Gk6yzNSjej3fapa
V86h5gtDzDtvatAf74Yd59fj6+MXLktfqEVqvx41iKA5lPZekDV5Yx3yvtN+
vHDbHLKZFby5cqkO9YYGcZyxm0P5MqoCbz7XoyvPg/K0DswhRRODOMPQBqSo
GHFx7OQcCnSxkim2bkQWOeW2RV5zaDDA+clWoSb0sP3hprgAnO/JmRU/G5qQ
2Ujadu8wnK/k2iv7+80oaLjK0yUO5+u9u67DpQWNsjS9tnk8h0LZ0t8fVfmF
xPbH8Vq/nENj6oVoZOAXsjt6O9jm3RxysKwu88poRTzRdvIun+ZQ8cme7fNn
2lDGW8E6r6o5pHGLUXNNrx0ZVJelxDbNoepKhj3PbDuKiG26Xdg9hwxHuNrv
FHWgcYV1CaMjc+gxv9wR6Wu/kehJZr7mzBxilYyfqlbpRFaM9/88WOdRTtqT
PNHgTjSwQ9CwQGAendjw8qLDYCcKELt8W1hmHsl+yzF5aNWFfDeaMs+qz6Nq
xyJKZ0YXMki/ffSX7jy6/rf8s4pAN1r73rlpu8k8MvSvCT5+tht1fwzd+sVy
Hg3ztm57WdeNdDo0s7bZzaPHib28o3o96EeMBE/jgXk0Vej6c218Dyr0FNh9
6tQ8StvpcefCbA+is9Zd5PKZR/t/++z5sL8XZbMJBmYFzSPBM1clF4t60aO5
Z3sPRs6jUsqtVjOlPuR2xmta8v488r0dm3TjWh+qtWNx+PVsHmkoJx362teH
9FbuPpXyZh61ZT9X5bPsR64Wkeo+hfMoevObAZv0frRkmXrZ9us8Mq//kB7L
O4BuBQ0e1m+YR9OupaebPQbQvtADFcpd8yiD/n2NbM0AWl2x9ZHEyDyiiO+c
PLBuEPWIBzeJzuD1TN377mncIBpp9j4ozbaAThgc8htgDiKWOwc0NIQWkGyF
m7GW4x+0O7FQ1lRuAVU7eC15FPxBm7yZK/evXEDX/1wuyZYfQrZzskZBegvI
8GLIDUbgEHr8OGdjltkCGua+bbmxZwiF0XWF+3csoIcP7vNcsfiLpiq601Qc
F5CNdsqPT8//on9P9vWfOLaAWAtf3WbjHkami1uzcs8toPwdeXbb3IeRo+2V
Ia6ABeTeUSwR8WMYfRD+7nv01gIqXoRf1WtGkMNEh3HFvQXkFWWVKBozgoCH
Q2JtygLSULQ76EAfQf92futPzlpAbVnOKg/3/kPr9TbflC5cQNFmx/t/v/+H
si9vbY3/uoDMa8+8UJEdRdrvFt7JNS6g6cMX3Y9fGUXpt/zoad0LKGPy2uqX
naPITNjHY+PoAtIp2eLnozSGoh6GM2vmFlBoWKVjgu0YMu2ddvXkXETdtjbG
H6+NoYCu+lBhsUVkLNMg154zho4aJa77qLSIjmmJLS32jaHsqJF1J3UWUfFk
QqeixDgS0CqzlzVaRNIF8iWbLMfRFg2vY/VbF5HX9adPXf3GEcvuTK3bdovo
h7XGjeD0ceTzinra9tAi0hB7dSytdRxdM5YZlfBYRIHtupbfeCfQqsrp810X
F1Hbs3crh00m0IGGuY+ZIYtovYcRD7/nBIrz57weELuIovWLh1c/nkCF79eH
/vdkEQ0umv/YXTOBtM/XB2pmLiLz8q+vz9MmUf8NR1XWj4vIvYnrdty6SbRl
z0/1zvJFVPEo8lye6yRKcNy6oah+ESmeELFriZtENu0ruJO6FpH/mni9uS+T
iDKpbhHwbxHVT8tKyE1PopLR+phDc4tozacn06Yrp1DP/o8PzDmXUOhN9V8H
HafQkQ9BFA2xJdS5++XHoFtTiL3//mEe5SVkLL0mMaVgCq04wnD5p7OEYrtz
rnwZmUJPJg9FVxstobH0DQcH5fF7+ZbBiDeWS8jyfJEZtw0deZx0+hu9Zwml
GG1W0b5KR+P6HRs8Di+hqu3XWHdm05HOoCPHNs8lpCHK2e/ZQ0e+T2faFf2X
UGBbePltUQaSePbPnB66hNpShF68tWAgH2ZRcVncElp/+m5YwwUGajl5oOZ2
8hKK1pNxZz5noNrdjlMOr5fQ4MKjHVItDFR4mJoiXbCE4IvqaiNuJtpr0mvf
WLGEHka+EHQ2YqL/4pMCbzUsoSl7nYkr7kw0+3Pn7Q3dS8hG4W3d40QmyuN3
Zfz+t4TSBgxyS34wUZhqtdSVuSVUz/S527vERA8V1N9wsVJAu3jeh10Xn+tX
jSfs4qZAaOjVfRqHp5H3Y4ZPtCAFOm3YjaxiplFf+NbZSnEKGEvdknUvnUb5
X4kfVDkKxHYJLEbQpxHs0EjWVaHA2IvY36/VZ1CP14SC00oKWJ6T+lSzF59r
pB5NXF5NgZSNScmToTPoZ2TR5wQ9CszTVK6L4XPUe4qIcaYRBewqnx81+DuD
tmo2sHw0o0BWjPbWfbKzSCzJs4TYSgHO/W80Lu2YRal3NBUKdlBgvfs4V+KV
WXS0W+vT6/8oEL7+wt+i17Mo4rXdrvv7KDA4P1vViffxukHds5cOUADKAjJp
wnNowN/mh+1RCjyMYI1W3TyH+K7xCCieosDUnptnt+B90Xyyuq37DAVs5Pn/
O/FsDq23Wuq6f4ECaf131oc14n1vxuPbVn8KsL6WEM/gmEdG/i2b/1ylwH6f
h8zvhvMozr5l4UoIBXKQUsvoyXl0XnN3OmcEBQQ5Uz8IPZhHXp5ZCzfuUMBQ
sv/Buqp5tCXE8TXjHl7PTrfLexbmUa33Xz/HRAoMp426+OgsILcEf5k3yXg9
z3pBwoEFJEbw2M8+p8DjDTNKH6MX0NMriaN6r/B6Uq+wtH9aQMydKdlHsvF6
fqP1LU7guRlM8biWh9fzTsgXRdVFtE0tgx5bgNfTiTdt0x48h/TaleM/UcBV
5fZN1+BFdMG9py78CwUK/oqdCs5bRHcT3gyfq6SAZM5967TBRRQyHm9vVY3X
s/TXqm9SS+iFfy1FpAGvZ/gBgWGrJXReIqCzqgWvp13vGB9+LnRcYMyngwLW
cidrV79aQgafHq0R7cHr2TfydnfHEmqq+vr8yQAFKHvff3vPQYE9N7IOKQ5T
QOfjpY9WihQ4aWriGT1GAUcF04xWQ7yux+f7x6dwv16jJLrvxnVxruo1n8F/
HyiJWDhJgeRDScE3FyjQvf3GlcggCiTtqJ0gqFTgz9rqqfCAAnFbr9kMslHB
WJT7YNZbCiint1TSuKlgI5tuY1ZFgYhtJ2IE+KlwJdDdrLaXAg4PZ5v5hamQ
3quz9gjOa/RFupoiToVGy3HlKTEqPHQtzOyTogLrq7ciN3SoEJJQ/rJQjgpr
hC6wim+lwpfjukuhSlRw8Takpx6gQtAm/66talQIa5ntM/Clgvab6FuzGlTI
NylsrIimAuHxUu+JNhV6nwSU73tBBbYrpRLGa6ggzL4pf+gTFbion05UrqOC
qRvri0u/qLBtPM9llwEV7M6lJPBOUkGFqaJTsZEKgY3HwhJ5aNB8sodL35QK
mRtXXtJRpUHqS0eVBDMq/Er6e4owpoGvGF/6uDkV2Fky99vsoUHL/YuVyJIK
64+f2dF1mgayQa5vr22nwsHKtabngmmgkxF6q3AnFSJX03VYHtGgM43Tf2Q3
FT7E5CnE5tHg9FBhusgeKgwy/QTVqmnA84/DeI0DFUT3G1PfDdKg9vcL281O
VNhUvDi+hcoCT03TBHa4UMFD9VN3kxQLOMVG3NlxiArXtQ/VnVjLApJhNTPm
rlTIilYpnbFiAa41sYfXHadCx1RfTtgRFgjdVzwo6UYF7n1pz2T8WeDAm3PP
6e5UMCx0u5sRywIJ1Nz8r55UcFVaFWLyigV6nnLox52jQvSNUZ8fZSxgfnrW
wMGbCkV/3pw40MECfvLvGoXx9zK0w2vfGAP/P8evlWUXqSCZrW91VYAVbHYb
WHpepoK5+MxGYQ1WuKP8yFIokArnLn7UegqsQGvSN3sZRIXgICfZ9ftY4avQ
760mN6iQ0y/HV3aWFboK150rD6FCp1Xnwp4wVhDnD2/YFob783Xyv/5kVqgp
zQ0uDafCRpGjv30+ssKVlCv3DaKocMJnRTVnPSvsy/NUe3qbCrGtf4oThlnB
fjLdiCOWCsUo440mGxsEpHuNH7lLhX9PPZI/yrGB++Gjju/jqSDNqRtjrc8G
5fMGYRwPqGDpPnmtfScb8D09HLszkQpe1bleHsfZIOKLeHjkI9yfzXuOLgWw
gb//kevlT6jwzljSPjqeDZiX9aJnnuL+fPxri9IbNhipXF+imkoFQbZEg+yv
bGB9nGvVtjTcnycPaGzuZoP3xlPdx9Kp4PZdSap+lg3aDfUZlzOoEK/by3VU
hB22DI/4RmZSoTQudZauxQ6nbklcjs+iwsTMib/B5uxwSd9S9GE2FeRdtNok
nNmh8KSBTUIOFaxKRqrSvNnhiMXFTdHvqOCrnlW4IZIdjPxk5wPzqZASdi7z
Wyo7uHyNjjz1AffnHeFHTgQ7XL9ZzG1TQIV+Rn3UcBM7XD6Zd1WnCPen073A
y2Ps8DGNycJRTAUg9p3l5+IAxn235Bb83HmoyB5+pMQBnuU7Tqd+psL9kA7b
NRs54KoQ1ft0GRUq/j7e/MmWA67t7/2qU06FqV1H1tue4oDHdcL+QxVUUM5R
U+u5xgG1fw4/ePyNCjslB8W8HnLAbG6owe4qKlz0T2dny+UAbY7LB+e/UyGt
050Z950DKJ3hask/qVAwyDuo3s8Bm+e23d1Ug/vT+mdz3iIHRDlRS9prqSD+
5vZXSwlO2Ln9Y975etyfYnYfWlZzAuvZ5GDWRiqc8RN/6WaJ/fGhSXQTFZLa
mx/MHeSEmx9P/xVvocI3swfh4X6ckJ/2Likez5XpZ86X5e5wQk6+5DGxNiqo
cit6ZKZzggPfj10R7VSw9eh2QZ854YHqOjfKbzwva1N2Vbdygmnpgc8enXhe
6h+HQ1OcoMgfebK5C/enKYfuBC8XFL71cDPpwf2Z/FXpmhoXvCipr0vsxf3J
ES4sasoF26N3vp3po8KWUztZntlzgb7ma/HdA7g/fwpO6XlywVnvOe6UQSo8
XlfX+yWECw6Wf0qc+EOFH/fiGvY+5gIeNo42479UmJ3b+2UwnwsiPCdqg4ap
oHFQOs+vhguaoo5FlY7geVna9px7iAtS9anytFE8lzUexT+gccPAcMotozE8
L8MP3dSW4QatyvTeM+NUaBtTuVi4jhvWJGfpJU9QYWz6s9tOa264HiZw6yee
u/LOwU6/XbnBM/T92PQU7s9PltZnLnPDcYe+c/IMKlxQ4zGh3uWG747P5YCJ
+/Pm91V3MrkhvzVj3nmaCtUjUfIq5dwAK57K+M5QYXG3rUDOb26I6dsXHDlL
Bc13ohSLaXy/nRKWT+ao4CDdNNYgyANCtsfcs+bxvLyS0HVsJQ9MVrotflyg
Qna3Uy3TjAfmJt24ShfxvNwi/znUkQfejFjEVyzh/txZ9FbqPA/kGS7kfqXQ
QPFtYEr6LR6InfY8XU6lwU6JzXFGKTzwNN7w6ycaDS5eYguuKuABu06R+nwW
vI/8Lr/g3MADH9T14jNYaVC/Oez4vxEeMF+3TzGRjQaUNGuHAHZeaErxuBDG
jvcNXoFtggq8cK02LcWLgwaOZ2o2PDHgBUcRo1wnThqE1sdorrXhhRXp428Q
Fw1yDO1lPp/ghSq9jymK3DTofijJa3eVF+Yemt1bxOants73JvDC8S86MS14
n1PlujTinc0LMZ0DT97w0sDmtEkHeyUvSF+Yqgrmo8GVmqUf93p4ISD3vdw+
fhqk65UQGvO8sJCvl6ghgPfJhOtZ70X5YJARakfHZl3c8sRqFR/c6auzJgRp
sOYw151WCz4wfCQaFSxEA5cvlUHuLnzwY2W3ynZhGoRpRp5fuMAHBwboInwi
NMiPtHGNjOID5gauE1XYvRPCexTS+OBcZbTGTVEaCO9tsMgq5oMvT1RcNovR
QP2At75ZCx8E2/4UnMO2+2ywonacDy5o9VtmidMgcMWsxBFufjCXj+c/IkGD
zFsFnFPK/HCjeOKkiCQNfo1embluxA+Jo0WHP2Fz2pkNidnxg7IZN/W0FA3W
57O0prrzg++dRGtxaRoclP1SaXCDHxo4F6wLsSMDQwsqEvkhWO0n12EZGnzo
tXq17x0/lPDFh7HK0mDQki9p6Ac/FPW3NqZgi776GXlpgB+Of8qjb5KjgWau
ZwAvRQBaj0X868C2l1p7JlFSALgH/Sp85Wlw/fLUQR1dAejccz9MUIEGWV3v
dhPbBECWq9woFbvDwm+TzWEBeCUs17NBkQbc6Ubrui4KwAZP25BKbEP+RZVz
MQJwTEZutZMSDVzPFYuyZAhAm8i6rkHsO41BbLGlAqA5syLFS5kGRRstGKrt
AlAmcPrKIvZQEsdALl0ATKfjLgSr0CCc2ndKhUMQ2kx/3uHF56LkdVt6T4kI
wkLl8ZZo7FcGd/fnKAjCkFa4jYgaDT6fZNbPa2EPnViMwf71wGGHhaEgaG/g
/COsToOx7+/LIswFoXOLl3g0NgdFxrTRRhDYw8+F86yggdxa/3fyzoKQFFhh
cwN7vWu7zvGTglA87XxyAdvqrunz196CYJzztvW8Bg0OVTxSmL4qCMJaUa8G
sX1mKfEQiS13ttdpJQ0itA8L3rwvCPxWv258x05x+RxakyoIz96z3zPRxP1x
WIQq/VYQ0rR85DKwy2K9/A4TgpD//Li8lBYNWr80jKdXCoK3nuij69gT0/pu
k02CYKPqlfIPm1MrvtuoVxD+Xvq8bq82DRScZxyvjwnCu1szu4uw9aIc66rm
BcFoaTWr6ioaWH/6uF2MSwiShZg7Q7EPT8qWOosJwQWPEwZ/sf3UrhinKgnB
bxvREmsdGkTt/Z3zb5UQ7OScmMzAfnYTVhlsFIIiiR01PKtxf0REPwvYIgSP
f8geOIldTozLVdgKQeN/YU/KsNvHbe8KHhCCsG61RMU1NJhUyeHfd0oI+nID
7C9ic9uLhTzxEYJum56aWmzF0AtLf64JweFffiKaujQw+NDkszZaCKIi6hQC
sXcMG45dfCgErJezZ+uxXeXvn/icJgR1IdfTNNbi+Wcz18mTKwSvZXVWXcK+
HbR/n90nIbhdNBtehf08p7Dm4XchWFAJq5Rdh/uvX96qr0UIRn6uGDmFXTHk
UbKqXwgqZXfT32P/lq3eeGFCCPx0Vw+yr6cBfafu26JFIfAvPfTVFpvn6h0t
Dh5hsA8PfZiIrfx28ukuCWF4zww5OoBt2GcnG68iDEKH2les0aPBLol3sZ2r
haHzisaAD/bRbRJ8K42FIeZlf2oRtv8l3xtnLbHN4txY9fHz8qpl4b2dMBxh
1ultw37xe+MF2iFhWCnynicCmxB6+M/qtDAc2947+hP7m9jwsRg/YTDtP9Un
ZIDP/Vt3/G69IQxs3emjtthMv8y9qneEgdHZIhSDzZchUO2eJAxHu/7bVYut
0nHGMjddGFaJVaQLGtJgo2Bt8cI7Yahd27hiJ7bNpnUbtnwWhjXuq76GYR/3
in0T+VMYrh1hv/MF+3IqfWVTqzAUpa69Qd1Ag9hm+2SFQXx//4pnRtjp3PnS
J6aEQU/Mh+GF/clYKiaLIgLn8u0uvsJu8rjIM8MrAvfuCa7vw+4+9+2amZQI
xIO/uuxGGkynaM3fVBOB//q22NliCzSFe9XqikCtp2txCLYa179haVMRyFiQ
PV2AbWy06+gRKxEY8nV1HsO2PZ3V/tJeBIycnsWoGNHgxCMh+6nDInCpMVLY
Hjug5twPY08RMOE82RaCHcdSv+XGJRGI/rViKh87Q0+P+B4iAo3ZP5z+YJcc
v2sgHisCbAqrxaXwe1pLAvO1y2MRCLpurWaJ3ZO4VeN5hggIvX976wL27M+0
x6P5InBA/+f2FGxBGreUYZkIUKQHjtdgr1h/6nZgjQg4fl3sWsA2OVbF9bVd
BNZKPy1YaYL3m/hVQUJDIjB8tmnGDtvtW+TsPoYI6FuxPwzADpwfPZdME4X9
GYLPXmDf09n9d4hfFCZzTSXqsF8dzD6yTkYUDlXFTM1hl94Rabu0QhRU3ugh
VVM8L0u97ErXiULS1xUz27H7KkqreEEU9C+dVj2PPTerZrHHWhSUz5eVJGAL
rwopTHQQBQGt+40EtsaBQb1+V1GgxR891IeNbm/L1DkrCr6XdhzlRni/+Zyu
7nNZFIo61vbqYLvTeR4RN/H9Kxm/bbGDVpyW4LwritdZxPECdvy+H1E2yaIw
YlRtl4DI/XQ1Z0Imdu3zmo/YXwqjA7s+iILQwcTaduy20fHpleWiYOnPuW8J
e0Lpv7Pn6kSBHj58TBFoMK/29M+H36KgGPJ5AbBFHVgPswyLgriXh8IhbM2w
o7+2T4tCm+Xx74HYUPDFNpZVDNKy3bkeY9v/W1HZJigGJ60a64uwPRRvblaT
E4NTUjd027Gv2w59PL1SDG7sz1Scw75/ffv6d3piwCa3LkXSDM/LdxkZi2Zi
8MJIvVAPu2KQT23rTjH45/fqtC12h7RnYpSjGFileL3zwJ6yrhZrPiYGxv5P
EsKwF20UIxXPi4FbsKpkKrbotavsJwPEYFzk/rpP2Nq53Vfe3BIDonDfSCv2
poHNzJl7YtDq276Fge0g9cxzU4oYsKobmgluwvVvZx8MyxIDe3H2jpXYwZeP
H6wrEINoTUf5zdgPX1c0y3wVg5q31Sz7sbO7Vu52bRCDIn3HKC/sCpFbXzO6
xOBA2pmScOxOi2Ez+ogYnPmjnpSCzfDZ8cFkVgxm/jFUCrB50zPXBrOLQ2hX
pl0dtnjmYvoPYXEwEv6rO4St3XlARUJBHB6/8CugbKaBufCnBwe0xKFxmkEX
x3Y0VxZNMxAH4zPDHdrYZy5cCx/bLA6chZJ+m7CD03pZN9iIQ/wutrK92Em/
LC5f3S8O3H47S92xc3if07+ewPnYHvtcxf5myukh7C0O1L/nO+OwO8+c7He8
Kg51xrpLL7Cnk7+5PI0Qh6tpdxsKsfkbtJr+JojDqaRVrjXYki2Xdq1PFYeA
vB0Zvdg6PO3l/tnisL44OZNJ1m9iCmVF4uC7+7o7tzkN9ns+yuerFIc7Afv6
ZbHPPaHo2jfhz/ugSG41dmjdoRdJPeLw9720iBl2EttnpYFRcThwvqzcFvud
ger91fPisN/Q0tgVu+rkDWFfTgmofjJ71hu7+0F/WLGoBPw9rnQyGHv6+1YW
LiUJ+NbqoHIPW5Dy4tLuVRIQsu/z4+fY0qwzkwkbJECt8Vd3HvYafUf3bgsJ
aODq/VOOveXEx15NWwlI+uOQ14Ttcl/W+byLBNytcdo+gO1Vdbnho5sEvHQ0
f87ADlvs2MHqIwECJnsr2Sxo8HgNfLG+JgFfTvO/F8V+d/iJaVyUBD6nhp9R
wf4RS8trfyAB1jzsk7rYvV+OrFZPkwCl08UA2LPTpc89ciRgD4eI005sQS11
xbxiCfjTsmC2H1vDOSR+qUoCultmGSex1x5qErRskQDg4L7og20ZY3gzuk8C
uPY+q7qO7VKWQG0ZlwD10+n/bmNfYM76KS1KQKJpTFcSdvjK/RMnuSXBRETm
2UvsZKdCt2xx7HiKUT52foR8z6yyJLiLLSWXkvUTAU6bV0vCexWPjmrs/vHO
ultGksB7XGukDXteZZN1/VZJOFWfVT2ILWz/tFTWThKev30fOkXWH8pqcvSg
JLTt6RanbMHnzXC73FfuklCW+vkiD7ZVUe4qhq8kHH3QlCuOfXBMPNX0hiT4
KuSVK2FfUPaVD7ktCbqditna2JF2LXd/JmKfvuVlgJ0SvFFAMl0SAj6eEdyE
/SH/QcjBd5JQ9+7kDWvs6qH5pbQSSTjMq9dgj90v6+I7/kMSQgy6Fw9iL+4k
xja0SkJqohfrKWzRq4ongwYkYes56PPC1nx7tevbpCScSyeSr5D159XsE6FI
wZeGE8ah2NZ/1tY68UrBYYvmt7exD8vEWqVISkF/6HXOB9i+O+glw6pSsC9u
wCiFrD/A3khPVwocZ312vMJOfZP39rKJFIxlvDZ9h13QI6n9ZZsUFBizCRDY
tWIXU/jtpeBz0gRRjj24tVV272EpiGKvsqkm6/czjnvkIQX2Sjafm7HFMxL5
Bi9KgadbpHgXtnbH4o01IVIgHGVh/Qd7k+DBRd8YKbjLfePIOFm/aNaFT4+k
4MgmG5cZbNctQqNcGVIQmrjLiLoVnzd9zx23zZeC6+1p85zY0el1v++XSkFg
mfoTQezUtvUOPdVS8M0lXVMSu4j/brVWuxQkVyjGK2DXA9PS6w+u50TEX3Xs
oXMOnwroUqC57YKKDjbl2fsNbDRpOBGqskkPW7xJOnsHvzRsjDDZYoytw+Wv
eVdaGkYPPtPdjG1u1J7coS4NWV/UWKywd6JVMivWScNsQG+BDbbr2cgYT4Tj
RhbOe7H9n47y5G+XhqMS0f3O2HcabK5THKRBVH77XlfsNI7seUtXaTASevjG
jax/g4j37TPSUDvHOXUGu/GU10iLvzTA5jhFH+zhxIajyjel4e7OP3qXsWnV
+h1ucbjea5z617AlafH2b59Ig9qwr8JN7DXrZ37MvZKG4dSgqUjsLccct5p/
kAYn9uNvY7H3x38kwr9IA6uGh8t97GMPeQwbaqWh6sPc5COy/h/uWXK/pUEn
UO/CM+xYyg+NY3+lgX9FQE86dvra1U8ymdKwVKVomoVd7BotxWSRge+lTtdz
yfrvjt9GgjLAq+2b/wH7X4Utd6isDHjMxDYT2Kxzb4OqNWSgxuXQQCm29Cqx
OUk9GXhkGtf9laz/wIXzh8xkIOfb76of2Ja3m/6+2CEDGYkmKXXYLp8NXSf2
yYBVhNGpZuwT5aFtG4/JgHDzW4V27Cszf+yunZOBztd7SrvI+rW2f6+8IgMK
zGb7fuwM5wwL0Vsy8NlI4NcQdkkUX9H+ezJgeDBr+yh28ycP/WdPZcDx7qnM
SbL+yZ+ZI69lIKZ4eomJza6uu0K/QAaa3VdunseWdbjz6EqFDFxWivGmWOJ5
GTYpUV4vAxEVK++zYlsW2EULdMmA1hrTTE7sg/9yOR1GZCB2ljOXF9ttgu3q
4xkZqE/IfymIHah6fGaQTRbUsm7EiWLfta84qyssCxk8nzwlsTNDVw75ycuC
910XE1ns0g9hh0s0ZeHDxZo5Bexfw39/cRvIws1kvkwV7DH5Hf/9t1kWWNuO
7F6Bzb47s/LBLlkIUFv9RxNb/pqAea+TLDQa7jung70+90yB9glZcBE1GdPF
thqoWe/tJQvjZ0sP6JGfp1DwVWGgLIhwRpUako7ZpcYeIQuh611ljLGL9DYm
7UyQhYLdn44j7AIeP/F7z2ThllR06ibsD115kb/fyMLWMK1WC9J5DHaNIln4
6XyZts2S3A/0As58k4WnVmqK1tg6axSn8xtlwZHxbM0ubG32A2eoPbKQ+rPH
wBZbsy1xcNuoLMj6H1q7h3R228E7c7Jgz9+l4mBJ7gcyLb845KDmZwmnE7a6
i+NuFVE52HeLr88Z+yHF4tspRTnYrbOUc5B047VNOdpykGvU438E+35GyYd5
QzlIDo82PIYdH0RdZ2EhB8IptsMnSDvAy4jdcmArYhF7Cpt3TlO10VkO9ju/
Xe9BuubkQ3k3Odjl5PX1DDb38zTR4xfkwHiYbn8em/PyQPjrIDkw+8Pf4k36
P3W26Ug58NRdZeeLfYUueAUeyEFf4orSi9j+lbsYoc/l8DklctVl7ItPIj1q
3uJ63k3eCsD29fneL1UsBzNS3L1XSe/gPXC4Sg72OprpXsf+N8poSm+Wg2A3
D99g7OEyPZvJXjlwEqDmhmIPPfCqMBqXA8v4sb9hpM++hesLctCWayEZYUnu
BxP5VVzy8LPSBUVh98vp6oqJy0Ng7ZLTbez9xTLpzsry8GJVyPkYbMe7jsqp
OvJA6LYGxpF2T7j/b6M8xCX537yH7bCpWdhgqzw45AyFJGDbS0rcCvhPHpS3
8gU9wK76QGWtOCAPLUHzZxNJR4O/oLs8fJnsdX6E/e1YwJSDrzzUlHWgJ9gV
xkXuT67Lg+bKKbmnpIUXev9E43qfHZhIwTbOHXBemygPvwS4PqeSvqXeePGF
PGwf1QxLw9546OjOz7nycLx6fEc6tqFByheeEnmo/cbPmUGar8fU7oc8rGk1
IF6Rz+Pr73kPf8lDG2ue+2vsjBu8a/r65eGzwwuJN9jpTtvTVk3Kg6Cy6Pts
0rphiheW5CHrrKhDjiW5H3yNL+JRgFz9iJFc8nlMfyvEIakAe+7SruZhywZO
3NylqgDnyoV53mNL2+vS4tcowMoYhZgPpLXPXOw0VoDIQR7hAktyP3g9obFN
AQqjN0QVYos3j7id3aMAV4+pshDY4Rebe94fUgD7p3nexdhhNhL7aR4K0HxS
8/cn0ur29VYXFeD65PGtn7FD52OtY4IVoJ39RmopdnBtXWnrHQWIinvD+gV7
3qvIRPWRAoy8KtxXTtpqIdf9JfYeyKzAnlU01snNU4CEkOSZr9jTjIupC58V
YCEl0bySdNV7+S3VCqCedj+4CtvdM+VeZJsCGOzyrvhO2qJHoGlQAegBq6k/
yXkpoxyqQFeASl7ejdXYOb5rKDkURTgaMHSyhnTPLuNmdkVYnc53vxZ7dH2Z
7zyvIhR+WPupjuz/R705iiKK8Pkey5967BFu1nFzKUXwXnzL0UjaW2XVSQVF
eBexdkUT+Xx0bjoZoaYIH2lvTZqxV6zNf/ZGSxHu5ZzY00LOk8SmrgZdReCI
bT3yC1uNkyk3a6AIV05UnG8lfV7cUd5UEW66nbvYhq3aoXd3k7kifJNqDWrH
Vtm2p/aYlSI8ZlCCOizJ94Fv/LdsFKHVUPPab9JsQ1av7RXhZZrgpU5s5zNc
IXX7FWG6Rda7i3zeWjU+Mw8rQknb56Pd2E5bLJdkTiqCTS7ToYfcP+4VGoGn
IpizpGzqJU1r93H1VgSt30qr+7DjTs+/Db2kCL5rJIX7Lcnfl2TGMq4qwp9y
1ellbzbSrglRhOe+IfUDluT7RdYJeoQivF9hkTNIeulnilSsIkiMOYT9wf7u
Ntppcl8RuoSHjgyRz2sDv9zhx9gTmev+kgadfcGpihBj5sAxjM1x52lceoYi
XNqhV0OafaGk5ke2IqxSlXo0gs12optvMl8R+pb+Hv5Huo5qJUEoQrn4Lq1R
bFZTpWCjMvx9NF75QxpF3S05UKmI58+hjDFs09ncxWs1ihBdM+I6jm1ytGFj
WpMiUJVilSdIV09dqGpXhDWHShpIGxuJvh3rUQTKC+3ISWyj1HWjokOKENUl
bzxlSb7fpGltGFMEdv2c0WUfrjjuzFCEyWNu8XRs7+8DT6/OK4JQheZWBraX
IUfnM5oSRL74M7Tsp+qy3ziVwO08M5ZJzo+pBw7/+JUg4lDXumnSBz7GCosp
ARpzaSH96tuvan0ZJVDaevf8DDlf9GZ5nZSUoMW2QnSW9GOpbQErlOCi8I50
0gPjkTeerlICwwfrts6R83l/5qfydUpQfsmqmXRf+feFvxuU4NbVvjPz2L1r
RzYIghIo/M5aWHYi74X1W5RA98LxOwvYCqNXsx2slaDSZkB6kZxPjk/++dsq
gYjcvZek5cqKNZ84KEGPtuCaJdJrOo+VuShBVP9CAWnZB0vJf1yVIE7rjAll
Gw1k2BV+851SgiKdoi+k7ffGyqw9qwQzaSs3U7H3lLzda++jBI/pTRXLXlUX
c/GyEoDzVTPaNvL3uomfSdeUIOZl/WfS/7EI836+qQQJlAJDlm3k+1qI5UAU
tk1O3rKJ1Os8d5VAdnROgxU7QvNL8eqHStD58GMK6fC4vvn/krGvHxFmI01h
2+CbpgSBw7y3SH/ZfdH7YaYSrGrcR192QcKb4hwleMEcdmPHLlvxfqT3gxLQ
ejpqSJfeaV7J9UkJzktfMecgvcA8uqpcCfw4xNJIL+08nbz7uxIwsrolOLEX
34d3eNcpQfPeI76kF1QzpO+3KMGh8wf6lh1VaV/0Wwk4fJ9v4sKenx26092H
v49C8VekDawP/mQfVoJjzW4c3Nj6eQE8WhNKsHNY05O0nvKjrbumlaBd9taX
ZUcUXTu/qAQUpyItHuz10+3EPVZleLBgHUh63ZGFuY/cyiBcItZD2iPnnGGn
oDI8vpi1nhf7tMIdL1YJZbh/+b+4ZYe9ydKQUwa9NNle0u706mFrFRyP8NnE
h33q4JjG2ZXK4BB8O5J06pujR+NWKwOkfxlatuyNJ+/1lGHj9//W82M/C0lp
bzdShog6iCSdMvFZirZJGT4rmjUs27lnj7qlMnyV27FKALsj0+GO1U58fVzx
2WVL+f7wsFOGX9pfy0m3X7/HHeOoDEmatVyC28jfM99tyTuI4/ubnJft2BjU
ekwZJjq9E0lLZGwnltyVQaCkY5S0uMSpOZXzynCxSniVELZYUJiBpZ8yWKXc
v7zskRfn3QOUwXAkLZ+0qMPX19E3lKFO4hyHMPauF6bDObeUQXuzIZDeKeqi
0XJbGT75hkSQ3hFw2XXhnjLcCGYrXfbQw8dKScow75YvIIJtvaegzSJFGczz
BM1Jby9ulXRLV4bc1G2RpIOFdu+JzFKGAF3/4mX7n7md/U4ZhrSMuESxbwxE
fW8sUIZdu902kL5u+5prrkQZqrJrAklfK/xhofBVGXLEWzNJF/GbB23+qQyb
fw9NLdvvSNHxBmVo3yCiJIZd2Bs0e6tVGe6WjRwlXbArWT+rSxkqPwhHL/vD
p3P1Azj+Kq6ONIPH4PX0iDJcSWiZW/YF+7+yU8pw8+U2U3Fsepf3CrNZZeBd
G+ZKeso67shRigqcJbhSl52X8+gmuwo8Nz75jfRqLs22V7wqoB/xllsCW8dr
m2StMLaz3SrSq36fsGNIqoD8ykz3ZVuFRksrqED16OkI0tq5z6tM1VTw+Wmm
kvRxdjmuI1oqEGXTPET62FljixBdFTDzPK8hiX20zenqSwMVCG3FB2DSWy8V
/jRRgVjvg0GkXbPvz0xuVoHU9b2JpI/IfdCTtFIBldTiFtJJHqvPGduogIRo
2uSyW3ZmHrRXATbndzpS2InmHkPX96vAZ7nfW0g/fB2h/uKwCtgyjlxdtvSr
w99PqEAr1497pBtPKT8a91CBSbHnNctuNGsV81YBl2avftINZockNl5SgSWJ
ZAVp7PqMwP9crqqA9c26tcuWeBwVFKICz3ISTpEWOClWlRqhAoW+vJdJ89ev
56yMUYG8ddtySfMhO/PRBBX4SttURpo3/XygyGMVOLKDPr9ssZgCg1QV2Fu5
m0cGe+sxzhmnDBV4SU3aRHpLzQq9wGwVuKrjsou0hfHWsyn5+P4ZR4OX/fzY
q4oiFXAOvXmbtLlw8J/hUhXYMLGygvTmy8/UhCpVYLi5rob0lR/Sh/VqVCA+
bDWnLPblDRuT9jWpwCpFE8Flp+z7dbldBdKl7LaQ9hfwE0/uwfk+DFiTvnQx
3vbLHxVI2tsWRPpdJV/U0KgKCDyvC1m2/qpKfoYK7B98Vkg694k1x7p5FajY
pPKJdA6v++a9NFVYWFHHWLbPrYBLnKpgpZszTfpfBaXgEb8qBIq76siRXqc4
/VlUFco1K5c9koTWD0rj6wUuuZIe5jpwhldJFVbUWRxZtteVjDUrVGF/Pj2e
9Iovk4N2q3C+4C13Savriqj5rVOF7+WSVaTVHq49lLhBFerMv5cvm8M28RNS
BcPuTwukVc+dbemzwHabZ5I+8LlfjNtaFRI5xlfJY7vosNvq2KrCvftv1Ek7
J6hF2jqogvbY0P5ls1p8u+CiCpxrBexI7/d0ZX/giu+PIsJIO/26tolwU4Wn
4QaBpO9qzVzpOYPz2c6+Ix13V/Ijh48q2OzkfLlsqiFT67Iq3NJY20061n3v
OptrqqBe97SedEzTBU+vm6rw4tN6XgXsHxrDL+OjcFyGe4GM/4jhGSyIU4Ux
OZoeGf++qKna9UAVdqkbqZKuOml1kC1ZFfwSCvYvu/7kw5VpqvDBZp8VaXb1
3807MlVBq9ns2rJvL4qey8HXm27yJM02L7f77gdVMLjTmEaa9bhJxIdiVTB5
vjFm2bX7v3Z8UYUbpxy+k0YqtWws31Xh9GrFd6RNI8fNVtTh/MV/xkibzAhe
2d6iCh2NE03Ldl3zwfM3jkeHiShiG//cxYjpU4W0mfppMu6jWLY2/y/OFyCp
R8Yv3Or1aBtXhap7XyRJezNYXlKmVUFhS/OeZR9SGVBdVIVtb8oNSHtVbVLZ
xqoGWqHPvUmfNzh84DS32v//PzO06cFtQTVIe5IWu+xJRlOuuBrssp8+R/qV
i7joL1k1uHunNZt0xlc9m0VlNRg1sYoi/XL9nnDllWrQvihXTbr/xreKLavV
gLrwPX3ZY39YT+mpQWZSzjDpPicusygjNbgec62MdO8XjctvzXA+scucSqR1
Ld83bVWDg88sf5Nx+WuF9LkdavC+OEGFjMv/a9NVtFODsqFD02Rcbt/8aXNH
NaBvGjQh47KlMuknDqpBzpGfgstebdQffgxfPx22l/TewCzlN+5qIJLjoUHa
/u9Pl4ZzasDRffUM6T32o/dnfNWgpxWhZX/ib5ILID9fVShpO20dkU031MAu
JmQP6ajLT3cdu6UGxrvcH5OOHCy5FXZbDfSVqadIR/zXXZ55D8dXB+Utu4jK
WpeI64HxANLhK5WA+RTnT+L/QfpWLPjLpOPPd0cvlvSXvtx8lKUG7JtGe5Zt
0zB15J0aOEr+eE667OPUmtACnE9SdYZ0qbro6YwSNfCt+fBh2bfXvaiuUAPV
1nE+ZezF7rS+qR+4Pmn572R8cUeFklSDGqxZpa9MxhfyB5xNWtUgboLZQcbn
VTjuH+rC9fGP65Hx+Uj1xhsDOO5oOUbGDTofCKePqMGmNvNtZFx/+8edPybV
QJ4xTCGt9+5X2MSMGlhuENhPer3S7BdxijocvKwptOxwKRYjdnX4p2bjQdqz
PRId4FUHTcMCRdIelpmXrgmrw87FlYGkT7/9nvdcUh1edfSvXrb8yGSlvDoc
LXl4m7T7Td41Y6rqUCMaakr61JSWu6iWOuifS0smnWrxJM1QF1+vX2L9v47p
PprqOw7guBi7hzxVU22oxb7f23aRGsuQz4mYrushyylRZ+bZmIlIHub5YT2d
5iEkocs6sTZPJTHlYmjOzcUc3LQrSnFLkc3Duft9fn++z+uc3+fz/X1/P2zh
b+1Pfb4g8IemoJ7tj55sT7Fl5j+P8sa+nqnwEdoTUMrP7cCunDcs6nEm8NXO
4iDsx/vzhubcCCy//42E7dp63Q1eBAy9vKOxpVskAksfZl6gWIY9nvYmx9uP
6Yh69jzjct2upGACuzRX5rH1IEu5MoLAQpTwLNs3q/Z1RxMIK2tTMmL6A72u
+JfxBMbVtC6jb0qZatJOIRB72lYbfdPse2/3ZBHIl5lXorvZxpsdOUfA2u6w
AbrrL0VhCT8z71vwsBZdsLG5+loRAbEL9zN0QdLIpKiMOa9QcRvdZWZp24yQ
gEVF0170rC/DfTRrCMjs5ffRM4VnL5vXMfvZKTmiZ+jUDB6+QyCxP6YPPeNM
n058G4EfjFU90dOnX7hcFTHzHAoG0dM81HMe9BJw8ug8gd5Wkdw5LWbOV+Um
RW/VLFun8Tezbyd8h94a12ZrJiXQ7C6aQr83KT3tOcncf2psHHqL61pj7AwB
wfSjOfR3ZVFvSl4RqMkMSUd/p37JtH2RQElQ3CL6YszvoU9XmHmmVhfRF56I
qzjKFJp3ja6iL/Bfy3gcCuOGohJ009KAbR5aFC5MDaqwzck4FrOJgqiOV41t
cvJ6YdGHFCxluerYvMcdktbtFPJeRNWx7TypLSMUasmqDnZQ8REXNRMKFqHR
rdiBqnHZn+5h5nmpbcYOiCwUuVpRqDI3/5PtsSalk3aM9/fpY/s7DtsUHqCw
+b+5AeyyQv7pFj7z/PMuO7CvKoc1TnhQOMoJlGKXhufOqxyhICjIpmyP3DDh
HqeQ2tLyDPuKfU+Iiz+F6hxfHnbJr8+FkaEUaiJ032APK3xleZEUxKK5XWyH
Jho2n2L2C9mxij00dMVbmkCh18nKAnsQ7hWsS6OQzdFVM2ZacnNs4JMcCvkb
wApda81d++AFCp58qTa6VnAkPyKfwpaeCRt0TcmFrEslFAzO39iKvn7frY6m
cgppRr6Avv5Gv2K0mtkn2tMI3XHZ3kZRS6GtM98e3THg2zijBgphilEe+gFx
aoPTXQp1nkHs9+pgXfE6rJ2Caq6fJbpD1X3exS7mfjP0nNGTlyxDGh4y+9/p
tkNP8vMSjgxQMK48zkdP/Cvmn9URChrPeM7oiXvzDT6eoFDuny5AT6hsOHpg
isKp5u8Pod9e2FkQ8pKCPDzADb3phPPAuXnmfZldPIbe2BusVbdEYcFvwh29
0SL74PAa830oS/zRG65VZy6rcEG2YnkIvV6j+4GhOhey496Go8t9bBT7dbhQ
Pu7M/m/y7mPWQXpcGJNvjEWf230m9id9Lpipbvkafba0uP7WDqYDPv8RfZZz
95WEy4XYrcmsE28z3r+mXAhN3p2DTjpdg/UtuFD1qIP1/wGHv67g
          "]],
         FontFamily->"Times",
         FontSize->18]}}}}, {}, {}, {{}, {}}, {{}, {}}}, {{}, {{{}, {}, {
       {RGBColor[0, 0, 1], PointSize[0.004583333333333334], Thickness[Large], 
        StyleBox[LineBox[CompressedData["
1:eJwk2ndYjf8bB/D23nvv014qqaRHZbSkJaUkNGhJKZKUSERZDe2kKCkNLa2b
lIZZKA0hNHHOafhq/u5z/f5yva7nnPN5xsf9vN8u8oeOOfky0NHRPWeno6P9
6cnQtzGRRwf6mFS02enIhGdG9b9DbDrgMB4pLoBW2LGlxYxBB+q3qHZI0Dws
fU5iRRucpaX0FdGKoWvbFhe0YUPQDj8NtBLzGFvfH23I07/krU9zVtvL8ilt
EN3IqrQZPWVlc/3yuDZEFYbVWKCnR9VdfEe14ctLPz4b9EwYp5j5gDZktzw3
daSZdXZY6p02uP5eNHFDz+a8zP+vRxt0KjO5DqB/bSg//P65Nli6WNf4oqu/
bFKpbMXfG/+pG4SuiRCbudKgDaRKnsQwmjn+VfhXa8Oao1j9KfTj/E9hlg+1
YSpJrf0sutbgiaHsPW2IOM/38AL69Pi2paV8bfizrSI8ieZTpNaPmdogUiks
eR0dzc0SX31LGwb2591NQ58p/Lk9JVkbHPO/82TTvOkFe0CiNgjm1u0vQFv8
dHy1/Zw2cJIDbxTTHK13Qz5aG5Q3eJY9QFvyCe5ZPaEN85f2PHyE3lY8J/Yp
RBv0BgPSHtNs8n7k8RFtuLNe4d+IZp/yKrh+CK9nzECpFc1xlvAJ8tSGwTs9
vc/QnIJyqlau2tAabHbgBZqrhG5W0QGfz8jEWC/NW74+WrfWhvv3OO3fot/N
BIYPW2pD5sPmB+/RfXF2m+q34PpvuP8OovuFtZZvbsL1Oy31R2l+wN0WsgHv
V5Om91f0e+J3vI2GNgSnDJ/9gf7w/vUOZZI2NPxNvTaFzjrvzsEgqw3Cg4G3
fqGzxUxej4ppw+OJoiQKzeUSNxsF8PrTuyMW0DkWy3vSuLThZufsnn/o3IFh
8eMs2nA9kkdjFX3oot+oHZ02xLxZWaCjR0vuvKO6pAU//yXUM6EPV6r4Ms1r
wcuF0mNsaJ/tbGpffmlB64yhLBfNQ5OzTRNaMHvreCcvWv1yeGXGVy2o9Rr3
FaRZxuVE+LAW3D+xb00ErVFjYLT7gxbckr55TQKtaSW8ov5GC9ji3SRkaB5d
aGPp1gI/gU358mjKlbjz355pwfDFMBkSmip3cGdrsxYcGeO4rYqeqzXnzKrT
gpxtr7k0abZReBNRqQX3QuhjdNDzYwy3HB9oQZ3w1KQeujEl2VWrSAtWKN0O
hugniiES7Hl4fk2Tj43RTQ32n79naIHI+GvhLTTv0imEG1pgc+RM+FZ08zde
v5wrWlDYdPq1JbrlJFntVIIWSI92K+9ExytH/3KO1QLJLXNnbNDnmzyqdKLw
/t3a/G4XzQ6mEZzhWkCn5qXoiL7wQ8p4IkgLdpDUTrigE06vrjzz04K8Sznt
e9E2apcgz1sLNnGu8nvQ3Hrkwul9WmDue+2AF9rW2drK1UULmtOdHx5E202q
cenZa8Hg3pT/fGiO4XjLbaUFHd4Xth1BC2im3Zoy14Kqo6evB9L8NGJvx2Zc
Lyx0JAQt6OoqeWejFjzRL1MNQwvNGI6d0dGCjb7HIiJojhO966amBXysLc9O
oT9pF/oZKGqBtXgq3xn0UHu8Op+0FlhwnT0Qix52O/x7RkQL/o2dfhRP8y/L
6hd8uJ7dG7qL6JF4pci7HFpAn2XofBl9Z8Mj41gmLYg3Mrl/FV3YeW1135om
yKsOrVxD3/UIfWr4nybwyHu43KKZ7JAgQNUEscBT5enoooQN1r9nNCE/sokt
C10sIcDd80MTTlwZ881FB3TnvC0e04QF8ZCOApq9YlLPfdIERQV/lSJ04Nx+
t/39mrB2t+fKfXTQJTMp41eakJB/m/oAHSwt+0XohSZMvhT2rEDrvSy9SwZN
UNW06Kqi+WCS/8snuF7EoU21aP3FAI2Sx5rQWxJZ2oA2uGL753yFJnidbZdp
pllOs+ZAiSasbmHKaEMvva6L3FyoCSUTRgLtNB/OMBHN0YTfd3VudKKX/zu5
Rk3ThGMMBwR70CvJbs9eX9METcYXt1/RrGB88cFlTah5vVHhHfrpu3bri+c1
IcJ0tOI9+plfEfehGE1giLhCDKLbly+823JSE5ZZ6/uHab7umyZ+XBNafKcC
x9DPSTvcFwI0wSZFgW0c3fFEWfqdjyaEdUuX/EQnHa368tBLE1ITfeym0VfW
bhRdctOEOL7q+V803wo74uOkCf5Stnco6Kuqzppb7TRBdG7acQGd3KJPltyh
CVQmSdZ/aKeg1pq/hCYsOg7DCs30+Sf7jTXh+dHCs3QMZMI5PXbzI31NmD1h
Zs6EdtHwXk/S0oQtTQFsbDTD1nY/FU1oMFV5z4mWONZ70UJeE5KrGop4aWZ6
aCMjqQlXDg5FCaIlM6/yLAlpgkCLsIsoWko7uO8DjyY8c/6qJ0lz+670KjZN
WEnrFJFFfz0+6J7MoAmt5zvWFdDfWBqlj65owJBP5i9l9Hh25tdtixoQS7n4
RR39Xfd0sRxZA0a+9g1q09yx7+jKlAY8izH6qIcuPfFDc3BcAzZ01A8aoh+w
d5JrRjXAPTTtiwm6LO/e42sDGmAc++6XGc36iacC32lAHyWQzhL9sMvfdGev
BjjHlYrtRJfvt6JT7NCAq2HbDW3RYVz97WutGnC2i3DfjQ6/U5M41KABl6jy
8c40G6ba1lVrwGmj+5V70Sd6T/DefKgBSt+SvnugI7z39Aff0wARsWwZb7QJ
75d06wINeFrF7uVDcxHsI2VpQM1A0d0j6M3Gd2ToUzUgWXz8dxDa9PW5byPJ
GlAxsWvrcZoPH7rXkKgBk5cLMiLQDAK/jqaew+ujG56Povn+K63QaA14x2Dh
dhbNaFpBsY3QgPhP15/Go5nepdSqHNOA0nmHDYk0+x2LYjyqAWI5W+5fQXcL
LZmOHdKA129cFa+je0qH6Jo8NeDltZziVHSvWdPzdFcNME911s6kuT/7UpiD
BmiORrfkol8eOWNnb6MB1wKEnQvRN0RZ+dS3acBRU7k/99A3H070M5tpwBOn
nBtl6FvmXRlfN2lAte9rk0qaP5Z4tGzQALmW49OP0amBl2UzNTTAt5v3TiM6
jS5g/ARJAxQkZL1a0fsezd9zkNWAC/7f5dvRHts+BGiKa0DL0aLZFzR/qtVm
E9SA3CMSrS/RniHp1HEufN5SV9LfofcznqxrY9GAypdVER/RCtX0p7PpNEBw
WtRzmOad37acXFIHKSYD6y9oxZFn9M7z6qBx5dqWH2il43c7tH+rg3msuvE0
zSwXLnNMqoOmKmz+g55+zLPr51d1kDFL2z5Ps/UfvmfD6vCTzdf1H3rm85v3
uR/UYfy/hpA19Gx45e2oN+ogwnMjhZERzXbDc0+3Ouy+XlLLhq6ql5Tb0K4O
KbHr49zoaruVca4WddCzk5UQRNd8Hbk/WacOIwln94rRHNkS+LxSHWZy7uVI
ox9z5ukUPFAHOnmeKQV01BPVuegidXhgcn6LKvr0bvb6vXnqcDnqTKYWOvr7
1Gn92+rwOs1sVY/mqB4z3pvqcOpa9xEj9BmeMoaZK+qQ6Cc9sgUdc/dKZ2cC
3p/+s3st0RZOIkmFsepgIF06ZEXzxOKus1HqwFBL8rNHW54Z4N8XjsfVA/85
o7fxN3zYGKwOKwatqe7o7fduZ/L7q4PbBxmjA2iOPYr7f3mrQ1T7u3EfmqcZ
5bv3qYPX+seMADRn7PfvRS7qMPh2yjkUzSXUURJnrw6iZHuxSJpLi4M8rdTB
Rtj2RzS6b6+urpEFPr9LmU/O0TzLNy9ois+PPvZ2Irr/HKX+z0Z1GH5RdzYZ
/V6kL7pXRx1iUxOCb9FcVk3cV1OHHbK6vpnozH1bGM8r4vVVHvfNR2f9kX7h
Ja0OVTtsQorR2RfWkkxE1SEhey22jGbxMXsRfnWIrkjJqkLnVLQJUDnUIT12
qaUenWtZ8PEVkzq857GYbkEfoqpnla6pgZ/QA9nn6MOJnF4J/6mB5OCv/T00
S83KH6SqgUtPevFbtE/Vyx+ms2pQeVpy8SPad0d5qdhPNbjmzuwwilZf2BQ8
P6YGTyt4a8ZpThLb8PaTGkTqxcpOozVk/82X9atBrCZvGhmt+fhTQ+IrNTDh
thb6S7P1kzOHX6jBKanJnFU09e+2rcRTNTgqsEGHiQl9lcQk2aQGo4ZjPRzo
OXmWrsXHasBosSmUHz1f9/NKX4UajOgby4rRbPtid0WJGmQ8VxuUQTcuOQom
FaoBs+nzLBL6yTW9Ad8cNSBlsflropuUBLPN09Vg7+64Lfro5sY5L+nrahB4
96e0Cc327xX+XVaDQ+mb2czR51a9fr4/rwYBX9pXdqLjbxIPKmPUYE+3ybI9
+ryKXMjVk2pw7qkakyvNzXR6R46rQRufneh+9AXHrwuWgWrAU3/HwAed8PNp
o6yvGuQHHfMMRNuk2cUse6lB2IbalDC0rbqW+YCbGlxkDu+NormNm7nGCa93
skTgHNrO5XdXip0aFN7K9rmE3jX1+mrADjUYYrZ9eg0tcNvdYcdWNXBODFPN
oFnLREjBRA2CL2Vn5aEFn0kMruqrgSp7p+g9tNDe5exPWvj8Hcvzy2meHT5Q
q6IGcuLperXooSw/xRvyatAi1vG2mWadnRNBkmrQO1YZ9Rw9/FylzEpYDT6l
q2i/RI+4sx1T4lWDS6/yf/XT/HtSj45dDQznCxuG0XdywxeHGdSg1mk2ZRxd
qOfypH5FFZinokNn0HdfGJy9tagK51WG98/R7ClscYysCv25ca7L6CLKArPt
tCo4NS/sY2QmE0cL4rqVv6sC3XmTQE50wMaDyQyfVeGRMUeiIDqwx9zx84Aq
NDv8rpCk+YCC8JN3qtCzd/83RXTQPMOntF5V8DtJUtBEB18ezzneoQr6REuw
AVrPKMR7V5sqpMhWdJii9V/ZK6k1qoKVd43adpoP6Uwy1ajCQfpXmbvQBn95
H355qArG4RdEXNEbr5KPNd9ThYLV1Hwv9JJJtP7tAlVIL1gz8Kf5jcff8CxV
sBFiGTiGXvYxbdqdqgrJBX4Jp9Ar/6RiNVJU4Vfw763naE5ZtWC9pAqjzm/Y
ktDPtlxiGT+nCtOnB0Zv0tx3pKc1WhXqwmLastHt/tYpWRG4fplNRRH6+Yqa
U+QxVTgVvFRaTvMNDhGno6qQqypSU4e+vDXtk9ZhVagMEupuQyd9iMhl368K
fA/OznahrwS4HvzhqgqtX1yk+2heNyQ9dVCFRr4Mj2H01VTRqRwbVWAw2X7/
O9rRsvDhqW2qcNvzAN1vtNNgfKiLmSoMT4b4/0U7Bx820DVShcCQ6WE6FjTD
tv849VRhQLjAiwPtkqHUPKGhChDC8kcQvUeTOa6dpAquGw4lS6Mlhq9Z5suq
Qub+GmMVmkNDWaPFVaG+zGxeFy3J7NjrKqgK1ZJMLSZoqawN1/S4VSGpnDF1
G1paR8CZh1UVgsXjo+zR30ZzRKbpVMHzQGywG81hMUMdSyqwN3b52CH0OKtX
3p15FdgftRgXhP6eY3Yo5rcKFDDXFkTSvEFW2X1SBXaNRL+JQz/4Ujpl8E0F
WJKfcl2hOSKpnG9EBfZtdXFPQ5dxBB6f/aAC4mZ/HuejH+bbbux6owLbLt6U
fUCzgea/u90q8EnMLPMx+vh4XXNsuwoY+0UrtKHDTmXEebSogEEdc1M3Opz7
1LZN9SrwD+QPv6e50I1NsEoFLl18IzGGPrHJ+OXvByrwjYX32xQ64qX49Z4i
Fdi4pNQ4jzaJLnK+l6cC5735C9bRm/kSRONvq0Cv8ft0DlZ0se/w/psqYGpW
nSuMNjXZkW98VQUGgssey6G3vFE+LHxRBXK62oY10Axnq5QpsSow3XpKcBPN
gjenX0apwMEvdh4WaMaSsIqScBXQ+xFXswvNtMU57EKwCjRtyZNyp7lP39Db
XwVyoyTTfdA9ca3/Nh9UAf+nnXKhNAvnt4h64OeLRJqj0b0PYs/NuajAi+Hd
RxLRLwnv7W/sVeCKXxjpFs3vt7KXWeH3a1nn89A3zve+vGihApp8vf0P0DfF
Hl4/ZKoCbDr0HXXoW+VXXcwMVeClu++LZ+hUi2AxCV0VGKQ7N/ya5oFdIwtq
KqCh5EI/jHa/OJj/TlEFOto/G02g90k2Hi6XxvuT4Rs/h/aozFS5LKoCupN3
R9dp3n56xodfBXRIirZcbJg3h/Y92sqpAh/tx3vE0PuPbQ6XYlaBuYf5niS0
gkyn4X9ryvDz0Vc6PbRizb2l/v+UoXJvab0ZzVaJrY+oyuBQtBhni1Ya9Y+/
MqsMf3fx7HdDk8Ksdvj/VIZCF7KtL3parp/d8osyuDTk7AqjubbmlcyQMphu
cDsUi56xSb2x1K8Ml076J11Fz46d2PPxlTJw9id0ZNJ8Yo949QtloC7/FbyP
rlb8MpL8VBlCHjBEPqa5AQqONinDbuWDM0/RNbvu+GyvVYaFsZwTb9CPv51T
lX+kDAcGavlHaT55aHalRBlSuB4+m0ZHKf96NFioDOdiYxP/Q59uehX+OEcZ
bhc0erOwY750qNh0PV0Zwtff7hKi+UfKcuB1Zbjz/NZuBfSZ08fadiYpw9ym
Fl9dtLnaUrziBWXI5L953Qxt0Tq0Yz1GGW44Cry1Q1s6N3EMn1QG7sp4JQ+a
J7Nf1x1XhpETeclH0dtizty8GagMyV36XKfQ2wX2u4b4KsNTk8b8i2iOpxPi
NgeUoeR8uFUamtO1a5TkrgwFgrMsRTTPlNyhd1aGaL3PQ9VorrjLvqN2ymD0
xfr5UzS3cIBa4w5lMExuaH+L7mufn03dqgyRxuqfxmh2+1AZaoLP83se0x90
/6/aE3YGytB4TWTHGvp9fLqRqrYySD+QyOPmQIueXGFUVQZKtB+XNDqrkx7G
5JUhPeL8DU2aPb6db5JUhofKk5qm6Gzys50Zwng99YfGbNE5CXc5w3mVYUB1
rsSDZokLb+zZleFXVOblQPTBbp5b6ozKwFC251w0+pDXH1eWVRLsPBF0/Qr6
8NwbiW+LJGj+MFqXTfOlys8tZBIAob9QhvaRvlGYOU0CxSUV22a02ktJv4jv
JNgWsb3xJVr94Iqa42cSPN/KQIyiNRZHfmkOkkA/QXP0F81XWqrY+khw3eL5
rTW0plxexPdeEpTBhUO8nGRCq/asMXSQQFDV1EYOTT3MvprdRoIAtoM2G2j+
bwpONpKAp+/MYQv0XHLPBecaEqxfuJbmjJ5XKLPSKSdB8KfRLz7ohforXJz3
SeD2xn97JPqJn8jbnwUkIMuEtSfSvLx461kWCXzizD0y0U3XB/bmpZIgYfMN
rjJ0M6lB8nQKCapgeqCZ5ie3x/ZcIsE0r33La3T8UcW7G+JJoK3W1PyF5jVG
f+4zJCh/HvmRij5/67v6VAQJupw4OJm5MF+qdvx+fowEModn3UVpbimuLjiK
1+N3r10NbR2kG3nmMAm6BWOsTNE29PwmbvtJsDsodNIebZtOWdXfS4K8Y3F3
D9Ks0feU15EEkx8oUSfQdlCdMGNDAo+97EGJ6F17blm/2EaC/+Y6o7LQAkwy
3HfNcH2px3fL0YKZa2/PGpEg5MDOKaBZeyx1nx4JIn/a275HC7W3uRlqksCw
qqd7Ai3sViAloEyCR21PfJbRQywaX37JkuALv6wULzc6m7OoW5wE7m87yAro
Yd1Z/2JBEjxJIn0zRL/NaNI4x02Cw1UvyDbojrWkP56sJIhfIUsdQDf67qsx
oieBWNAdv3B0xUu1k0LLSqBM9+lVIvqu/j8T8rwSDIWOOOWgb2d1rfX+VoJU
7Y2Llehk+tvP7k8qgdK5vPoO9Lkj/hfPf1OCJ3L7M4bQkW8MbQ6MKEFCR23a
H3SgIQvP5o9KUKfyq5qJh0z4GXx+J/JWCex2Mv4RR+/LLk+jdivByRFTGx30
boYY99ftSmA4kfl8G3rbUTvpBy34+7IHvPahjd9Kfk2oVwI9s3eioWitTTNF
B6uU4NWSASUBrZD35MiWMiVI3pM0nY0WZU7SFC9WgnwWEaZqNFeQO3k+TwmY
eQa3dKHp+lUfv72tBL8UhW9/Ri8Y/3fy4U0laGhwFVxATxe82HzpKp6PkNsj
Tl4y8SMvf/3wRSXouFcYpIAeYj7WTsTh8QaKjTH6dZBZouRpJRA7LmjrgG7v
57b9G64EpuLtQf7oBpNRnv5gJXh3ZHvlWXT5nYd9Ff5KwCo2JpyOvsN2Jj3p
oBJwjb3PLUenH7Pd5+ehBOMtylYd6CsfJWQs9ihBY5C48Cg6bsv0V+ndSvDb
w5B5AX2iqLH4n5USOPcbiXHzYR/gvHz0g4USiF7xtSehfdgPalWZKsHRzfQl
W9DuobqUq4ZK8MAljeSKth9Yf3xEVwlO+93uDEFbmL05tU1dCTIcpa8mojcV
55nKKSlBYXFWRAFakyuEbkVaCdSvfD7fiJYP3/J8QFQJ1q2L6vrQwkNcl2r4
leCcUwTPLJrDfMT2GqcSjHmmX2HmJxPr98t4A5mVYLrymZYsep4nun/HuiLQ
t51fMEJPRthkKPxTBGdCZtwJPToi7rFGVQS+6Y+LQejBIYrM0KwiGLWV6yai
X5k//Vb7UxGWIyeu30E/Lbl+78YXRbjU3SXajK7j9Q4IHlIE3mPpHR/RZZE6
2tbvFQFk07Io6ILRNYrSa0XIGn6eziVAJtK2va6l61KE1/sCnqigL5flRo08
VYQn3LwsluizAsFbGpoU4cB8dZQXOjzKlD61VhFmOrOET6OPfOHsOPZIEbwT
Oj+loT13Dl+yLVUEqYK2zir03u01dip3FWH3m56RV2i7h/F8jLmK0LPvruQ0
2lzQ6f3ndEWwUfS8wCKI/em0/O0n1xXheEOgiCJa/SvZIz1JEfKSPPoItKwV
yIZdUARdjtoGT7TQo2vju84qwt+z+t1RaHaRA/fVTuH9dPdmykCvntEOZA5T
hG2ZmwMeo6njq9pfAxXB3f/W8jv0hM0rarOvIug5f67/gx6pyqm7fUARvBKm
87mFcN6IBZ0+4a4I3HUrNRroXpFtZg7OikD8EJq3RkOMIIPmLkVQ6j3pfQRd
+/1bB+tOvD+yAf8uokttqy+Pb1WEOeeItmJ0XvW5XW0misD1yKX6OfqWuCN/
toEivHD/2DeOvhQn9yFSWxEUXJbkGIXJRMzEn9tOqoogkwc5Cujj9m2e2gqK
YO39d4cF2q82RY5DShGKsvJkD6E9pLy+/xDG82deVo5HO5zXKnnKqwj33Rz3
F6JtzjEH5bIrQoXdz2fP0MTke50oRkW4m7m2dxxtsLtozmVVAer+fpZiEsH3
c114ve5fBRCVfclPQktLW0ZzURRAKW73ph1ogQsCxOS0ApQfUkr2R7POfGV4
/l0BLP+ICV1GrzhWdeZ/VoDvJK2XD9CUhrik6EEFeNpaXPsS/UPWwX5vnwIY
qXO9+40euigroP9SAWyPeMvwi5KJN79+f+DpVIC9Uxp5+uiemc7M6TYF2F8e
4uCKbnVK39/ZqADNStUbo9A1jb7yhTUKUMS62T4HXSK38UdMuQIIu7JntaFz
E5lK3e8rQJ7RjPg4+sbv/qCNdxTA7NGXVyxiZOLinru6/NkKoBymXaeOjm4O
w0CmABeMxfvt0aGKFg1dKQrQGKFOCkf7JvGfKbqkAM+VDz3MQLtTvhBx8QrA
3GJ9tBlt71bJ6HlGAYZKAjy/oi3bYl9silQAIb24BBZxMmHWsveKYKgCCHYL
/tBA6ymp7P5zVAEMP1dEO6JVriwK9B5WgDPHHa1PoqWoHR/v7VeAE2Xd9rlo
fve0rPi9CvCnv+9KO5oZfLy8HBVgl8ci3TR6SdlAwcRWAWarWir4JMjEn2TG
n8LbFeDlgGraJvT3+b5Sihn+/gJzrRd60KMw+JWRArxy4uO5iH717PiGUj0F
kPF+V1COfqZmvnBBUwFeJ/cFf0C3qIg3eisrAHeqW8Qqujpl8oypnAJwaJTU
kyTJxL2F+q1iEgqwyMGy0R6d7ZnINC+oANpFy78i0dfbXbvecOP+qHj1LR+d
oK58tYxVAUQ0zgh2o6NuLOxOpMf7/0/8HBUd8t9zwcPL8vC6VFpDSgrz5YHU
AbMFeaiWyhLYgXbrPJwt8UceDnK83xSKttPSP7A4KQ/DYb1ZWWjzVAbFvm/y
ENPJbtqBNr059LN8RB6iWvolyegN/0ofXP4oD9pd1SaS0mRC2TsqxPetPCy5
6mbuQEu8sNIz75GHiirWTWFoXm2xRann8sDWaCuch2ZKm2j8r0Uehh7X6/eg
/y3Xxbyvl4evCV63FtG/Dl00r6ySh9/hy/qKMmTiW/ce5qtl8uD9R1TEAT2g
S+r2L5aHTrl4kxj0y4z5q5b58kDevVDwAA1r7Q6ymfKQu/+CzSC61veW0PJN
eci7MW3IIksmKg8HDn68Kg9xQot+BujiHpOc6ovycCJvZugQOmsDh3dKnDw8
mOC9dQOdcvuTYsBp/Lz37DVAn18vmdh+Qh5cozj6/qBP+Z0qkw+RB4/pCndZ
OTIR/GrnsVV/eYBAGZXd6IMGovqfDspDTW2uSSzaNfvn4mMPeZgvIdIeoW0Z
6p5c3yMPTslthl/QW48mnA3aLQ+eV2Zk+eVx3rx1sbCylgehu+0OFmid15os
SpbyYFi7ryccrbRxpXvdVB5usQddLUaL5/QmDxvKQ1NXR8YAmpsx27FeVx64
D1Nm2RXIBENAgPAtdXm4NPj7iin671vjTyFK+HnHqxHH0LOb2HNtZOTh/uvu
0kL017xBb2UxeWDXfaL2Ef2BuUSJQUAexiP2L7Ar4rwJOjk5yonr823hNkO3
9e942MgsD1YNucfD0DUmIqFp63JwK22X4n10yZ0f+sf/ycEd7xsKI+i7+S1/
7ebkoOhd+TF+JcybLMlNqr/k4J+bJudO9NVgz1imCTnYIDu8cAZ97r2G5Zcv
cmCr9ESnBh25eZmleUgOPl7PaJxCBxb29GS8l4M+n/BbciQy4c2elRL+Wg5W
47xb96JdQo867e6Sg70/vEyuoa0HjEQ0nslB6BNTthdoMzO2IZZmOTjVYKa6
jtYvHsj9VisHORmlWZuUcd5w3T/Y+kgOco2ue4eiFThiSVmlcnA6mxpVihY9
bj8VcVcOburum/iG5hqULnfMlYPtRxxKpVQwbxK/QrUy5IBS7QWu6IXiZgP2
G3LwN45H6wZ6muvqf9+T5KDWYupPL3os3KMZLsiBZ6U+O6sq9tch9bics3IQ
RW2KskB3mS9ZnjolB6ZPO83PoltKulldwuSAJXn04BN0NW9mr06QHBh0Xh5a
RN+PPHKN008OVEZdHuqrYd48sdV54oAcbLHoGghFpw/zira74/30Dd5fgb5i
MTaU5ywHTg2vtsyi40or8k7vkoPPFK0odXXMm3xnD7nulAOuzZ58R9FHT+5S
1jOXA2Omb4wlaK/PUtPcm+Wgo8XKZQLtvH22fMpADr7IfqBX0SATOx82He/Q
lgMrzixuf7Sp4JWNd1TlYC024+R99IbT+/6dUZCDa/eyt06ilb+qtbhJyYHm
ppkjappkQtLqX5yBiBykCmRSAtDCO95t4+OTgwXy1NBDNEd5Adssuxw8svAn
/UGvC4a+fMGI16M79m6DFubLhbNyO5dlYaTR8csJ9Lt26ZK137JgekrEqQHd
dKNZp+6bLIQHaqmsoIsOeNQHf5SFMUY5763aOB+0lsxIPbJAKNCvXUCfXL7d
OdIiC8/OCtP3aNP+PWCTfWqVLPxnrhHAq4N/3zM+frAtlgU+pUTjPWgD34j9
jJmykLnr77FsHVq/J/14clUWqNrMPN/QgjrPg8LiZOG0kYmQmi7mtZVD82on
ZAFu+pwPRf/soT/z1V8WFha6PBrQb28XMGZ6yMJHi9N5dBuw7/kRVxx2y0L7
FL2dNfquwWcBNktZmCks8rmJvsoQk9VmKAuj6bpTw+jIt5IKJ9Vl4d9GnSGS
Hpk4kPekVFtGFla8a4xC9Wj92X3DT35ZEH1Lz9yE1jf5ryGXWRZK5+4SLPr4
/mXL2LrnnwyYz/tPOaL5mXZ2cf2SgZAlScY89PK7H7uff5EBr1am5Gn0j/wL
A9HvZaBPbuOlTQbYn4IVD+h3ycB/nyjzF9ANm5/9nG6SgZSeXe/70HfYD4YU
PpKBjgfJyvIbcX8OrC+435UBT4/ns8fQJ4rzYvgzZCAu1VClDe0VvoW5O0kG
qIZ/P/IY4n4zH7kad1YGvi7ZrHihN/BGCxmFyQDn0223H6ElRsVz/vjKwNt/
wWV0m8gE36duxfvuuL6wg6ET+t+9I2Veu2SAeWHVuAg9foJVX8RcBnwcmusW
0a8s7j15ZSADR9nyyq2NsG/wbbdIUJWBE8masrnogs/j3aZSMvB9N4WTgr78
MN5xnlcGTuqun9hujP3htPynMkYZSM4f25eF9rQC78N/peFHTHHrH/QOkQOT
EjPSENPrULDdBN8H31eP9X2WhohPMfQ5aPHqnL+X+6Sh977mNyqap8Iu1rxT
GgjRUEubzWTiv+gZln+N0uDtIKJciP5qnZRSWS4NTdG/kpbQvaJqIkfuSEM1
e2yYsym+P3+8yJVNkwb64dHRh+i8Gj/SwCVp+HTf/hXLFszj55jLU85Igyq7
msVB9PHdRQY7QqVBur7KtBntIW3ZvHpYGu7ZbG0VNcM+P/PVsnavNMxHi78I
R2s3xvUG2UpDh4aD21u0aKKssxIhDffjq8O0CDJBv6d1aFhPGtRLeUSvoBcd
Qg7dUpaGh7y/t0+hv8hwT9tI4Hq7S+istpKJ7tmy4ww80vBANn7nfXTNE5t/
jfTSIHQoRZLVnEzkXJqKO74gBVNm2TH+6Iuul9jUpqSg/nNkSBc6VEnl+pcR
KTBTMPijZoF5ldohevutFIxEedJdRVuCT/7u51Lg0Mlw9zdaM4VRhbVBCpZO
Vg44WpIJEc/CitYyKcg4diq/Fr2uZm4YmS8FE8nBy+LbcN6TKC1at6TAylJ8
9iz689y17T8uSoFNg3XYd3TXU+1XOaelYCjB9ZrNdjJRde2Vi0uIFLhJdVtW
obP3B41wHpIC56Jj18V2kIkLGpw+7XukoKHuTmQcOuRf6cxpaymYbJ9cnES7
vbAK19siBcfnBQScdmK+S5tYmtKVAvOvJ7ub0BqHL8bfUcLrXyqQVrbCvriB
xOEuJgU35e/w3kCvrbXf4OOSgoNndxSsoOeWwsW71iVB4MHk2yPW2Me7BO7E
zknCe8+Xdz6gO9OrVDdNSELnRLKQpQ3mLR+Hyt9DkrCjqU6tCp2p92fTvdeS
YBma903WFvMUXUrb/meSMNt6mbiGDnqtuVO4ThKuVbpbrKNdc3pfvyyVBM9V
p5ljdtjHAgJcL+RKAmH2avNXtJoR++fNNyShJzvdwHkXzkuWEt+5C5Jw2Szm
Ywd6pX/HrwenJCH7pLSisT3Oyzs/ThwKkgTvejrJcvRwbtqKuLckpH02bpPf
TSY6Ag0uvHOWBPWLcvwZ6Arjfs7LOyXhjIwZP7cD5hPWsFtbN0uC7aViOI8+
94FP8j9tSagVmpNbRgfefVT4SEESpqID9cIdMW8ct1f3F5EEJt6yxRm0GfGr
SoZDEjIWY0N8nTBPcF81/rgqASm95tljaP5h9afJFAk4Vdcas88Z52VJt9X2
HxIgfJtd9CP6e+SRtyuDEqDouPGIkwv2wTAxt8cvJcD7mUvYG3T71vqxQJCA
pgtthrv2kIlyHld/xccS8BQs63rR6SPzv4fuS8BhXmOqjSu+zx/ciryZLQH7
HatnetBHT+mtWV+TgBD/Z3dt9+L7ese7BPrzEuCqd0byFdpUKJS7MVIC3t2k
Ou92w/fxN5600AAJeCsfY9+H5q0sl1L1kgA+0OZydcd5GWNXNOYoAWdZDqQM
ocdtZzQytktAmfTIhwP7ML+LJ9XYG0vAhbzV8R/op8Imm1m0JKDr6MfGIA8y
UTY++KxFTgJ8xVrd5tFpVSdtIoQkwNqS69kZTzJxNlakT5NNAhgFry0y7ycT
R3bVun9fFodzcnl/r6EdJV2+Zv8RhyqmG50SXmRi8xT1iPM4Hndr87mHVqq/
QeYYQG/726d3AOdlgu6pZz3i8Er8gwCg/zq9WY9qFYc9xytJ9t44L+VCEjdU
i8P98L1co+ie31y8U8X4+43yXUEHsX9MN6cXZIrD9dSyfavo0gYPGbdkcWD6
wdqRcohM3Lq4VMx7ThyWLVPY5A+TiRiXTK0XJ8RB/6aj8mO0n4JR7dkj4tAt
91vWyodMOJA/mhp6ikPM28jFEbRxa8TzX7vFIYiaWBbmSyYUrwrZFVvi+fkb
bGX3w7y5r6bfc5M4kLr6awvQiypOHkIa4tBb3sJt7I95coH8rVdGHDZWWVv3
obvbrwWcF8DrVxQKCDpCJlrbCKoJizgE/9A5znoU83ry5yjqPzEQszL2vou+
4RFD/+CXGIR8TzTaGoD9X03q8sGvYqCTrb08ivb9+4RP/IMY9sXu0jOB2O87
3G+/7RKDozkL26WCyITRrf9kLzWL/f//T6DlD2bcJyrF4PlmcTuvYDLBqWOo
8/euGHBpQwNdCJmYX3lfV5EhBvxVY2JF6M894WZ+V8TA59f2YKtjZOLFbYFO
6VgxcJztr/+FrvKr2vUhTAwW10hLt0KxXx86+OGqnxh828WxcfNx7NO6dPu3
7RODm1n3AsbRUWt535d3icF8jFPO1TDsyy+3BNWY4/ev+/YahmM/zhqZC9go
BnVKZ/59RRseiY5WUBMDpyQ91ZQTZELOUIJxSEoMGvZ9cdscQSbYmRqTbvCJ
wcZ8v+Qp9Ny7vQLWTGJwyWiw83YkmRjJX8yk+08UtCf3sVqfxHkZnCbfMCMK
P1LoHZbQjzYblB4bE4XljeWFD09hP930XVelXxSStZfovKMwbzKfb/jcKQpJ
/FuDhE5j/+yX35r+RBSIyQM/u9EH78CLXRWi0MO4GBoXjXnz2IHdzIWiIL7q
zm10BvPmlrWPzWmiUJpW1UJGy3Dmep24LApGFbznH8SQCbZPm39qxIiCJVvW
Ad+zZIJybyh4PFQUpuZnXeRjcV6eiFrI8hGFnR1FPp/Rzy3EYpzcRMFWQPx6
ThzOS756Jg47Ubiz5/Enj3OYN7n8rz4lRMFY9bWFVDyZSB5iForSFwWdYYZX
o+jIkqJsXRVR6Dupf7rgPPa1SEvFSQlRCGY1t/O5gHlz27cH+TyiIDf8Ypta
AuZNgXN6exnwfFdKfP+gpb7IPuFZFIG+prjKuotkgqWi1bxzSgRMFXVVYhPJ
xJ/o/d0xoyIwNzfSa3WJTHyyXnHY+E4Evnd+zhe8jPNSNHtw9rkIeBWLFI+h
H/4w9i5qEIFRhwejD5NwXtYMTng8FIFHfadto69g3nx06ZhggQhQopXINlfJ
RESMyt+eWyJA3XPplWQy5k3bzrPxiSKwejTxxy+0lbgvi0m0CNyI2mnyNAXz
5gRjCiVEBJaTS1+lXcP+UlsoXHpIBNz+s74TeJ1MMJ03z/V2FYE9erfqLW6Q
id8OX5TEbESAL1leQPImmRiQiX34ZosIsPRI1Myjn85KGyRuEAEXE8mcN7dw
Xj5pbjIjicAgb9+bslQykXrJw3JRTATOjqfvvpxGJpIucPaWc4nAvPZ76SPp
mDedHjj50onApeUAU6sMMrFfznpIal4YEpxMy9VuY978PXHw/YQwZJVXh3Fl
kgnd5otTV4aFwfL1XAoZLZ5EOm75RhiO7drL+DGLTDC6Pf9v6ZkwqAq/62vO
JhOzpMNx1XXCkBK5ulaUQyY+ztGzBTwQBruZHUkpuWSi7WnBNfk8Yag8kxIZ
lYfz8hoh+umGMGya/dfhm4/zcv/nvOsJ+P2audPOBWTijEaMslWUMGxIvZNh
cYdMhKloVawH4foZ36X1CzFvLvRurPcWhjlDFT7SXTKxvT2gJcRFGAJn+0PF
ijBv3mDfrmwlDIpPe825i8mE2IGSl6ObheG/ny0JjPcwb2rtdEnTEQYj/ytm
y+iZpR/DdorCcIBxX8j8fezfXRcOM4kKw+liabE/JTgv0xVnmjiEoTgvbMtM
KfZrn2dh4WtC8HvQ7uvkA5yXegeX1KlCcLzYinmyjEycpqOL//ZDCEx/uz+c
fIh5c+URe9YnIfinOTM4XY55s8f+huMrIfgbMHr1dwXmzdu/xNifCoHA0FjP
3CMyoeV3tQAe4/E5z7SlSsybBhqqp0qEwEmv7TdDNZmgY+h5pJMjBG95jn/i
qiETU2+ObJq4JgS7muTdxB6Tif5c1ra880Kw499iEKmWTDQH3tvhelIIbi/l
SxjU4bw03v6aO1AI/hglHt5WTyausX7f0+ElBCo/PWxcG3BefogfPeOE1xd9
6d3RRsyb7/R8DXYIgYxm8/LZJ5g389/NzhgLgV/owd60JsybwaEn7moJwZ3T
KpYVzZg3N/Ou7JMXgjPPT/l2tWBfZ684LyAsBAxG1hu/t2Le/GjH2cMmBPys
VrX0gP28aObmuRVBcCkbm5B7iv08LEnCmCwIpa5tb8yfYT/fqlZIHheEaZP0
Yz7t2M95utRKBgSBZOHWc+k5zssRv6oDvYKwMe/xt4oO7OcPmI1F2wShq0u4
6WMnzstTRfC6WhDEfB670nVh3jzhYnXxniD0TS3Va3STia0Wc2+2ZAmC3or8
N7cezJt8N/cuJAvCd6HUgcRezJufdccenhOEBent2Q0vMW+WvfHziRCE/MZg
3ZlXmDejQn5LHhWEg6X6mbJvsJ/v5I7s9xSE9+tun/a8xX4u/HA1yUEQIs8y
ziW/w3k5bpNgsU0QqmMrp170YT+vmuJa2iQIt345A+N7nJexl1KrNARh8V9O
lPkH7Oe7VKSOygrCZEqs2LmPZGKP9cBdOUFBKLQ3KHg2gHlTNFJjkAXPX/GR
IMsnMqH6Q6jm2pIA9FeoRtoOYd6sqTHZ+VsAbgyn9twcxrwZ5/Rs7asA3LfV
FBoZwbxpT7GuwygkP/Vtj8pn7OdS198FdwvAZlfKzRNj2M+ntd1JLQJAH2P7
uv0L9vOGV19GKgVgtD6EU/gbzsuLQUdSiwSAq/TWriPj2M9dOMm2twUg06Qi
o+U7zkuFBycZrwrAn87Nv4R+Yj8nW60/iRUASSNdx5AJMrFl9r+LYeECUF+w
60X3JObNJxk86v4C8Ho60UllGvv5JcP0r/sE4FWo5+LFGcybez5IZ9oLwO/3
jHWTs5g3FU8UO1jgcbWtaXa/MW9SBLTYDAUgwp05o/oP9vO2qsdtagLg1Pq2
VYJCJvKTHUxPSgvAaoAPXwIV+7nHn3ZtfgF4TP8vhTKH80YtxfYnkwB8HeE0
817Afv5Xsz/3P36Q4T0g/24R501H7749s/xQYqJhuu0/zJtPo79xfeEHsTC9
m43/MG9ekwh43s8Pw7xU5Q3LmDf3N1KiX/DDFWXNtQcrmDfV3aL0m/jhFp+X
pMoa5s3/FulmKvgh5Yt1fPE69vPOtEuFhfwgUlplqExPIR6nGvDtS+eH288F
TEsZKETeof4M/iR+KN+uk67NRCESdcNku2P4YfcjJ+s6ZgpxfI3vftxxfrg6
E+q2lZVC7Hv5SNvIF9ffKNH1ko1CbMuyr/vjxg+NE73ZHhwUwjh9bct9O36o
FLIamOWkEIo+uR1eW/lhc2La2ThuCsGlZ7pLxIAflDia0kR4KcTi+tD7Vyr8
wFJ5Wu4RH4UYexXlmSDJD0PLsoo2AhSiO1vsuykvP3BZqd6ZEKQQNUfrA+cZ
+OHFG8X8RGEKkbPJda5skQ/uFr+XUxelEBeZF04fnuaDHLuL6m/EKMSx/lsM
kp/5wG5gqS1SgkK439FL6nvHBxVdMT/kpCiExbF3/EkdfNB0d1/+K2kKobkl
NNO8kQ+CZ0YoZ2QphLyxnPy/h3xwLYDzq7Y8heBkbSupLOADyaINx8cVKMT8
+/26R1L5YPiQ670sJQrxuXClXvYSH6hm2Se4KFOIF6HZxEA0H7wWkhfgV6UQ
VWYmL1KO8cECt5fjWzUKkc31yX7HYT7IYHPceVODQlwYOvlx1ZUPKhO3/+eq
RSFCSkS8am344Ehn7xEZHQqxN7L2R5AZH0yuh+dO6lII820uwUp6fHBFRTC7
Vo9CqAvMzQ+T+GBmd6BvggGFkOO5e+aWOB88HRmidzOkEOwj5ky23HzA6lh+
QsuIQsyVfrnCQM8HPybCnjGbUIjGP2vKJ6Z4oT6VjvxlM4W4esXUcPwtL7y3
0WBo20IhDqic3u7UwAv+28+v5hMUQq+93uVpPi90nRz9ed6cQjAfWDism8gL
8cnO7QGWFOLTkl54fggvJLNvyHDZTiEepofG87jywt3d7/3Nd1KIWL2KGzFb
eOFX1ivjDdYUwun1TMGsEi8o7o4WULKlEFs6bSs9uHgh9H7wovguCsF36HJb
zxwPXGFlnBHYTSHGVztfGw/zwJtDfAs8jhSiLpPpc8kzHpiTmhfncaYQlzda
/BJ9wAOOaue9+PZQCM93sSsXb/BA4Yxkl/BeCqET3MK5eIoHcl9Iecq4UwgG
9mUJX2905T5ZdQ8K8aHISP39Th7Yx2EgaryfQpRsjTS21OGBZrKtte0BCnFm
pMaqWoQH7Hibn3gfpBC7T1H2yq9xw7Pub6FRhymEgpCO//Uf3DBwXuZ4mi+F
4Oa6Frn+khuK+Pc+fexPIb7cf5kQ8pgbKmXu+Q0cxf1tyZE2ms0NgrFzfquB
uJ/HdhbZneeGvZ/dXiiH4P6NTqhpCuCGVL7WZOdQ3K+i7c/UnbihakNn2/kw
CrFeTdeXacwNncLuh+tPUIg+e7OvbPLc0DwofvZ3JIUono4mn2TjhtPpZcJq
URTi1MXG9Z9/uEBccVHHP5pC2Cr85XEd4IJKp699JTEUQrbVQKajlQv2/nNh
+h2L+6cuVcvgHheQZox6DOMpxKhjn+ndZC64FbSmfv4Chaj8xWsnEMEFbl8Z
NfsvUojzl3d5nPPkgtnkJ/3KlymEK+lKANmSC9LX7FXPXqEQak+7og5ocEFu
2y+dT8kUYsWT5fJrAS6w3t9O3nSdQrz5z/L2liVO+Hp4JTTrJoUoTD13/+FX
ThgR5ainS6MQEbptdZLdnFDdsr87IINCWL1c6Uiq5ITSr4oVg5kUQvKIyYd/
GZxwNE4gyCaHQvxhPPX9SCwnGCu7skMe7s/lgbkBP074nTh11fgO7s8MYcad
9pzQt+HfSt1dChGn7yxQt5ETGgdjvY3uUQjnN9flSdKcIPX0d0tLCYVQDnyt
m8rECW/zt0rtLKMQ/1i4tjLOckD0cY349+UU4mWh9e6wfg5YnC5d9K2kEPlm
iV5fn3BArYNW3HI1hQgbeh7sUMgBwLtASqulENsjGWLaLnOAVNrWP3oNFEJM
YOtV7eMccGy049v7JxRipjwmO9eNA27kxrJGt1CIj8WjD7i2ckD9EsWHBBSi
1FzySbQKB0wc9GR4/wz356hb9zQPB87LEz8vdlAIh6j0QfdFdpj9ZCVu1oXz
Wfj9RNcoO6yeSbnzrwfncSX/300d7OCdzpPY+Arnr91ulvsP2cHadte7mLc4
byevCoukskMrW1Lijn6crxd6lBKi2WGPT1+V4Eecp3JsBvOH2EGo13fvj0EK
Idy83fKwDTsckOCOaxqmEJN7zzv1bWCHbJ0b+umfKUT/7vGD5uJ4vGA9KuIr
hbg3I3e8ko4deGzkPdy/U4ioRK842Uk2+Ox4+rP5BIWwU8y5lvKGDZ633OHS
mcb92fYpb7WODVwUi3/J/cJ5tk+0IigPj99nuyxKphCdiy4twwlsYMReMiEw
RyEyb958aRPMBkIkO37BRQoRpP12uNGFDWIa3/KI/aMQRA/3jKopGwzcXZuQ
X6EQAn62SxmKbLCjsKpYd51C/KC/zM7KyQbeNn93b2OgEg25nWKRVFY4KUD+
48lMJe6mKav++MQKcXT6KafZqETkBp9NLk9ZweyQgH4uJ5WwfnVnR3sJKwws
HJ14zkMlpI6O7dG7zgo5G/Y9pvBTiT9M0r53TrJCdX9roaIwlXhWsO8E3wFW
4P6m3bRPjEqkm94+H7uDFQ5YurBmSFKJo4Mfbv7WYoXc1Y5rgzJUwvSEYOF+
YVawJqb2yypQCV4+x6qXKywwYagYHUiiEt/KUmDzdxb4J/CJ3KxKJWp3vnzz
oJcF+qw1ugQ1qUQBoTkmXsMCys/aOUJ1qET48NHfl7JY4OQD1mfv9KjEjpP3
V/+eY4H7d378NTKkEuKCP7j8j7JAQAprXbExlZitUJD66MACx/eKsohtoRJt
Nt4a241Y4Nh4K+XaVipx82euyWNZFrhnHnmeexuV8I0ftlZkZYEut4nn13dS
CWMZcfebv5lB1CgJxG2pBNcT1yP0H5lheydbXIk9lRjbk3oytIUZ2ntkebY4
UYlqyruLY0XMUJTDEDGwh0rkTm1It7/KDKq2am0n3alEaMKx4pZwZrjxg/Ov
9H4qYSlf/ljTgxkc9f1VeryphEjLdHu2BTMMLv/dd8aHSky5qfZzqDPDbZbo
HIMjVKJ53vdbFD8z0EuWL1IDqcS163cpk/8xweOGayfqj1GJQ5pf6dy+MEG8
6FH5+HAqsbFLhu/FCybgrDdhcz5JJdh8PGUNHzGB3BsbA/VoKjGynqldnM4E
T3crVbHGUolH2QNbhM4yQXJD1+WZeCoRv0l413lfJqirYu35cJFKBOlEeFLt
mCBwvDKmM4lKEL3VgQcNmCA6gaOyJYVKCPqTT7+VZILIyuDgpptU4ieDdhLB
yASeLr5P29KpRGNeYGbFNCM0X7Zp6MmiEldNSkuk+xih47/Z/SN5VOLAx5/1
VxsZgeVJcet8IZXQC1N6sVzACFvyBCYE71MJZp5DHwMuMUIvs9W4cRmVGCzN
//HpGCMEPR1v83tEJcq2j85b7WUEvn1dl7NqqMTZrxJMDWaMUOw2uOtDPe7P
T6cFVZQZofFDkJhoM+7PiAaFdG5G6I43/HsAcH/yL25gXmCAVN3+xUfPcX8+
1Dc/McIARwYrlFi7qUSd1XGH8XYGuBG+McX3FZW4/L3igFMZA3gu923tfUcl
PONmQ57eZADxo3PWRh+phI6U+lnd0wwQpny1/uEQlWBo8E/OP8gAwrk3M1TH
qMQH5+IcHmsGOHu2/m/ZOJUo+fOtLEaXAa7MGvw0nKQS0VfkmmZFGUCEffvx
7lkqYa/i1eOxTg+aFX73D1Nwf8q2fur5SQ8PVvvTmRdxfzYtTxq/poeeyw72
j5Zwf7oa/1eCTbTre/6I9zruT2okq1guPXwtSHCQYJojElIeiyReoIdysG8c
Zpsj3NWppMVAeshKYVQu5p4jNDt1Nvo600Nox8Z7kQJzxPrB4G3vTegh+9Ev
KwfROaJv9YGzpQI97Di1Q0ZPao4ozpw8VM1OD+wKyRul5OeIUxuVw+QpdLD1
unw+j/IcYfvu8Lnrg3QwvnEogF1jjjDsbr++3kYH0mZ9JVy6cwS7L31ByH06
iNxWcVRs4xwxQkc8Gk2hg1PfBVo1TeaIRzlnWu0i6aCssajOmpgj4o2evGra
TwcZB9h8jm2bI/a8/zuivp0OXLMqB3Kt5wi10I2zmZp0kN9yUeGD/Ryxwhm+
zCZEB0+2W7gKu8wRebsPCpMX19taF/dc8HKfI7Yljui/7lhvm7OLaq30miOm
W/c6PUxdb3t7pkSEy2eOuL7YF5p0eL1tJUwpP/ToHOH38+a1I3rrbdJS2gGf
Q+YILhmeih30620c0rZJe07MEdV7Lr9UervW1tW3XeBj1Bzhlsw0w5C/1uaV
NSnkHTtHrD2PZf8avNama55YPHdhjihaWVJpM11rK0qNGLieNEfYGETuyOVc
a5M9xNq66focQQ6k+EQPrbb5TogHT6bNEbfvBp13L11tC5R4819h9hxhNjxx
Z9Op1TYlilWE/5054rvAYRDeudpWK/57ceP9OSLJ5vPnOeHVttClozd5yucI
3Xj31XffV9oGqx56UqrnCJYwcanKmpW2UK97AZ8b5oiHpakmKfErbbY7hfs+
tM4RTl95/8fDfcdz9f0PAPd+23vvvaVCSXyI81JIQimjkLQ1UCoziZSsNKwk
LaOSWSilS0YoqWSPbFlZb3v9zvV7PL5/Ph/nfc943XvOPfd1Hhw8Z7VEmC16
vGgsm0JzIuFeZjJLRECJP31vNY7nXqZYlbFFwtHKf37hB47nrcC3TJ8WiWti
K08kGnE8iaVfvRGLRGREBM+udhzPWa+Jzw6LxP7aeadrPfh5UJ/ifqq6SFD9
njz/PDiFOk66qQXMLxBzf6RnuMenUHDSoPmhygWinMnRzWVmCqk2HD+rF7dA
fEE0+W9LU4iuQiFM9OQC4b9BQUOPnoZSlx+/mN2yQFysr32Vx0pD5lriX+rp
F4hb5h8z9HhoaPJcbN+bX/MEi1+nVY0QDcUn8zLcezpPrKqa5JyRpCGDtgi5
8+fniV1uuX38CjTUy89iaInmCbkvF1mrVGkobPf1wxu45gnrzlTtsE00pHF9
xZ+tfY54ddwl3E6HhhoKfRL/ps8REgWiMpsQDSneYf1Q4TtHMKWn8Aqb0BB9
Wnhz8q45Qjr42hVWCxrqKuKcCxLBvinlz2JNQ8TvKKEjA7NEQD3TJgEHGkoa
5tVC+bOEtZJ23oajNGQkH7lf8sYskVrOoLLvNA3J6XJ7LO6fJfzoytOCz9MQ
ndXdO81ys8TWaNv9ZV401HGKP6tgYoZIypQ14w2goY9XY2piimeI+lHh12dv
0tDRfJ6Ri1EzhJPz2wd1kTQENffY9jnNEEUCHpq7YmhIqldgncbGGWLzQkfC
t0QaWlqI3cm1NE0cPs83eSiZhlp5RU+OVE8T/FEuDsvpNBS4Kzq4+sE0kRnL
vvDqDQ0ddhZ6/sJlmhjTzpo4+YGG9L3iS25qTxNT9++c3FRKQxK3xTqPM00T
W7d5+rN9paGF5MSV7fU0YvrZf46Tv2io6YOUpGwyjah+pb9usIWGrk490Fv1
oBHX/q1jH+umIUc2Cft2Qxrx/enyOoZhGtKVTfL+wEMj3OYKMlSmaEhERybu
wZ8pYqsXjXBcpKEZy2d5XplThAN/U9gT+mmUeFPyt43/FLHd95sOjX0a+T56
PKlpPkW4vWqcthOYRgffyvLyiU8RJXyh/75KTCPtr8/VxwcniQwzg717FaeR
YLei5fd3k8TdoNe7+jZOow+iT8+9DpkkQr8+ZAvfOo0SNOTDw2wnid5/IqWG
aBp570x56aI4SZzzsk1hNZ1Gtk7KlSa0CWJ47GZP995ptOXyy36F0gmiyXFn
bs3BadTyWoGR/t4Ewab5yaT66DR6V5oq3+U8QQhUKjQ2nZ1GsS0q2wn1CYJV
s+Xh/KVpdGnilfOjlXEi7A379w1Xp9E+lo0BfjXjhHVL0AuPkGk0j148Opg4
TlwyHDr19c40arRV/ah9dpzoFTcy006YRnmur1sEdceJoZSLUfnPp9H9YLX5
KZZxwrw90GdXxjTq3npEPTlrjBjiETAfz59GScdPnHO2GCMUrabN04un0XCd
w0uJ4X8Eq4pDmW/1NEqjOPc33fpHmD/oW3L6PY2Oqx+Xj1H6Ryidsd9xoGMa
yRxycbYqGyWYqe8GTv6dRm1h5x5xHh0lzuaObwufnEYqC0dbqlZHiLb8ofjy
pWnUq3xK+OajEcIyhdVGiHkGPbU5a71db4S42lHw3Z93Bh267n53pWmYqKiX
PbUkPoPEci5+L/QcJponTIPvKc2gkzJn2L0EhokJI9O7sGkGyVm6mWrmDhF3
XU+tMm2bQR1+HjfG9gwRikp3jftNZlDCS8/P6aODRKsntafDagbZNfqungof
JJpcow5POM6g5yYXtimsGySyOistpFxmkPOlyz6dFX+JHUnpFicvziCJZz75
icf/Eh8nhnmqr86gplr/qQPUv0TSvMoJs7AZFL0cqCH4ZIAo94q0/Rszg7rO
ebv+1B8gqgzya5OfzqBHCVdeRbb2E+qu25OuZcygg5XXBnb59BMO41JeV97P
IKGZYAUm4X5CPsN6Nr58Bv2SDz3y+W0fMfwjOaXh5wy6bRWZdHVfH3GDXmda
q2MGtRRfb9Ud7yUcpHuMC4ZmUNy/EJHZyF7iTlBpn/3sDPL7GGbzZn0vMZYW
yyfLMIsOh0Xec6/qIUT/rMyz8s6ic3O3a9ef6iEoXC8/CErNIu+Tdzj+MvQQ
xBzzaaP1syj4991dyc+6iXYzLeZYnVl0Z/v9m87QTSj8eX2bzWQWPcqOLpXo
6CLGKjeOPt0/i15KxdI1+3UR1hyrjI5HZlFeRJx+jGgX8b6iKFfHfRaVLMT7
WhV0Es88RUq1/WfRd5eEAk6bTsLh8n+rB8Jn0dsM7cH7fX+IpJv6yokPZtG3
UN1jHLJ/iMMyY5N0L2ZR3wn99mDHDuJl4mWBkPxZtGIIdstx7cSbJ8tb1cpn
UUW78c/LdW1EdR4P3UzdLIry2b37H1cbsX9XDHdH9yxirt9fftKslVgveYCu
f2IWPXkD6M+NFkLrfIsLJ2UOiXDvem9X0kyomHC27ueZQ3fPWGn+WGoiFO5I
972TnkNsFQczTHWaiNcbrvJuU59DQbJHlUsuNhINj0UG2gzm0MKVM0//y2og
OvXUhxIs51C0g5147lA9UZ1d9fCy0xziKDgco6pUT/RvueF7zm0OBfO5cD8/
8pvg0G+mBlydQ8uu50PFH9UR2hy3M1/fnkOeVd700U2/iAvmAjO0pDnE9eKE
P4fAL0JczWOPXdYcCqF3mw3e85Oop3uoXkfMoVUnzwvLYT+I8n2OrC4/5tD4
peWG4Yha4mponqVg1xzqXM/1tY3+O+H9nvV8y8Qc4hsc+FTj+41wFXrZlk+d
RwxP5nI/TVQTN9IF6V/xzyOaLWtalksVsTLks/eNwjzq5xR7+OTPFyK3wXPT
L6151FCmGnXXtoK412jDy7RzHrEEMVwPqikjwm2dHSwPzKM5HUGvi0alRE3r
N59Xp+fR0Jji2eMfSgiVANMGUb951Ja69bDN5mKiUz23+WHEPIr/cDs1Yl8R
waiYPKKeNI+WtLbfdoNCYreiuld9Fv7982Oee9UKCC0k3RVeMo+KeW84bZZ4
S/zlKbi7r24ePQlINRFgyyGUK7PGVPpwf1qjDo2MpRO3WvyPcM3Oo8r8Xxuz
v6YQYMFhQWVdQDJ2FxcGLB8T/TG1IgziC+gJ13yCO9N9Ys+udar8GxcQneji
aNusL7F/ybdfDWGz/otiUPVELnWJubZWC6i4+vL1+V930clj41OhxxYQdKX1
XhBPQsedy7gqLy+gHwK8ctObUhBrmpYLz60FxPPfd6tNtukIaVoeP5qwgF5k
lhdvLcpGEu8dTxW9xvVBcpN17Rs0mEyrlyEWkHPF+LhHVz46rNvKH/FzAV07
UMtyd+o9Ku97fmOlB/d3KEMmi7EIpWyuve01s4AcDUwS+9mLkXB9+v0ZlkV0
LkTrxXR0CdoceGvOV3wRbat2eMsgVYqyfVVlGdQWkSn/7mL+tDLUvFHR4y4s
ogOOut/kNCpQTGzQHrn9i8glZV3Tpvdf0AbZBsn8E4vI+59IL2yvQn3/vTE0
915ERpvQ+J6v1YjFIkO6N2wRWfuqLTlZf0OJaWck/R8touOlkixu7TVIxK30
sVD2IjrPwSngf7IW5aY848j+vIiKVVe4K7x+oPMPM6tM63F/aqdjLLb9REL+
T/Q7BxZR9jiLRD3dL6RXPPL98sIi2hpD98yx/Bfa9EGsj4VzCX36b065N7QO
WZTlDMRLLyGTjrGMs5a/0Xl7ZqS4eQl9DxrQnOKrR5yKyDrDaAltSV5479tY
j6K/XrmjYbeEPprib7rEBnTitp5T5uklZDQ6WB7q3IhA6pqK0pUlVH23azev
YhMyTGyyj7u9hPZtbf4ZP9iEdrL1H6E8XUKFdiN2MpnN6MM94fRjb5YQLPW0
p3m0oCoYSy4qX0KVT1qPqWu3orko709cTUtor3HdYP5iK5o0d3CxHVpCTYPV
7gbFbajwbSV/9NISSooOny4PbkeeNrc1v3AtI6b8JD+LXR2ouW+n3pjMMnJr
zKHUc/5B1/P+PmbXXEYNc2Uhjr/+IM0TdE3ixstImnOEyWN3J9L+NGIvbbeM
fj6arsrL6ESLLWlPBU8voxtqqxHz3F2o0e260orvMvqPYNmr79GFjK66nmiK
WEaje/j4A393odTU9NbnScvoaad4Q9nWbtRl8pLFOXsZTdMlxrM86EYn+h+f
4/i8jF7eTXEwX+xGe29qhr2oW0aH5LKk7hzqQVZ7G3o1+5YR95t3XXVED5I6
8I+aObOMSnd8ThaW60U/Zc+eFWJZQV6/v55yCO5FkeIaL86JrqD1J+pVH/f3
Iq1oTaNs1RX0Z7pjtNu0D4VwiNd06q2g+zf/Ziul96FNST0/l81XkLHw5MUz
nP0ovI3Ww+S0gubTFrdmuvcjrtf7YhfdVlCGDuPCxM9+1H7m7NXWgBVEOXjj
o9aWAfRAp04z9c4Kyhu8HeATO4CcZ3bsdXi6gk77xm8vmhtANSaP3BdyVpAk
+zNGisNfNBfZq3798wr6+TC90qjoL/KaMNo0/WsFXd+QF35LehC9r4wX2tuz
grSLPll+CxxEez7aBt+fWkHDFpW8PL2DiF5YTY6gX0WPO37+3m8yhD5dOvPg
F/8q2u/eGhf3YgjteM4UWyO/ipjp+uxb2YYR49CpiizNVfT+zj9JaddhNGkl
2uq9YxW5ys51Hq0dRnWCNiEq+1dRiaH389RNI2hyk9+1T0dX0eVfgSeH7o+g
pxF/rup6rKJ1x8LXqc2MoOyaxW2JgauofSp65MKBUeTm5O7Vc2cV3Q1Oysor
HEWa92pGuZ+sImPBFx7zEv9Qo3/tEdmsVTSbkqOlH/AP6cnIxQt/WkXpWz/M
Xev6h5yruOwmv62iw1/KPpTtGEM58o4uOa2riP/A96ssqWNooDsnznpoFR2n
DcsoMZB/dyv3pnVuFX38eJ5qqkX+nXCz8XN6Ovj7Lbvn9MlxdC+J3reajQ62
x2iVh8eNo1lu6SM9vHSQcKgwNaNyHLHOsA6MitABTRHdqp0fR217JOYHpenA
8l/p6QnVCWSwXHyjUYkOXuSb7uZ3nEBNYvFX8jfSATWgZoNW5ARSonp9v7mF
Dhx37uOy+zSBruxycTXVo4N87sYx77EJRC1LN180pAOeJoefCTKTKLzqgvNj
Uzo486Qz96PVJBpOPZ60ZQ8dlLmciO4ImkRPNkovF9rQwT/vlMt0bydRP/ee
S5sd6cDUUNVOrm8SrdDElxOO0sEz1iwdI6EpFErbepfmQgcLPzXFTu6cQsZe
o+uROx1YJ7xbDPGeQi65OlW+l+kg86h++8uXU0jo0umTaX50wLL+86evLVN4
X1JCKQ+kg6NTJk9G2fF3pv2FhLoQOvj44Wsgtz4N1X6h31QXSQdCwXuPbXKj
oWdbwytK79PBefN6o/2PaWi0bM+hlAd0UC1gr3T5Bw0xXHg95/WYDhTaO5jj
KNMol/FFol4Kjueo1OC7zdMoLuyq5fgrHM+859Utx6ZRj7quQGw2judVlddL
0dNo2+Qd2oZ8HE+TjEipCrzvZ3ebffuBDt5ybXaH2Wl0/ZqLoloJHXA15u89
qjKDVtuYb8VX0IHLY73NwQdnUJpXwDraVzr4fKqYPxXvm6mXMgUMf9KBhIbx
9JcPMyj09lebgAY68JyrahgcmUHVf9TnM1vp4Eex5Tt2vE/lP7KT40cnHaiG
1j3YuGcWcV9hftTdh+P5gN9vz7VZtPhZs7B/CMfzSLzjhZxZ9HT80MW2MRxP
VUmD+3gfuOjl2FRKowPnyafSefxz6PNrkYXEeTooLFSiNBrNoemZ7sFTK3Qg
cD29e+7yHJpSi3mvQE8Bt90aZWJpc+jKo3t+dcwUqOTPS9nWNIdo3Oo7LnFQ
QK7tvxAn1nnUnNUpz8xLgSvJn1yu6c4jyYtVmyIEKdBwbofZs7PzSKg4OpBe
jAIaWpXryxLn0SFeGxVXKQqELZtz9tfMo/rp63pVchR4yxn5j3l1Hv1TOP1T
WJkCXA28P9ZpLCDqwjq6g+sp4JIUm7P7yALitWnriFCnwOeT4vdd7y0gTY93
wW80KSCm/uRSVOkCihsUYa3RpsClWQXbHNoCEmgyDW7Wo8B34qV2neIiOrVy
nqsZUUDllprotO0iit8kW/x1BwWC9r5ZELq1iNgKPHJzdlKgTUSnTef9IlL4
fXUlbDcFtnZ9LLIfWkS+N58X2e2hwJ2Xho+viC8h4fghVpH9FCh8H3gtyXwJ
NYuJLn+1pYBAENPRYv8l1LPFIeeiPY6nWfiO7swlFFIma8jthOPJx6PI0LmE
zJzlviQdwfFsjWZS4l1GGUl8TnIncDyfi/7duX0ZmXtUyyS4UOD32aSq0xeX
EWv3LVWmcxRQ2yKfHp68jGK3mcaedKfAraW0iIz6ZST5KDPggwcFuss2uNUy
raBrbIsURk8KbIvM2TOhvYJ+7cjR2eFDgVibrZv4T6+gfcUPkOcVChSf8OTT
SlhBAkhnc1IAjqfa4pTt1xV0a+zBhg9BOJ4zAfXeSyvo5RYZs5obOJ6fGAoS
Nq6ilQcLqb9v4XiGhMZ/dFpF1bETTj/DcTz3cPl2RK0ibZP0yNLbOJ7C9x3o
SlbRN027Pel3cTw7hfXlJlfRW9+HxK1oCuy0tuR+htdBZ7MbCw5xuL13PHSa
qnQwX1QorphAgacSdeOl2+mgxJwB9Sbi9q/FdFk74HJX1WsPHlNgsdfuV99F
OuiJn14wekYBntHZz54RdHAnYrC6P5kC+laFb5jxvOdjCWMPSKPAmbwryfFF
dBCt5N/E+YoCcaIoZh2ehx33/pjff02BMn/KzcJ/dMDAoRXMnUWBia5Sz914
HtRuS3gQlEMBKZObp9qk8X3bYPli5A0Fdr8yPeCqQ4GA80xfLfIp4M3Fvmtl
LwUClxIkUt9RINmj5r+o0zgOUkzvpgsp8LMhSlUGx7Ur713BtiIKrOjuE8/B
4+x7LL/Vj6AA/45J9u24XrnDMRY5JRSAtLdLv75SoEhUV+RPKQVc2b1Gj/Xi
efBAPJuhggIJ7v910JYooGAhqy5XSYEvdYvfbwhS4U7k10ztagrQtD8RQmpU
+MpTZGr8jQKyidey00yoYOW9SWj3dwpY0u14qnOYCgUlNzV2/aCA33HGe1Ve
VND0vZuNflHgReWXIPs7VOALN81S+42fxw1hF4dfUGG7q6ixUAMFKHfNj18p
oUKXVX7YTCMFhB+MWHO2UCH2kWJ8bTMFdixnGidNUoE5z/XG01YKnD9yYas6
Oz1MHig4c66dAo/KNZWL5enhluyhwxp/KFC9bkbYahs9cNO3+Y52UmA28h1L
tzU9/JjI/v28G49z0nfew5Ueci/UXt+P42Blqz9Ef5MeXC37k5b6KHC1cLUl
OokefmVVbHs8QIF0qc9fFQvo4ezLlot6gxRoCgr+mF9LD1GxO+1/DlGAccAk
Y+dfegj05GE6MkKBTbtZk5roGODMiGDk0Ch+Pve/vH1alAGMe6YY3MYocLHg
bMDCJgZojaRcHx6nwBNxtfPhZgzw5aSVxLFJCtQEjDtLHGOAlL/Tfb+nKLDQ
k2uV4ccAWZLeNJimgLLp5e0G0Qzw37nrjmkzFLB+ra1Z+5oBTgVd3cwyh58b
ngV553IGWH5kEnZsngKZlz4KTLQzALH0zuv9AgVam64yBs0wgEdbLhcbvu8s
+oYzfNyMcCzzxFGbZQpoPaUfeK7MCDyJO28+XKGA2cvnjVuAEfyp8pFtqxTw
4jxZWX6AEXINPoeKUKiQfEHlve0FRnibMXZ7D5UKP+qHXg6EMgJvZ1VmID0V
lv/LSPB+xggXPt9dzGSggmqSezjrB0YwC90R0shIBTvq5isJdYzQlx17bJGJ
CsEnaefWjzDCgeXlp2IsVMipzj/0kYEJnjdU7ddipUKHmo+lhSQTxI8whu1m
owL7fT3UocUETGNFNofYqaAzu6zubskEnj6xX85wUOGEQ7EM3Skm2O4+NnaR
kwq+x5x57wYwwSs7pj/eXFRI+yJHlYtnAlYhvRQfbir8Xt83mZvNBLysy1ae
PFSg3Enr2VHFBMMOp6bdeKmwkXb69+8uJhDLS046xkcF+wMbyk8sMIGuMPWQ
NT8VQj7+y5vhY4a+4G/IUIAKb2VyUkPWM4PBlhQbVTyvuoIvxokYMUNgwZ4M
biEqcA1q3XrpyAy/jFxtJrD1LOa8dS8zw/RTQcdaYSq45BSe/hrJDF/Gg2pf
ilDB/729vWMqM9ASXhVdE6XCK0nJ3aOfmGHeSn+LtRgVGgP/6F1tZAa9s1Wg
IE4Fhv6nG7jHmYGls3B8HHuT2XHJJyws4D+hY1UoQQWnTCWuTbIs8DTY1P2a
JBXC+AZXSv5jAe+r/+x2SOF57Zk+tm8fC9yfvS5ML02F3hbXzp4zLFApUVVI
YPMijZ+XrrPAZctfFj4yVDB4PlnCmMgChhTxdnVZKpxlzsuNfcsCRoF7L/Vg
X+O2ea5cwwIVv45LR8tRIeOicPS7Puy+7kFDeSq0NDYH71phgUNM3n9GsJm3
JV5uEWKF9W8V2WMUqLDlidPJs+qsoP7H01tXkQpHGGTtlnayQpulyuZ27Nsu
PTsjnVnhV5DeDn8lKnz4lqIj5cMK+8JU8sWUqTCg4bIu6y4r1Gx4HZOHLRCj
KgavWMFVUmLEQoUKhvMjbD8/s8IGu9DSHmy3Q1mLR1pZYUvkLiWvdVR4WHJh
ZHKKFU457ZZiUaVCdhVv+3UONnC2EcqLxW7f+LtGQJEN/r71pMmtpwLbvdhP
Kfps8OaYUP9rbO2ZA1lbbdlAsEnw/pYNVDhuL/7kixsbREELQyH23U/tdw6E
sIFTwREj/Y1U+CT3JHDwMRt8tH1l/wl7+OZRD993bFDbFrVXH6/LwsMKx9h/
skHonpdqhdhGewb2Jw6ywSxP9vIWdSpcePPSaCOVHdrdZsozsJOEz2l9EmOH
1fzvUQoaVHgjzaG0R5Md2Ftdjj3A7rz+XahzNzu8/kYz5dhEBc6/d5gvHGeH
Xaf1TP2xdc33z1H82cHkNuPpEexT2YKD92LYQeaywZuDm6kQLdDULJ/JDrT+
nWrl2MXeCdVvK9hhgSW1S02TCv/aHD8Y/2EHy+TC37HYYobSrxtm2WFGsZxr
Gds0pSvxFA8HzC0wxB3ZQoVLrMmRcyocsCitcakM+5nryauhhhzASL2ZoahF
hfzLTO5i9hyQbJiw6wZ2b3Pl4XQPDojXNt7Tg81jEL53WzgH2KrMlaGt+Pl8
ZmFY85wDQnhO5yRgn2Hi2ez0kQMuXCkTo2HHn/klN/Yb18eRxGyuTYWy79H8
10Y5YGtMu/8z7PHNdgy8TJxw/lnW9VlsqTjR6adSnBBfDNK7dahgttjat1mb
E7JP2do+wvY+nNRQuocTvp9tUvuHnVzq/MXahRNKI3Zm6v9HhV/K8u/6rnFC
WlJ4Szh2v3rpC88HnGB2RPF9E7ZA9I0HzLmccFzn4h4FXSrA3M6w+GpO+NIz
/cwN282RzW9dDycscn15V4CdUPztbOEiJ7yXNI5dxa5UiHLcLcAFoR9CwUSP
CrRbVhZtG7iAdj/zYzi2zCi/gasxF/7OusX9A9vSqkFt5RAXUD+P6PNvw+tl
Xrx0lCcXhOTTzG2wX4g68MhEccG0LZdhLPZvf0lKThoXJMdySTdgD90omjAs
5oLi7BvDAvpUEBoK6P7VxAXnO+nT92EbWW6vOzbBBTkvfh+Jwj6fy1BGY+WG
e39PCHzFThL68vaGHDfMVnRWMBpQodo3NEVIjxtYA+r9EfZcx+7YtP3c4Beg
ou+NrbCDK0TnHDeoj1FZs7H3pf3wqgrmhrH4s3392FfZ77vYP+IGt2GTBgmE
10t3m4PDedwQxfnpjxV2U52w2ZXv3PDhoCXjTWwGnRZdzgFuIBJWzN5ji4Hv
+qRVbmBYb/52GFt+n9RtYQ4eMPARN5YEPB+CA5icRXig+PoXOkvsvfmdV18o
8IDiIb5hf+xTfw1nxzV4gKC3Y87A9hd77v6fPg8s/uQ72Iodbc7wN3AXD6yv
eNLDYoj7d/WEc7UND4QH/fdKC7sku6KJ7ygPuDPqZB/BbuxWtnJw44H56Ny5
COxRgdCq5748cKqu62YBNsPOIcORmzwweXTlUBc2127dwi33eSDqZ/M1tu1U
UPR/uNn/MQ/4lbye3Iytl7X0qjydB14Um+bbY+/rOiTP9Y4H2A8FfA/EduEn
HtqW8UBl20mDF9gBxjICj3/wQOGFTJbv2DFegREDbTzQ+FJZYwr79ctuBo1B
Hui2P1wgvIMKn1t3+HtP88CA266netjNnCnTxRReiD68d9wJewwxubFy8cJr
KiUtEJvJ41S/lRgvsIexVT7H5vEscEpQ4gWvr/M25djKL0QauzfzQnCv0P5+
bP0Wnz3rES/8sfxWwmREhf0crV8u7uaF3Z2pyUrYZwy2wUc7Xjic/2/ZGPva
+UfvGI7zQta/4drj2HHPVjQszvNCbWq/xHXsjN+HX8Zc4QX9JwwDT7DLmEpk
O27xQuRcpMYn7BYduQSlGF5QFLy52II9ceY6n/tTXshxtzObxWZ+1BtWkMEL
p/KKpfiN8fpQa0xPV8gLbfRsfmrYKnUxfqYVvHDouMCRXdiIcXbqzi9ecIln
rDuGbaN94FxzBy9sskj85Y999vT7XtlhXpD623okDjvoodihM7O8cMUjJSgb
O77Grz6Xng8eTDdvrcLOWm2zWOTmg8++9te6sMs3GVTskOADwf2lzvPYbcce
G0So8EFnyHQzD97HT8bQFfzewgd2FVmjytislUfUJQ1xfYdvPzLAll74nHbC
gg8mHT2GrbFVV/hkMg/ywZk39U1nsEHjUvzMCT6Qemt96hq23dF6HuTBB+uz
w+NjsF2jt4aGXOWDL9b/ub3Cvl4RR/kRhtvXzRv8hJ0wN+cjEscHV+x8OOqw
s1XtJ52f88FPO6Omfuwvjh/OvMzig3zv3ZYL2O23JXomPvCBehbLec6deD0r
9nfQreQDB3MRJIPNNtVRF/SbD3gisz5uxpZVBPOvnXxgfdJ0yAhb2+5pGf8o
jscF3Spb7O0OE9sc5/lAdajQ3gX7QOS+vGRGfoiv2PHEB9udeLNxlJcfpAYG
EsKwb0wIpGpJ8UN678ruh9iJ8p5SV1X5Yf2Bzrfp2Lk2jbEVW/nB82pJwwfs
yhAdbu4d/GCmk5f7FfvP+wchdnv44ern8V2t2NPDC6uPHfhh4ODLR0PYHFKO
3n9P8YPxn4nMeWy5vUXjGpf4wTVq9SqLKRX+C5I67XMN92d3H5cw9o6bbl0l
EfwgPJV3WBHb/l3tQbYH/LDMftRDE/v8kMavfSn8UKJmaGqIHSJxz+xhDj80
Ka92WWI/spz63FPEDxp3psAR++01a70N1fxw8M7IidPY1bl5by418MP86xYr
T+zOXqENRd38UFvxg/E69qyQdzLjGD8EHiWCorA5dzVLWC7yQz5DXNVDbAU/
3ZhYZgFYrldsTcPWzXjI+Ycf297x3Rts45zhG8oyAnBIZP1RAtuhx3zFfYMA
fL4X1FyN7SGY6flORwAidEekGrBv7eQeozMWgPvmjzS7sB/7nD+1y0oAzGMM
RUaw89J//rl7SABM9NNqZrC/tW8+0HJaAHhdE60pu6jQzR39Q85TALZZjGWw
Y88bTpueDcJ+tbtFEJv7km3Jm9sCUMjyrEUaWzG14L+lBAEQaPbLWoe9rUkk
1yhNACYfVx3UxN7H5qsa+UYAqtZpt2zDPsRV/ayeEICFfotNJtgXYb241DcB
WO+4cngPdphHxP2TTQLw/FHWyQPYT5JH2bN6BYBNY5/JEeyCBsvg2XEB+HTd
ffU0dg1L9hJaFgDLkvp7Hti9uryXb7EKAv3yMJ0f9sI5j9EfgoKwj97J7Do2
7+O6E6JygvB1ad49HFv555aOI2qCkLes5HEfW58+1vaVriCE/Lpj9RDbWmv2
+6SJILzb2cP1HNvpv5079fYLwsuatFevsC+ffUFcPywIj72NFXOxwx+x6nw7
KwiqF8IC3mM/qz2TLeAtCHe/tr8vxn5H+aZyKFgQzK2Hf3/BrtXc+DTljiCE
lc7++I7dd+K26L9EQWgx/JlZj70UN3Z360tBOBvy0a0Nm696L1tAniDUfAzh
7cFet5QT9KVEENQTvOIGsZEa/yL3d0Fo1pyiG8e2cb508UCLIBzIrbScwXY+
Xjb8pF8QKi6IBS5he8UqHh+cFIQHBtHxVDMqRFbebNu0KgibQokYFuznCwPW
vuxCkJLxyZsLu3DDrprPwkLg6q2/XQD7h9MrY3YFIahdfjYpij1wh/3Tfg0h
WJrWDJPGXv58bmviNiE4szGRVRFbYLoms9dUCMwcZS6oYqsqqytvtBGC+cld
JerYhgfvPL58RAjuWegtbMG2C58Q/uQqBBfa/CV0sd2K9t1h8hWCOe6HKgjb
u+QZy56bQrDNKE/KCDtqij4w7p4QhERqrppipyiemP+TJATajo+rLbA/2FVc
UEkXghMc4oH7sH+FKg+dLxACNy4NeTvsvx9uHX1fKgSJnsY5Dtiro4MtlB9C
MGrksN4ZW1Bm936zNiFoMpa8dxx7w77XX+/9FYKoTT/6XLC3B3MatdKEQPl4
rJIr9sF8t4/yFGGgWs5bX8B2/1u75RynMFik6V+4jO07Ip3xVlQYZL/d8PPB
viMVqLisKAwdGxwu+WOn7e1+ZLxZGHIDqY6B2EVBO4RuGwhDvlLS5hvYdW+T
bzeYCYPob4+5W9hD/YzM0nbCoLfAmhmBTSd6KuDUMWEQf3Bs/x1s4d2Vs1nu
wiAmyzp4H3uj/7rzc364P/8k3OOwjbLC/sItYah1LOlLwLbvGnYOjRaGvmuH
LJKwL/BbNP98IgyNbgdSn2KHGGdaiWUIw+3qqPFk7Hu7VqqOvheGa85ZG15g
v/A7vD29XBgyNQrs07GJjOLCqZ/CoBFX5ZuJXf9HVnNbhzAcZzgfmYM9wns9
PXhIGMy8X917i0016pWvmREG/vSisAJsEU/jREF6EWDK4fEsxFZ/kSrgxC0C
bGqB1kXYxi3MkaniInDtXrxSMbYjx2nGMWURCND1GfmM7WFQ7a+9BV+vJJ9a
jh16fv1MAIiAZ7m0dSX2/Ut+bpXmIvBdxH2mGvtVals/z0ERULqiGVmDXdyk
f/jgCREop/8t8gO7ke1x49MLIvA6a++DX9ij2+j2DvmLgFw0D3c9NoP7kcrN
YSLAbTPh04gt9vQz+MWKwK+jV1qasTXq5N+XPhMB6yNRGm3YOxlvbOLIEoG2
43evdGAf0u5/af1BBE67Bn3qxL50eqfcoy8isFEzbaYbO+zhi4S+OhGwcTNS
7MOOeTzHp9YpAj1S9mYD2Ok/D4Z7jojAvydsJwexP9N/oCfmRCDldYL3MHaT
lsQVZkZRkE3aEDSKPXbKn7aHVxR8f3YHjWEzJnSci5cUhYpnf3wnsCW+ob7O
daIg5WZ8Zgp788qTQ+u2ikLu8AGraexdGtSGC9tFIUhcTGMW+/DRY5aFlqKQ
fDCdaR77cnRZBdVBFMycrOoXsCMqFNHuU6IQfkMtcQn72dzNgvsXReFk7XaH
FeyMpQb1tgBRoMVl89HtpkKpms4LhQhROB738TMFu8X5gYxrvCgU1Jw8S489
fm8hPi9ZFOjjfnIwYjOXO/CuZIvC0T3SaUzYkrMfQ02KRIGaFa3Lgr1lnRQ1
qkoUevI2fWHFNnMI8G2sFwWm4zPm7NhHIjsnpbtFIeGC8jcObC/C8KzLP1F4
3FFmxIUdOfGsJ3tBFIyP8RdwYyfLMzjOM4lBxCqfPC92prL1b0N+MQjn7r/F
h11+MM88TFoMHMYy//Jjt4YLlf9aLwaLSa7bBbEni7z0xXXE4LqvUawQNst4
U94xIzGQ1/XuFcaWltNVe71XDEoD+zeIYmtZP0ylOYqBX0aOuxi2+c0lKf3T
2JelMsSxj747FHfjshi88mfrk8D2GfrE/T1QDHSuFgpLYUdJyNwSui0GSl5q
xtLYKZaBdIcTxCCs7JarDHb2vp/eaalieD82fEcW+0vw5omxXDH4K6CVJYfd
nn//tA4hBgsXX1bKY0/9pXVd+yoGVXpn2xWw2cRt7asaxeDAOd9RRWwZi4Jf
vL1ikMLYOKeErR0gstt+XAwqjz1fVca2yPEpfbYkBs3dFOo67OM9LXrDLOLQ
HDS5StpXcNtbTUFxmFl8P6+KfXfnow1XZMWBEss/th47zWcluWyjOGw/cbJz
A/an9MOSnLriEJrjWrMRuzIrK8bGRBykou7kq2H/6eLhStonDqvL3x+qY0/z
e9zsdxIH4WdM/hrY7CZ1K2pnxeG+5hX7Tdhy3lu8vLzE4ZAt55bN2DqvYsaI
6+KQ/HmFVRN7T9vMKZY74uDivbeN9AmuA517E8WhpE4hfQv2FXh/4MELcYjz
PuiphX3PQ+xn11txoJbyGGzFfpnst0u1RBxEuV2p2thEQ1uJR404dDi6lZKu
btmg+6FZHE6yaAfqYHdy3M6l7xeHN7xf9P7DnjUYUzWfFIdyb6kp0pwX9j6P
XhGHh/r6abrY8s9zxNvZJOCEiMsBPWzder5oRWEJkGd9zLQNey/zJQ43eQko
ekPkkD71X31wvroEHP/BZa+P7X926/KKngSsUM+sko5+FHd5p6kEJKdNPTXA
flU7NxplLQHuYt8NEXYJxf5kk7MEGK82dJBu1PzQIeMqAbZc+30Au1ub3e60
jwSQ/y7SEHvu9LnanBsS0Burn0qaO7Fm58JdCbhbOa6zHVvxu1rx9iQJ8FEQ
riK9je6OTvgrCXjLVGe7A3vf5onsunwJWM9P7SbtcnzfOolSCVBwYj9rhB0Q
++bp8VoJsK8LmSAdUykgltEqAXwhHZeNsV8vXL43PSABWyVHZ0l/3tDIZkCT
gLKYN14m2M1OOtdv0klCg7n1NOmeo7cWv3NIwpntted3Yi9ED14UFpWEIE+F
IdI8X8xGDitKwhZjzyOm2Mrz6cdfbJKEwMyyBtL66znbx/Ul4XQut9kubOtD
bjb/mUnCyF67D6TPRNXWBNpKAlvYQ1Uz7GslGibVRyVhUlA2nnTc1N1PfO6S
EBFfTr8bO0NxaquDnyQ084a6ki6zs856HoIdeLaedEtonvLIfUl4bhSlZ47d
F8n4ZMsTSdibL/SE9CJxUsT/tSRkSRVRLbD5Jr/cKX8nCeNaX46RVlFYx8pV
LglLj/lKSSPbsEDbn5JAFeyVscS2vTU8n9QuCb/aZq6QPldo7jEwKAnB+10b
SQeNZAypz0jCrk0RGnuw46W4j3lTpaDxyEgI6cy951uLuaTAe57WTroi6Od+
VnEpWERHNu/Fbnu7+ZuVshREjV6+QXqy/75RgqYUSKXyNJJeGur52I2kgCjf
r2yFLSBprLXeXAoOjkt4klbdk5px8QD+fUd2KWkIZFb6eFwK2hqqufeR/X/j
ksRwQQrK7mXZk3brqxKy8JeCT3nbkkkHC6+PigmVgmrkMUI6YVcEc0eMFAgP
RmvuJ9dLv9EApWdS4Dl/2Id0ZYblnFumFKx+my4i3fEn63xBoRRUEd4Ua2wa
L+/gaoUUFF2u2EF6RfDIEdM6KWj91xFMWsD0c/OdP1KgG9JbRnqDr/y+5mEp
aDFopLfB3v46uFp2TgpS3kcbkj7Q0bf9DIM0XueOXCXtxrPzQy6PNGwsFy8k
fXP7C81FCWn4Pf+ZRjrxEuvrHeuk4aOFnZotdm7qGYUILWkQ9JE8Rbqy6Wvi
b0NpiD+VmUS6k22joKSlNERsvFBPembb7cgT9tLQ7LaD3Q6bw32MMfOkNLjU
4r07ttBFdHXGA5uZdpH0hpQnMwYB0lBSSEslbdRIcQ8Jl4ZLgwzNpO1Zjw3U
xklD3JgJ2wHs83plh0WSpWFDTaEu6Zuuik3O2dIgpmRwhnTS45t7X36UBh/b
qXjSb38OVE5USuP9RUsF6Wr6XYa69dIQrj81RbpT69X7oC5pMKDpyxwk15tT
7Ju/jkrDkaDC3aS5Es694l+QBi6jcE/SHHuceNXoZWB9e+QT0sJ/b1vsY5WB
QovPVaTlAolQT24Z+DVhNklaTWy8PEFQBi5WKYvZY//3RoZKiMtAsPdWQ9JG
5lYGPbIyoF3w4RTpPX2BvswqMuBQ4xFJ2uFqbv56NRlgFr6aS/qkcM/kni0y
YDO+2kD6Qja/+iVdGeB/+maB9JVdRmfjQQY8utolHbBvdV9K+2giA/Y2jkA6
sjexp9NcBnoOWB0lHe9fI824XwamoxKuk34utOKw7qAM3FnQTiadlaUWb3FY
Br7SdpeRLjQ9/PvCCRlIu9rQQ7q8K4on9qwMKMQ3Uh2xf/gWmxdekAHVvg2y
pFv5J251eMnAoKQ4Ij3wWracelUGNMIOOZKeNN5HUQ7G7tbxIb3cEaS/O0wG
3ru6xJBm8X7j435HBhZ6NXJIC/D25t2PlYG2YfdvpEX5OSYLEmXgcJDiAGmF
19vU2p7JwPUXVpRD2OrGrmfoXuLyQiFx0nodj1IVsmSAVnBpC2kTr+/dpnm4
v8a7LEhb8axKuX6QAbqj0SdIO75Ud7hbIgNRZ7z9SZ/a7hyX90UGGpymo0lf
bL1T11wjA5+6/6aTvnqphHulTga8MuM+kw7lnNwt1yIDP1iLmkhHp8rdMumU
ge69fv9IJ7wwKzvTLwPRytn0Ttgphn50USMyIGzyRIR0dkv6tjeTMrB/77qN
pD9cbPNunJOBnSa7DUl/4eDMW1yRgSllJhvSv1L0J6QZZeHg9EEX0u0GbhuN
2GXhNttpP9J/G5NOu/DKwvGsf5Gkp87XpkQIywJ7ovoT0qusdN3ZkrJw5hJr
Lmm25xpS9fKykBCdVEpacNsR+/l1shD05Ntv0mIGobGSGrIgH3+/j7RS4/tf
hltlIbpRcIb0pvNDXCe3yUK9036mw+T7mVV8d9h2Waj9uU6I9M5nu0MyTXF9
Gg8USe/Xu1L6y1IWGBtLt5B2+v16dcZaFg6Uv9xB+rRru564gyxcWTTbR/oS
E5c3OoLLJW84kw54bPD22Cl8fYivG+lwHffxEFdcv876K6Rjfz7e8PqiLBTU
Xwol/fTMD5cfPrh/QomxpFPPzSXTAmQhfYfjc9K5jOu6RG7Kwr53jVmki5IO
SupHyELVJa6PpCu1ww4euScLPD50laTrfhTG3IiXBZXyjDrSf04P/3yZhMsP
Cv0hPUSV4PqeLAtddxyHSE8/NDebfIXj/VZvmjSdlv9NoRxZKJVuWCXN/j3j
s26BLDCoW7I5k+vNqY4VpyJZWFl3WIC0HB233vVSXF+lhRRpZaq2V1qVLNzP
mlUmvfnhqTdfa2VBqMNxE2mDLfFjY/W4PWt/XdK7airXC7TJQoqb3w7S1ifn
T+l0y0LOjy3mpA+vrkt2/CsLkb4vrUmfjbfvvPZPFnTPNTuS9twULpFCw/eT
MnCcdGD1hwNVC7Kw5U/WOdIRx0aiR+nkINDZ9hLp+CWJn7zMcvB43Ts/0s9j
LDi3cspBpG59EOlMtau77Pnl4NhYbSjpNxqpN66KygHbyI07pD9VNZQ8k5aD
BxGicaSrjzKvVCjKwdwll0ek6xe1dYfXywFQYp6T7ox28eTeLAd29Vdekh7e
+CBXUwfbYnsW6dmKqn92BnKgwln6ljTVeUH1ipEcdJ6XLSTNOa966omZHJyW
0CNIi9xzeF62Vw5azm4uI62wPuLPX1s5kKDvqyStXvZRnPOQHJgYXK4hvaWi
127TMdyeZM9P0uiwYLTNaTnQNeJoIG02Z/zDx10OGLj5W0jb3vXkSLosBwX+
s+2kj6immX72w7/fEtdF+lxpY3B/oByk3BboI+3lyFLCdguPP8L9L+nr0zrL
ardxf+puDJO+ffv0f/uj8fiKfP6RfqCccNkrAZfv3j1BOrm4OufhEzxemaYp
0tkHF0eJVHw/ErbPkM5zkFftfS0Hcu/C5kgX0/afZHmD759P9gLpr5HBzza8
l4ORoLtLpBuV8jr2Evj3GntXSHcTfWKXy+UABY6skh49IGT34KscGHuepBwh
37cTJveLfuL+vHlIJU0f7lXb1Yjjez+TnjS3wgt2pg78/Ig8ZiAtVtS0U7VX
DngMXRlJK9qyBlsOyYF7zsyaFUpUij3G5eC77DWmNW8wXYqdkYOV5rI1H/Yv
0vmwJAdCWwfW7PS37dIfqvz/yg/tX8qmZ5WHfv9n/+9P4qPK3PLw+LTemh3X
6a0zF5QHNJ+z1l6cb/aJ8+LyULmBac2xfbVPo2XlQZdBZ62/MXvH2t8py8P9
gJ1r44n5wCXWvlEeirbzrY03WknNlrJFHr6/LKQjff+uxT1FXVzfW1iL1/fu
z993gTykH0teXrNFN5ubiTxczu9bJF3zjrLznrk88Fh1z5P+Ji97PX8fbi/q
4+yabwPRcgCP78KladJMnfh14SQPVnOsa/ebaXe9tvwJeYiU8x8nzZhPu7jz
rDzkjNeMkmaQFcg+e0EeUphahtYcoTkS5SUPgcWlA2vPc/sLlbf+8mAsFd67
tr6YVh5vui4Pk9Iaa8+r/puBJ0uh8uB++s7a87xNirld5o48jOSON685VEnU
OFb+f/PBq+WhzelE/Hsfxl9r64vxh7uRz3D/9rWtzafL2S01OS/kwe+iW9Wa
xRdYGzLxeHQ61ubjpZuiJgtvcTyeri8mfXFCJ0jqgzwUZNh+WFtftmd+2l4i
DyZOh/NJZ2TULJz8gsdnK5+zZpHRreE1uH+TZemkX1/nuJhVJw8SmkappNP/
rc+qa8b+cPUJ6X70dHj2jzwwDMQmrPlVsbJEvzzU50dEk+4T7DwGI7j/qs63
SfdeW318fFIehPr/hax5WKrt1pw8hBg7BJKW0o8WyViRh07TFN81v3hj/ZNB
AdiiX10kLclfd2eaTQEkrkeura8SVye/ifIqgJCQ5Yk1D/KyGggrQNd41SHS
drohxkclFeC+u7zt2vqSkhp4U14B1O7ZW5K24akoerVOAR4smZus2a9v/ru6
AoyySRqsvQ/6GbZOaSkAz5EXWqSjtH09hLfh9h14N66tL88eZOptV4C5RC0F
0pGc74cOmypAUZC2+Jq9m5SCLRXgDIcw39r7oGf26AtrBRhoz2EhHW4p/Pib
vQKY71dde99VPI5oHXdWgCAep7X3YTnba2HBUwoQImgxvObLX/f/56oAnp9E
u0iXdQ5FHbqIr2cvayBdupvtW6CPArTuYP5GeiUxgCU1ALd/xaxkzcyPjapv
KEDOE6V80ssen679C1eA+TJqOuml9vaPfPewf3s9XrPp8tzWeBzPW9X3SW9N
8NBySFKAhOCmkDUz3rsQkKwAcpVP/Uhrnc/JeP5KAaKzTN1Jb2n9MfglWwHq
O14dXbPJuOJIPh6/TaUNafe4E0d5inD950tNSbtRbyRtKcXXe9npkXZ1TW45
UKUA6nJVG9fcVCrkX4vbF5iRJn1uR8++p/X4fr2i4yOdFn0gqrwV939DMv3a
fmbV6+tgF25/hjq9tr88E8fM9Rdffxz1r7k+f8fmf7h+Me1G0snQEGBLU4Ar
H758If08ffqD74IC5NJtfUe6Y+nMXBKdIryLPPxizafCtpQyKYInk1z82n7z
18vzAxyKICn/OYR0m37Va3Z+RbiyftGTdOuLv3/VRRWhrJH3JGmhhUOK1tLY
7iXWaz7hf8RbURGi92zYsbbf/JH4KHG9Imh57dtEWkDvY3PxJkW4HcYrvebU
VsE+bUX4YZjJQdpydu8+VgNFqO7tmSf315ZHz9/eaITrq/3dT9qiJqraykwR
hFOd6kib62Qxee5VhOsyFcSan3/fnmCrCFGqyWv7+RDajoBPjri86XAc6ZuH
j33oPqoI6h5vg0jfqA6aZTqtCDGzT13XrPVMc707br/M7ADp4Ccl7nsu43j5
R2wnTUxsfX3RTxG8roZuIP3J0fZvXKAi/DsjLUS66MtlhY8hiiC1w3KV/J4p
2hzj3BmJfUznL+mPj94mMkQrQoPbhx+kP7D8blJJUATTk43vSM8c3CVo8UQR
QlMyn6y5zMXqQqoinL20FEJ6Wv1WZMxrXF84oztpWkJa1ftc/PvINJs1M35h
7HinCBl+3Xqk1ey2bacSuNwmf+17Tu2zw1WlckVgIuiYSW/c6Fdo9lURrM8z
jZDfgxviE2bcfirC9pygH2umL9x8v1ERKLqFb0mfslZ3L2hXBOd9LvGkTxKW
6a09iuBtm+VH+oSq28DqoCJsGjrnRPp4TKS8wrgivC/vW/t+PU6Xcdh0RhG+
/s6VI/3YSi7x3JIiZK7XYyCd9NGw6Q5VCTbx6faR38OPlI8I5LEogc2trPI1
37u2t5kLlw8VpZBOXH4csSygBJmt22+QfuhCVMqKK8E3R4PjpBveb2E0kVWC
Z1W/tpOuV7A2PKOsBKIV7TJrjrrof3sjrm/f4RXye//3wr33uZpKMORq10q6
7kTudMN/SrBDtKJgLZ9QoLx5ESmBvnX6/TXL7XSTNlGCJilmd9KckSdf7TBX
AgGf5l1r+Ya5G/2n9uFyJjqFNR9LkYs4gMdzjVgm8xcmb8UOZzspgcPGuoY1
S+s+/H0ct8+pl0XaOOxg49wZJdjcohdC2mjam1/yghIM+7s5rdk5fo+hlxIY
5QhrkQ7I4Yw44a8EBpe02UlfldhYGXpdCUrOpHeS+Rj/EHOGzFAlqIm+mLfm
ybPwK0oJjk5GhZK+cij8ykyMEly7TneIdEEm3XuxRCVAyQPqpPNFZaYNnimB
WyIdlXReMNp07IUSKFe61pH5o7wxJ9eQTCU4rayeTPqt/dWX6W+VQNxJ7hLp
N+WP+moLlcBdIWIH6X9C/HK0YiXQ/KzMR3o0cLOTyBd8vfb0HzKfNTpilbCt
RglUOoUySI/YXWhwrlMCO+czPqSHP9/hu9GsBHMFY0aklQSY9rz8owRyO6q4
1xygGF7TpwQpu3KbyXyb4pDRl4lhJci5PvaMtILNcXqhSSUQ+m/b2TUXX0e6
c0owWl64mbQT77yf04oSbFE9O0/m+5yuiLwLYlCG0RMWBOlDA9q0VDZlWJVA
waQd99lpfOVRhqD0o6ZrLvI8NyakDE55Meyk47hGXvBLKkO0blMNmW+M9WHv
05ZXBr048yjSMb2qso7rlEGeP3PPmveYHbqmrgz+Jw3X8pnRhacfJGspg0hz
SQ2Z76xl/1NfqacMHF+swkl/91zhHTVUhoMaEztJ13RJWvKaKsPfd/70azbX
D9OyVIb3zrNFZH71W4FjxUFrZei5fs2L9Fe5K9Sr9spwUk5UgzTTpQmDZ87K
wB98ZYDM3zL94fGrOKkMFMaaR6QZzTQKhs4pw6YUtv2kGfL2THFdVIZnx7WY
SdPLuKtr+iiDzQ6LQjJfbHCh96xdgDKIhnKeW3Mb/Qu/G8qgbdYuQVp/p3zv
43BlOOVh843MR2/L3S5TdlcZmt4X+q5Z8qjj3zhluFg2pEza060xniNJGWS2
ltaR+W7P5pnfGsnKwPXl1lXSl42EeG1eKcPs0d/KpC9laVn4ZCuDrBTnDzJ/
fknMJvRRvjIY9371JJ11trq85KMy3HO1kSCd2TBI6f+sDJOHQorJ/HyGIasB
W5UyHMs7cmzNr1V81WqV4bvwZwbSr4VN8/fVK8PurupkMt8/4FI06dmqDKV5
B3eQ7q9rU3vYpQzmE3c6yfOCPoOlM8SAMtRqW15Z80vxtJ5RZdiy0V2IdK+A
Xg8zTRleh+pkkecPPQH20hsWlIEx5oQJaamftQ576VTgYLpIG3l+IbVtLO4S
kwp4CXCeJy2ZxvU7nkMFom6FUElL8KnxFPGpQGj6ifvkeYiEv4V5l4gKnPRP
kyNt+/3zLUZpFeB4pppNnqfY/tddtk5RBWIv824jbZNMoViuV4HBh/9VkOcx
1tyy+h6bVIBZ8Lnlmn3BJ1ZbBZqC19eT5zlRX/PyCvVVIPy5sD3p21vrJzp2
4HJHunbyPCjyKW0jvZkKjLuoOpGO4BA4o7xXBeq+xLST50kRXpqpu21VYG/J
sj3pL5Uvut0dVcDF5mgDef5UoVkpFX1UBTQ7+/aQLk8a+L+O7TyayrWN43gp
USGnKEPkGPJMpEKE46oMiTQhlRTJnCTUUVEyljmSEBJNEnKoTBUyZipyZCjS
SSINikzvfb1/ftZe+37Wuvc/e63f99n70JGCK7z2VbhfVc7ni+90oyChslcb
XeG58uUsLwpUZaxycO8q79FfpHCKAmfRlj/R0ypFxkbnKJAzko3GvWwqsSP4
SDAF1kUm07ivTc37XR4dTgGv8Con9OQx8VkFlygwnBFswT1uolNDuyOBgk5P
fw20unL2yekUCn5QzUm436knvMiXzaTgZNnradz71OYOjRhkUWDaedwarXpU
QMklj4KoN1VFuA+qdrBOkQ8pULDJXYp2Y9MyHpRS8FNY6Cjui26Xn7x7XUHB
mnTZStwfj8x+KzVZS0H0nBAxtKvrzB6ZZgr0Pvk74V7p+lr6st5rCiRTGgpx
z7xJxbY4dlGg5Bs+B5156YFQeB8Fh9hkE9xDM6ZbtuQOUFCSORWDe2mG07eg
1i/kfmLD2nBPvfHqj/LxUQqytrkuQ/coBM9ITVKw4YyPOe6v3VGZWht5aKh9
EhuF+2zXROUJe34aDnp3VeN+22Xf/+CCEA0DG9ZM477b2Tx3JFuEhm1V7iro
N9ry3EsJGm7ZFh3APXhpRILjLxkaugu/XMS9WHT84Q1JRRq+Phf8B/dkUbv2
t7pKNFSt/d5BEYs0/lput5aGQ9MpU7hHL1m/bE+IJg3PVopIoU0vhsVl6dLQ
uF1JE/dr0593m5v0aUhtF9yJ+/ZWmzrBUWMahm6bOuD+bVL/yUh8Jw0fT6v+
jfu4yboFQTqWNJwYTQrG/TwoxO+ZjTUNAYWHY3BfD/p+bTrQjgaFFbkJuL8H
Wpeuv+NMA+u5Phn3+YCaLu8GdxriC2Yn434foDqV982bBscP8xKkiMsCPb4s
PUND0E3FaNz7S0eiWa3zNCywCArEHqBkX67DgVAayjW7vbAXKHnelH4+koa8
natssScoXj3SczOOhrbUv7eIEf/yP7y8PpEGFfkSZewPfg4FWI6k0RAl/48Q
9gmjljdiRW7RMJpm80kEXV7epJFNg03Ss6fYN/xQ7hPYn0/DyyXtsdg/fE/g
MTr3mIa1WX6HsI9QHjwRmPGEBqf58UrCaIv4pzXPafBipb9jX6H0tGBqqJ4G
y8Wi+YLEHNemufglDb2869yxx2DjR73U/6WBsc1UxF7D/qNz3t4eGsTroAN7
DvtdF4Z9+2m4/L4vGHuPw6W3mfRBGtKzI1X4iO3oGvuqrzTo0nqvsBexi/14
ffAXDZpJxR5zia/17+9ZNE3DJb7xhdiXXNt+RlJ1LgNbXcZTsD9JLkrabbkA
naiMfUrSyuJLp4UZ8L1bXIj9SlL0m8bUpQx0s/u1prAX6t0uULmcAYuovY8m
iNu2um8ekGWgvz1/NfYwrQ8jAwRpBrxuG90YQ8vdf7J6FQO8POJ/YE/zKqJh
0lyNIf+bu09gb7Po7SZNHy0G4mQT2rHHETI+5HVtA3l+hOLab8SCBf65zwwZ
kHELDR5B/3l96MNWBnyelrYOEwuEPaUXmjGg73lQCvufhb/eHl61l4GE3ihr
7IMMNltc33WQgQM5SgnYDxk88Oo+YU+e16X+Avsifek4iSRXBkbN9X9jf6QX
mm/xxIOB+83JMu/RP17GvD9Jnqf9ry72Sr76Ro38fgwc/SZuiT2Tb47jQqVA
cr6WpBP2TmckQwx3XGRg87IuD+yhTgfdPO8VzcASRserA/31eVlCPAPRRT+P
thMXbtSeLElmoEORO9RGXHBvn0ZvOgMlBVdMXxH/I3bKc94dBrQctddgn5V/
/moOk8OAfECLIPZb+cOPPpsWkPPsz7zDvuuL7ir6eDEDmhOtWXXEw3dMD8c/
Y2D5xs6jNdh3ibqlFVUzINdzhKlCnw3v6mlgQN3bsbMC+7XBLPG5rQyY89UH
Ym82aFFvTr1hQMN39f97tJW3NsSYvGNgTL2oBHs1hSU2De7/MXC61cCkCO17
dkHcEPn99I80PySWH0gxePSdAZG+7VsLiOXMyvy7xhlY9DOr7AGxdYZq2exZ
LLj7nqOwn7MWNptQmMfCsINDMPZ1+08dX7dFgIXrQuc6sb+z+hBz3G0xC1aP
QxVvo3fk3Y8RY+FznrZjJvHl64qfC6RZ2DWWcC0dLWhIvZFn4aSyX20q9mUn
7e1mGBb0xmsGk4lj+wJT5VazEJyqxpOINs3oNFzHAl2dIniFuDFFQtxVh4WJ
wnLBOOKGBevNozaxIFpfzhND/MJrT3S+EQvKIxqfI9BvT75o38aCSvWs2ovE
9cZX5k+Zs8AzNpaIfSNfsqDBn1YshMnN2GD/OI9fyV/floXUmAZJf+zVjpuU
Ojmy5N70anzR3S6/w93I9+t0nU9hj2d0UT3Pk4VvcpbTJ4jn5N/xaPNhQWB7
TqAn8V+8Mvd/n2WBX+vdjDuxjrvuoHQwCw0h1a7Yc+q8sVbcFM6CYdemeidi
bQPfQw6XWGDlP0vZE2vlJqdcTGAh5lGfjS2xN8+SzvspLEgppcVbo4+sEXuV
wUK+LE/ZXuzh2neYjd1lYffVee0W2PdtOha1PI+FUj/DXuxTPbOj6uEhC48l
znaZEmfP8M4/XMqCsUtOzRa0s4J+aAW57/3HMg2wl2vVO3evlgWd2NTjG4mz
wK6kuYkF3ck2lb/Qd8+Pj7aR+40T6dYk/m9yTE2ii4WeTJFTasQfHMQ8/upj
gVfKnW81cX/LumzbARYuJM49z6F1dn8K+kLOcw4fUiR+f8t75d1RFn40VRrI
bcH3IQZtGydY+HuZU4Q0sfThhSnfZ3NQ+M6sAvtgqSbmzTJ+DuwlZT9iPyyl
tWWZthAHRx2zxxdhX5jptOugCAeh+TFjC4gl/wiNDJDgIMjwwnteYgvb6bpb
MhxsrfQomYV+IcX/YiUH8eL9/hPYO2vo6H3lOJBS8VHF3tks3eqs6FoOuvnX
tGAPvUvodLGmJgeXIjP2DRJHHPg6tl+XfL7LuKkfXSus5q/PQWuuvspb4nA1
lWOZxhzM7vro00EclrrtXu0ODlSlRu6/Qi88OjC8mwPzpZqN2G8/t3qvsMSa
g7mW69ur0VVzbNfZccAGNdc+I65cI3dtnzMH/mHxmcXEFckbO/zcOXhioeBS
gOa3XXrDm4OmEEuxHOKZPa93Vp/mQMMi8N5t4umKnxGf/TnotQ1lsEefWrW0
TjiU3M/VqYgk9FU1PrVIDkb1kjvisB/nNd+0J46Dxq/dApFG+H5Hrd+ZRA7q
w/YphBCrPxsoSkvjoO3RiNw5YjWl+WOVNzkI4xfl90FfoVQ/3ePgpp1NM/b1
qnM2uwvlczAuGu3nQrzWzSFrzWMOZLIkFtsRu5V1frR4wsHrxfEhVmhmUv7U
c3Kfaim9ZsRH4iRtUuo5+GQ1vGIrsessreTyFg7Sitp19dEue//9r52DmgTx
jTrEmcWNogI9HEj0Ga1UQyt+2aHSz8GKupJBjvh/pMakMg==
          "]],
         FontFamily->"Times",
         FontSize->18]}}}}, {}, {}, {{}, {}}, {{}, {}}}, {{}, {{{}, {}, {
       {RGBColor[1, 0, 0], PointSize[0.004583333333333334], Thickness[Large], 
        Dashing[{Small, Small}], 
        StyleBox[LineBox[CompressedData["
1:eJwc2Xc8VX8YB3Ake++97zWucY0k5FKkhAqZUaQUZVVSiX5GQmSVLTtRyigz
nmQlJITISMh2QxLR73vuX73er8c593uf7+NzvieSLl4W52ioqKiaGKmosH+H
iOIZZv6qcLb21/a/f8sk+1vsQTrXVOGXMvEv5jc9fWfkfVVh44z/Jub9os0H
+L1UIbKvbINSd3sls/uSKjiav17HrFeWT7d6QRWy7rauYa7/+3Bm/JwqTNQP
rmCWsHJo73JRBdzvWTLm7Myjz+pOo/t7Ly5hlpzViSk6pQrtc+QFSl1d0TvZ
ThUyXNfmMEsFiljctVYFKom5Gcw5bSwaVy3R+ofHpjHvlujhdTmuCtaDrZOY
w9wbfx8zU4Ujn19MUOqvyr7sN1EF3Z6kccx3/+XUEoxVQeVj0ChmOpOEDEFD
VShltf+K+WK2bRC9gSo0R+OHMM/OH3b+tV8VDndQDVLqmvsOftdWBQfTzs+Y
5+7I4z7tVYUd1vu9mN0/CNI3aKhC9keTT5g7pcZmnqmqgmEc40fMZpc/tqcq
q8L1xJoOSr2y4dk9gioUJXm0YzaneRnjJ6cKo6kibZi7TLO8XXHofmMNzZiJ
eecsLKRUYe3cyXeYS5dOauiLo/UtzAFm1X2H+JRFVCHN90495rIQzQ1hQVVY
2uCtw6zWhR9i5FOFHsioxpyIW6j9zaUKRu38lZh5vb9mTLGrQnVvXAXmhzUd
Qb0sqqA4wlxGqe9+4/yWURWIcv4vMD869vzgCzpVeFfR/wwzX2oGLmOXKrT+
O1CE+cZPF/ooKlWY70x4gvmPjuWs/zYRAu1X8ij1uwc/nN8kQo7cwRzMm93q
z61+E8Fa6+5jzDeFZR4cWCMC0+H36ZhHfGe9iT+JYJ6yk4LZ8c0XC7ElIsTN
qSdR6vTtGizzRDh32yERs5NFDd/mDyLs4wiJwzyaXrTxY5IIrLlFMZgN1ryG
Pn8jAnX16yjMb/XO1L0bRddHd9+j1COOZ5YOE8E+92sY5sZe/TuPB4kwujkU
jPmAmKpL9GciuFh8CcKcd2394K0eIvjNvw/AjINp3MWPRBBqeXYDcz7TAL1N
BxFUTmf4UeonW2cN3xPh7C3fK5gLHld+UGshQnKSsTdmht8BzyXeEaGjXOQy
5giDyw/YgAixnJMXMTPed/T5W0eEqZcZ5yn1fjPLuWr0fY/bnMXMJKm3Z/A1
EcRUd53BHOmhzN9SToQEy+xTmBcbVzfKXxKB3o9kh/ky6+RQ9nMiBCSPnKTU
bfrqHhQRgVPvjAVmz5ymzNtPiFDwfcIc89JCxR2PPCLoRJw7ivmE4U0Xu2wi
nPEeMsb8Kcbd0DiTCLwpBoaU+hd7/J40IrS/LdTH3CN9lEE6mQjsijT7MVt4
6sxxPCTC5IDZPsyvmqk6duKIUB2SsgfzHo6fzxdi0PfxGVCl1O2/PRiKIgJ3
Fr0yZs38Tz5t94jA+HGvAubXy28tX4cRIYZkj8csYBy+Jy+YCHk/PaUwp8Rd
548PQvfPDRHDLPjV7U9QABFOJ0UKUep42+HLN4iQ2BHCh1nI5/AbBz80Dwe9
uDAHtLE+PnKFCOI19myYt7l27uz1JsI1Xy0mzLcdl1xwl4nwQYGPjlJ/MmrI
7U4Eg/OD1JgDV7rw1G5EqMxO3d5B3tFtYFg+S4Q3Ysf+YHZODJ37eoYIliO/
1jB/G73a0e5IhNm0dDKlLn+upMoe9S99zwLmiSsnYwtsiNA8Aj8wu9Qb+SZa
EYHZWe875mZeZqvgE0SYwJWMYjY6s7XH25wIVXOiQ5R60Ty/01EilKj5fsZ8
6Nfwn6OHiZB/s6UbcwupY3ifEREItKwdmOWT4t7IHiBCWbRlK+an3/57zEsi
gl1qYCOlruj73y5dIvwrePoGc5Gfy9mfWkRo0ayuwqzw1sJobA8RolvayjHf
FxCQ7VRD+5/UXoKZ9SwDY60K6l9R/VPM0c835goViXDgX14epb4x0/FIHu2f
ZdRjzDEHvpSE4olwnGCdipkt+n2srzQR/A25H2L2mYzxPSNBhMeO3Q8w/1QO
sjIXJcKPPz6RlPoNL01dISIoP+IOw7zy7rSAAj8R6K4+CcLsy3Z8k5+HCNt9
4jcxfz7H+3U3JxF+7Um+ivnky931q6xEuD1I40Wpb/56/I0JzU/d6YuYrY2m
//tIj36fpbPPYu5/0H/2DS0RaKMmHDHv+5FmVEyN6up8tpTPOytwTG1bBV6d
VrageGODi+23CmREHTLFfDX6S/8sWQXytQ8eoliqJrV5TgVKZkn6mLU+GTpl
T6pAv7CkNmbt8zip26Mq8M+MRoPird3TtoMqYLyrTQmzbuz0U40eFZDYDJKl
GNd6maNDBSLUFCQxU/WdUF1oVoHgZy1CmGkuqv1qbVAB5gsneSje4arOrVaB
ioI2VooTVgOCylXAcUqHHjOtXJ++w3MVwD9JoKL4TQXt3icqEFQ08mcbud2D
1MaVrQIXlwVXKaaSuL+UqgIT1w4vUPyQ6nh7ogoEBDlMYe5Q+MZdEIO+f/uZ
UYob3g78d08FTtvYDmCO9zRNcwxWgae4A90U71I6vS9ABUL2iL2nOJlVmtdP
BW63jb7FnKi0NE32UgH6jLgaihu7ijouqkDpmlw5ZnsfO8/CsypwyhSKKabT
Vgt1RN9HVjeP4jSh9dM2KvDfwaJ0zKeIW9U6J1Rga+JvIsXNw7f5j6oAXZNB
NGaJq+cNVg1VQFXOIwyzFKPx7o966P73E29TnCn7vkhLBfa+SrxGsTpD9F01
FeAaTbyMWaZt5riLogqwRt44h3nG7wqPHl4F5KsPOGKeY7YaFJRQgT75HSuK
szTSfwmqAMfXYlOK9/Ce+cStAh6ceoaYF9p/ST9nVQGbe406FJ/u/3GPXgXO
BhPUMZexORe7UqvAg3/+ChTnGnjpbynD0foqSYq1pNRFfilDcv2cAOaKTprf
v5eUgfYANQfFLt9remeUIfbwXzrMNzk9A19MKMPz2Nntv5gLzA9EfVWGOYfa
NYp1VOjc+pXBuMhnHnNAN3v7gW5l0NAWmqD4HDlarF0ZSplfDWI+wHPrxOY7
ZRjNxn+k+KkDb/8bZUi7EdlMsZ7ul9JKZbjR11OL2bBXJCO6VBn8yv6VUnxh
+8zFYrTeHrFCzAz892SM8pWh7KpUJmamZxdmJB4rw51UpkSKDY48+5usDJ4H
ByIo7pf3HoxXhgWlR0GYWTyYNCruK4PwCOEa5m7Bh78f3FWGL53l7ph7Sq7V
etxRhioDiTMUH7QOMr6pDJVaPicpHtQ8KH1VGfrLCkww913mp/93WRnCPLtI
FNNstA+5KcPkUocG5tTS4JjXzsrguvJCnuJDZy3iHZThyt4wMYqHD/J5nlQG
dQNVbszp3jJDR44pQ8j9j/QU796diTuCnG74dwt7flQ8cKY+qAy5Kplkio94
40Z0lcGSdm6S4tHjs1WaylCRwfIFs+sV1eeJRLQ/NdydFDNw+XgrKMNnu3+A
WaEyXcNURhnw9W8rKDa9vSErpgz0rn6FFH9zrNsloAwM0ezpmBX99O6McSpD
zc2gBxQzixvWMitD1HxvMGZy9VP6pN3KcHuMxQ/zinnkB99/SiCeLHKR4u/u
D8z/KMG3Xo5TFPsftVRYVYJ38bPmmNdYFfnpFpWgpa/AgOIcluFv00rgP6yt
gbnmRFLmm3ElGC7Ix1M8fd0lZUgJusppBCm+ZYu/1qcEPmGazJjrOPbNHe9S
gmZhg+1NzPmCJYptSqC1h7iMOdgqz4ehUQk6Pu36RvFs6J7JWiXgUC/poTjw
3J+GV0pAa6fShDmU+9CbtBdKIEDz8BXFhfj/rj9VghGvTwWYTWxKDS1zleDt
mZUkihfiGFQylMCab+4exf/5djAlKUFabNUNzKZ8lrHTsUpAFePhTnGxulVj
pBLwHf9lj5nDvp4/M1QJvvafPIqZazlz+EYguv94qg7FoUGPT/orwQy5kICZ
R/DMWVVfJVAOTROmuERflvWSEsh8dWXGPHjqw9zMOSX4sEG79Qd56GdxSdNp
JZAaujVH8d37vll2SiB/5/0XioUvawZYov2aW2zD/PWl2aaNmRJUDa5XUmyk
XK9urATdHW0FmHPWqv5jN1CC5DCfhxRHpBjNa6N+7voZQrHYTcZWDSXYZ2Ts
izmv3L4zR1kJuEyvnqH4sE5coBzqD7+/OWb3381W9lJK4DprqEvx/QIBTRHU
76AZeYolw79y8ikB/bALP+ZLr92yFtnRejfLaSk+etj1PaMSbEl0/dxAVtvs
kc3fheaLuWGU4gfl83e2FUG/9u4HimUSX5z6rQhb3vxVmDWqr17R+qkIbvOB
eRSbn9zLM68IXJdexGLe+Du2uTypCJ6lrwMwb8ZB/YdRRWDavnuBYnx28JNB
RbBmVbaiuPa/QyE9ivBdOpOE+e9xF6bTHYrwQn9AATP8W+jUblEEJakfvJgb
Ezvj+EARbh4to6JYvuTkSrUizPx2nv+NuT5GsKtcEfALHZ8xN1l6jTx9rgg8
+WxA8cyx7LAnitCTz1yEOTJpyNU5WxEMPMYSKFasldufpghkzYDbFL9NWxB4
qAhjDBPnMd+3Dni5FqMI7N84jlM8f+pq9z1k6i0tzBapP/Y+C1aEhqlaSYpV
2rbCAxThZbcRE8VNhQ1n/RTBZ1fUyjqylV1ECMlbEXx1U4YoXrpoLOyuCBW3
vBsxC2WsMf0+qwiabzmKKFb73NXjqAj3zC/FUdz6Kr7ERhGEJmL9MYucemQd
eUIRbr/xPk3xTz+h80cVQeKx4CHM44+pRw2MFIE2PEoR84TGRLYoSRGqXldx
Ufy+8dwfLUXQVc7e+IXZKVf+s5oiUD2zGMU8uRqy+FJRER76NLzDXJjDVnof
rwju+38VYi7au3z1goQiZMUPRlPc8VHLUEgR+JZCfSl2fvlXnEcRTsUtWGN+
th4LW6yKcCWAXYfiKJ/QAXpFsH+xKIbZV/uvcTk1mi+FcBqKP35lfrBFgJSF
4ak1zK5vPrr/IsDP9fk2zFf/ZCQcWiaA0JHKYopjAm2kZgnA/X1/DGbt/YzC
OxMEuETn601xz+zol68EeOTjbEGxW3vOq34CxMqwaGDW/Vt0Pq6bAPNnXHkp
jotSuNxOAL6p6+uryDT6fEuHmwjAWXpogOLP66Uy9QS4TPeukmL3gWtUVQSQ
n1pIwkz7r3Lf11ICvGLuuU5xYvJ2ZTEBcmpdbTC3HZB+m5BPAPJanibm9oFd
YV6PCZBZGc9L8aXJw0dTCCDSqLO2gpm6mUU2gQBRSaE9mDse5XfTRBOgveLe
S4oJdxNH7xJgM10xBnP8EIdtzR3kjigPir1+Cj+6SYC51sjDFNP2jPlcJYCO
6V4c5sSUslwzTwIs2sVRU6yc4CZ/gQAP1KJGfiLbj4gSdrsQgNpSv5pi352l
cQcCrAWFJ1JMP1ZWd5IAhzUDvDCfSm/wSz5GgL/XxEwoVs3SvnqEAFl3zshg
lhpX2Dl2kAB7rA/skDFfY24k7CdAzfq7AYqZFsLo96Kfl1h9iVnmcceR70QC
XOdtjKBY4zlrgwIBuvikXTDPTOz9lCpDgLBsVW3Mc9cFHvqJEUDp9xgnxSx/
bC0ECGBtJzG7jLyQ/UVEmYsAXnepgGLNmnFGFgL4B955hPnllGHe1G4C+Bpk
XcJcdhN34e0/BVjksDhAMTudYsYfBbAtzuWnOG962X9VAQwtwheWkCv2tZZb
LSpA6e5toLjryXXiDwVgC+V6iPnmbTUdlm8KMM9Wc4FiLu5/P4YU4EjBqg7F
T1Yb3/UpgJxJAxvmAN2+u4+7FCB8U+TbIuZPFSa32hRgY2OnDPOBOyQ2m0a0
nsY7oRTzSvSo1SnAvuTEkxQXUT1ie60AhDpFPGZD0je7uRcKoKR8ZH0Bc99b
0ZanCiDhsbsFM1OI6bfsXAWo2Kv1kGIBpfzbGQrwnmP7LMXPWS/aJSmA47ql
GmaWA0uKe+IUIMFDkorigS4yRxT6Pot3OueRu8PsKhZCFSBrxzoVc4+Qtn9b
oAIwOJWep/iFkG6evwKQ32eoUWy49S/IVwFuNFPtzCH3fRl+53BJAbjZZ9ow
J987H773vAKYzxglYE4VNT7KfUYBUtjlHCkuk2VftlOAsJY7eIqNGXrbLRWA
k/X48ixy+teZRwVmCvAiO7eSYp/39sHGaH+bLwdhdpGwEnMyUACH2qxDFL/S
mNinowDDOzasFJvwFvDuUYCtT2G9M8iuY78u/lRWAFM/kRSKr/YrdcopgF6R
vBNmBWnnn4VSCuD84rEUxVUGr0JFFEDG8P70D8xmUjfO8CmAQNG3p5gVJ2j2
63IowPPHzy9RfP07lQCTAlw5P6GMeQXn2bS6SwE2Sb7kacw15vc+bsuD5FP/
UoqPqZgW/5YHJtyQD+a1SXaO8J/yIO2bp0rxDXKvy7w8XI4dIE8hV8ndStKb
kofrb8+9wFzzxsFBaEweyt+dukyxha74+qA8vBwsUaD4h8j3Tz3oeqpTPyaR
6wK2C553yMO8tmsu5juEe+4RLfJAuNfqhDkYLiifA+SZMEGKTx5Z0a+Rh4D0
uN7vmOfkX4tUyMOOJF005tAgppsbz+XBeX+NEcU88/v7nshDmMf77Qlkk3fX
qF9my8PFZ+qvKLa1bo5KkweVkBEPihc1I9weysOhkj5JzKbB/GYHH8iD2AJ+
4Btm/g0O8Qh56G+oisLM1RLctxksD97ykSSKHc4m9wfIg8OPwpVxzOSDp8r8
5CHpD08+Zp4wGYkYb9SfbLCmWGj35EV3eTCQzKTHPNT24ImRqzxI/GqrHMPs
6O0h6SQP407qbhSvHFfZtpEHzqyPvJi/hquuDp5A+3O9+N0oZhGuyoqj8lCA
q/bGnPUh/WasEdpPdzpRzDlnbutdIsnDWFhY2wjmX440h/fJA/6G5hWKI/Va
pNXlwTOMWRRznrh45D9FeXgkK9HyFXPFP7NhvDzAhK0nZvezkZyVEmj/Xr/i
pXjD/XO8kDyEuxjWDWOOPpriySMPONnfzpgvSSk6mrDJwzvaLjqKK1kk8Qzy
sKpbWzSErHY+aZKaRh4STYfMKN66XjiyJQfWG9TkL5hjbS9V/5KDyFsOcZjl
fssSHy7LwWjqG1XMIk6/V71n5UCj9+CnQWSO5pZK0+9yUPykxwszneKjW3Ij
clDRf50V82b8ORLtgByYn1EvGkAm/9HYNd4tB4x3fxthnjxD21rbLgcn6XrG
+5EHW3sjk5rkwNL1yU3MXcq55lfq5cDXKYwbc+NDX65jVXJQvuZR/Bm5PsGk
X6FMDnhlHQ5gLtsUTKV7Jgdye40G+5ALnGcdJ/LlYFFG4TLm9LYqyfrHctBb
wk+NOVbl3lRKihxs2qwk9GLz/Mjm6bUEOTgrUYPDfHMbf/lENLo+NPJ1D7Kn
6zpRKVwOjphoH8Ls+qF5jeE/ObBZnOz7hGyr9rBq8qYcaP70dMFsmuIaAFfl
oKVndakby3sqDf10Tzmosja5iVl3h5nW/4IczP+JpsWsdm641dJFDs7U1Ud/
RMZ3FEWpnJKDvZJveTELqd88xmwtB2PTOeldWP9Tj3D/OCYHdqyuUphpqQUH
Go/IQRP/bEEn8obbTGrmQTmgDjFTwLzUVel0c78cZMWGPOtAntgTLmW9F1k/
SgnzYLr1tKqqHMT3WT//gNyxC1/ESpCDKaY1AmZw/3V5VkYOas8bP23H8uVC
p2qzmBysuF7CYX75Mf1XlgCah3vGWe+x/mteqg7gQtd/GhTEnJqhc9uWRQ64
/inFtyHH0DIbaNDJAZzYx4g51GOIloNKDu4wLwa2Ivv3PG2b/yMLjXPWqy3Y
PO+7cb91VRZ4VS+ex+ySdfh47qIszKerDjYjW9ML8AT9kAWX0sTDmE09fwzY
f5OFW57xlU3I+p9fp2kOywLfiUM4zBq6d09zfZaF76Lhce+QidpO0ktdsmCR
4PK3EVkmW+nH+zZZWF1pP4dZgGG7KL9RFjS3OjvfIrN5dXj+VycLxYuOGphp
+tPUHF+j69tvpgDWf12Pda2XskCIk9luQF7I1a7hKZKF1hCz05jHmZgCybmy
IJPzq6Eeud/ni0FHhiz0KrGLY24fLNxdmCQLFbmvAt5g/Sf5vw+JkwX/tobB
OuSKAuPo01GysCNwRB1zSZ74CZ0wWTgvoHm/FssT5mUe/iBZkAhL/F6DPZ99
6wdX/GWhLst6H+b7X6LTu3xlQccjILoay3t9xzNFl2RBEb8xVoXs90RR5u55
Wfj3YICI+RLb3x/OZ2TBcI7lTiXymWsfivfby8J9v8jO18hWX1O9BK1k4dCq
oyBmk4Pu6r/MZIEm58bZV8h6Rft+dxvLwtvgkeIKrP+cjLXPDGQh5GHESjmW
N/6Dgfd00PodXfZilvJ7ecB1jyyY2YTcLMP6PxJEp68ii/LiU20pMovhsXZh
eVkgy9ltvUSmKhaL+S0lCyVUbPswr3MunegVkQWxj9+uvkCe83/D+4JPFgwS
+0pKsP6P3f8SySEL4Wxr08+R+w6dyjjPJAvsb2VEMbc9JzgfoJUFE/erJ55h
ecOzJSO2gweb6NaQYixvbrXP/PmNB/4n+yqKkAsnUp59/okH7YDsiadY3o/7
eJfO4yErQogd8yNjA43oKTxcsIjYV4j1v4Rj48IYHhL7F52fYM9n3vFawy94
9Pt38l4B8tWAF0ESvXgI+Zj/LB/L+++BB/924MGtdaQrD9nJxJx+sAUP++u2
l3Kx/peKfigHPNCX7GbFfFhgMeZBDR4mxYfkcrC8Caqz8KjAQ3nMowPZWN5M
R/EZl+AB38Bpn4XljZnDkFQhHkSU3bweY/0/qp65k42HV063gjOR+cpoXIbS
8ODMfiohA5lJsAf3+iEe9N8tZqdj/b+TPRv3AA+NWnolachr097PL0fggWFV
tSoVecZM3+dICB7InpMNKcijFex7cLfxoOij2JyM3CM8tkF1HbmKvy0J639w
Sd1XbzwsHSxoe4TlzeztO1XueKC1bm95iOXNcTPDRFc87Kj4NSZieVMpwuDt
hIfhT09rE7C8EVv4cNQWD2k658risf6LND2QtcBDV0lqQRxyZEiC5S5TPNBd
1k2ORQ6cc+EfM8KD5Oq58AdY/0+oDdeQ8PBx99KVGOQLVdSPH+3DA2d+n2M0
8inxTy6+6mgeHsga3Ue2uJuFN1fCAxh/kI9CPrToNScviwezrgbmSKz/VqSS
3ZJ4iHH9PXcPy5taNt9vQnhYaQtqDcfyRmp0zxsePDDvP5p9F8v7iOd/ktnw
8Pugnn8YMk942JurDHhIsr9qGor1f8nqv+M0eEg3ahINQd6xkjFS/IuDq+90
Fv5DXqldZWBYx4FE31DlHaz/Uu86vi/jADbD7gQhf42Ij22YxYHV3v2HApG7
yc5Wad9xMBJBxXgbucVGVeD6CA5m1RvbbiHX1FN9tRjAwc09wWE3sf7juh8r
f8KBeLca6QaWN/cfn2X6gIMLRi2/rmN5s+opO92EgxZLk6d+yIk/D82/rceB
bWCu3TXke7Z8LzKqcCDW/InuKtb/hinfG2U4eHqx9aUvsi/+lebJZzjY8Ai1
8UE+Hx26SSzAAUsHw5YX1v81y3qWLBzQsu5L80Q+7iAdPJOCgxOLUlqXkQ0b
V4yaEnCQq5rxyQNZW76RMSsaB1+s37m5IyvHxnXeCsdBaGb45gWs/7/PxNn8
h4OmqK4INyxvnIgn1W/hIEUsmfc8ljfN/wTYr+GAxmYywxWZ4d3A1zlPHMT5
5UudRf4r/ySr5QIO+uo7c52x/sf6uea44EB3yV3yDPL0byO5wFOof+8t05yQ
h5x4F+yscRB9/B6nI9b/5skXe47jYNKAL9QBuUmx4gqnCQ6yJSZW7JCrEkL2
Lh7EgaXyqKMtlvebFltt+3HgIS/QbI3ljbNUQ95eHCT3n5c7ifW/7WfwHVUc
mKwNhFtieaPy9tApAg64mhy/n0C+q5TCpIXDwbLRhvZx5IDEC13c4jig3o6K
MUf23tobvyyAgyEF5lFTZFcXeusPXDiYiQ6RP4ps/75f8AkLDkyffvE+gmxO
LBgJpsPB7tusFcZY/5OuZTtR4YCHUXzVCFlrx/Cc9qYMyHNNKRkiK53jkedb
k4EK68uuB7C86fi+8HNRBowEih7pY3mjXv6y84cMXEqObtJDZk4Nvvr0mwzU
CDAt6WJ5Q22hFTYsA0op4tw6yJs78n/PfJYBawdQ34dMPvenQfcj8kT3sb3I
kx1tIQLvZYCl+JLbHuQv6snGa40yUFV76qY6cleqG3N3nQx86Cm5p4rcSL33
Y/FrtB6yS7wK1v8LdAnhL2Wgb/BYkhLys4+frc8WycC8SUgSATlbM1+IlCcD
he+/xctjeZNxdVQoUwbSHzlGyGJ5Q2uYs54kA3u9aW/hkIM8uM/3xMlA8pca
N2nkmxfn5UuiZODbyXPHJJE9u2sWI8Jk4E4up5o41v+9kaXngmSAnraMXRTZ
NtPumsENGUjcVJgRQjbbLb9P9IoMVLd51gogH7i08XfjkgxMKUZF8CFr9rZC
33kZaJu3tuBBVtROCn15RgbO7u7h5UKWyD5/+L49+r61S73syLwMmiwXrGTA
i/X5fVYsb7x2dx80lwGqoJ8kZixvPvcliB+WgYgTJYsMyH96n9lsGchAasvn
h3TIS9oBwgM6MqA26qZFizyRfXSsbI8MXBE+8pkaeZBBODdGRQYcAm9c+reD
zptec+fd5WWAOXJk+y/y2/5qhUPSMhCidy1iE/n1/oglSVEZmBTDsW8gF+XZ
lm3zof0nLMb8Qn7MLOf3hUMGAqdLGVaRE31/73vFJAMDx68EkJEjvrRsx9LK
gN0i79wicqD+o7eXdqRhV13KiXlk3yfnwg5vSMM66XvZDPLl/P1HZFakobFm
knUa2YWFlZVqQRrcFDNdviNbX/naPTwlDbQCay/HkU2HihMrx6RBoWFwYwRZ
3+CWbcIXaXA/q6c9jLyn0ETEq1caLA7xXxtEVmAXGjfpRNfPGz/9jCzmN5uL
b5WGZfbR/h5k7pEqN5q30vDuxsvtj8gMhvcIozXSwOleKtqJvF1ks1xdIQ2D
4+Oa7cgrnLLlD0ukQctZ+kgr8gL7Pz+fQmmw9HS0akL+5telbZYjDUkt6bZv
kftHMnbk0qXhlXLVyXrkdsPLjbSPpGH/TPbRWmQo1r07/kAaVFbttKuQK7hY
TOoipEGXp1LyFfLTG8OsySHS0MPYSl2GnDle9OnKbWlQH7IYKkGON7758Nh1
aeg6eKG4GDm85IgdwUcamt7PXy1EDuAVFKX3kIa85x8185F9AmbGJ1yl4YHv
Bjkb+fz3yrx6J2ngtbfNzUQ+8+3BhVRbaWjJ/2aWhnzy8GlFPwu0P4P+5CRk
kxfK5BOm0sC4KhqViKzHt1OudEgajlY/EY1D1rjdeZ1RXxruEfgKo5HlJtN1
pvZJw7cOM4VIZNGjl/6BujRMjern3UXmKtN5l66E+jPZyxuCTCfIHO4vKw3j
4n8Cg5C3goZMrCSl4fennLFbyOTpp2xEYWkQDny11x950uxGDzMv2v8nvOFX
kcePnnj0gw3d3+xdpzdyX5mE/TsGaXi+lsN8Gfm9IFn0MQ1aj1iK/kXk+jsN
327+lQJOtuRL55DLfsTkW69LgZNR6ANn5EJzp4tqZCmwpTv+1BE5/ZWSEtuc
FMTEL1bbIceJbJNnv0tBWYn625PId0M6KppHpKDRXqrhBPLNuTT/7AEp8HKI
LTdD9jrhoXv7kxTUvLydeQTZtUqbyu6DFFiIvw0yQnZ6zdWk0SwFWk/sbQyQ
rUQnwjkapKDYnBu3H/lwaOnRhSopEOnbmNFC3j9/h72tTAo+7O/L0UBWszje
m/tMCuRMyi2IyPhq8aSgAinw/ee0QUAWkVi2d8iSAt3H7xNkkTnC68X2pkoB
t8eUjDTy7qXoCa5EKRCcflQshrxp5ViwFC0FlxMaZYWQl2oV3dvDpYC4bprC
i/xd6q9SwX9SsHpMjooTeTDiw8//bknBwYlDp1iQe8JzXzlekwLXcp/n9Mht
S7439nlJgeW7wlUa5LqTB/bzXkT96m9U3tleJpXWcVL/dJGCl4sNTn+QC6S/
NXWcQvvBdjFkDTk18uW9Qmsp6NCqT19Gjv0ZZBp6XAqeqj4qmkMOtT3GccZE
CsK1vz+bQr7RINanYygFvAIBuePInvilJH49KfjObBkzjOwS/cZhda8U5Azp
Xe5Htlm7L/5RVQpOhJL0PyFbrLh+LyJIQXYngb4D+ZCdxpO7OCk4cGvobQuy
LuzycBGXAo3oo95vkYmyvcp6gqj/bSe56pBxMTkrgtyo3y9GnrxGFvrl8/oX
ixTQhH4mliKznTK4+YkOzYMp3fNiZNp3HHrPqaRgzcRFpAB5Q36cOmJTEkgw
HJiFvBj7otl1TRJGynT6UpEnfgdG6C9JQqdUsMhD5H4nczORGUk4xudv8wD5
0yk858Y3SVjrYg+LQG5596uvd1gSLnFK5Icg1yg0J7/4LAmHxNMqbyO/jEs8
FfVREjTe2NRdR87bOCvh9l4STnpql/sgp5xWnzzwThLev5JN90COaaEpFHsj
CaV8tNfPIQcr9XhsvpYERZ6Kg6eRrydmq/S/lISACioaO+RLW96rpUWS8Pj3
bKkFsrOLfmV0Hvr8nEOWpsjW79lvXcyUBKkbi1NGyCbEMT2jZEmw/Nd4kYRs
pFxJIxkvCRuVxaNayNoP77b8jZIENfx9QzVk5b8nIwfDJKGMTSeNgCxzFmde
ESQJj9bSJ2SQBdrXOGNvSEJs+j0hMWRW1abPHlckASImDvAj0yQnpBhflgQj
0gMHDuT1HRdHaTdJ0Ne/4sqIPH9OTfLfGUlYibdxpEEe76CeGrKXhFl/5UNb
f5dJn9U/Fb62koQLGyC2htyemnUp3lwSti2ofywgNyX7Ez0PS4KdWUvmFHL1
P+O1IwckgfBs2mgUueQ8fxVOVxLoSq2+9iPndE7fotaUhMrcD84fkZM1XpNG
VCThU/P+/lbk+2lhu6rlJcE39cE+QP6P5mRrorQkDMtGRlUh+12UifIWRfvx
k7PjJbJ796q5Kb8k8NVubxYin977jkuOUxKqGNQEspGtMuP7dzFLQlNmmHQK
8pHdLqljtJJgSzUiEoesd0nVqXZHAl6pU9NGIGu5M0olbUjA39r+wTvISp8G
p3xXJOCro0aaP7KUVuFT8wUJoB8lm3gj8z2+fllhWgLSGsg/3JBZ6IxV6cYl
wKSVyfc0MtVlvl/fvkjAu2reWWvkX71TVW96JUBWaN3UHHlO+1VASif6/KWr
GUbIo9mh+tdaJUD874UhXeReBivaE28lYC2kaZcGcpuXdJtirQTQdh0QJCDX
9a9EMbySgHHhfiEp5Kq+9mOTJRLQdsWYQRD5mU4qNxRKwOXUy9/YkbNzLg6k
5UjAbSvxAjrkR4z70q6nS4AQzsB6ewudN70ZTls+koBQrvSfq8h3BgakVGIl
YPgxj/8c8lW9J9NMkRJwpvfK7DjyxXy/oukQCVAlZhoNIDuxHPJsvC0BcXWn
7nciW1zhVcu8LgGZWwlv3iEbD03+uuEjAamrLF+qkXUNKqpPekhAnuyz0RfI
mqT7t1XPof5naHflIysWOBiwnpYAS+EHT9KQJVgJu2dtJcDe9Y57HDLv1c22
JgsJgP1TfOHITMPv72eZSsCeS4nPApB3DFKOBxySgM1f1gRf5LXCCzy2+hLw
WEQ8wQ15hl1rUF0b9Ve28Psp5BE/+nR2DQko+tomYoHcM9J/el5JAqgMTPSM
kVsMC6RbZSXg3iOxw7rItcXXfuRISsCd72zaqsgvuYyKA4UloNarnxuPXMQh
6mXPKwEtAW6fhZCzri+oabJLwCRHVCA7cuJo7TonowQ0kfnZaZEjjKJqFmkk
oEBq4O7GJjov2L76G/9HHHQ8Hk8tIE/hrUJNFsVB7YEx4Rvyx7UVZppv4rDf
ssDmM3JVY1xCdZ84EP75ub9HzoklCvu0iUN0X/HZN8hRTh9z5OrEIfcL68FS
5GuKngrjL9D11rYM+chOmyxlSbniMB91uzwZ2Wq9bt+xJHEIbNQyvI+8v8nh
LV2UOPDd9qwJQpaN3zxcHygOwbuGeK8gc5xJ6b7mKw5Tg6etzyNvKmnZKp0X
h4W3/bfskL9v9Y9N2omDO91mmCly5/trbulm6P7yJVdJyJVJPMuWBuJwQbXO
WA0561y5H/Mecbgos7gjgxypbrHTKCcO2WG4VH7kK9Q/w26KiMMxB2VBJmTH
jw9Y1TjE4XVx962/f9D8fSA9nN0lDqt/yG+XkHVTRkWyf4vBl2iT+XFknNvt
PNt5MQife/u7B5l9j4gix5gY7OeT+NGEvEFTW97aIwbPPutUv0ae6LbTCWoR
Ax6V0cuFyB8yNxo1a8TglVw3bSryq0tJJkvPxeCF0frtKORMbc2e/GwxOHhf
8EsA8j2Gz3aOD8VA8i0Hnyeyb/+VbzwRYhAxl6dxGtkhj+tiR4AYKHY+0ziO
bORbSg7xFoNqpX+8Bsjans7+Oq5iQG1lM6iKLKNLRbVqIwaJ/z25JYXMyvQ4
vOioGJTVVf3jQv49sJ/dhSQGGcxWrruQx/O/PhJUF4Nd6sefrm6gPL9yS+wT
Xgxw+/y6viOXGwgVoCcJyGQX9fYiZ7BXK+mziQHJ53XVO+S7IzavflOLgayn
9+1yZO/idd0Xv0Th/qkXkrnI9jceNp2fFYUXB3Tz45EPGmuYio0g527RByPv
OzjZ+7lbFBxbC4/4IEtxhjhEN4nCkeU97meQWcYkvxtWiYLhWaeLx5B/PQP3
v8WisP1j45Ae8tjN0yvlj0UhkWqORgm57fDODY8EUaj1YcgQRi7jy6CWDheF
UgNRXibktEmdiKGbovBolcVj4/cyKaxsiCPeUxSKo7Myp5E979xIPuIiChwJ
dS/6kG3NBSSorUXhWtvezEbkAyKVT6qOiIKQxvDFl8iEuZMq3vtFQcIuiisT
WXJ6d6Wsqig8qVFMjkJmqsjTG5MRhcCsm5v+yGv/HWx5JIDqTNf2nUceOTZh
Zs4iCv8Fv7eyRG4V/e/zbipRYGHwN9VHfjkv7vhmVQQ2T9tIKCGnVtdPXv0h
An/M9boFkUPCHS8pDouAgi3nKTrkyyf/rn7vEoGu/1Lerayj84Z02q20RhG4
yvqebgxZ/+e+XZavRaCjwQ/3AVm+YTCSqUgENoTDxSuRxWvvcTVmiAB//uha
DjJDhGzqjTgRGBS3yo9BXrFukVQNE4HOzi/Em8hfZc49nfEXAc1XWknnkJtX
dqlmXRIBrn7vwePILyCnyuaMCASXn1/TQU6OMdBnt0I/z/VzDo8cfGq8tcVY
BOrVaeo4kT0Ugo4F6oiAdlqg299f6P1sQ3RgjwpypO3iNLJeS53TopQIeDWf
N/uELJfoMJ3HJwIXYtLCa5FFY5k9TzGJAH5qPS0fmd6p6Bf3jjDYxhyLfIBM
Jhy5/eGnMFBF5lvcQB7684M2ZEoYdB1G1lyQm1rv3tf+IgysNL+9TZGfP8Tx
rHQIQyL1QMse5KSzTWlPQRhOp3mtiyHfUT0r7VwhDGPRXf/okd3/URcLFApD
c0b7BHltmWTZmaXWnSYMZOOgx1+Q96eRasIfCMMd9k97GpHxF0cNSCHCcG2t
Ib8ImWPv7ffrfsLQvX50OR55t7rSiRJ3tN7PwVy3kJepOgbPOQkDjusI+1nk
wS73M6IWwiBBqJkyQW5MZ5zpM0KfJ97/UA252L3Q6/4+YXhIThcXQn6oZfz7
oJIwBDmIhFAjB9FNB25JCIOYuAvMrC6TLvSF0pXzCMPEn1sDH5EtcqRj3BmE
4cP8xbbXyDrejbxSf4VAnngyIQMZp+ec8WVZCDzCjmqFIrOxUOHivgtBwrxp
pTsyLcPLZ4cHhMDpVCzHCeTFz+YaVB+EQO+RtOFe5IHcxdrKeiHg4pOyEEUG
n/sHvcqEQIH/lfYu5CIS4QO+QAjWbea2Z1aWSQms7RajKUJQEEuX3oV8e/jC
0MNoIXgaxM9bgez2lN7F7D8hUBlxvpiCfPx6wSztNSF44raaHIisbWTkU3dB
CMofiuWdRZbmnty4ckoIsnNYog4js34LvkM4LgTwftpMCXm9RJLh+0EhOPDu
5wIn8kLRpwepe4WgefedC+s/0XnY35vfgiAEcmzPYQi54RD7Y0ZxIbjN+eVX
PXIhTwn+LZcQrLQeZshFjp8wLfGnE4LXs/obd5FvvZzfQ9wUhE1luhZ35HOB
kW9+LArC/ig6X3Nkc1N5o8ffBKHk9d2/qshaQm0d1p8FwWl6+hwvstTMeSu2
94LgcCy8ZIO8TGJ+vftrc50gVODb+oeR10Lyzt5+KQjzp/nH6pHngqzmNfIE
IWBpojUbuc9s1XchSRBmm5PjQpHfCMdv5kYJgmRyha4bcsEsMdghSBBybPPe
H0GOrfzIyH0FrU/zn5Yi8s0wz7j284LgLaMexYbsaskqGGwvCEwWA0BeXiaZ
ST7L2mcuCJdUrg31IGsum8j9NBCEs/O5gxXIEm9mXxTuEQSo2Kx9hMwUdW/v
GXlBOFHDEeaPvGor28AvKggtT5I17JFnrAYOfeQQBEf3vR90kHuk/Lru0gqC
9XLcEVHkOjKPtd6GALwUDX25s7RMyq8vH/k1LwD7ZPKpxpFj7lucez4mAP8R
3mm/Rfa3/7ng2isAd4VqTucgu8jFXhVpFQA3BxPvEGTTdeW/vTUCIPP52GVX
5D1NnSFRJQKgoFRhY4QsFn+J+WCOAKR07iXikRnOMCdsPhSArJNbv+mQV5SK
hMoiBKBjsePFj8Vl0vDW4ZyLtwXAbE+nbRty9+8NeUkfAYj/NLVaiFzTnFQ6
6CoAM5PCwRHIeQma+2JtBWC5I4PWHTna+TMYmwqAq3tggAmyn8rVw/9IAkCf
2T2ngHxmm6v7tboATIV0H2dGNvlQauMpKwCsWjUv5heWSRopx8dwwgIQ3f+e
oQNZ1G35/AibAFhuWDs+Q6bbE7OUSCMAntUZJfeRyTRKfqbr/KDrs2vnEvJQ
94ftXXP8UFQ1ZmqG/LHjVljtCD8MjHelKyFXpQqxXvnED927WZdZkXMuVCcq
NPND4q8TRkvz6H1O01ZkooofnEPFsruQr9H+zk15xg/fDalpXyA79TwknMji
hz//dXo9QD6cpVHOkMgPPifWp7yQ1Tx7tSGcHxhuuV84jiyi69t4/RY/HGXr
2yAi72biNFHx4oeNHskUTuSlgRefpl34wbFH4+jKHMrLfHO7TGt+aOFd4uhF
7sreGT9pwg8/XXUXypErvTIusOrxQwfJciwROWu/LrlJlR9yXnAvXEOOZB6+
HoDjhwOlHTw2yFe/3PinLsgPyU2lDlrIjk8EwudZ+CHu4nqjIPKha5VsuVT8
ICTRZbo1u0wiHrR+ZL/GB8SMjq2vyEKcv0S5ZviALd28px5511hC/vthPjj7
qL4nC3nxmZrSfx/5IOXfm3/ByP03P1VoveMDva4eh3PIcNhbl/waXV/aOmuM
/NpQoulJER+cTLZ7poD8mKvh6OlMPjh91aiAFfneuGMvXzwfvPf2GSLPoPNm
yV/7rjA+YNUcO9qHfCogbSLsBh8IEDK3K5GNTLTd91/mg3MbL1bSkJUFvvxc
O8MH2Tv2yneQBaav33hmxQePJNvLXZFpKvioXQ/zgf72pbtHkOf/e3VPWJcP
TFYinioj9x2z4uhV4QNxh0wJHuR60dWkSGk+uNV5fPnPj2VShWCu+AF+PhAc
MxYcR878YfDkDxMfxOcY5bQgh78aVy7d4YWc5+To58jeIUGvL6zwQmiE43gi
sv0JMT2JaV6IPxCWEYBsKP6meeALLzzK9Xzviqy06GD2oJMXhHxsLpgh89Vu
9h16ywv3FpIDNZGpIlJO7VTwwnByIIcE8py11uSrQl7oWImUYkLulRnwuJzO
C79WHarXplHerFxblYnlBdKnqi9jyAXAc+trCC+UHzC79wE5va6JJvE6L0RV
MbZXIodFno086sEL4+KbuXnIXrY0XLtO88L8DJtwPLItPjulxoIXZHxGNO4g
H1gjSfoe4oW8fJ91T2TFxtFCeW1euIKzPOeEzBt7m/hNiRdSHzCGmyPvOIpU
JUvygmpVgDMJeYZQSzrOywsPbjhuEpF7/ti10jPygsj3Ohtp5NrWDfOGvzzw
ySgziA8572FSvx+ZB3qLjvgzIafGGTspT/LA8Kk/xv+mlkmhp6enpgZ4INb2
7K815MtKYZczPvCA28TG3Xlkmy3pX1YNPGCnlrLrO7L++8YAlnIesL8j7TuM
rJDkTNtUwAPxdbVf+pB5zlHdv5XKA68F/A0+Im+rPeZWj+GBv9VfX7YjT1Pp
pc39xwMK9GdUWpG7u75K5VzjgeYzL5qakGvSbxXZXeQBLskX/u+Qc92F1Dgd
ecA656Al5uTz7dVtx3lg6krpKezngzUuGtwx5IGw7yYZLciXaBje79XigS+1
t0WxzzvZXXB8mcADD//yT3ch62UaDRaI88Dl/B//sPXKXZo87cTNAzLzQle/
InNph/zgpecB5dbXR6eQ/9JLeXVucoNj7pHYZeSpz7AeusQNfTJRR7eQu3JP
B+pOcEP/Ff5wBtTfKp+d3WufuUHm2YYpP3IOKSO6+D036H/3eiKLHMWqy3v2
DTdEF3/J2od8h3EhXaiUGwhx7w+aIbsPRMr05HFDDbdBmguyVb78s4hkbhgp
Myi7gbz/Spu6wX1uCJFfT8DmC2/gVrsRxA26T4ePPkfmYKc7+PIKN7QJV0y9
R978mtfu5sYN/NJ3L88gTxYdtBB3QHa2XWZA89/pP/Gl35wbwgvarhOQXx/6
zznmADccMrbjPo6cxSMxa6TJDT2sY11+yJET9d7b8tyQ7FdU+Rg5aNRzo0KU
G/zqBIfbkS88Y71ziZMbbI/NH9pAtrj5jF5mNzewivxhkEP5oHv46IPhDS7w
MrytYo+M45vjS1jggmLccFsMMtvkvUyTcS64n9D2vRl5o1QWT9PHBU4nLz74
hzwR1PK8upUL0uZwwzoo/zrMzu3xqeUCcx67/pvIr4Rp38i94IKsbdG4OuTM
2RzD8RwuMOEOFqZG+X2v0qAj6REXuKmJ3D2MHFj+0/JYJBd8VK35Fo/s9l/s
MF0gFxRJW5LGkY8fUzlb74PqzbEvseeRtmjX3LVzXPCEn904FFlm/pKvkh0X
3Guf4hlGZq1m3pw05YLDIamKe9Dzcv1u0X/p+lzwZrosKx553OoIo5UGWm9j
cOgqcrvUTCyzHBcsyRyft0HP93LyXYF3wlxw1nRjpgE5ox6XdZOdCzgXi+II
6Pxx936TrNouLthSnfuTiuxtf/bF7DonqN9K1mRD56Vz1tx7s+c44fLjuVNh
yMdkyuptRzmhdiozmAqd57RWjh/i6OEEVq4Hb4KQpWC5s7WZE/D8ijK70PmT
JSbmZFA1JxgOW3VGIv9yUBrRfM4JF/XEu/nQeXlUvsN1KYsTpI94GT5Bbvvt
vpCfyAmxRsIHdNH5vqyZ8arjPU4gLgV/+4ycllC4xRPACZluLTpX0ftJmLNx
SIcXJzAKbFzkR+9XnirTTKFnOcGMcySsAdmV8Chex4YTwizGnl5C749mfzSE
Vk04QZgvniyG3of3tvZmF+lxgk5sw9V+ZImHvvIuapxASrSwSNhA582znKWC
eE5g3yuXf/IPOi8TX2p9EuSEhKt/IkQ30fv5jjncY+UE2tBC0Xnklo5FY31q
Tjh8uP12Pfb/e6n3P/5e44DXLtRtSX9RXl4g2LyY4YA+bk5h7O8LIZrto+e/
cgCd4ODDU9jfg2kvnhfr5oAVkSGbw//Q+3kP/dLndxzAqxelL0pFJpl2VV6L
ruQAOdf15BTkPenW24bFHCCasmQkSE0mibv/Cv2byQE3/QVs05EZtBJZKuI5
QIEtZ1yKhkxa2a2e6HGXAw6I7ZCfIX/t/SQsfZMDvl56nKq9i0xqzvbOHbrM
AXp++5c/IJd4sRPinTnAKymH2pmWTEreX1J25CRazxv2yT/Iwcxm2tRH0Prv
Mz19tJtM8vgy/7ZKlwMGIwiue+nIpJNPIo94EzlgOaRF7iuySa72J1kZDnhp
rMIURk8mafh8sR3j5wD9kA4RNQYySZTkP/6ImQPiFeHqd2Q2IeXu9B12+PP0
FT6FkUwaf+UxxjyNLJhhbMlEJlWceLp0s5MdDC2LFziZyaTwxent2Qp2EDn5
nfAZ2T5ChtUunR1cSuqFMljIJCWci0hbCDtUdb3/eJGVTKJ6+5iw14MdYi6b
OuuwkUm9p0a0CyzQ/YanpjnZyaSCDSETXm12uBUudX0ROY580y5Ukh3IagSF
Lg4yyfV+1YVVBnbYpfyYv4KTTNKSW7/uQmaDnqdE28dcZBJTk3r4pwE2EHFj
oI3lJpNGT/s80m9gg/sNBRp3ecikl1sl+S8K2CDLynhXMC+ZFJq0UCEWwwYa
Wi8iQvjIJGt1haboa2xgpTHzLZKfTFL46Nb79xQb6HzQxycLkEnb7vkTHoZs
MHlayLdYkEzqpvv+c4jABrOTpuNNQmRSbo4EtQk3G1y5Fnh/UphM8tNz4qje
ZIWRyZR4JlEyyVmzXlxughXYVGzZ94qh/ejZUk56zwoxYzNi7uJkEr3nPj26
UlYocIkZzZUgk4YYr5tdS2aFzq8fPSYl0XzkV5yaDGKFQoUbkwRpMumOwYqH
pRsr6KWMnb8pQyZZjajcajRnhfNvuDm7cWQS/sblSFVNVuC+3UijJEsmbfIU
p2SJssLNkTD7ODkyqfPlTCH7blaAgGNa2/JkUpYpvipwgQX2lp6s8yaQSVdm
zrYu9rKAawQ3/YIimeQ0/q7/VC0LJDk0aHkpk0mqAdTTH3JYgJf/h++mCplE
K0D6pR3JAosrvf3RqmTSQHkAbZEPC7w1z7grr04mFR2r4Ra0YwG1SPu8Tg0y
KXD+t9Q9fRZgf+NmcVOTTDoevkfttywL3PMqKlfRIpNkpK8YnGdnge1vpvOL
+8ik9fqXxz+vM8M2S73IKx0yqd1+6bThKDNctVv3CNtPJvkYaXqVNzPDaoPr
XycSmt/j1wOlnjMDPpJn1cCATDp2qio6LpEZ7OLCryofJJPq3f6kUwUwA7Nb
aL6MEZrXK9rPvM4yQ1X6pyIZYzSv7P61oybMkJZ3uEj5CJnkJVTdbqbGDM5t
a20HjqL5wm1+qRNkhvw5LSVnMzLJTFVnlkDNDDm3l/5GHCOT6nQDNlJnmCBh
dcnxzQkyKXawmp6pmwkMf3zz27Ikk3a+b/LdqGQCcx0FT0NrMslzWQc/k8kE
AZFe7sm2KC82A/bY3GUC90qe+N/2KI/o6g1bLjOBV9gDFhdHlD85W5Z7TjLB
b7GdfwOnyaSY57pn83SZwMG4P8HOBc1r1W1fbhkmeHSCdnnalUy61FT/XzAz
E/gMqmjdcSOThj/+i/25wgh8PyIe4dxRXgzrZ50ZYoQ73TvEgUsoH64Hvvj4
lhH8VTSVH3qRSfeDG+r1njLCH2uRV6d9yaStaKqu57GMkC7Ps6B5jUxyTzEY
EfFnBOUDzX+E/NH85gUvRJ1mBOOQeFqWW2TSM33Y2jzECKEfR9WYAskkEVNq
ZndlRlge1yvi/Y9MirI5IPSFlxHWvnXHKoeieXUJkT+8zQD6IlnMJ8PJpIue
TVqVkwywv6ZdPyKSTNJlojmM72CAoku0Vh+iyaRi3oM2D8sZoDEf7yEcRyYJ
SYaep01jAF6nrKc3EsmkCMXma1eCGUBcVktjOolM2thLFzZxkQE4InqVnNPI
pA+9BxNPnGAAfhbb6rlMMkl7LDQXtBjA4hPNVnAOmfR0rrlMRYIBrjxO4FYo
IJME1ukaM+kZoHhnGTf+lEy6R334E+syPTDjnS3zn5NJDhlh4wH99DDlIVp3
oxTNa2HL8vwbehA7Jv+f4ysyaV8F/T/7fHq4vr3w9ng1mVTYcJit/T49HOrM
zLR8Qybxf4gQ3XeVHpwtj+05/5ZMutvfrljoQA8dXy3z7jWTSXa+DLr8B+nh
9E4dY+17Mqnt9pGjdxXooWdr57/tTjLpfw7uO57KNwoA+L3X3nvvUYRKsiI9
JyWEJIoGqSRCKSMiNIhKZYUmGZUSqQjx3iTJiuydLWVce/s99/eXz/fz3ve8
5znvcZ7n/nN1Im4dmeFjoW6PEFHZ/wvP19hKV6cFZqqrlYLU+6YJJJTE6V//
m5l6IO+67/r2CTSsvzfcsJyZ6nXM2zKjewLZGt+Of5fFTLWtUizd0T+Byg5U
pcvGM1OrNzn/7RueQNoOXLn3gpipTJIxHYmjEyjNdd+31dPMVHaHj+8cJyeQ
H9OdBg8LZqqjQFGw7twEGuKt7uvQZKaqjPAelVvG81aSe8pMkpk6PxJ7VIJM
Q9+ULCmFDMzUSXCKWs9MQ5pb7/Op/GWiHv17lX8XBw2x/KyWTfzFRFW1Lx3z
5KUh3zZuddYCJqrF88M62UI0NDBgiS4lM1E/bRRdJknQkA3t/r7BcCbq3+zs
vadkaejrcp39QU8manSc6JbmdTT0IIHHo9SWiZpZ2VZwTJWGmFP3B25FTFS3
pbKpKXUa8smKuv18PRO1Pkqy77E2DfUX/HrIx81EZbPIi7LdTkPWZQIZITOM
1NiWbEZFQxoqqbPJH+9gpDrsf7OTYkJDcR7R5Q6ljNQ+n597Jy1oiNG/vrn6
NSPV8GGu3LQ1DV1RExzaHsNIfeWTXsZyhIZmu21mX19mpEqHWmttdKQhf/04
JomTjNT+oQx3J2caWn7QKHjLlJHKkiDklOlOQ8GTQooL6oxU2U8VAqxeNETZ
d2iriygj1W3xkpe3Pw2Fvnpg2LzGQCW2Urwmg2mIlanZas8QA/XsFYL1WhgN
3XEUOfGxhoE6/ImQUYikIZ7Ptp6KuQxU3sKhF40xNBQtkhAc84SBCoKvbyU+
pCEhr5a7lFAG6vfRhpxzyTSUUCP69II7A1WP6xfTwZc0JKFyOPO3NQNVTZfH
1TyLhp6GJn621Geg/mgNKLbJpSGRbW2VxfIM1MuB04MeRTR0/594+0Z2Burx
ZO8v8aU0tDZ3dOQxjULtOJ2o9KuShn7FJC5wtFKo0RG6s5L1NLTzWRtrAJVC
Dfh5gcGvjYayMyRER15QqOfUBJX7emhIJveY0uF7FOoCa4m2wx8auvvliXa5
L4X6yNmH4c8EDa1WdRnpOFCop/5lOFyfp6E6F8mD6UYUqnbEQ9GNpEkE3vZO
Qhsp1HX9VPIgyyTKCn7qdUOQQnUbf9aXyTOJpG93X5taIlMDSgzu3RCZRJEP
ZKNP9pGpSbmlVa4yk8hRwyG5roJMtXYcd7FXmkQ/DZ5lQw6+vrCodnzzJNph
+pvISiRTNcwf9ZzTmUSZNnI/pa+SqekF7fvvoEkk6XiyK9KFTBUbTDbMM55E
40vPRpctydTv1PMh45aTyIGlZ9lNh0xdSTn/S9NuEtXwy3O2S5Opusm85JuO
k8hA+pTEXmYy9UNGQ+OAyyR6syFVJX+URO04e03c6sIkCv7Ws025kUQtkrBN
KPefRGO18qbxn0nULNIFcfNrk8i+45QdcyqJWmlA9mi/NYmqhlLP+NwmUe2y
rhzzjZlE+lMDvv0XSdSNR1RyJR9PIu57CmHWR0jULgUHk5rUSXTloVNcyU4S
tVNBpv9W5iT6l5aWumUDiapPHjl8IHcSHX03+D6Jl0T91JEWqEhMojh/yzCZ
iTXigvFXGXL5JPK6X5e6UrxGkGJbRIdrJ5FYufnX9sg1YiKzfkdr6ySa66rp
yT+2Rtw88dG1oXcSNc3sJyWorhEF08NerX8n0QfOemnfxVXi0arPtuHpSRSt
cNDA5scqsSGrMJ60Ool0j9Ye1UhYJRRF1DzkWaaQ8MUDl3nPrBJlrMcfWvBO
oenwhoQxrVUifF6R4ZrYFPr17FBeFeMqQfsyG0HIT6Hs3JbGjPoVgo3iJcCs
NoUOjVlPhz9fISR7nW4d1JpCmkxN/GcurBAk4/X1mTumEL+k3RYjWCGeue/u
4DaZQjSNNksFnhUikSJ7189qCv00PXaO3LVMNO7e0zxyZAr5XG2+0/1mmVi2
tH1x2mkK2SQcfl0UsEwoiq4bHfaYQhpZ7T8e7V0m7lXxPfa+NIV4y+yH/cWW
iQchHcmsV6fQWEc3s93wEjH1wm4+9dYUihU8uk47b4nIy0+JNo2dQhdVO3cJ
hi0Rm38KnJl9MoX2Gx4/OWmzROioVLu/fjGFNh3uCalVWCIWhRofu7ybQpye
p569nVwkkjvVJzYWTqGRsIGiO18WCcqe/SeXSqfQ/WLHjrP3FwntrfdHa2um
0PnG3kWT44sEieHT3bctU8jin5OY0qZFouw5k2Fs7xRSZRjSYVpZIAKVQxmv
/ZtCbOKuh/oqFwjejXebL83i+lr1e395uECIHErJ8yFNo7suzjHPXBeI+pJ3
KQHs08g9ePjdFd0FYgsn35MIwWm098HZ2qMsC4RMpWjaM+lppJz5b2xb0zzx
bK28sEh5GtX0n+ESTZsnzt3S7O3TmEZvlv6oznrNE9+5YiX4DabRLX73vQ2G
8wTHoqeLifE0ctkw5pLDN0/Un4isCrOaRnvA8+b933OEx74K0+qj0yhOiJR+
LmuOYFzK65dwnkb6FgGl5kFzxExz95OLntOo58Zsr4rFHJG/4X1A3eVpdPPz
BTKb5BwR9NI3SDd0Gm2c/iczNDJLPDVey3hxbxo1qLrs+JY/S3gtyjHLPJxG
l0/1HUsJnyVe6ZlGP02dRrKPHAKu2s4SknqKB9ZnTaOyX62Jx9fPErsMFM1z
83E92A9+MpiZIboUj13dVzqNDBcFmyVKZwierBeLYzXTaHjL/ZmF6Bli8ZXt
x/hWXE9XDsGWEzOEb4XzJ5P+aaSVHKaRqz5DmLe3s1DGp1F7C9kqdm2aWHrS
kfZ1YRpd5b1y/mLNNGHeef5BJOMMUjKZj9z/ZJpgd3rceZxnBlUHe73Z5D5N
8DvxBemJzyCvvLEKTv1polrHPEBq3QwSH3f9M8I2TRQkXWxmVZ9B1PUDLD9a
pgivd3seLOvNIGcHx/UvXkwRqX0aBfNGM2j7PlmjUN8pomr+mNHK/hnUG/ro
1CmjKeLB2c167MdmUHiR8LWdglMEVawoUebMDNo0E5Uk0zdJ7ImwcjG4OIMa
1LiIlXeTxBzpZdqpKzMowCm8sz1kkghZVLGJDp9Bco8ZlvMtJ4mf3Bo+P2Jm
0Pf6IPEE6Umi36CIle3ZDPLgWNT1HaURnFGZvFYZM0hgl4+tzWcakd+teSf5
4wzKvzzho3GbRrAFjAcuUmeQY45bLO8RGhGUnPf7aNUMYh4ZzBlTphHaqRvy
vzXPoI7W9LqquQmiz9+JUbdvBl3jk5/IKJsgbsq7lOSMzSBl0yfcEXEThAZT
J01rcQbVhIhuPOM0QazfmR31hWkWeX+KMTPaij+fqvHsIN8sEp/gPqtAmSAe
7LMSm5ScRdcsBfkYno8Tok/qlx8oz6KaYvZ9BBonHIUtjXdr4s9vIt8O6Bwj
vHX8phfQLHJ+MvddJ2CMaN6xgfLJbBblcI4xTouOEZ05cx5BtrOIFNi/Mzt3
lMjqGla3ODWLMo46BbvbjBJrnyRMFc/PotmKI5+VJ/8ReR4vsxkCZtFuPauF
/nv/CL2RqlN/w2bR/VfG2skb/xE2bExH26NnUYfoDi/7yr/E2U93o+ufziLl
cM1sMde/hIh4MqUhA69vTmW0kfkvYXjEJq0jdxaVOMupRKeOEEaBk16jJbOI
u0nkzD7DEaLweY4z889ZdMSIO5X99x+CV/emj1L7LEr/wNhTduUPsU+7NX7/
0CyaVFiSui7xh/BUdy27OjWLnjIEHEX5w4SWCDFbsDaLRi5eSFg6NEyYehfI
LHPMIe3eM41500PEkTo9XSPROXTDyoHfO3qI+PZ2h9YDxTlUS7WxVFcfIvau
WHCOq88hSXWzO/+qB4mXmRM5lgZzyOXZzh8v3QaJzp+PpD6ZzqEP3LrMp9kG
iY0x75DyoTlECtq0S+7FAPGA5QVX0sk5tG9UMaRz9wBRUHUmQOb8HHp4TKIo
sbef2JTw1z89YA4NVvItHgzpJ+qVOZY1w+eQhj6rDr90P7EiWDdVETuHusTD
vWsK+wgb/879LslzSOVW0Ltbh/uI8GOlTFxv55DvgvfYnrleItksi5JfMIdK
XNxUGeJ6ibT67zru3+cQb8sJF0Kjl2A/7Bq7vmEOHTO2Swuo7SEijncwD/+e
Qy9z9/XqnOshHpoFBmWPzqHpdUYy0xw9hDY1aDh4cQ5BnP6x7Fe/icHwIY1D
LPPoDqNGorvxb2LrhQKzrYLz6MPQ/jdWFd1EBb+5tIjcPDIvM1hfwdRNiAwz
xJM3zaOkUINkw51dhECsSMqk3jzSdVKRKAzsJI6XDamMGM+jWkORuK2fOohv
rqclhm3mkaccI8+bqXbC5xBh/+/EPGIl0cIVN7cTRR+pHbPncLyuTsqTs23E
Dp2KEJZAHK+oIlAovZWYW/ymIR2B4z3Km43saSEisgXb9R7MI5fLqZ7MUi1E
03rGE/Yp84h0OGokyK6Z2H8w+01o9jxK0AlymotpIi4/7Ex9XzSP1IXdus7/
bCRM1K5tHqqYR+XTtnbD7I1EULilhmzLPJL9YFvvuKeB4BvQj3EYmEefondb
tF6tJ0T33NV6PjmP9l/Y8t2q6Bdht2F+dWRtHg1bSu+smK8j8tsCfulyLaDw
TRyFhpp1hGK6RMxt8QUkyzWvWXi+ltjx6Z9in9IC8mz+YX/m0E+igeOgK9Ja
QEmxKVZ21dWER2C1YZLhAqq1umJkuruKSDW/FM20fwGReGy36RVWEIKE17bz
9gtIvUp9o6rGD6JiVEi08+wCcoxgl5N89Z14rufObem3gHhZ2UW4ZMsIE0tY
Lg1dQPCtj331QSmxTUrky44Y/PxrRatjXF8JJ48X+p+T8PNR/GT3jS/EEPXf
XoO32As9VclzBKEh41f5pRA/3zvuw/WBz4SP5+hD0x8LKGTM5PHp+nxC/nNn
XEPTAvrtsnzd+Esu0fpFOvFkP35eX5bbhqz3xBVHr5ApGo5nf8qa40k2EfzM
XfnmGo6XvdG3Teg1oaG15ibFtYioqbFGT2mpxNEsq3W54ouIhNbplz58Qtzr
M9pkpbyIQpSnWs0ORBHZ2U9Pjmnh6yaMfRZK3oST9eDDyF3Y/KXJMYuBiP9P
fvYmK2yJFFOpmzHo+NuUwDoHfP+Wxoy4n8/QNdblZh93fD2VgZmFMx2lXlRK
lLi8iCDrsfYu9TdIlf1rYsnNRSTb+fA9UnmHYO/W7LNxOL+TQ5X22z+gqrvj
7wVSFpHj8Nb+gH15KG/r+cCibBzvXMhyomMBWlyq6z5TvIiSpqoEP10sQicn
J9/zV+F4S86CboZUlCeXWVPUuogmDCJlL1d+QaWx7UyuQzh+yHu1CJuvqGzj
7U2CM4vo/tdW3YTOUmSLDkgTlCXkyEwyeuFchhSun3/lyruE1E3XW+WOf0es
bs6pAtJLiHTH3P6b3w/U41LQ91l1CdXWXHRtIFci1aDT+qe3LaEkvkSfvltV
6PSbE8GcxjieDXF1UqAGBVS1XcuxwfHiByLJT36iY3nLorYncbxRJgvWmFqk
tKojtHh+Cb3cyPzrnm0dYk9MM310ZQnxWorZiUj+Qjk7b9zSu72E/DzVup7+
/oX2T/x71ZywhH5HIaf1afXI8KDB5YvpS8jk/YGRTNcG9II8WMP+YQllN5z2
1NrUiKg2L/2Sviwh0Vm/2c+TjShAKXvv1p9LKETkTuDuvCbEclFY5GvHEhrW
fUapCmhGLIzrsyxHltD+Iznh1tCCXjXO9bfM4XgB37jbGVuRRfyfWw5My0j0
SUvsyR+tKEZ0z8Xf/MuovLNFbCSyDXGUZHk4yC4j5bW/zy4caEeHTl3Y17Jx
Gd2XXVu3INyBdt0QH7TQX0bzO/nfhLR3oAanYGbCZBk5nlqnwZrUiXRWPl1V
PYTj3dD9dM+pC3lEPtoQc2oZqaeb7RDZ0I0+eQ/XzHguo4TvDqVPR7uR8etP
u6yDllHItO46gcO/UYvV1JHXt5eRZqjh8KHC38hgQmlwJWEZDQuZv34o1YNS
g87n7U1fRo/TD57rCu5BPAZPk6LeLyNzneNb5Ht7EEfsIe9f1GWUats9dXp3
LzqcGszEVbOMbIaHc1+l96L1zhrrd7YvI1b/Sf9R1j4Ufbb71bnhZfSZbXn7
Frc+tHSi/2TczDLyfMhE8qnuQ1lxs4ofKStIUZXn66fN/chj/UpJNc8KaikU
DVuO6kexpQd5uiVX0B1zeVOY7kek3utdwxtWEHSqct44NIDWvm9n/Ku9gqY9
tH5+/zSADNQJm4FdK+jl6o5oDolBNLcskta8fwUdu2dy0PLKINK146n4Yr+C
srPKRWK6B1HHe+WElLMryAl+tTXtHELBJxf7Ay+tING69ifiqUPItHs4zOLG
Cio/MeDowDyM/DjJ1kJRKyhwckzhucsw+hrpI9vwZAWpX58fHKgYRt8+dpRG
ZKygfgFKxoaNf9D3/Tqi2nkrKCGVw8Pj3h8UTPlEa/m6gsy1hNTf0f6gl+ei
lC/WriBSmfTUtPUIsnsVHEvuXEEfDinn6uaOoO8i7dw3/6wgl6Et/oGif9HD
2Y2elNkVJOmnv516+S/SPiUU7UVZRZ4JhasMnX/R/ZTlfW3cq0hxw7cvxugf
8jBiv6otsYpa8mtu3E7+h6h3X1HClVbRnb0txj8ZRlGX1s+3NVtX0fb2HnYB
51HEcuv7CXZYRRNuf6sPlY+i4oXKWT3zVZS6PH3/ocoYalye3etot4rsIlet
u+6MoTu9sXqXnVYRpzSriPz4GBKIMU0J91xF1Ld8baetxpGKzM1TtwNXkTeS
ePLq/Ti6G08cvha+igRd+LNn2SeQmfAeZ4/YVbTD70CU6PYJFHW92Nk8aRUl
QPNFPY8JdHuvqIHMm1U0yXrM5tjTCSRQfeLHQN4qMq/7rRX0cwLNMpFHn31d
RemJp0WSSDS0PH40wuLnKiKdHJn/soWGeJq9r4614XxVzrf1naShoX1sn64N
rqKcyalCplgaWqr8w8s+ifMv9Hui9I2GSkoGz99YWUXO11eCTGdp6DkoF9BY
1xDV7Jqjm9IkOv71eKOV4BoSF2QxjLSbRMXlO16kyqyh3YrGClkRk4hvbrfw
iMoaevqvkrGuYBJ1vtFmk9deQ/Mf9g9O/p1EUT2bXcx3rqEDVxq/C0pNoeQ7
5hKu5mvojdGRV9r7ppDrDhKnn+0aYubuvmUXPIXMbhYr+J9cQ45Np9wvZ08h
Rpcb5u4ea6jg6bDF454pxF9y4oKV3xriP+OxuZh/Gu0fGr+ifH0NuW+e5P29
axp5XLhuT4tcQ2VzvpNkn2l0v/DByuuENSRLXapXSJ9GA7KpZnYpa+hyeMhH
o+ZpFLu8Tms2cw2lJlAfnGGdQUZun1+FflpDq45GfhHbZhD3iW0JzF/XkN2G
isOvz86g8pyrE37VayiHtk+/+tEMujRa/LyjeQ1xFtRLjuPvLTCem7Sldw05
X7Nb5V2dQXkeJ9ov/cP13NvZrbF5FhUrxRtlzeJ6Cpz8YuM4i0Y/1g+7kUhw
sX3wuW/ULGJMYyjwYyJBVYrbjQR8bp9Rt+INYifBeveJ0wX4HP6lZ3YggIcE
IZo+xh34XD1zZkXroiAJMnZ/VF49OIfYRc2WHMVIwMilxy57cw4xnY/dYiJN
AofG4r87P82hjWwB9UoKJPj0ZFf1qT9z6NIye9eaEgn4ncvfhorPoz/f5s1r
1Ujgvsni/guzeSTC8V0ycQsJSmfrLvzA50KuHal7j2iTQJY4ZP03cx5Ffbat
F9Angd/Ndk2u7nnUkW3z4RsiQYOlo/Bm3gV0+2P83/O7SaAmOjC3f+cC0j0t
dYnflAThv11bL15cQJn8SgczLUiQPfGqIDZlAX3knb0OB0jAmb/pcW7DAmIz
U2CoOkQCp6vvr7QwLaKLghO1lkdJQDXVPb6ovYhaefVGK4+TQJS/CCRdFtF3
r4O24EQC77ad8jsSF5H7TBhPpguu5/MyBseKRdRNmxDi9yCBopvZwNWlRbRf
ruXs+Qu4nltry1LUlpAz60aebz4kaFmyefnNfgnFez1iELhMAs3S1oihu0to
xPaJ6eEgEty54+DGRl1CV5h/9sZfI8GwTZ+5Km0JHfTOqK0JIwHvaYVNFvLL
aPzkQaHVW7ieG1/ynLdeRu906nPW3cP1nFGj3b+xjI6XZ782isH1LH73K+fj
Mhp7TlAc4nE9w7Q/NAwuI92FtwXnHuF67iuMmxVZQQEeeU2XnuF6isAlUdMV
xLa69Yh/CgludJfa6V1eQc4nSk28XpDg9wtTvWOvV5Bqhkr66dck0PWskQjq
WEGcxma++7NIEKtrvfKMaxX9dbAs2vqeBP9ILV1fdqyittrUYJ48XE8+UWrf
+VUkrrn6pa+ABJ6tj5OZkldR49e/4dnFuJ7JcteVfq2iDjTW6lOC63k23cmU
YQ3Z9sXlby3D9dRQ3eOmuYY2V4RuHPmB67mYpRR5eg1J2UnqJ1bjen7VZMt6
sIZ0T+wchjpcz9v5I7Xf11BifodeTwOup/WOqsn5NXRIq0n3cguuz92eQ+xC
JKj9HDjM0UEC88kU40cbSbCvY9nyQTcJLh9y1lXbQ4J0EytfsT78t0B5Q5ED
CWTupp+IGyTB55JysX2XSECIbRdjH8Hx199m78bvYdPw95RLoyQQvm2xdP4l
CS44R7B2TZDAcJznH+kLCdLse/cZTOP1W//qiGolQX7X+JW4ORI8zoutlp8k
wdJZuyeDiySokLAtfs9OhiF9lo/qqySYDRbL2q1Ahspfz6u8yGRQ7G9/1qhP
hqnsur9ZjGTYb/L0vrMNGbjLv4oPsJAh8I3j1Tl3MmRlhp0Q4CBDBq/CxfBQ
MuRw3CvX4yZDsejXk2JPydC5ebPdUT4y/AsMtc7IJUMHR7yojyAZRHuMd+v/
JEMBOYQ/XIQMe4zYtaqGyHCw0GFfrDgZLr6qWmdPosDQgS2NiVJkSOK6Jzwm
SoFAlXdZCbJkqLpgxRK8hQJyqfGD93Hei40C8zx7KQDRStevrSfDer2m4aST
FBDiOX7XYwMZbJ4mtG4JoECH5na+A2pkCKEcrSiJoYCIhqKQ+mYyvHWWKrR+
QwHxKzopLBpkKDlX9Lq/lALBSSulLZpkmPgV/NinkwIVFe3XU3TIIKljGMk8
S4F9FyeHz+iRweQRY1A8NwOMaqmvrjMgg+9a2TllJQbgG26u6kRkeH4q4ng+
YoCblR8d7hmSofa72f69dgxA+u5VpGdEhmVV7p3tngyw6UvhZLcxGVTu125x
j2CAzuXDrMF7yXBoOlp+JZkBxkQNWEUtyHDD7qDA3QIGEFzmXs6wJEP2ZxFG
mXoG2GJUPKpzgAxdsm3TWX8ZQClm21Axfm+TypcHgJERWm+cn0S2ZJCN3N5U
J8kIG/L3iRUeJoM5bbXspBYj8KkOn1Y/Rga/g1/ypiwYwctfpfeZAxnS86+/
vOHMCFt2MSawnSDDL6k9iULBjOCjXxnlcYoMpGust9LjGYEtzay18jQZ1AYr
LutkM8Ja0yc/RRcyHNkb6VZezggHqhQuXzpLhrC3lscO9zBCn0LAUCnuow/8
/BYjC4ww/U+7kvM8GX77NhgE8DOB5VmFzZYXyDAb5L2JU5UJmKe8pO54kUG+
T1vmyS4mELi2LemrD+5P4wWeTceYwJM/9MvMJdyfrwtJhDcTqC9F3Ja/TIaX
PEE0y0gm2Nquzbo3kAxNXtD7O40JItmIne5BZKC0UOovFOPndR40jAghg/r2
b18pzUygapAmkHyNDMeSbn6IGWcCsw4K9f0NMtxi3JumyMoMUYftrb6EkSHX
hfPBR1lm4OUcrvsRTob+qpqwPdvwde3zZtW3yMC7JepSsxUz8DQwlFfewf25
bYuLy1lmuN6da/XtLhkOPJmyW7jGDPmPbCbz7+P+JOea3nqE739R+f5VNBne
nPbTk/jADCyrakmxsWRo+6Gn+qaKGapD5b9cfkAG5k0rEgYDzJB51U/2WAIZ
NKIJzpoVZsBHynLdh2RwnL264iDMAvaZ8iW8j8lw58jusfFNLOC/76VI/xP8
f1jM3B1izAKTFT2/cp6RYVD+x08+RxY4kXloJTCZDII3b1Of+2GH3E0yTCGD
8j3Vd1ujWKAo7GAZQxruz6nR5NJXLDA3xutHTSfDNdvs6IMlLFDy7Czh9xL3
Z+HF64NtLFCgMJKmloHngIyW96UpFnB8Na3Z8ZoM7DfmnFg5WUH3+LjPzUwy
aA/nH0xUZIVvXujipiwynDQP3KNiwAoRQnu31mWT4X72Dp3Cg6zA6uVdcj6H
DJ8Fycrm51ghKP2zMvsHMoz4fRXtDGMF966b55M+kkG4M5Tt3DNW4NVqeKaR
h/tzYN3iah4r/G1h/kr9RAY70+GRe7WsIBe+1LO3APdnZka77B9WGDuWzVRX
iOcan0fVOzIbpFcb6VgX4f702VxkKM4G16fzg+uKycDZRsus12CDy80pQ2ZU
Mujt+PDUyYwNyu6T/Uq+kMH5ue+9mVNscLvr7Tatr2SIZd4WEhbIBsVlhlqp
pWSgnl3yFIljg6ssiV48ZXhe1hSdeJnJBj/STVZ8v5NBfGvIgW1lbHBxX1lb
Wzmel/GGuyq62ODwyzBB/Qrcn896tx6dY4MI4V3v4yvJEM6QpviPhx3KBi2I
iSrcn2fOCF1RZocm5wXYU0OG3soNzNw72SEWCiABz2Fe9X+zTw+zw9vT1LLB
WjJsj307tPkiO/z8rt++5RcZzs57tlBvsUOq3bEw/3oyPDi29YdVCju0sR2o
LWogQyl1Jr+3kB3GBVm/rDbiean4KcOrgR3uur113N6M52XE5UeMo+zAdO9v
rm8LGfaObr8Tx8QBpAvjlZmtZHCY6QhcL80BNdGOL3racH8efuaRp80B9XUs
VvwdZPhUdMLBxJID7pyprUWduD/lFC1bz3DAZv8dm852kYE/bBCdDeEAmmqT
Z1Q3GWDkpfpSAgfo2jsmffxNBvd9bnJ33nGAXNOO0qYeMjzM2cgvVcEBFcfr
+6Z7yVAmPEF528sBrjLPmXn7yTB9OWdqxxIHSHRxaioP4HnZ7d3/U4ATfr5R
9zIYxPNyl06joxon3Jo3r7TE+9ZJs+ZvtN2ccPbW113Hh3F/ZiXmXrPnhE2F
7n1uf3B/Chx7IeDLCVPWGe98RsgwfEk6IfUuJ5yw0vgY+Bf3Z8fvcK0XnHBF
dvdMyD8yGEKKfxnBCY0nvPyujZLBM/X0WdsWTvC8tmZ0dYwMj1mVjw5PcMLb
szpOV8bJUOE+YubPxgWBqrptvhN4Xta+2c4uzwUhX/LeetDwfq51fuMjPS6Q
EGIaPjGJ52XiFmk1ay7gCJ6/Yz1FhqCVKe4iNy54O/Q7xXCaDNFMsWsWN7jg
jZn31s0zuD9dD010PeYCpxiyodgs7s9q0Z7zH7lA60VzI2kO7+ca7XWkGi4I
Om80M4C958GTkqhBLshT/5xePo/388Xj7+XXuGCuWGHi5QLezx3kU9+LcMMT
SmVz2CLez0v6Y3ercwPtZtepk0t4P1//IrTRhBs4FPY81F/G8/K2q6/zCW4Q
Z+S8yr+C9/Nx1TNz/tyw76ie9BB2iPWYbXg0N7xIenApfxX359G7JmKvucHg
JWtMxBrez4n92zK+coPSHj9fW3yumFAQUNHv4AYtPWclBTIFJMMbxaumucF1
Of71P2yTf/Ec9lw8UMJYz/qBQgHf/UeWR9fxAI9Awm5/Bgo8/yA5GrSDBxSG
zjhtZ6RArWh3J48tD1TBV48V7OXA5Jqk8zzQ3q3i/JmJAio9p4gt4TwwWdl2
wJ+ZAoeM1meXJPHAnKzvNk0WCtx4NZxknc8D9pumpUexs7leR/XX8cD0+0bW
VFYKlAmZXfMZ4YHd9prLdmwUWPgctu06mReaGjescrBTgHd86F0lFy9o/vgp
UIS9Xs5URVCcF1Z3nDR056CAgXXG82PreeGuSu5dMU4KWIdySKRp8IK7zsBK
KbZrnnvM6A5eaF1Ojj3HRYGQP9Uc2ma84Lie2U6YmwIPJDbfCLLlBbsXg+af
sTMt7i+XneIFRpHZS448FPgaTPPm8eSFNM6hTgovBdreHRi1DeSFKzLu11Ow
+z8+P50Uzgv9hkc8DPkosDTE0DUcywujB2WSurH5xE8f2pLMC19izGQD+Cmg
bF5W45/JC7d0zk8KClBgR5CScUk+L1wMFJfIxD6YHU6wl2EPJDzdJUgBt94/
Ota/eOGJld3VFuyrgmbZj7p4QXJ5+LubEAUS9rxR7h/hhefWm31XsN/6cSWr
zeH1xBTejxSmwLeMc2I+DHwg15srISlCgfaOn1FFPHzQ7bxX4hX24G8ZdmZJ
PvA2eRajic+hy/xXr+1T5oOSzK7wYmwBo97FB5p8EHuCZ22PGAU2XNrl1Q18
8OSX0GI1NrxK/atkwQdFShJB1uL4/bczOXke5oOMnwz3mrE9uM50fDrNBwLb
PqgfkaDAdVRuQ77IB29/8Z5px354YUO1aRC+ntWudVQS90fKLaPoW3wwu30h
qRW7rPFvUdsDPmD7a/HmkBQFOlkstBVS+CApT/PoL+ypbW/fumXxQajHh3fm
0hRYNVhd/6GQDzg5lN9/wxb0PP5s+TsfDK16nTKQoYDqc6qIUQMfuBhPfXuP
vbNB7n7kbz7YOHemS1mWAnbM11mb/vFBGOfG7MfY53T7Q6QX+OBH6JMdPHIU
CD1rtODMxA+XxA5HhmA/epx+IYuPH/q/FTybwM6pYRmZk+KHwAHkf1yeAuUk
15Ogwg8nilclq7G7NCrawrX54c++A3e3KVBgxknVus6QH5zi4mpTsddcAirF
LPmBV5M8xK1IAeFHHbtOHsW+8LrhErZatcHnjDP8kLd3/HE39q61p5pTXvzA
/5pquGcdBQ5vIWXqh/DDUU27H6+xPU+dWHfjDj/kqlVt5V1PgbC4kidVCfyg
HsQb6oX95LuCsFAaPzTwi1Ebsd8v3Lhr/44fuu5ID2sr4e8FqoPM6UX8oCJd
u/YA+7e9cfDYD35o59zNPos9e+/lnHYTPwwNmrHbKFOAHDt/PriXH+wetFPe
YYuWHR7+PsYPHBbPZzk3UGDTfIEj7xI/zCRcGD6DvVtFstWORQBYWSXav2Af
PXbFKllAAPSUPevEVShw4W7Xjz8yAuCsKltzETucigw11ATAaiiv/gf208mk
gsu6AjDxh3VARpUCHxUpW7/uFgBmtiRGH+zKQ6dec1gJgJ04u9YP7N7wUgUb
ewFoey3qL6lGgfmCdY8fuwoAWzDt1zlsntEwwQEfAaBdCTeiYovRmu5svCYA
SmXr6nk3UkBdQZfJ9y6OV7c1yBF7z8HEK8UPBcDYB5lmYR+7uTjD/EIAnqu+
117B9so/es7yvQAIn1sw2buJAhF/Pw/GEwKgfeTItQfYSVLSx39XCkC2Kwz0
YOdaBjcrtwiAWMGUl9pmClRf/W15oV8AmFw/q/ti973fWZ4/gfON7ZUisBcH
ngNlRQDqP9QasKjjeSnKmL+XTRDK1G9F78OWkLTZEiMkCH7rbKXjsLfs+/iq
XU4QnG3s+9qwTUKE5RU3CcK69v4+Gfy90yHn0kN3PUGgfK2Rc8L27m/h/7hH
EDJCQ5+9wL4trHd75YAgnFUbcRjBTjZ5xLDnuCBQ/eRPqmlQ4NPl5YC7boLA
U7vltQd2zRv76aZLgkDES2x/iz3QVewuc0MQtmr1CY9hL/HKDpy5Lwh1XHcM
Nm6lAP+uq/bZjwVhNUwsxw1b2ae3cf6lILBluPu+wt7qr7Fv50ecL/0H8LFN
X8eURXwRhNrcbzPymhRw7Jze8ataEOzcfn1wwPblOZQn3iYI7dHMlYnYkTvz
Np8aFITGsZt6DdgpXqIvX08Kgrl3LSO3FgXy0/xlp1cFobifSc0Yu7a5LWE7
hxCYRJW+C8YeZNvOFyoiBDJKlfF52Cv6TyKqFYTgsnVL9xi2wLlVsrC6EKTJ
VN9ep433x6Tjlx22C8GLEIUnR7E1U7Mm002EIFfhoVAUtlkTr9u4jRBI8/PP
fcM+wXqxT+eEEFT39xouYvvp1R8N8RAC/rTRxY06FLjrrtlQ7i8Ek8ZvZE9g
pz2NM+cLE4Lb0oUfY7ALa2dLD0cLwaJ/buE37DqKncHzp0Lg8FpPcw57WDP/
40iGEHx+8UVWWRfPS2fxTVvzhECDOnTNDlsoMSA94KsQlP1ZfywcW7WyQ7r0
pxAEiS1k5mFr/1SL5+wQAsfdLf6D2ObkuzwHh4Xg4vEdXwS3UeDU1vGbT6aF
oOB4Wqghtv/p/aRBkjDs0LtZfh77fvw7v01cwvD3pv7tx9gvfvDTfMWE4YfB
9p/l2EVLXq7EOmHITCiOm8au39jYw6IhDB/+OPyW0aPAn+PaR/bvEIaaH97Z
e7HXouJ/JewVhk9iAiw+2CKl83t7DglDlErTwFPsjbOHv244JQx74oT2lWPv
Ui7Uv3heGB7o9QMN20KN40NBgDB4vk8kxPQpcNrBXY0hXBhaprMqd2IH3K9O
NYsVhnvd25xdsaNKNknFJgmDa7b7/fvYL6bvxXW8EQaPYyVmedjEehrXunxh
2OmimtiJ3Wh3IMzjmzA0uq/5M2ynwN9b71c/1gnDSrrXuDI2uUjw0mqnMPjP
PVy0wBYb9xnfMyIM2nNVjy9ib5ZrPnNvVhimwySbH2AbWev+bqaIwIWbjzMK
sC1tw+1keUTgYVSqaBf26Yg/tS4SIrBWTZEnG1DgSuFe03dKInC3kbtcATtm
9PWXha0iMKaWz7EH+5UMl54hiMAMr87YGWzC6lzOLXMRcDz5yDMCu/n6T5V6
OxFoSWuKycAe/aieInFaBCQ+L9lVYjMMR0k4XRCB1R705S+2mPhUzJsrIsAP
F6o5duB5Y27DORMhAqoC34JUsY2DPt4weCACbdfZmvZi22cLr4Q+F4GOi1YN
rthnPjj71LwVgQlq1uVw7CuD30eFC0Ug7cHkj3TsONENzse/i0CduuXXUuzX
e291vagXgb9HL5zpxf4S+PfQRLcI3pdN89awm9+a/9T9JwK5m7k+SCIKjP/O
NL46LwLve844bMNmEuCh/mAUBasY97yD2BJGnrr8fKIg4/GHuIC95VJd9hEp
UXgT/8YvEtv0lcaGlA2ikDtV3vsS+3h7TPJfLVH4YDGy+hXbtbtPTNNQFJzC
FGq6sIP5jKID94kCOitrtYAdtyud/dsRURi5UhcuAPi86cNyneuMKMz8YfTd
iP31hcvSQS9RaLrsLGaM3dr6w+tpsCiY87F5O2KPc6j+G7wtCjX+CWH+2Cw7
7jhtThCFvx29VtHYUp6jHZdSRUHjVG5TBvbW5/sOUrNFYYtWj9BXbNOGrGrW
IlHwC9jC2459gplvj9UPUXBOVy+bxHZjP1Gc2CgKyXo/ddl34vPm9hLt3h5R
yHdsd5HDjj+nkKUyJgpcEV2HdLGzkm4oeS2Kwi7dHwyW2N9+DTwrZBaDgi5F
z9PY7YzGoowCYkBJIx4HYNO0X943lxGDaFujW1HYLK5sbHGqYjAvfWPbC2yZ
R2evduqIQawb0+vP2FrVlQvrdovB9On47jpsszW1i+f2i8H9toHmQewTW+6O
5B4Tg+/bLscuYfufGj+55iIGSm/khXkN8XnzDGo39hEDvucu9orYiYlJ1vev
iuFz+txZXeysSnJVS6QYHNsbiMyxv6+c3C33UAxexyW3H8fu3Fz62TVdDEz0
aMgLe+rEOq2cHDF4xSjiEYbNFhuWuVgsBnu+FJ9KxJYpG1q3q1IMgn5fUHyD
rTNv8vR2sxhk/8rPKsa2UMkQbugTAxsnQ+Y67FPHOO5JTuD8meKU+7D977qz
nF4WAzclfZEZ7NDoz8GZrOJQTaPUM+/C581SqfkZQXGQktpyTBT73WyQ5w45
caj3ufB+A/Z35d/DYRvF4XT5+VY97O4jO0/83CYOEhtiasywZ+48bxXZIw5u
TjdjjmFzEAwHHA+Iw02NKGUPbDmaU8VLB3FYKgy6ewVbR6HMkHZWHDZcaP0W
iW15UKlw2yVx2ME+WPME+/TN8K3XrovDe+v9GZnYAfl/XlfcE4ehomS7IuzQ
om2KAo/FQTf/VFsV9pPxh4+PvhSH5pW2zR3Y7+WWBVM/iIOe3fvDf7F/WNtH
/qOKQ0aHtd0iPf/QYiatanF4bOuixrabAnN5MkFXWnE+6wSaRLC5RkJmvw2I
w28P+UPrsRUke89xT4pDa+SnN5rY2/btGjq0Kg7PM1PaDLEtQ1KPP2OXALdQ
5d/7sc/kMLUMCUtA4Ia3RQ7YV/qd96srSIAme7GXO3aMcHm532YJaNUnKJex
n4iL7vyiLwHVm/TdbmJ/NPfPZzORAINHvpmx2JVBbVsO2EjAxbiWH8nYPdn6
GQ8dJaAicoT6lp5/72P5PncJuJsgEFOIzSO0+lDVXwKYKgqgHHud8XEB71AJ
8NE2rmjA1ven3v4cJQHKkzLqPdhWr+UYmZ5KgNnHiIuj9Pw7rwVaZEiArbl6
9AJ2ME//dFyuBJwU0L7HZITnzU4jj64SnO9lxbN82M+M4gbW/5SA7C4pBSns
j5dm7c+3S0DCmYkCZezqV7ZNeUMScC7ff4smdl/7p32kaQkoWb55E2EvcIl/
NyFJQkakQdFebB4IQFGcknA+hFx/EFvpYkdeq6gkQKToD0dsg1QDdfl1khCo
yJnkhm3d9PTl2S2ScGBV1s4X25WVJPfeQBKmfz2ihWBf1TuRuGQqCS9y+9xv
Y8e7l/DtPiQJ74uOV8RhZz5VuHXnpCRs2a3BnoSd99yL0nhOEoIL+tUy6Pk3
NFyWCpCE6pZCjQ/YA8zaU6dvSoLmUqtEMfaSbrzb2xhJ2DA2Mvwdm89tvm/2
mSRkvhtLrKPn/+TwMfRGEliOmG9ux0Y/CxpufsLxl86+6sc+SJa0qC2VBKN9
91jHsN22XvkmWicJnm/bzefo+Z/uMjjRKQnH77T6kvbgeROPcl/9kQTV3a/D
2LCzfiRtmpyRBPGRvEB+7PzqiXQ9ihQYtckdlsD+uWYlc51bCqaU90sqYg9s
eR9fKS4FNndvlqlhr5wS5BVUkoL4Ek47LWyBBz7hx7ZKwb8rinUG2BvKm0hp
SAqu+wlo7MFGizr+o2ZScOusdMA+bFu1RJqWnRRs5bz15hC2h8Oia5CTFLwR
elTmgH39/tHeMk8pWIce/HCm51/y+QjPFSmoBurHc9jvpqXqbSOkoMhX/7Yv
duG8h1lSnBRsnzm3Nwi7TuXn1+FkKbjs/WwqFHvomPr2LW+lwHe6KiwSe+1u
1Af/Aim4PxDCGIct9GVSraRMCn6ndLo/xladsk5jr5eCK7eZqCnYO9d9lLLu
xuu1MVjNoOdvK/zg0V8p8BH4p5SDfT7iEnf/nBSoK2oa5GOHFraEqTFKQ3ev
zg4q9qPRbWvevNKQw7Jd9Tt9PV/9LhVJSkPL3lDGGroT88aZNkjjPtSuaMDm
2f7cZZ+WNGTafAxsx+bi7/n9YKc0pG5mkOzF5hiWOdxtIQ1xmWEvh+kudqhT
OiINITVIfnwPfT94YurpLA1v0uMiZrCDtcNLPl2UBo3ojK4l7Cuc3/XIwdKw
YTRJjmKM52Uv03vT29JAPV90gJXuT7tVo+OlgddX/iK3MX0/uJ7SliINJwR1
QgSxLzmVSChkS0PiWEugOPYoc2as22dpEPOJcpGlu+Mv54dyafhhtmPXeuy/
OSqhyw3SwNLnwqWG/SfcdWV3jzQUdY2VbaHb4aVP5Ci+f07QUwfbnhwz1rgg
Deb9MmwGdDfXOUszy0Cog020IfbRTN5uZ34ZeMN2n8ME+/B1S9ssaRlgXdzm
Y0H34bs/51RkIOe2988D2D+X/ExARwZafW+I22FX1+VRw3fJ4HOp6yF77MoX
s7p1ljKQ+3HP9ZPYP65ovRM7JgOV/teSz9Bt7b3hpIsMpL1ezHbHRrMOzzO8
ZeB5oW7OBWyDqifiUyEyEEubS/XF1n/eEa0fiZ9X9CUigG4/CY4biTJwQfaB
Y4gxfT84cr0qTQa8feI3hGLrKCYuCebIQN/nb/0R2Jll173ti2VA8kxG9F3s
149L/qVV4PWJKmyNofsi+fRYkwwUqx4oi8d+ZQKd2n0yEJb71Pwx9gvp4IPB
4zJgemzwWxK21BfXmu9LMqDZ6KGRhn3XzEaBlVEWTl6xjX5Fd67XcTV2WfiT
/W0gE/uOXMyj/byy8LuyTS2H7js5zd7CsmBa8+BMLnZZp5JgoqQsXFe+/qCA
bhPj/UXysmAvfzS/mO73znd6lGWBxftUbQl2qXRYOdNmWXjoX9xeRndEGqOK
lixsvHe3vQKb1C6+c5++LLTwzv6swV410rtycacs5BwRyf9Fd/bh/AfGstBQ
LhjfRLeE/0yBhSwczOM924a9HJawpdtaFrTWc2h0Yeu2cJ1jOCILqdUm4z3Y
2rs2Zig5ykIB27/kAbrfmg+aOcvC8aBfpn/oFnOX93SXhTZ0augftuaN2w6x
F2VhVwb18gTd4xkPP/nh9Z4oZ5jGPgeyzR1BsvBDirg2R/drJEAOlQXB7tS5
RbqFj1uuuy0LD+yLT65iu18Num0aJQvmiRylZBPsf0++e8TLguveOgkm7HQD
AcboJ7LwS3DUlZXulxqQmyIL+dkpbznoFjgQ2PZKFiSlZ/5wY6cGXfi0miUL
akLrJfnp/nN/Wj4Xv784bSMh7C495i3Gn2XBbdnktCjdaes83EpkIdvEPlCC
bl6jV/fKZaG+Ke6WNHZHgNPA+xp8P0Xovhzdg9flWhpkgWPDyh1FbFHdBfvl
NlmwSvO8qoQtnCL6ULZHFlIkLDxU6ObWbdo9JAsmSQv7N9Ltb8vvOioLG5qt
1dSxBft990VO4f6QDFrTwN6v9e/WuwVZWK58WKGFvS+J43vjmizIGFZF6tLN
ocqwyCQHb+QnTPTp9t2LpDnl4N9Vj2UDbPMe1wBDfjn4ziD/Eug2j8hzFpUD
d8cD5ruww56sTt2SloNS/Y5hI7pZpdWzFOVgzYIxyIRuLwP3ehU5YNB/yWGG
faPr2Ms5dTkQF9kcbUG3aWC/hI4cCKjY8O3HLn5IkwUDOdAKD4o4QDcTn73T
Ljlwbby9aEO3p3piuCnOx+Opky3253bLxjeWcmBplfv9MN17zvPVHZQDdV1R
xWPYs/H9FjNH5cC6LNnfgW4K4y2xk3Iw+D6+3JFuD4UyAxc5+Eta5D2FPd1i
SDl5Tg5OZJYfOE33rpM7wrzlwFFo/d0z2OpxzZczLsvBsC7/V1fsTaS53JoQ
OVCuraO50e0mPDUZJgdswYbi5+hu0tosEikHKclh2z2x1XYedNOPkQOuWKrd
RWyX6IoXxxPlwPjQxDlvbOeVP33Xn8nBgWGhYF+6XdhkX6bJgVG6dYQf3fXK
x6pey4Huv8rIy9hOO0wSJt7JgWpB0J1Aul+daRD8JAfa7ndDg7CfLnbwbiuW
g53pLX4hdJ9eNrcvlYNA2efO1+iulYi4WoHr0Tay7wb2Y339b2m1chDSmLMl
jO70I+SKJlwPd0mecOymuZ8GYx1y8HzJdCiC7pPj/vx9cqCiJFZwm+5q7lzt
P3LAZ/bmZiR2g+6mySPjcnD+67r99+hOsdgUPIPXcz9UIAqbd6bkbMqSHES9
q6yLxuZ27E3/TpYHj+vit2PpriT3/WWRh2ami+gBNqe2nAwvtzyQaMLj8XQn
w1FNQXnIu1OamIhtMvkx3k5cHoS1nqBH2HvsG+sDZeXB7PnA78d0l0/zJK+X
hx1+AVee0r1V0PybmjxM5DoIJWHvfro1/I+GPPgVvHuZTDebdSnXNnkY63qg
k4IddKScpIHk4YAid0kq3d+Gth8ykoe0WyIm6XSrs/hfNpOHQb73P15gBz5a
//GplTyoCTMYv6KbeQ+txFYeoqY2UDOwc20LNw7Zy8OSBZPWG7pL2lw5nOTh
+tW8tEy6Ny6mbT4rDxvuAn8W9ocEsV5rT3lgqi25nE03wzZpP1+8XuMd3e+w
x2zeHnkcKA/2UznoPd1E9QPqNXmgqe96/IFuldFf/eHyUL82Nv0R+18cJw/b
PXkgO+aa5tFNUjPbGCcPQVaJDz9hKx9Ivmn1SB4u3ekYysdeX0T96pMsD00f
7LcU0q38ey3xhTw8rJC89JnumDX94kx5aNuwPb8IW3FV2q/3vTxkb+qaK8Z2
tIz9wFwgD39lizWo2A4F7ydUqDgfwV1nv9C9rl7NskwedA4oPy2h+/6ki1eV
PJhE5dR8xT62xJcW/0sexn2IpVK6nbf0FLbIw+FPMevKsB/kpUv97sJOGjH7
Trd82WHGAXmQHGQ9X0535ECc8l/8viLG7v7Ajp1n/GVOw/lu8n9dQfcpRe4L
czi/yNHSSuyaD4l741bkoTXdrL2Kbpn8sHwGBbgtdWGsmu5bLSWdbAogti9k
tQa7amZulcyrADd0/Tlq6XYU0V8vrAC9ukFCddjMOXcu7ZVUAC3Le5K/6JZ6
8/6cvAIEBryRrac7vHI8WlkB8ooa5RqwGadGVPM2KcCgEIdsI90O7C7tmgqw
bXuURBM2ZAWnrukpQIifgmAz9g7xZ78VdirA32vM7C10hxZLmhgrwIk1kZX/
PdFp526hAP2jtqOt2NuPrsTet1aA58wc7W3Yfm8u1n04rADuUf++tWP7ikRz
tR5XgIjnp9520H3tnenKaQXIWccW20n3aG2onLsCbN68+1IXtrfdxBejiwrw
k7nWtpvurzyrrn4K8NWJpvUb+61gqN7dIAWY/BfK10N3cKpvzg0FsH8WOfK/
R77mNN1SgK2aFl96sd8c7BtbvK8Au6eC4/roplJUZeIV4Evs2TP92IN8fmd2
PVGAqM8j2gN0B8annElRgKoyecZBuodyu2+/UoAjthM1dPcfaJLIzsLrW58Q
P0R30Yxtw0cFGG6esx/GluZxi50vVIBaNx75P3RfvlUrWaIA+jvI/f974BXn
znIF4JvKSBnBltz/w+R0jQKcHdx04i/dhcM3IhoUwME7S/Ifth2nw5fMNgVo
APYmug9durJS91sBasxQ5CjdvY+3zQ4qwEmap+EY3RaffcRHFeByY+AM3Taf
2t/tmMLrz36RPo59n81q7OQCXu+PNwcnsO96e6rcXMNuraXQ6O6+5/yaSRFU
b9Ay//ferOc/ORTBb90W20nsOx9ruqb4sIvurf5v2TFxUVFFUDHnSp3CLrtw
yna7tCJc8rlpPE13x7UYR0VFuEcz/PO/jZ//vKGiCBeoKGIGuzTnC8crdUVg
CjuqNEu3VI9xtbYimBs++Er36rlDN2jbFcE3U9Nhju5WH6rQLkU4wDM5+793
xy1vM1WE+a8TkfPYy1kfdB0sFeGqkrXCAt3iDd7XDipCQ+dsLt267qbv0o8q
AtuuVZNFbO1ml9GKE9hLe1r/t2H4hvEzivD3xNSZJWzNzBenBc4pQtYlhpn/
Lfo9WcdbETwSEkOWsT1dt3cdvawIsxwX2FewzzUcFQ8JwfW5VRP9v1HAodQw
RejMuye2SnfGw+jyO4qwfaLpKd3uQgU1/6IV4UrzVfk1ukNa2fkSFaFuXWMq
3el1+4y1nikCs8KddSRT7O3nrh9OUwQt1R+p//tFJHHlNa7Pw7fyZOxU/syl
5HeKkCMo/ux/X6nSKctThKFEDnEKdlfNTu+RIkXYFJYW87+3ncjmLlUEzyvf
OBjoTg35p1GhCG062dfo7uBJUratVQS0Ijv/vy8TTgFNipC7Qc+dEVu4SjP5
WQe+XrTU9b91bDq/9ioCTSB8PxPdz73Ehofx5+s+U+kW5Io5yDmuCHdmEzcz
0+2XE6U+owi3u3Y+oXv/D6UamyVFeLIxmo0F+78O7jue6+4LAHj2ViIjI+sz
jIQiqXTKSiLCIz1EZlIZSUtIKSHUg2SlMgvlJaRQys9IZhkJDxmhJY+Mr+L3
uffP9+uc8zrndc/94/51LTeZ8p9lI2AqtTUQ+46nSToPAXb+pQPY/FfCa4QI
GOHzNOVlvPdUdvWoKAFpHkNFyJF1axf51hIQcplaw8f4ipb+Zg15AqI89c5h
pzmc3E8S0O2lO4DNc/ZRkDoBlurLwM/4ckDylxRtArhXld7D7i+nXugRMFGm
wyHAuFpjvfuwAQGCF+67Yt/em8ljTIC/69JLbM5jfWrmBKwQUJYTZFzpGy1p
ZU3AuIbDOezeB7aB9gQsrHHoRJ5Vk7+R7ESA+5kjG4SQk3Y0V7oRIMJyj8Rm
c+Yb8iZgOcVyEHnmWIgxlx8BJuWmm4WRu9MvqgQR0Dq9/jqyhopotUUwAcX5
Sp+wE7RZ/uEEvA/l1l2JvGytmxRJgHX7fCSy+lH/gGexBNAZrF7szviigQQC
dkRNqK1ifITk/sKeSkCDBX8wsucNgqLuEvAgRr8J+7eRm3kuAS2T9lIiyF7u
d3wLCXCVz/VEdu+49PGfEgKs2rlKkDOVFiSeVhCQ/OfkEnJGrKRt3wsmziZm
thp5YXP8ijqmPuz1TWx3+7fKb5l9d2V9RE5rDeI16yCgJi9RSRRZP8noeA8B
ZFHvUeSuaIGLNwYIeNshWIw9q1pVOkLAb9V/ZrEP71n4MElAxBK9VYzx+7fe
OktTzH3JnwrB3nzNX3GO2bfaZA2y8LWlQpM/BPQPbeZcgzwjO3mUgwQ10URj
bOftZBwfCWxnTK4gC75xdC1ZSYLmAZ46bJ3gjO41JEz4yHCJMza58rN3UZoE
1ZIIQ+yfqyTkFUnob5e/iO2oaWNEk7Ci4VsVslH9vrgjGiQU/hRmYWv7NsVs
IuHN9GEdCcZhl0Z4ivVJ8Kf4/JBDvnMYdQIJd+M4H2A7KIUtmJCws1VrGLt2
V6WsBQmXMjqlJRkHb3Cd32lDgo7xQxvkp2HdmzwdSPBb1xmFXPZl1i/KmYmv
t6nB/ku8sMiDhPATxBx2jc5Ehw8JB4bN1aUYP1G3I+b8SSiPrnPBvhV4WPoM
CZleiQnI38cn0neEkEC/663HtuHrdbtMgqL4fhZ2NS0eGUVCp5Gr+lrGX1V2
7y+IJ2F+T5YTdoJXbFsSCVWDjrHI5Fjfm5k0EvgfeFdjW//mlrrP5LN/+4Zd
KW24PZ8E37haGWnGytTW0MOPSLj6cLU59s2DzyNKSdhh330G2WW4dS7/OQkX
daeykQ9Z/tjYUkOCW3ZoB3aFsN90PQlj9yOWkB2VNQrEW0iY7vxXRQY5zmJc
/z0JGbce2yInD75Sdu4lgcN4bShykvknl0uDJPwkevKwy9jSc8dICEsS7MBW
UPjQ9JWEx0nlLOSEGFgzNc3EyQ+KsshzztZiC0y9sf8e5Jbdndf1lkmQtr7n
j10y0+jIRUFzHJWMLSfGfVGAAr1nxtXIb69t3JUtQoFRYO8w9sz+kEYJCn5W
jfLKMeY2aXj2TZYCg1te67GLP8+KKDP5juHW2DI8G3VVKZh8LHoKmfMq6XtQ
kwLtROlk7GnjhyG6jD0qnyEbGD7/fG8bky8/24dd1KtUv4sCw2M5S9hSLOcv
uynYbtq8bh3jbZel0lbuo2BK6Dpg/9Dr2WhHwd8vR12QzzAvwgN/U+DFXhqG
HPSw2Sr4MAVqmrKZ2OLfYjK9KMgzk3uBfVGwsfY4BXXTif3IgV/VuCZOUpB2
NWcR+fH2uzuFzjH1vFZS8oyL8l5e0Apj+kn66WKLDlbYXWHsZ26DHbL862wM
BYv26b7IBRNy2hk3KbBTi4zGtjU48SqZAs9JgVzkseySB2MZFGgl0q+wV70b
48+m4InaQB/2+WnFDQ8p+FGoPoc8MibibFNMwbC0mIgCsrVW6ulyCuJPJagi
y93P6U6tokBIos0QW7hO9OVrClR3hztinx3dN9JIAZtHcyCyzAhnDG8bBbmN
72Kw9yk3qHcx/aqsspD/yrzNad1HAQ8r8jm2QAWc+kRBt8LBDuygnuDb4xS4
6NSOI9sOzT2t+k5BRfzEEvZeiV9DMxQ0deeKKTKOT4/R4l6kIJF/WQU5lrfg
uCobDZIqPwywTzblW/LQ4BOXYoM9MDkaIETD6aEBL+QYM37FW6I0bFtXeR65
ISX00HMpGtqzbOOQ67jupPy7jgbdgLx72H7VXRwkk98aUIr9sX81rU7D6sD5
euRakz+We7VpqHDZ0otdLBPtp8fMs0X0K/IS+836BAMaTB3y/mAfL+aoMKJB
06NLWAm5p21H/x4a8H9hjH8bTp1ns6bBYX6nJnbRyqeEPQ2poaGArLsiYsbM
iYbEaTsrbJ8szRNuNDgXfnbG7np97KY3DaxHm3yRN+0czivzpcGDtS0Eu4B9
tPcUDdc0B2KQT/w5rbB8nonvl0zFPnLLSSmcBhVJzXzsd2W3TSNpyGkcLEM+
ZtDV6RNLw8yrvbXY+b9E4hOYfrnW7ch5rKOWT1JoaHsvMoCc4xEV1ZPJnL/Z
9Unstvy63zk0fOeqncXe2siuUEiDDn8ZuzLjrJxxA+MSxiwQRh6cczrvXUED
l/ZVKeQB1wvl118w8xRHKmM3p/1X/D8aJM4ab8DWq9zQ1UTDTvXULch99z/6
sNppsLnUYogtvJgr10ODbF2KBbK4i9/IrgFm3gIje+ymOHmvERqUlDxcsHUf
OUZP0hB0O8IbWexuS/KjKRqO3pEJwBb8/v7dLA2HskvOIVs6uYnM/6bhP/2a
cOyGcAsZDhU4IBkVhfx/RxkgIA==
          "]],
         FontFamily->"Times",
         FontSize->18]}}}}, {}, {}, {{}, {}}, {{}, {}}}},
  AspectRatio->0.7,
  Axes->{False, False},
  AxesLabel->{None, None},
  AxesOrigin->{0, 0},
  BaseStyle->{FontFamily -> "Times", FontSize -> 18},
  DisplayFunction->Identity,
  Epilog->{
    StyleBox[
     InsetBox[
      GraphicsBox[
       GraphicsGroupBox[{
         GrayLevel[0], 
         RectangleBox[{-1, -1}, {0, -0.5}], 
         GrayLevel[1], 
         EdgeForm[
          GrayLevel[1]], 
         RectangleBox[{-1, -1}, {0, -0.5}], 
         InsetBox[
          GraphicsBox[{{{
              InsetBox[
               GraphicsBox[{
                 EdgeForm[
                  Thickness[0.2]], 
                 GrayLevel[1], 
                 PolygonBox[{{-1, 0}, {0, 1}, {1, 0}, {0, -1}}]}], {0.08, 
               0.08}, {Left, Bottom}, {1, 1}], 
              InsetBox[
               FormBox[
                InterpretationBox[
                 Cell[
                  BoxData[
                   FormBox[
                    StyleBox["\"BE\"", Plain, 14, StripOnInput -> False], 
                    TextForm]], "InlineText"], 
                 Text[
                  Style["BE", Plain, 14]]], TraditionalForm], {
               1.2100000000000002`, 0.58}, {-1, 0}, Automatic, {1, 0}]}, {
              InsetBox[
               GraphicsBox[{
                 RGBColor[0, 
                  NCache[
                   Rational[2, 3], 0.6666666666666666], 0], 
                 Thickness[Large], 
                 LineBox[{{12, 0}, {0, 0}}]}], {0.08, 1.24}, {Left, Bottom}, {
               1, 1}], 
              InsetBox[
               FormBox[
                InterpretationBox[
                 Cell[
                  BoxData[
                   FormBox[
                    StyleBox["\"Grad 13\"", Plain, 14, StripOnInput -> False],
                     TextForm]], "InlineText"], 
                 Text[
                  Style["Grad 13", Plain, 14]]], TraditionalForm], {
               1.2100000000000002`, 1.74}, {-1, 0}, Automatic, {1, 0}]}, {
              InsetBox[
               GraphicsBox[{
                 RGBColor[1, 0, 0], 
                 Thickness[Large], 
                 Dashing[{Small, Small}], 
                 LineBox[{{12, 0}, {0, 0}}]}], {0.08, 2.4}, {Left, Bottom}, {
               1, 1}], 
              InsetBox[
               FormBox[
                InterpretationBox[
                 Cell[
                  BoxData[
                   FormBox[
                    StyleBox["\"NSF \"", Plain, 14, StripOnInput -> False], 
                    TextForm]], "InlineText"], 
                 Text[
                  Style["NSF ", Plain, 14]]], TraditionalForm], {
               1.2100000000000002`, 2.9}, {-1, 0}, Automatic, {1, 0}]}, {
              InsetBox[
               GraphicsBox[{
                 RGBColor[0, 0, 1], 
                 Thickness[Large], 
                 LineBox[{{12, 0}, {0, 0}}]}], {0.08, 3.56}, {Left, Bottom}, {
               1, 1}], 
              InsetBox[
               FormBox[
                InterpretationBox[
                 Cell[
                  BoxData[
                   FormBox[
                    StyleBox["\"CCR\"", Plain, 14, StripOnInput -> False], 
                    TextForm]], "InlineText"], 
                 Text[
                  Style["CCR", Plain, 14]]], TraditionalForm], {
               1.2100000000000002`, 4.0600000000000005`}, {-1, 0}, 
               Automatic, {1, 0}]}}, {}}, AspectRatio -> 0.5, 
           PlotRange -> {{-0.1, 3.26}, {-0.1, 
            4.739999999999999}}], {-1, -1}, {Left, Bottom}, {
          1, 0.5}]}]], {-5.5, 2.1}], FontWeight -> Normal, StripOnInput -> 
     False], 
    StyleBox[
     InsetBox[
      BoxData[
       FormBox[
        StyleBox["\"(a)\"", 25, 
         GrayLevel[0], StripOnInput -> False], TraditionalForm]], {9, 1.07}], 
     StripOnInput -> False]},
  Frame->{{True, True}, {True, True}},
  FrameLabel->{
    FormBox[
    "\"\[Xi]/\\!\\(\\*SubscriptBox[\\(\[Lambda]\\), \\(0\\)]\\)\"", 
     TraditionalForm], 
    FormBox["\"density\"", TraditionalForm]},
  FrameStyle->Directive[
    GrayLevel[0]],
  FrameTicks->{{Automatic, Automatic}, {Automatic, Automatic}},
  FrameTicksStyle->Directive[
    GrayLevel[0]],
  GridLines->{None, None},
  GridLinesStyle->Directive[
    GrayLevel[0.5, 0.4]],
  ImagePadding->All,
  ImageSize->450,
  LabelStyle->Directive[
    GrayLevel[0]],
  Method->{"CoordinatesToolOptions" -> {"DisplayFunction" -> ({
        (Identity[#]& )[
         Part[#, 1]], 
        (Identity[#]& )[
         Part[#, 2]]}& ), "CopiedValueFunction" -> ({
        (Identity[#]& )[
         Part[#, 1]], 
        (Identity[#]& )[
         Part[#, 2]]}& )}},
  PlotRange->{{-10, 10}, All},
  PlotRangeClipping->True,
  PlotRangePadding->{{
     Scaled[0.02], 
     Scaled[0.02]}, {
     Scaled[0.02], 
     Scaled[0.05]}},
  Ticks->{Automatic, Automatic}]], "Output",
 CellChangeTimes->{{3.7427291410907917`*^9, 3.742729214528806*^9}, {
   3.742729254483678*^9, 3.7427293191559634`*^9}, 3.7427298428494034`*^9, {
   3.742729881634926*^9, 3.7427299414618387`*^9}, {3.7427299764860315`*^9, 
   3.7427300341516657`*^9}, {3.742730082902147*^9, 3.742730094136343*^9}, 
   3.7427302005161395`*^9, {3.742730244521083*^9, 3.7427302523986015`*^9}, 
   3.7427302844622955`*^9, {3.7427303407126026`*^9, 3.742730362090397*^9}, {
   3.7427312454824896`*^9, 3.742731264097204*^9}, {3.742738580608708*^9, 
   3.742738587476143*^9}, 3.742738617890395*^9, {3.742738873677905*^9, 
   3.742738903958642*^9}, {3.742739145142356*^9, 3.7427391521968803`*^9}, 
   3.744012278966689*^9, 3.744012519317438*^9, 
   3.7440139149631634`*^9},ImageCache->GraphicsData["CompressedBitmap", "\<\
eJztvQmcVcWVP377rf16oZtmazZpEaFFQYioSFCaGJa4Mm60orFRadG4EGMC
EUXApUlIhMSfg6IGxomBODpEI02MJrhMQtCMBEcHtKPglsa4NIrarF3/+p6q
U7fuffW2xsxk/p/w4fV977777j3n1Nnr1KnTp18/c8bV06+/4tLpNZOumz5r
5hWXfqtm4rXXyVPRIs+L/KvnFb1f4+G98Dz+I+R/9edB/MHpvE5cQu8Tnmhp
9ho9/W/MGG9MY7PX0iIS9HVUft3i6V+r341Ku0dS/m3xlsrfLm1RF7Y0L/Ua
5efGZuHF+EZ0jXzE0havJ52Ly5vjOn52o9fcoh/Sx3rI5eYGElBcJPybtqg7
ei3yU3cGRt4U92xsVpDTNZ76Hd2wt3XzmfpGzY0eQcuPUqjjRgorvjmu4wcq
siis5I/Tb86Qt2gSZyJHNxtDT52L2hja0FdbD5hu3ay5cQyhHSVi4q/8vLSZ
KZ1GLnUuph9gsFLwFSv4eGwk1WloDWVFEDw98m7wYopo6kbe0uaWEgd9GRom
gUZZPSblk9keV8lkzffpi5utYWv2z6WB1MDP0agoxFtKHaOScKAY5Z8zSopo
EcejOw2OvLAs43gFQQyOQvCcNVghWDKMVkPaENANywK/VYyYYCahZ2jmtKUh
yCSd5Os03iwN3Q+oJbVg4lLcPwiGQjXWGeG9xGgGn7Zl5pz+kaEF60CmBZMw
CIAPOLNwo5dRNV3KRGhWSnJM41IoSCM91m+TRpcvJf0dkqK4UbfNudXtDB4g
ef8x+uKIpVNYS/qKzB+MYv0g0KyxOQCDuvkgB372aEnCROznK0YyomjTPWk0
m4VUzmcZVUQXljpoWRzmPXU+8y2N6AZvmUaWNK2RdsvLbDSzsFwyz/uZoVyq
SIn7lZpzvmpJhtSIkYfDrZs1WnyubjjGqCwaOktl2po9kTbMRJQM9y/WhFMG
B6zvP8PiZZemThuKzI/AdbYeMHJBICccJIoYCWvRP0vHZrD1KDb9ZJW1WgrY
PW1SIy7RVIKgbjTEumknvLx/nCjgxNSAOlD/Yqz6LH6JG2aw3FfPaOibbRbV
37MGpXHX2n9+9tvcnudtFn4xUKuvvfMNQ1oOEkICoyeKzZPgXgaFgeRnHl2W
sjQotEOzAUQZNGV+5uV3y9sKuOUtB49BzKZF0COSwm7ULz/AdgJtRUda6CZr
GJub1eMCtlPHTTcWdNdb87zrwi8ChWge5AharUB8pq7zbrP5VPPl3Dx/+wPH
bxccHDjZkUo3KRZjpFkaMxqWz31DQXdY7LhDBgQLAy2SF5ohZyfmvtpnOt+f
v6GgOyx23CEHmvndWKN5skMXltDfKN+AtWC2Z5pf2zFxWmR0ZZ4PKwlfJ7nv
hoKetNhxhxxky+/GYbK1KG2CVwn9lXLU3GLUbAaymfjCcopYSv0HW981Nl+Z
5xNTjp9LuL9b+BO/775TBjJ2AqXsktaJG96SJgF0p4PAPXSnv2PcF1g/aba9
FSM7Bd1uUZbbZTCRfw9UmGedRhJxqQrkTDhueXed4Irb8r/7/xSnpGmvsNIP
yO6Nxpr4p+30J3uINxZ011vyvOstXwQKX6R5vol1tGWPKFBQAM8r6Ga3Zr/Z
bV8EwPkhn5+fc1Ng1JTzu6CgO9zquMOiLwK07Gjm66+aqBJ5MZ0IWpDnb293
/Lbp4MDJJybIN764OZ+xy3qH2x13yIpggaHPVEMVTJA1UvzMepITor6DpOJL
Tl5yfKnsDsG2wBoP/merGJ5Hm5vf7Rblebt5XywWOkqu10YAJqR5qZr44xAm
xfdrUSEp/xujYvWFgWFTX5nUheZTnw4Zb/O9PG8zr/OQ6uzI30umKu3EGXQC
M8L051z8iVhfeVE9W2y71cFzvR3n+vzjuv+162iMinCqiN6p0TzCIeuubB/P
VBpvV32XIwno4gvXuePyPJcvrvne73/rue6xOJIO7kyj7RqHxkDb05xZyOI8
B2Ox49wPDuK6bMimmdMufDovc5p0PM7XZRO+GGByOy8KjBTuuvTaa6/dVlNT
s2j27NmbRowYcevcuXPXTZ48mT97kRUNDQ1egs/j9cBFF12Es/Nvvvlm9fVQ
XIqf4OszHn300WUzZ85sWLFiBT7PWL58OY7Hbdy4ccmsWbNGbNq0aVV9fT0+
4zhk69atuB7HNVOmTBm+efNmHHvt2LEDj6hsa2vjI35vf+Zj/apVq4rb29sn
r1u3Dscpa9aswfnaLVu24DMf9ewqQMDXoQGoKoTY5eGRz+oEa5eZLFRRET1D
RCKRKhrs6IFolIZdfaK/g/YlEgm825tMJnHcF4/HcWwvKSmxj3uKi4tx/KRL
ly44vt+9e3f7+GFVFT3lI33cUV1djeNLw4YNs49bhwwZ8nFFRcXvxowZ83Fl
ZeXT48aN2z5gwIBHzzjjDHyO4EIv8dTJJ5+8efjw4XxkhlCM0JUHHJ/AADiC
2nOampr4CMrzAM1ctmwZDxxIVLd+/XrvKDVKNWLbtjqxfj1eXlT9xTkjHNGD
uC6irhshNm0y19Fkc7SybW9bpGbbp9vo5L2d4Yn84j/FEwPUwMs79hzfU9QM
9kT96GpRV+OJ04eV03Hal/vS+e7jutN1g84cRMe+E9X5M4+uMNfheNGJ/cVh
tVHR5YQu5r449pvUTww+KiGu7x8TC3tFxK29Y14E77yBYtKQpIgdHROpUanA
8YzhXcT8Hp64vV8icDx9eDnds+rEKjpWn1xNx0m1Sfr+tj5xOjb1k597euLk
w6Ki6KgiuieOuBbHrw6K0fe4Vh4jeCMlAGjgEvmCPMi/A+kcXaZeBxZW09X7
JhwexxUfdTupG47vaXTfP2dUd3z/0S8O7SrWl3o7X+xT0fFMWeTZ++tP/FCC
vWTWvbNwnL3ol4s2jZg24v5nb7rkw839q176YPSwd14b3HfzhycMb91yWPWS
P31/1sKbVt808Yl3nrjs3t/fG6lb/9f1XmzRlh/P3tT25RF4fbinZ1UEbOFF
V2779sW4gC6Kqr84h2/VFfQ3+dqD0w+/86oXr5q57M/LZi15dUnDim0rcHz8
hWtO9eLqSrzHOby86PybX77Ziz69/spxoXvROXyrrsh83QuPN45aM+V3U1bV
/6Hei6yb/Oxkr2R93dN1m7/z/eG7Xji67LONw0s+eeqE8l0/OL+sbekFlZ+e
Pa+0rXJNZXvxI8VyEB6St8DH2i2fbPEV5z2dkY/8svO2zvRurqPX/HE1mjpi
/ullAEoBpv/OP9cLY03n/nHdP65rmhK+LiZGfN8Dp5/96S8fhnUgjr67EI4u
s/zcPFPAxNZkymOMgXezBla5f0KfS8O0x8VSs63HC9eVtulzId0i5g+VwnLu
fP91wRwWHi/+f2S0/p6ua7jSE+uPpJf8pP7i3BdxXURft6Wvx8+GyssI35wL
wvdL0jlmIPlqF8XF60VdXb1YtUop6R8Zlov8TbiZlbQGocFbERfrvTqg6q1I
Y22ck9/qK7Jft8SbBVFQAgHHwFufdh3OQVyyX9dH1JWtEvMrL5avhsBx/BHf
El7dfFE0fgEdY1+9VXhTGsRXTxsl5o+oEQu/NJCOt40vF/PrpI9zeZKqlyqW
VNCxeFExHXF+4VciEbFgfJFXgbfitglxUdfgX1K6uJSOZT8oo/O3T0yIhinq
p+OnS3fospgYeF1EckWyKemVisjCiEh9L0W/GXZTOf0G1+L4tStSdKydU4zr
9G/KzW9qZnnilCtL6JqhN5SY5xctKKJrcMQ5ecT4zfe8sg75/kCkKbI/enf0
QOSuyN7E3Yl2Cfvb/e7r11p9d/Xm4f8+/PWBDwx8buxTYzeN+MWIbnAfIptG
/HqEl9pSu652w+jfjG6tfqx6W83aGrgKOMJ7YC/C6N3aJZ6ou1m9pDREwOry
S6mO04RlRV2aEMwSS5YYp53+3vk/obM9irdEKvUHeVwvksnf07Gi4kU6JhK/
o2Ms9v6JxHGHyQjvYzrFP0mlnpbH+aJr1x/RsbJyqTzWierqejr2738sPWLQ
oEF07NatGx27du0qEOYhhEM42KNHD9GvXz96f9hhh9E1Y8eODfxWRuR0HDhw
IH4raSx/4fV0/oavlaGfhKlSlJWVifLy8sC1Z555Jh1HjRolEK726dNHohqj
a+Rn0gBeyQGckm929O7de7d87K8nTJiwvaam5vrFixcjSTBg+/btiPl0hqq4
fX874i28vEh1a3trBO5lZPSGDzZ4qfpVb66avK51HZxjvAeLick3kKKE390m
gfW04z1abNgQDvjAJ0vErFkqyMO5H/5P8EmESHGkkGgTxXTALY4//ng69urV
i4468Daf+bpDDz2UKMyj363bycQdQ4ZcLin+VTk6N0rOuk6UlNxA53v2PE8e
JxM3RSILRWnpYucxHn/KMGok8ow5xuN/9I4gjq00HBuP/4dm8n8mTq2oWCKP
U+QzpmgYfA5BokIfCfUIPklh6du3r+HALNwWwY2kFcvEbD7zlgauGTdunLkG
XAeBAEhKRlOe5kjOkyCfsVM+7sq77rprw+jRozkLgRFDZuIQGtFiaDTWQRS+
ybPVorV1sli3rli0t+sM8jY5uqyWtojaWrBapWhrIy77/kHFRFknzJUiosTQ
bp344eNeSX+VO4rv11LIL3zW9Iju13kk9Un95fwTpNejb71kRyRCo+k66t/1
EfqcOVqpLXOMx4fJ8+OJbfgo2bYD7FtUtECOaZNRikVFq+X3zwX0a1HR7gHE
nb3l7TYS10ajD0ju/z79rLR0GklBr16KHXTay0gT9JnrOGDAADqefPLJDlar
yshqoPYhhxwihg4dGuBqluYjjzySWFE/SymDEqYMZ+Ge1reEXkSyE9yI3JfK
0sfCXKhz4bViy5awMYS352ex8Pcs1oEtao5vabPwqix2UvOflHPv3xlOLSS7
RanLcAIQR0oXRpAi9OJI/iGTi094UTIwhjPecXjP5znpbGeZ8T0IiKQjDAzE
Gwnti1euXLmltrbWdWyVvDFvwYIF7XIsb7zlllva5DjhiM8/vO6663DE9ziP
z2zI7ONzetzfkNoNKdi3wBPy82elpaVI2X6g+fBzrX6QzoWE6jRuMaSxDmI0
nwRuCbG6/9omuR08f4gUhxfoXGnpjzW/f4NECGIFywE+lc+kI7SyzeOsedkS
sebNg48jeKPmCALaGMoemWa+lXykp3i8mKWeM8x3X3755SA1hgiatqebt/Wc
DvKxK0RDA/iZjfom+Zigo/dPmrfV8iw1t9+Dz9GCFVV42q8zjF1IKj84TaPW
vvStbm1txTueW+DP4fMQANeRs+LQBDiC6fEdPtds27aNP5PYRElMonjPwuNF
SGh62IKC5DxPz+D44AUXXAA7iLz+zoqKXi8feeQ3wIuvDxx4CRjsY2Xq5++P
Rp8F4+1X+rjd604M2UOO8nvkNsRi90pFfIscrgZSwPJexBFwTsElYEa2NayM
mREHDx5MR61gNbf1dtl+YmYJa4CBoT3hXoDppS2nc3im5kC2f/92zjnnQOhB
KZ4i8rq62VCtDIvBxjeIFSvAejgGNKq9FrZX4Jziur6FcF1hs3VBfjtd8Rvz
E+Elj+ARPtrTYTjydBm+g+LE9Br4BNNtz5x00sTZixb94cOqqrN+ft55/74v
Frv19yec8MQBOc5/6d17q3x2q9eVxh/KoV0oN/I3evzrtU33x5mNMAIX5gXt
phjjqAOTjOMLA43vp02bRufgLlZUVJD2YR4Br4XGnOet2JAQbcrdY66WtUeR
KMFY+2rma2xCrdXL1WkeGQ16n8LH/GCmi9Xa4Eoe8bCGofkzebzk/vsfmfjE
E3uktC+XJuyvUgpWvzhy5I5dZWUvfJ5K7a6gwYTAtunAtUlakbkkyJWV1WbQ
9CQkER5HWBpt0cw5DIJjsKRQy6GVJkSagcCgQmgnTZpkD6BGMs6zihg8nrPl
Ivjw4Km2AXE4562S8QQxZV2dmvnDd5PcxO5tuUdc3uUeRC42yVUwprgrZ8GY
q6Dhm8pLwvBJxS5mLVmy6bu33/75yosv3vbY6ad/KmnxodeFxgqKc5uk1RMU
y0WjZ8vPtYFx4bFi4WPPAO8RGOFajFF4POxxgzcArwC//frXv07nIHARLWVe
7HN5S9iVix544AHokmS20Uk0iTlz2GMVxG2VlUatTnDEOJKufR2KsbdzgIYq
FnBWtFUqADJVtLkqSVQReUJqSsiRkK7kZ9JqtkuN8rmUnd3lNA6l0pV/mjy2
aPRSqfjGptHckhntGlXS+f79+ztpjXPSy6RztkeG63SGRd0m+pYcLtg05TZn
I3wUdoyJz6ECciFBd+orbpeeuwoQA+vV05p6psKHl+7aiyr4O1MgHFxvXu0c
RFeB3nx1c4gERkLaLSGdfLG+rg4DgGEoNnaoqGiRQGoiGu1m/A1JekWyMqOt
+CvkrTJRXEqGUloxId1/OgUXW0bH6m6JN+XVMJpQs+y0UQ5UJSs5YUAvrZ+Q
mEKGgCVgikDOAd+d7GB/ybrFIfZX+oZkjzUJmxVXlWuGydT8aa+KieNS/cIf
JdpLeRfb4LqVEO1jHUVF2+U7KcXeLEmdYzjIZVpDAlIpFTxwKoLzkobGSUNj
eIWSq+m99E5xGy04MWQkOGvzwqjHR7kIra040i8IIOYL6QLTN18NGwDPKoHu
GjityaR6Qgh/6T3Uvs39qg9Ms7cUBYOG2u4cYa+8Sa5K0+JQPNJlMexOJE8R
yftKku+U71Zpkh9maMtuFfibac7nrr76aieB2c1iDdOzZ88O/F4q+f2xeagK
ISoj5xrUF9PS9AWRhJtR2LqAfeIo62GbQv733BwilP7Kn3ZL1Q2kBTXsCjWh
yJY8gGgFZCsqmi6P1TbZNI91MdkqDoHDJAI5QcKVK1cSa0NlRK+Oaiq9OPKb
IynsEhx3elE4JUHKjXXjmUw7TTzqtyxJ6wDh6NBBXJ2FYkSwu9TPoE6llyFW
1dcLGZyLYiXR0uNvIaNWVPQ1sJIiTTmRiovTdOpKnHfeeQGS8PvFixcL70pP
c4/UtnWUZETQCYeBfDntfEEpItBXMzk+fdyClHRgnCeRAut3lrb0MOTIUh1+
j/otFODMZctIEkGppKKUpNDO9uJiCCImbSojvnkoNoIH4xIgC8h3Y1VET9j2
v6i/yY7LV4vUjU9MnDiRKKSbgyGlB2eJzYav1b5sKGV3LrMpFSJJYMoiB7mC
faHyl8L79bhu2CDmNDWJDYjJFWvhunUHolEkGaq1yCWJOCx2rJkgcsOWDdP8
ExOj56jAXtpb+KraB/qvo446CjkNW/XD2VknpJGikVXOzkyxbFlQBEc7kJRs
lErjLiv7kz+55J3yJ9dKdQM54KS0ZDxOyl6xWLwd8/eeN1Ow5yg5zGMbS4rJ
LyogKQOFpAYiaklJgyLT1EIwBQGkTEG3zNTyw1+m1vFuHEsMtRrtXFn0b0mt
n6pz8AbBXDKWVYllzVwdkcglkpnYZygNkOf42ccHSLN8+XJ6f/TRRwuqb1Z0
Qhr38VNPPZVEUCXL46DTBiE5WYugohG+O8GNkUohlWoHQVOn0W/T8TchjrLQ
URmKkbYiyUsYN233/ljsX+Wn0SCKEqwuouSUkjR6gK1mz55tzl911VUsoBuP
O+64O+XnKt/PAlkwI6bIMcaNgwqLUxY5dPSQ3tbo4MnwkDa80g0IkaFbR1GX
7aoGanm1KBpfZNx+F96PPvooKScExkhSaBqsnjp1KuatFcKnu6GtUDB4dtjk
9w7zOyKkrcErFNlH/DE3AqGQ7Sq8nqvIiHvKtojevVVatU46RYwczNLatWsp
9YasgGR8RlR5Mrj/aVnsTJoPYhdy/o20wC/UOZhl6Ms2zHHECeliHY9AYRaT
I8wTIhpRDjieffZZ49jp+T/M9VAkZ0URQUV4TE7PJPSdpxIQeREj6J7kT4zH
tCqXBuS5sfPuo5JARQzMALUJlZ9QUQIiXuRwMNo2BVasWCFkWKU14B5JrxdG
jRpFlkLlyGlOBk6IX0l2rAbc6cbmoIPt42biI2VN8qfDL9XNVzQ836BU/l01
vx0/bavFHLh+hXwRznqiocTgjxergUWLFrEUvDZ48OBL7r//fiXRccTsbAX8
+VZ8NyptIK1UX3B8JS1iadTzbA+k0zGQokLSp8JDHgrLwR1QhqQfFDWQPIFv
cZbRCTYFwB2sE+bOncvGEVNH5lmqKiYB42inNfAe5yyRSctBpLT2C422vjV0
5hir/YJDX9qaqLE5/5SGok+sac5Lc5g+KJPXZULwwNYpd0hVMipiQYhmEWmg
RSRpPFYjGzduJFuB7/SMx3syhKbZF2X04pipB6cweVTqzeaYUA18im2HNpbI
WHJ6B8l0brtgOsIE5yoLpgXwt2mhGwvCx0JoaNGiXJqTZ0mAoFXBHjb+cD3x
WSc9sVIINQ1MB3jhTAO8QBcvyCNBRMLJX+TS3cnfApBL+vbypWHDbOQSErlf
ibKysTS9xAhJe8B5QPYdPTWbqNCKrhFTpqAESFWd+YoxOHPXJ41vCcUs6BA2
GZDQHDL2uefEK0OH2kjgV6tEjx7HYiQMl0okCBnmYHlEYQTpd/JUI6Zg6TgD
aGAFZu/QWJhZsFwRdAYMSv1hWCEBM7Cz0cJsImaRbchxlBBzMdzOrl27AoNQ
AlXTV4kSz8z660tbMszMFgB7uS8fSAhYsGNCYIc47rjbA/CykdV4YHbyROgQ
C3BuVaeYpaelALg3mLuKIYsdtKFGtSTVVeqJZsTmMhS0QS+hYqvf/ObdgE8g
1RjNy3mqIAxg61ukp7W+ZDDx64q625hQ/VGL5y40yoLJiE1tm1AyzNjQoiU1
pxOFTWtVM36MCdJ9TTKYeYCgB7vDz4Xw6rz/7d/97nc9a46f50YgwUEBltEJ
G6UqFoClfmY4f0weV5igetWP1h/yaDmXxgQWuknPkJl69n79dlFFsEpRosgj
buaUtBqy5kXjMC2sXoE6sFODc0XeoK5Vt1o28z9n2qCi+JZ9QfjdUnl+GiD6
hAnviIcffsoEFZBcXc6KpBaBqbsig3fshBYGoHNgJlA1jFJzBpNXpenhapA8
vCeR+IxgjGhIIaO9el1M7ME6Xdvut/r3709asTjdZsGGK67HdzPzhlQ3x8Yy
UhTEh2VSQ4podfPw4a9bNC2WkbVkSHmEhZX0Y9H8WLrwgFK7lnZiYpWQFrsw
+NYp+MJShkWBoK7OFN20cOHz2hNiShbLUOJ18ac/7Q5TEfChpkQ7a3CRGTYQ
sED4fqWGYsqad9bYDAkGZf0yfPPmN/dHo78OABeL7RPI1IBoUMO6UORT6bqA
eOwI2KuDC4TsCQXZnKYtTTZk+MyQwRHcnUxilr1ND2tSxth7ZbT1oE2yj7Qx
UyB8M28Qfq1AsN19I626GO7lI49EgcAGizhJ0g+HH34REQZFAEVFRTulq69q
SfC7WQWCQJJoT0CDl8BTGorfn3DCCXp+lqGIyri8QyxY8CZ5KTrAeKdv375c
0aIguSZvSJ5UkECqaH2ApRMgfRqSu1XRwxRrSOISkp+QxsJ8j7wjoPCsSls4
eX6kd1lmiAigp7JLvIbj/ksuQa5yoDRLLxs4xo7dJ8PSE1nBU98FPYVu6yLA
Q6BcYh6axQf7jYIHTGFLOPQmRk3D84NvfetbcoRgPtcYeMAnN9+8in38Px5z
zDHc0IPFml+0ip4eeGneI/Zbt2yThdde0NpTTjlFS8oiAxZsx4UX3kfnZZyO
IeUiCCKNBgmVewVCpOaS47DMadpGV60+dO655+oBmiJSqd0KqJiMehdxgcyP
rrnmmphv7Ozwz5/0vyRvoJ72nDaZ3AcNFHo2EFBjxlwpPeePGKiGhq2YuYPT
iS4bOu3AjgJPvBUIzzMKHgyTDQ9NEmt4NrEbiZlWaScYHlXfTC0sAI+Ou0Ek
eAG+fc1/xJ7x9Y/tCYDTwfGKu+PQKZ9yCdQdd/xE2sx2j4EaNOg5lnpcV6AZ
eNZXO1j/5laAmNFv+5DX8XTv3g8rFzyfKmswbYGkmwHgcicAhXU9SqZ13CGg
ddY9xb+zOoPFHQg+5+szLONjBPHe16txWPz9PEGM4GHmTN+RjcWeBIIomfey
YNfZPkJm2xnrd0nGzkq3u7D7Dx87WAobO19bx1F1QpghWXzttdfK900Gu6Ki
Xx2IRkupClvXhKf7FRdlwThjRTDvkNDsA28IgBjcVYH+O4UQCmNsdQ/edCGE
F9T73Ln7DEJqnlYhpPtnQb2jqJLdYHrW1wvBqcKBk9lhwtpcK+bA6fcKp7Ch
YCe1O+uA9na48IQTnFK4N9XVd1toyVhE9ZTRhbZkIoSfmSscrUoHWmUOFNSa
xLQYEK6bdtVQbtjGq0dMAfW4cevZ7Ek+Wz116sV8SzIletbWj06Y3y4sBImu
ASSUUJU6kPiDQsJOLnBaxEZiDwepcxDRyn/XXtvmI7HyJ9OnT+db0sIOjUR6
VeK0QpDgGJ2KbzUSJQ4kNioknOZUI2GkY/jw4WLz5s06bTZfK+xdZWX3csU9
RiHjIBQEP+9+RolDrZMpsqe0hSY9WN6GGvyUBjUXn0ANNzQIHXhI83MnQw2y
o1Ya1t9PE9Sbp2XvDuDap81VRvs8y2V6bOAX3Schtjt46SvEFv/gjScSD7KJ
fH3gQOp2Db1qJhcKklOTi7K2/nLVYb/AbJweRcCca5ihGqkvFyZIVq9erSdL
ekn/62MT30gHSw7J6z47XFw4wGk5TddSgD96xobZEQfe45wFM635hJUGvKCx
1JBiyJDPGWYUF05Zs8Zq69MJIqfVcbtg/k8FM2hq212OkjTMr/PCNazfZr7o
0mWw9CbeZJj3xuPvVGuL1Alby4vG7CJzF8AvKoDDdhWM7SdKYoj434PuxqQz
zakiuk1IJbFF8vMBDpiQP0PKT3suUCJBzVFfCApmazraIcfe6jCtptiFmVox
mhaGoUOUTmQUAy1yXzEtCp7HOODfo4/ukef2qKGI/2rSpI/gKbBZ9Se7zi8E
n3IzJOFt1tImyl34/EnhEw7ilsz60yzev3IDrxVjfQO3W0W5MznM/Jfmr69i
36CddGpATxaGjL8d5xhru560uc60rTmCmG1WmNnTlyblpBiwGBr+v7mMHTU9
PD8HTMeP36pHancy2dHaXl3DCPr1l27k8l0BE9ixUf8zAYrnD6dr3F5S2IHv
0uJKC7stRxxxhHFd/fETorz8ZY3drhvL7mDMYOb8oZvqxC7b8pEKM37B5SOq
iElNB7iMn8LGafzQ1ELb0EfOOkvNwM+cORN+EH6ip4qqCXjcsNhr3/tBvDpj
PeO5TqRcwep/KaBc1s3Pm5ejDOYTXmEXnoO78cbHhVpxgTThkg/fq6r16+Hc
zOOC5GW3zeKoUlfeMSQd7FHSYnEiU1xGI79gfYoXZu8LheIV3wq5lLp2Kf+N
C1OnTJminx7FdIx2tNawJUKxSY1uHqYgOS9vSP47ixJWYKRgwFGcY4aFQYAx
P+oolKxvY1BogUy+TEKQKJufFqCQ1gwB0MFVVb4X0dYxaNCF4AsGAOX3QQDO
Mo/Kkqzc6tZw5JwrKGihfpodgv5GA4dY7EZ2v6TU3PLnG1f4idtz8h6MVxUU
4QyXNQuWwMpZ5gnbgqhEdpzWhk321olWj6YnH9t/+pTOQeGc5ALDKkBSK1g4
L7roooCyB3ckEoMPfCnyW173pYou7EH5p7yhec1XHeE0ENr16MXUKMi2lTNL
i3SFOqLRaWKNN4XDvTXbpszqLDAqXZCAzrK9R85p66B8haW3tNzGiGO4LcJo
b6EGpmN3UfGA3dtbOwPMnxW3hD1Da6K6BP7TmzKI7IDUYGAYCohvLaqyvOqO
PxUN09D88d+OaQqSZkre0Kh4I46yL5t3IVEamnIDjb0iG1BxvcIU73hqzAYG
Rn5IflUoUd5QYISjbDLmCozYKWvXrj3AnaPk4y1e0QuYjGZFTXyxDvsUJGfm
DYlKxAXcCjbC2rgn0E1aMYR0CyHI+CejZxZmOToHVEMksjSYqC90WLb5why2
vBCfipAw2xXZSD5oAN/t0+cGpkm7HDRUofg0OSNvaLYraMJZTyQJAWEYGoYC
c+b4p2d8sYacoaE66wDLnp43NG+6BYhsnwIl1sDViUjASjAUryQpxaGkufZA
VeQ9McdrEiM89MUomCZvZREclZBNkAGUwtKhoQjySUJMLyo68HGkhJhEajqU
pmApX4HkeFsBAstrAwLXQANSzIAcsNcVYSUD4uQRfpPIaq91ic5qKnKclhkK
AuId9Ww7zWRa/VrP5h7k9ExoDU0Isc4sJKGOjfIKxaL46SnmKVkcgHd8M2PL
Cefjy0PsgASdfD6zA5TYTF0QhBesr/QDlDeUA/8QIO+6TQy7hirQScFBRalj
h+2M+K6hJ7Z5PkXqadWm5aiemjc0f1HjEnYPyTtTNClhUA5AHqBDefVCU1OT
mOl5Hz1aVfWzBedvzqhSv5Y3NMpMpnlppNwtaNACiTy1kLjgXi8PG3biez17
HtDQzNKzkD40k/OGZodbwcNH0vFoDDxL/fORXjfqI0bA6BX77/btu1gDw3Lb
eWBIz7vcJJVVTwTGitnGKJIoiPbsiSdO2Dx8+AFWsL4cM1CT8gbqPUUhqPtw
mKMpFOQeXo8N6V61ahUMNDoONN5zz3uW8Qkm3fKH5q9uXiZFq6ChCJQbZgV0
jBzHA5Kv3x3br1/r3dU3QrgBkCJOYSP1vpuJaUW5rg9EqyACAdPrRs0U04j9
q2QbVjMzvWU4gCiI/wqkxwdunQt20RMYxcZjY08N/9iHnMkaJrarpWwEw6SK
UzsBSAIPtnmXveoQLBgH0jO8UOCWuXNFm4HF7rw7gmpF5K8n5g3Lh4oo8NJs
lqVKDDU6SQDSijUt4WDwlYkTGYrWDdVnpFEkfyg+UlCEU4lkivUCSLDqLkTk
Oirn7MSejRuZP2RwERWVXhuLsu+1sfCcnDdEbW5lRwZapaFKncqFE5xrIC0y
2j9l6NDHTz11L4O0RlcU5QUSQdTmKzrbUOM9zqUcasVeLqAL0bGiBOSIZqJM
nXlgFqdhpyIKiGAzC02ulliAIJPEngt8WD/rS8vdQISM9PhK3kP0sYIm7EjS
VJ1etYE5r9/xQgMTJsdsgO6+/PJlmip+TomBGZ83MJ8oYOxUhnHodAWpcaYQ
iGJvHM3BsNjIqeh9Z347fvzOzMaoUIjSGIdjDwVUyXx7rS7IAmi4Y5gU+MUP
X3/97O2LVmW0R/kDtMvNPeRbpULQ2P3mbpoxQ2xREv7egZ49n5l4UntG8tTl
Dc2nCppwHo5yT3pzPuzVREoP8Ttbg529eyudF7/n9413s84DXZSXVxhNPktX
M8Ym6cLecE6D2QYFZfrxn71UWvra4Yfv9zJ6eeOcEB3k5m7pK0wztt3SeCK0
sNPQ5BlxAXNInTKeV15wgWj388//csfXn/AsBzLoW7vx7GzBUwEIfq5uA6/G
Zicq2dDdndLsBYf960wDzvid+66a1WoFVvVwjLJwdtbKgbwAVzXAabUmlLZJ
Bo2LPTsg9jzxhNiRSolZnvegHCIsi9ajskmXg/qjctLfCPbdCnZ73gcOFdQb
z3w9yp0O7RkNS/2vnjr1Wggvs9RovTrFB/7Evy3w4WCBPC9djIz2pAQ8Zrot
iwEvHfBri/GrSZPeYPhX6ZUJnYTfNa9oChgtjeCqHtvj1qjkxCUyWBtgwo2c
i4qKoHHhm2S0Np1CRp1utPpH5TVAe9N1M3QX6eYwPrDfRx11lJEOeUQXfuhu
ZOwyTtaMLQQfnq8nda3rD6JZ8CEHbLdb81LST+9LCOfQNIeBk4J/2lnZUV9d
/Y37/t9bmVXuaPOo7NVMdvtVnp6O5D8a+9wKlrw9XYSBWevN1sI621LuUmHk
+1d17/PXHj2MpVQ5IntEvlzIiJgCUovDCsBpv8LJDo15GQUzaiar+JdrrmEj
se+5WEx6sa2Z5yQLwkllgosDXEavvPEJu5xk5f31zgYfCTAaQcTFoLIy28Sf
/M5TW7hIFqvggsiMKQQZNQWSDDBdCBFnedoBhUk4LKb5Ub0jgcEErT6RgUNg
+jYaAZEl//nr553Hi9zxUrJfsMwzAmrlqi5byQOBDoWAbdZN/KpdnqmrV6/u
QJEaz3P7ha6Jjh1FRbctvOEPDD2LfeHspOdx/b3gc7NRh89G9oQs3rNYoFct
uSRIjlhigb60u0eO7Li2omJ3ZXHFh1VVezKL+gmF4KErJVSx1NLcA6D+pkU7
am9B9QhEp+usqWRG4s3Nm7ldDtSZjHLaM+cPOoVEoLFDLiTULQML8AwrKUxK
wpjYS5pRC4klzZDkjHbdjUW+1VBdGVtXU5DMGIHB7LUkFoMFMeJmv0uWLIHe
AuNB+i3LjhXSwWeMdmKUrQKqu8E2j0GJuNmLStQUCins70ubsdjhqwSbUZi3
YIEp7kz32d3wu2JY+hvNwiTaIoaTq1Fi9xiDtGtwl357EgmeqUhX/Md3CqLw
IJMx0hBlchheWbtW3BuLiVbP2/OTZNLOyKg56YMASy9YC5dCkR+jwEqEwSLl
PKakRFuWfftisYseeqCddTN1Lc0iRRlB0XbAdj8AErkfLlAwbrAVuwYN0qAs
/82MK9v8JebUOzgn+6i1SxYAYX+BfFM9fNAcVE1tjNSSJRwsi/We99zYsS38
dHSpUjc+zjwnSzaT/ipHvgyGPm2KTajG/ju5jIVzvKK1NaohqEGjNy9gIjvF
FdoTt8s44K1TOwn5jaPCJi52jh9PD17nea9NHTIEs3zMpaqSxH7AsZ2Bh0bG
jhooOFUkTdkwEWlGplKSHh7OYYkEJec0POg+clDw6E4BGBZ7mGjuUcFTbODh
HVPWr1/foVn3lhtvfNwqHjwoUFRysMJOOnAyHt/AMOy1qwfxT0rRAQ3KzooK
swxAiYt981GdgSWFkDTsZIQ511PqNkpFhGpWYBnDoQTnIODQU1b2/A3gAVw2
m9jpd705247q6nortDwoKNR8VRdb25MqCQkQPR5Jh9Ge13FPJPLMuyedhGdn
HJRjOgNGCXgzLbNsg4L2vtVcQxJrvuJrL7IqWULrhgtnTT3HbPcp4HwY/Jl3
uAUuVXOjhpKevHdeota2JQfxZAy4XcVx69w/zQ34hfSPDC2pz9eiUd1nm57u
17AUOPK6GMKeCtqdfDi5tfbkWmNE6R9CGOwRRoiLEd4CfjTCs848WWUAUjbP
PX7q06cGzDf+PTFwIM+VPn//sZfxY1V/oM4+tjzMY9N++upPzaOPOeYYsLj4
3qGHdvRKJrH3EPwrFvr02a6RmWHwbbZKD5TZVVNAvteOD3fwXmsmu6erCPbG
449n9JOPNrfPZap1YiLMY3885pZj7KeyeZQP74jHZzCl/dqkAsVZ72th67aO
op8V0YYXa9asUWo1IZ588kkxcOBX+HEIcUxN2pcKe6IKZ0ptnvqsdG7pAbso
4eGHH+aUnRRrk55T8wX2zUZ06tlhf2hH75N60/Ox1BQ5A9QBTPa8DxZ3m5rZ
yBf4bF14bidcXxn6+ND3sGgRuB7ev7/Y36MHl3lVq2UbyqB3gsz6ceEE/L7Y
V2NcvyREXR0rizned3hwMUmQS2JcT1SzA8lgxeFyTzzx2yeUelq1ypR1vBwf
yI9TDas6+7jisBPXUTmjUiEnRbQDe50oetZ6W1gl5dQHrsfpNV/B/P+D3oH+
w/rT4t7VqRRjd+B7EUNMU8lTILf0SNe8B6JXR6mDvuRM8cbRR4sfSitf7D3K
HNqg98HxbzK8U8+EKbelQ3g1vqaH4qutvTvzhIz7mbxuH+3QeP0T5zrUFjqq
GP/4TLDpliCPnf7s6QauIx88MqrV4datu5niMn7c50cqRzvBMXMN1rrGBIOz
1G8jcGx2cOJhCyUe2vaQiWBQ/xaJvMlw+dGjGybX/sBYGra0uVmSqln+jeuk
imf+IbFyXCYYVePC4kDxfJe7u9AQcm1eUdHdGUP/YVnAtDaqa/E36GnhHavU
XBpRz7etCp7SsDsv+pzTh645+uijO7D96ghvU1BSh5n7aCNaGhi+QC4psIFe
xuFTm6+VBrtuSVV17MhhYvf06WJ/eblo94pRbsVCnI27fXj8iZJix7kc8FA1
y86Kn1cYmG7/0+1Sc4xgHdagtrWn1FYWcAJNPiQ3twieSXOTjEDUcyG5QWxv
/7DqwioDIlRv+603M4hY8CF/+crQoRvzAhHpwMCOEtx6weYs7lfSSGBnZHjV
YDQ+ZOvrW/fF7okZEL/3qytM9TRGVZpW36xmh8/uLRynzrnRwAY+6lzM5Mt1
846MVFQ9XOON97x4jwEv/lBcPFccMyBi9UEgXHALYswiDUNZqXWYPZk9KhMs
qjduCk6IgWXmCZ7YH4+LX5adzKWX/tROHnAgjS1fXehvVP7VhJFcmHHYFBwJ
ePcGjvIH4+K9Ha9iazc/fg6tOjvSCU6PAFkUo5vOJJ2rBNJTYnqXWF/74kNj
c4tr3a6NmGpj9X3fSCCAbW1lxOTf9juvuur6XIhxR9eW5hYDsJnxKLD0R+fQ
zXl7ObnZTyHQlD4jelFV+Hc4oWY264FdrK5uZdv3zTvueEP96CgnbjkmoO0u
yIbdrP0WM4Ko9k9KKBC/7Y9A7f2InJdkLLQb6oTSb6iku9OOsTdk8Bdy93Bj
U552OsPW7MS0rpX79Le/Gtd5C/5lQcD16DfqQvbKXh848ON8ELJLLph94hZC
PAvVLRtCweFhhW03wsiIyiH0tnj7gP83wKCxcP5o8fNIvdjiUdrmbPSDzSwU
yhsp09xA4ujZFhdEbWlO23QtB0IO4AMdxHONjeK3GoVQ8YMyiiv11++M9jbs
k5E79cXKMja6MX5wbt/HzK/DCDSxz4BYWRqPEXIZ2nvkQs/kvAbfO5hQXFHn
o9fkST/SW4GVzdnQ09X3+tF+wwp78Ez1T3Dfx6pO4hjYPIBwjBvfVOmyuD8v
qgdv8g0+Zq1e9aelpX/1yTHY3CMSRsrmwAxIBbVAAUiZvcrSNrrIIWgWeloX
2nwpzf3wzZs/9n90RI6B89s25cRRmZIMOPJ+t4ENPRr9Ftm6v4k/Ne7HZ65e
fPR3AL1NAeGNx513HCG7DBvEInklXcCZ3rJ3+vW71W+X60bWFkINF/k0YxSi
xqk2XVlasuvKRGgS39iRwD4VGu+MVk0hVwLgX8LSRW+GtGhLPFF/0td4KZN8
rdmsN+qi39RmxS9YMWGYkvEjNtPuQFb80qSvS3aOpHDCtNH51i3fEhQYfn+E
3933c3y1vq6uzsuCh86Qq+0ujIvmCyCnHbRvlNYVywtupx3UN+XZx8Ffz4v5
qHOeOEeZsh7bNA6flpefyJu7qt8NceJQYThamizD+oK8jV5ugDmrYtumjNDW
qPsbaLsc0kVBWreC/Ya1p5zyfPBHblDt0tOl2t1MWue4lCuDwFe4eKWx2dXw
kP4eqq5nyEV0jrzoygYNNHaVV8Y0T6Ap5FQAMtAtRMGsQFdaw2Pv2wRpLckE
+UCl2lSzkYER7CdEEopAfn7RjRKbSoCeB9S2cixmZWFxuM8K2YuJeB9re8M9
pWxbMjWGs8agJLB2ferPx4n2oiQr1Y7BPc/CdwajwU6MgskbhVHKgRET3FVM
1M26B3/nwtZVyG2hE1+Dviv4Dp0RELNsKu/nx+FDrscbXOPlxEdxc0tzs9qq
rXFpglJ2MpZs5pRd9syAhiit1uyuSZMMRGuKx2JLe7/DuhuiQGW4zusExDNX
OkqxbbCC7+pZl1k5lNeOGzXcN57ZwQCr8RYY4zI98jD/kdi7lB65PjHKZL6O
HMbmTF1/eB68FU7EtdA+yy2MuZ+ZVA8vCTz8toGNYpVXL6agrfKpPwI/Bgzq
QHOLtKSk0hvwU8yzyUHIQXVNAsOT6A20Zo1OE8SkS7pJTLp7Er5SFlNePSgn
R/orHcYkOFfl75eXlSMVPGQwdqNLhFp8uVnEk6bAXHg/qdxTXFXsBzNuiGzd
y093abGMuapBvgkwsAwe8pkB49tTWgYtGxS6PnO826LVhlSUcfob025dbqoc
rr5gSEQ8fptPjVOXYE5oxvIVy7OB4e/NkwdXkGxpE1JUNJ4zKqLykGfJ6ZO/
VOEmj1jmx5GCavEFIDN6vp7v33+YGJ74bxIFPHfDYTGRupP2BTePHeh8bMZp
JvWIuOl9VV9fL04b2wa1YjRdzV2EGbSPl+UZHDqobc5U7rEx3BqxsTFi0pHN
udOiiuAxU8gyYsQvxDpvsrEKF3gfVv2gytfBbsgMx1uZOWWhksE+6rp5I0tB
xizpEPWFBqsObUAMtTapaPWUta+szQaT0gu+C8ORFLwfBVsiMPuFl8rPt2QE
q1Z9sXrq1MulZxMcRMmen5fcTG2rLBuX1+wJpzdCexgGerSPWZqdlRXF7Frn
9cTGbV6lWHHUIUp6HvTe6T+sP0D0neSCILQHWLoeEcelOSBMGI0PVqvxtpF8
9z57td4RXngN3pba2lqf5QZkYblyitZsJ8i10yidz5+ItLBlp1okOVGru7g4
9Midfs3IvUVnPNr8qJeFisEFaypXp8iVTNvNk72mrBMHtRZsaJvsNw6U1vIm
UxGgaltyDG4x6wqlQ+jlKwvpVfPuifZOkiE3QhX0U7vJfdgJjVV16dhLdWI8
+nnqX1NBJPqZe2g/ggNs2jkMU15KZWecGddF94jdzBMvnv6R6PVoL37qb74y
+yvBH+W/7ZiFWYluWD1RGSAp7dd3XyFeGn+YaJqi89DzPaWghI7wC31ETK85
xHbue5CS4lq61kqT6f7dmAvG+LLgxiSgfoMTGfmJ5tAAOOspapOKwyTLbiZQ
ls94foaXBVszzdnix/Q8gcET1cgCJWnzgqiej8kBmposiT49btx6Gohl3kxT
V4Mcl4RrT+LfqAFLFgr50w6O2Yjc8WZG86mhQ7UDQSfH0ED3flczKbv4+t9e
Xzh0/iy2H5u7Yscc0CF11n4AHIavdXNN8XmPCmUTpDqL3Bc5buOLG30JzTK0
zSZj589NtdCAtnRuaJO6k6AaXgQgv75unWjf347JdpbptsoJlcFNrvo44ewZ
IFl+z0eQs6O62vR/QP9/+jfqjlH8/M3D/3148Mfu52cUeLWFRvLEZ5/9xDyn
e/ddamOUSjLN/CwqhA/82L3pqZ8s8VlhXI7no1QIfawNDJ5XQ+0rhz0wjJ//
k+m/n57P89lPsNNJdZmeT7PpXsJeRSkOOWQeLRpf/9f1+tEdkVWRAdvf357r
0SUBrRKUjDFWUjnj0Ctwkr+aNGmdAeeCC/ZgOYjArmGXLR7E5Hi374y+vAeE
+rF7v2BTktPsVy2VGTOaR4WCgik2dfXqrQamK7r+K6uTLSeZRTW7yv6lLAsT
6h4VnsnRmJeaNkSNVTGdidJ2yQFB9Q28YvjoJ+Xl+wkW6auZ1TpY4Vu83Bgp
VQ+P63uZezgTBY5qoVw+mQIjtsbfpEyIjZFeTJZvTCy1Fwjkwa8uSJC1YS8y
FySqvFxB0vHdonOZJp+M/7I9RU1Lr7Lwi1260aJjk4zOn360sTN4HVr0H/xo
7JY2afXR/Ojnxv7z2GyPDlBCe3j+dL+v4Y/ODk4xtEm7/GtA+mziFKU+JZwP
bXtIS9ABaV8GbH/XkuqeeQyQcofTyggUu2SETH1RHNAzY8feJ/APpYBfOv5L
qH3TkFE/i8Dve2SBLLTWVuuZ0jCEirVyQWhzkXytoF7Uo0aNIvErbSjVEKLD
Xf4QBn0Fe5ptqeaw4jC0edEzNsLauXBXWdn73HQRDuOr770qpN5mmtIy0cA9
uudBU7XTMdcc+ZCrwAkKwhTH6RAU4mqw7lypk13M1awzYoFH6+RKxpW7IxQO
9rJJsqiSLKZ59qlPn8py+cTEn03Mi//93C2HjLZV0SgY8MzEpc43Qm66MHUL
rJXye5D4267LEbALMJZyfr8l8wSKIkxQaUtzz7s1iG3bxHMtv/Tj6ZVFUBBZ
+NvsVGVtKaGGKq7qhrm2S0+l+7NuOSZuqZQgrSpJUSNjhYFCLzXLb9ulZPiH
EyYI3lt4HRbFLfcyq5puTkS7WwNnqxqIR9aSAis5YxfysZOkagNzYBS35fzz
VGqHqPc8Y/S3wTGYYgwcrb7OOWRqSksNmc+yGeakA11x1Lm0kqRMm/jR35Hp
AvnshBMvhL9i0Hho4XW2naYeQDn1VMoLdO3Aq8VXGjynmGHmOoMRS9+fJ3td
i0bOFqpfT5iwVqywkMMekif8+wmM3E+mPzk9N3JWfUujLvocY1IxXm83UsFy
RcVeUR7yUILL0t8Z0QoJ0xpxca9e3MKEeoFYvW8RsaLwOYscpZllNXvdz40M
lyPYtR+sHjPuNOQXVCkrWWJLj25+L8WoooLAx1aJN8+eLYr+uUirBF6Y7pOi
3Nw2e/8l3kGxRRePN47xCiuq+ZJialtOWvv0OUXUemrxy9y5cxVy5xoFlu6J
dHUSPivIiYBBUqqNNELGsmIFaRxLbxjShTfd9CGaT/AO2NTRfNVTq6ya3KiS
avtGlYVAyzsYBRiZigdU1fvSDDsYWSCXYIUSgwyZXao2QTUN2GELxfjm8Sbs
fnL6QUDchdWUTd8x/ly0sJyDjP6MgjyplnEZK4DFRh6tM0cYzAt+LHE8EFkW
8ec9CmKLci14rrS9yX/pQYDmz8jRxyj+UoueFeivDRkylQhutQNBmksqj/TA
tRNQ26dDbkRAz2fUfArmEiy2ZJgXzZ7dTqt+a+SHjeefL9olQlfFYpgW0YzC
6+D9+1QcHOyhwuzA6RywJ2wmR9CFTMm7i/v2ZcX9TCQips2dxvTGSm40wugs
fwc76hRUHX9MOm9zp9ev/b65OeAiwD89bPVhDPV3b//T7dlEsrCd3jRq7H0G
netGbXybs1QnjUpn9cvuvbeFOkQ8Fo0am9nUJKxF9J+n7kyZeg43x2TraGT2
IqYp3EbHcoAcsZKGGv0pGGp0uqPOX5dwQ5yoELW14uF1D4uinxUxw6uZ3jQ7
mX/yVT26FF3D+NFYQk5d33pJ87y7qEjpul69xOHodX2lsSPUJeULeLZaPx5k
O+rYL1HvmEyVFXFaqXzVfVfxsz8pf7icW5F06tkqk1W6yd+wWXBHDNr4Fgux
zepo+a//w/352bMXPbsoeLOyzjy7WLW/UM9GyiOwC4vZVSIurN52+2K3xlQJ
aQ6U/VSlfpg9wEA60Hbfare8dOVSOwIY/Op7r6r7lJrb5mpgoJ5YZg8rXvgc
fiq33xTeDUxd6hwXuF9pYdRVicLSDTrWxIt74pnWXIOk1Zglv7iqe3dx07qb
+NlvYZQP/tmBNCgsmO4ytXLNxRf7nI69ofa3C6n19dOvvGvtXcHblXTm6cV2
JlQ1zRLEW+jCAnk2SnDLFmEtCd4fnYm2wBs6jzcnPc3TYVBM1cUqzw9Z5swR
sx+YzU/eG/9pvLLt07bOPFnNhiehs/ipvPwdT35xwciRpgxll9qaRXh3ZUk9
pDrz/JgdocEf575i7W1tuz9KJs13Fw4aJC5/6nL99JeGrRr2RTzdDq4Qt+hY
85HnzzpLNMlzk6XhgHmjjmdcS/Kgd60U9k4/mjqfeSm7izdvt6DqfqVfjH7O
tl983JPH+cpliucXC3bq2WW2c8g9h9PKZvGPOiFdPczYjmXlwQnT4rwfT1fS
vxj+qKnDmO3pgRN1ZjIAC8JGei8Z3EoJH/v8u6FK++TBARNHx8mwOeU+d4HC
VqZQw/MNGpj3e3y7R3A+r9PA6Bm7sH11wXHnN76BliBCxhuGOZd7wSrfg4XD
trV4r0cI+m7PACmfGyMR9T3YWf7r9kg3HqG98TFxCfp6nyiJzMAQLG4QbLUM
sighpUUjaENrvnvjjjtEcnrSqIj7QyoiZp6TxRATCH2E+oJq2lWLNu8vPkRx
l7rmPNVPW6ZNM1/8OhoViUMTtu44WzqieVHEBVhvAiVmdgbQTZ8JNj2dZ89S
Qbw0taqFxd14/fZnPxO162o1ZPviE+LBJSDxwiCj0Td7JnvmpSF814LQVvnQ
RBpCKvp6SnqsBkoZazRtaWLaRRdFeW1EpyDspQfVglBfFjUb6OKKt31Q42gy
atsHWyVAxt6aB09XfvnHc86heX5pKKIK3tY+R/dR+YsA/+UPb08HvHEHvG/h
r55Ss8M3iE3UBzXQcYzuaTzH93o29gxqrwJB7eEANekA9U0L1LAN0n1PA6Di
NfbGsb74LAlptwLh7J6FBVBBqtshOtliuwV7OCbQk18PXnDBBXRfaiIoXdTi
R4p92GtCsEcLg71bRtiVOsA/vRNZzAH+Nh/8NPVFrZY1qzgbmtb/oZ7RSF5F
A4udJzqFRlVGNBIGDf6XBZ06dZvAJK1Zd2/NskYd15liPJVJoysW4q+eYAy7
xKYjr9Vp/3UZ6X7v8e95lt197PSzTvclqECydM3CmRZZGB9792Qnt45z4J00
VKJUkLknrinJQZNwYKY5/ta358498KZ2Ac6RsWH0/qhPkxG0m5dPk0hhNKnM
kybxPGlyUogmyFqr31ppMvxrbI44Lv2hT454OG4gu6D5ZImwXKZfpVLiiueu
MDTp/b3egEzRpRM0qciTJsk8aXKiA9GE4McFsraGV/R1RA81zxazgxnYHU2K
k//81FO+OZevl199SpMihmScqO5fDaBmLtNtH4sKo0aXPKmRypMaY7NSo8Wv
UshODTsdCcHRwrJli4wm+fy+q64SI5tH+sJS5715yCGH+OahQFKU50mK0jxJ
8eV8GMNSFhlIYVtKJJY0KaYI6/yHiYSorq80pCheRFv2YnFUTlL4YQMTwCTG
LMTgT+jJMUOAXNe5CMDaosXSFvJ8Rm0x0vg06eGCbkDRKgOnj3Z07SqukJFM
lx4J7T129BvZzxDhgME0V+DSJU/kUnleFxYI/OMuf6r0gsbfC1MA/5LmOl9g
bsFfNSGYFqho1jj2reeff1PvSkmZTsxMsc6QjmqH3icYlOnonPLMhXUyz+vC
yjNMHUWczlHHDpJAKdMK38qMQK4x3c/U8ZYQrNiwF85KgdSpzBPreJ7XZTO3
fkMhtSgtkwDpiXrX/JrnosjUC6faOSJx+CmHGykqkBxd80Qzmud14xw4JvQ5
LjnHnFhGWqi5xkCIhzb+unMkyICV7arp7yzDE9N/P507y4MKBwojQlVG5OI2
cvQPNI47EK/LA3Gcy4W46nLru6AacRm8tFIPF+nWi0Xfa+D+aT1/0RNN3Dv0
RjnEAvsLw75bRux9DDNhPT4r9we2B8qFuJ3/gqOlEI/32r1jx+s/HzgQu5CI
ndLP9Je2xOB726qgQMS7Z0GcVXMmPv9KRmWHokor7hDByGOM1pY4T5HHKLdr
yWIv2tt3dPTqZb77xkV9DfZHrzia9rrX4+7GXq1SBqB+cYsJDa19zfyFtM6W
hlRTaRUf6WJRVyFPIFdi0zbpoOPJDjpyhDtGlTDb+scZ4WaiqZ17gVhpUZpl
bRkrNnHWMk4dhba+vrVDDz2J0j4nTYcwTa2CITX4WEljt/MSXuauisWWKDSb
sjmrtNZVDxDImdnEdUnnWxYxbBcVylWLFxKmuzusGajz5vU0FLnrlbvE0KFD
2YMmiux1UqTWpoiu9Ax0l21US41LNJeF6m1NGUcw+nCVcQSSnLms0ds+AdLS
QbSzkmaJ5ftnzDBf/PaYXkyAsh+U8f33x2LUVSIDAY5wEIDLb1taWoLge8HO
gcGFnl7GWpxABtpCnV4abcpAqxn2mF34hwBND/kIocL691+QLmZdmSdiP48Z
nXLTj28S2pAiencjO9SBbEV4ZEN1XeZ0xtqoQOqf0dNo/cVCC839GS0EW7xB
tNi2zbgHRXOLeAzRuhn8gO3GNVZqj9YM5VPBtcDc6stfLpeh5Ivcmoxo8VQL
drJl5rRwSoudKFepecBv33Ysz0snRM3aGgpisQEBttiRD5zT1NS024nYUcYG
NBrEuJbNL6AOFlY7uiC6EKN/NI2laxvseAfbXGiGV6u9pUpIPOhr3LLjjXjt
i8fjx23cuNFzYzDMFhFttcJdKtI1rLthJWnKhBN4AMzAIz+q92NXwM8wVS8i
OjNKQZve9xaOOVhvl7l9JAi2vSyrs2DnQ/3A5K7hI43F86dPO5bXo4vSh0op
d4+p70GDBtlYfO4cgeEWD3ERYcnfBBVdtGDnpzEuWswrpfz88+4rrqDKs019
TQz0wJ8f4M2subgZw2Ye8mkWrNLKTlN/S8TCTKYQK4Or1yosN3CK7r1Z9WO1
nQz2HNEYoh462zAFoZOKie1uqE2KC5f8pP14N79Bj/FO9kE/q8aoLnRvxD+w
nnTxWCl/5sRHr64L2EtG5iB1so/M6GwcVw4XqV1YypkHBu1C8I+TjNhkki2M
m92MM07L1JoNlzn4Kc1T6pw9TUMyzH1KPycD6XzdJkgMeHwA7ZkWAXqYFUsm
sVPuxStXrsyAIHvG7O8xasG1OjSMpeZSf2QL8oTCqBEzZjCiMR7Ex/afefqe
4xYlFDMmRdnIMpMQRqVFcXHxm3rHcm9XFhSTVi/XUBuppe51L1+Q6+tjfYL6
pW1wkU7TBhcI453aq5CwLRbxa+NmthPiN2rUKAwoY/yJE+Ha8KB41kpRq/l3
GQPJWa/G5sBioFxRDWV1T9XqHNsK6n9emfClRtVPj/G4y84YaxY0JoKAArCY
/dvAOtWEP4MaGhGhQaJeYVZDcHvb5sZmBVXawMXDwHppa3LpinOtIQzXhylW
SQZ2n5JOukD1P4YNzc50uKOaTmoy7nSO3xGGYf31nxqj0JrPRNo1uiNExjA/
45iV8lhYjfyCKXU1ZpwVco2ZvYBI/TZOF/AzeDCYGWkFnma8DKNjswOzs5lQ
V/xKV5ztj457XkMNUcnWIY8OMUN0zb9fwwbaNtaol3BLVvYJDhdZS+hvPKhL
9QpKvcWRtWhU/5N4ucgcNSSyVuI062meeHCu2LOTl6lAH2EmWYuVYMo5Anbc
QRyml3wH7iKfeA5Oj1FSYi/elLGOlpJSe0c6tXuGF6rsHDYM58gb/LiwcZjh
IlGLSDIXWZouLworBRPVVAx5XQGeNgu5QrfNQtn08QwQPHTnsy3K2hE1Zm9L
2J62t+4esixpunZd3nS5qdUN5R+Ium79k4O6wfR4MZPWWpeUWUd0sXTEGGrG
tnSpatiCJlrWfRVt/XXQMcdjMpC11H3aoh+lluz1oNgYT0ddZcuENU0Oz7H/
wv7ElnaGQ2dx77v00ksLpOFladApI1sQGdkhVedZ1YbJRg5aZ+gWYEei25cV
39kJWlQTKJKVp/uiKzxx1Mij7IQQFsB09OlDG4JRXrItM9382fPLwjDppEdY
yDxPOxiJgMGxKJdgLUlN2BXPUWNR02A6nYC0K03+BCyxTlsK9xyfgPHwnAnN
GCoHq4s7bJlA26eZGS04g0gfYbdATckPDMlyTcN/QdRELCDUTdMkNqizClCG
RkVTLm8Mvcw+go1Lg4Z+rGJHew4G6XIXO27r4YniG71wLSJtCo/triORyKNn
nHGG91FnxThAynJ9OrR9B2t6P3Rq9h3XisBWL4aSwRb6ltVuzMdqK3I6lqCr
J59rUdGuoUMGWm/OjfTGewd69aTzbTL4G32bh2pRIanFFJQqChn2KPYu/7S8
vJyWsn34hSjE8gDroGknu+Uxv2uBQi7BvOrXNtjM6PI2VaGJ6uBnSoWCFNTX
sDgbBrZIF6jDhsdpZe+6zBTLlm1trh8iKleQMW6tvqmaZsHBdbwdLrixrKwM
55l+H3yBNhm+mQ4YFK+VWrso2t4iuXSaaCqIgj/qx2z+91Et+WmBR6MVlzU2
M4F5CbMKH4IEtvWlNfKkL09UvGlneBArK0en3A601KbGparTf1jCkW2XtN06
ZMgQr1OETc9OuYHua6uvEJMFpmJ1BwumQdR9u2BEpZK3Nl3sABSV3io3U25v
KtvWdVpXMsDYEZTpAb4DfUpKSnanUimS1/cLo0sjgRYPWAs1+MxkCWVk7S5O
SmBdRCqxftK81FZVljNc4ptkixWDP6HLLRq5nbwSLZzWYvG3+z3ar7V3794k
nPZe1ThCWD2/YOGvhdHqciOcjqB6jF9h5SIMK3a/LUfOgNgqY1B28iTFLfZi
KWh4TYTwBsuvjzlrIHEMSxIIAIJggh1OiPwOxaAFEmGmQc5fTW9rFu69099B
hLAVoGlqiwLhhI2tqc71KRAojDaKWpOBtrUeIePQ9Ud6n/x5UPl/YwYdSFx3
3XUGfSwbhw82cOBA9rveK4wM9I9Gb5waFXspnR8elw3Y0bZdtMc9/u72V3/4
3bdQLQT2RNzBK9j16Oi5E1WWqh/4l4MEzc45++qlyysPzBzK5z/7uFvJT78x
bRpRCo3+MzCM9NGqdxwcOGmSjPoyPXoVE595+wmxpa8h1/JPr5phFrxMmDAh
bQSxK7v8btHs2bO91s4CVpcuWMh2KDqVvvHN+Yea8/KFCfzfjh8/Pm0IVe88
Gj98RzDhDu8eHFyBwkQRzIBVYoW0WDeCfLqPv3MFaYHAjg0aMPqMjBgVwXve
HqkKe+3YsaPTsI1XNLOzQqCfolnlOyff01dUqzar3DLA2qlhhAEHoTjo16NH
D5x7S1env5MZLNcaTgVM3C6yMRWcilBd7TwV1CS3p9jE0NRJ54ShAYeB03TR
AtQkLUl+0wCQKzjzYVMd3WN2Wb7v+3QNa20mFmpdUPNC4eHatWsNSBBKi/Gv
X7x4sfd2ZwdRw2aXAaM4SfsfmUhGsEWjapN728TaAlBUVESw4U5vHhx8pDHC
0aEe16owAX/2RNP527SK+Pl5551nOC2DIByQkjpk69atnYbxZEVDO+7ylWzU
0HDZBG6wUL5e1JFk/xoKzSUQ8OlKS0txbpeMJ2g2bPvBwZc2O2fRMGpoKINC
+LDyZklMH+Pb1w4//PCAfPgzkjGhN8TYLZUJpHZbZ2H8aroCRqygaTiFG3Y1
TTFNKpBaqRVbtsCN2wu3DnKyevVqBZmaZoOYdOvWDddDyr2DBC+NhOSCahjJ
V8cWsptqzDhvEKNpapTWHMuYWkBmeLYTwPG462PLoEGDvDc6C+SEdBr6fJgw
NETnfOmPvPTpqGGgn9JjpfMQVuDesPPbt283oCFNilHv27cvPq895ZRTvNcP
DkQ3K+quh+jVR3BKVnzs3PWnx0Lw6Ul+ggv/7DXq8viLM8880/tzYfDRbI9p
4oSUnvpniu6FH7Zq6fi/f12Mr8M5fZ1erxPIUJuli8HJEj+P6s4vLM1UNyyj
gJtxbqIabnsRm8+tcWwkYPc5oj4wmhV+edpppxmpAWsyC+AIqTr00EPxecG8
efO8ln+wwhfPCsFCkrSssMdRcdJZiu9gg2waIb7MaoK0rWZtDXkhmhcg7jT2
Wj2ZvDCHLjgnDfwd3/zmN73X/sELXxgvKPkPtZX37Fnq8CS5nVLS8zbWXLNr
TZJhkknZLFscTRltB7BpzktztHveZbLgZiNC/NdRR6kpLPiGNo/gM5xBWGf5
/W033HDDq4WxSjhra1PIZLrGjAlRyG4MbS17Dc65hMXGIkia1GAeWUtND3To
ZYq0Fz9SfOJL259dI1Swhlw2rkJI06KrT9OCa3aVtRStvPjii72tB08WxXSl
QTT9GU6FbnDKMq8VwUwa1eg3bvOKmZnTLga6fzNpdvykXu/HUQGPsk6oRkKg
zLuY3rRDfDt4aJWk79qVMrLw4r0tmSnjx6sueihWSAbsK1V0WbO+paHf2bPJ
acKiCRAOmagBl5YY7O/RTht4SyJIn/XNd48+RPusFW3Sk4JfiCsRFrXD4YLv
Ok0nhzhGYauLJmLyCOnyXjb45gqPs5HCQjMwxP5cSEL3+Wy09kh1LnIzVPma
wtzOhJnEoabKHKxU4GavA+5Pvr+vV3emCgJKVD4zVfaCIoy9ywfRy4dppuKV
zkhNmU0al1SESROotNOU8TeU8POormXCJoltTQ9/B39PURJj5zaRcdaN5WGJ
N4z+zWim2vapSwbwlDdiXKKY4oTy4Zs3b96j0+9c8a462KiCOuPReVbM+1+d
oVwyjXJ2iatrGaSZBLMnYzVTjaGd/WiWNV445QKZaryoialuXR8QQ/l67P4l
p68S9fWYqtUOTnkas4G57P55UEzl5eX4/Hlpaekpa9eu9V46aLJZEzRLA3WC
Ntn8SjW/RJq3PEmFacWCeKqii116gsyYpZ/j9myOcf4TPj0+1gtuWMgMHThF
hs+6ogKV+t7mztAjYdEjMJkXDmkycVVpDhJA96RpaFXEG1f7QemZv8o1lbQj
kyJBF2ObADeygFKyAtlBrmzSlvulYcOGQZo2dYYK/sQg+y+BKpocJMhnAbYh
y2luFW0lWRJw9RACMGmgfKCElI6pguDUi1VmZwJQ6gXemAi6J0wh6BskOzQj
fVJRUQFKvXhwlNJokeuSmVKhDW4C9bhxz54N4xnjjJRTDaHi9uw6NLYlUyV1
6/+63tY1KxqebyASSZKtE6qEfb4UHNWfq5wyk1zdgIkzptaOHTuM+uHdcIuK
ikjM/tNJtsIWQCfTFuvS9/q3Kcfv4tmHJRYYFqnawlrcNwCuENZUkRntjt+F
trKk89+2RiLsmMMb1aKdaFixbYWt3ZAgJsqTp9EFbw0e8oXIVXVb0BINfrUN
APhZGgiddv/D8ccfb5rsPe8ckINdPR3J+Pvggov8B0YvdXcMTFqayQu3blfl
MGExc8DkD9IZ6YrGmGY9SHbOAa8zntj+KMREDVIVikrtQcJEB8QgzSrZISaS
vjpkeL9nT2qF6B6gwhZz574uj8VJZyqS2GtZYJos9zgZdvagTU7a+O4zIItO
L1Q1CGvWWr7GPvfcc7vgnbAqueWWWwJBJrvNmFuQxw49a7rRSZd813in8rwu
ljddQAd7xhqaVrNKKmyTYK6HbP9gKzw5XEz0UcNSCuNiwkrwC2hh0wFHPfnD
E2nvSV4x1QC/dxLGtR68ynGuLDfCajFLoLA15JsUwxcBknZODucwYQRzovfw
vPvyyy83MmE7/P78UUI8+eSTVNSF7+QLPYcxWfI7J5qu9eFVjnOludH8J4Wm
3ewFL6pE0CogbDG31K6rRUW+Xpv6zTvuuAOLpg2Kq1ev1milxLPPPmsmUJqa
mqgm0FMO+o+uueYaqtN6zomja6l4leNcSb44opezsD0D8DEKHTWa2EbGRhPz
WBhNLRwQUyPVSvN3Bfi7dbGtQR8jmdb7VUu2DvugCWYvWrSIQrtnnOi71plX
Oc7RILgWkp+lsILA2i2M8B7nNNJTrB2AbKQVgtT1ZZNQMa8JyNjHlD4lKowN
4sy+NtKwz7wP1ejRozkYaZWiX79q1SoQ4EmDQZa16lWOcxnXgvlEOFthiVG2
vRA0awA3aDkOOyIsx/jWd0iiW6gIQiWEmAiQbRPMe15wApsRx/vly5fTe6nD
sE0I9Ps7/fr1Q5QK+/cbJxO4lrpXOc5lXMnoU+IcZvJ1ATmnhbc+JcIyAO2G
mlSMOwZVUwKpDZ4V15ToBllotyYa6HjqqaemUQAWb+XKlZRKAzXkuQPRaBTV
aSdKdUEy8WQWcqTVpnd1n85j4eq5iih20SleMP4+UVLQf7aaB4F4OwZoBCQK
eesGTihblKGOWbcyL0Q0abwu4uqrrw4QhN0B1Lig5kGz1QEpM28fcsghcK1Q
b/JEDtoEsqdd3afzoM15ijahLW5DtKF9znnKgbtp0LSD/Baygol/KvJQT+x+
9Y9//OOnx40bRxxia027JhEE4MJebHEDYlhrQyBvP5TXwxdY5ySGa61+leNc
HmSYmpkMWI6pyQBtAbNokYGS63CJcAWWwCghLYXafOSss856AxWXoAAmW5gK
0pTamJvqEp7zR7lkt27dtEN036WXXmo6/j7upEQB6/xT+V+aB93q3XRDNG7R
DfThDA830AA7qS3dDADROdJ5QKhh5VGpG80rUmkgV6HKDD2qExLXX389EREv
JhzYCqEJE7F///7sVoIdueOI95iTigU0EyjJ/9I8qHi+m4ow4sin6q1W51sb
LzEVIYRm3ylFsTJ7IRaUFvup+BbYQ/W+LY0SvDOlqCRvaqKef/75aYS036Na
phdt9gl0Yu/L2O+tAQMGINmNPSnWZKFr4R0MUp38XR7x3wXqwnBIDF8RU/Ga
4uDPsNqD/EMd8p3Bs3oWuSfaqdghIUwCqA0/aD98ZxAb6o0NJ285YpMYroUM
Cc33UoFoaqPsC1rxRhlVouT1ESe1822fUJrndXnw7zR1CSjHUSNxiDwndaCf
XSn11QGXPXmqM28cVeysRtHGGF4YT+JjGjdkbeHwtqJ/E5YdUdmoJqsiVVwc
jy2dg9SUIEl6akbHOd3DkpIU+peYHUafftyauq/93EnjfFocdMnjmjx82wvV
JfBt2cFn2u6SUZb0LNXPtKrFXAJ7MdyGAyyM86QApCKAQoBiwM1Q28192qRr
B9dslzTCVL0HXatgK+NF7cSRzLWgITvCMOzwZEDTQw89VA1DggJG+QZ2XHrj
o1GAjYDgQSdVc7YnANJWoYbfqYNbEATSZVanjmSe17my1+q3sUD6T8rGdTh9
kbFRQtqXwODsl/YeZcb24NRu+WRLmPGhT9gOwu6B+bUGS0KXICDFJ4wO0ktQ
t5/IEfLU/g09uG5WTJ8+PTAa7Gadc845dO6iiy4SPDegNT/ef6Inl5DRhlIh
+/jAFzQ+JUxPK63qd+UIr8rLfV3mOZc054V6Pl2sIP7laacZFc/jg+CQNwjj
8cE4cGpLj08UKcCQn1LCHQ3xgnLCHAwEC7oeLA4/452+ffsqUvUi3cRzmiec
cIJzaDjFjbIDCJJ0XcTgwYPpHDKsloLaLX+PTSGpxpd2873/Cx2veGD9b2No
pqalJbTy0oxf4b/LOp7BhWM0ng0Ko6mrV4utQ4YIjQH9xZRDpd4ylQ0NPCN4
TVCIkBeMJ1IfZpc9NfsTtXsmcIgHBUm2nfiOpCKBBR3vcOUdXhjYKLZxBZhd
eIkCKUh7PDHeKKpBRIRz2F2ajY/kA60seYg/0Al1lABvw9cQ/XsKG2Gz+jPY
zStDcWukE1e7ezCH2jhej9PTeTDaqSsuMjQ8aHgPr5cGzgoW4A0g/taDloAF
Q7kKbxU+mSYaJk/W1XtmnITvIGDEMF4vseXSjq4idlcaEx1p0i7frjHipsxc
dAl5RHYf8om6a3WvEh64z3Wt9k/lmCNHMmP58uVQqZBQab+33Jl5DDPXTPkm
yF0qZ12X7TJrsHisQp04aawu9b0NzqHyWMGzC48VAuLQWKXwflX9H+pZacKA
Ib2GcgXckAyabjcNxYmxRIyPHJsO8kjx04iwQxcRqVTKU30Jsb4xPDJDpDZA
YhK/4elbnINxw2hxXKPdGvWI1HtSYJHYxYI7uCfw+KTNXsIDRlL/fTM++fen
cPRGwQb1rsX6OrWXfk142DzTWCeoGGmKbwYbsHWC113ZMobqEzJ2etwgR1CM
kCt0coYjgvcYSyQCyeGQRk47IikeO4SVMHiL37n++tt//t3vwgIx13sR32HE
aIHWWkIONUljrE5xjVP4HLIm7E7qno0kpRw46eN+K9EMRwaGd/mMGTMwkBB+
8BXiUso23l6YCk1rkZG1zYzpGZc2y25ty6Cq0qhc6nL1WFSwGrc+pgYMyRME
piRoliVD/hreiLQUlHnCgKGsAdYM32tjZjsnOjCND9i5fTusCOiBRAgSjXps
+lNmSvvpZuw8HRax1wKt5xqjsNbkolp4L0cccQSdQ39kHKGI9bwo5w8O6BJk
vBByRN7t16+fF98shxptlTGcUKI0HRiheIzyQWYDwLkHOaRK86UNqTodHlL8
Y6dULdRW1bukOK9Qz0QIzDs9U4t0QS3zaCcWezwRCUDYSACTysghkwihRCIa
SVV4JRA8HQVjgiZk5LBQdtuCf543DxsW7LssFvt8aEmJRjwRGEems8kq9qKh
5Rqh8PBB7HgZOatYiCFybWADzAfhnF55Qr/DIyDeSCYR03hVGFIkLN447LDD
ELeA9aAyoG/h2WBaBF2kwZo4Qt9iC1T7iFG/5n96mF2d/ing+4Z6Jmq0oFPJ
l0n4AQXso71IDkOJ0goa5uLgMF/92O9+fO3O5UuhTxGRK5OYDOzhJF/790aj
O/67V68D35J0VcjGbNPoD2mpWRTCM1U8xCyJ1lCaGWkeylBZfERAEkuN4No/
x6hjtNm4aoWsI9I+B7RS3q0ZkEMWVKbxEeeR12YuAFfwEclEKG9IOhcCqI0R
/SMYn/Ud7T+vx7++s5wSMMfpLdjotEvHK2eK69cCzTw8ClmuZq+2jZQ6uIQ2
ppD3B/fAywLXoAChhJnrgw3QDYhUvJRK4SCCAeMg3ws7AMbivG+TmDOHtnf1
+v3qo0mTQLKdUkh/p+0mMmRihHzgfESaUs/XySO2Xre5hT1hruXhrSo5ufCV
r3wlM5dUOLmEzQP0BUy8fQ3fBp2rIlT8kTLMyo9mkJjPpYlid4I57IA1VYTj
R1VV5CLyEnc+oroPnAcXU7qxlUhH4fO/yQAcHIhpOzQ2ha6Bw44juw0gJ1iM
P+NILBfDp0mdCctCs1MWV3E/kfB6mVzXpeer7LU2mhNnsc++jTiRanpSylDB
Z4SZAifChyRfkfc5kD4+FtdAjyFZVarcReRJXrjsvlEbfjVzdEvL2EGf7u1S
qmPnJMdjkGDocPapX18+cKCnWPVQcaseX7gebJ7AfjUIiiUPsEvCZox5hl1J
tLzxdFCGI09C58l3pP4icGy8Q+h6zo3xNSweY8eONc+DqwuRAEwQK4aBf8MT
47r+xc4su46KQ77KXhDMJWrfOQHwmXwUcv4IU8Di8HDh6aKiAI4Sm9SXtLvE
x+2SpcHaOCKtBzFAlRmOnDc6++GHH0bIg4Sv5IQ6PkL5QgSQALeVMY74HilI
nOfrcR2uR506x7oyyp+D45JZs2ZBVPjIpp5LQvAZooZz+MzvKaWl8tF8Ckc6
S8kQrwRSCe5iqeRbgtPYawAJ81uWE2pv7s58SDlKz5PkvtotnPbSAxLObylh
g5mArwjnAkJZSvKZgNVg+USvHVgL+Blmd+e9bYgC4FbASlA4Xqrb36MpCXZh
qF1CJV34HnOxEVzsRZ9+49xxJlqI6phhpjLa+IBpK05z3BmL2Z6JWC9fz0hu
brAkQEpFhCK/LuIEyfywNYeqGlCT8WKnkYVTOod0RIcZKZRKJkvzkkmUFiIX
rn4zMCDzfA3/lo+4J+4N2YUHAz0D24N74f6wJSNHjgyAzKUMvBCDJ/U5jw5d
ACHW6QW1/+eQDi3X+7Uq4yObq306utqrP+/R6oPPc3TLsyifa1X4qVYvfNyj
r9+tf88ROW84je8/k9eyHtlFJIMm8eJ4v1d/z7rGo2Z+Ht0L/Wnwm/f0srcP
dN8a8EckHwlL77fmL5pxpoYDjYgL/13m7KRehBtaZEDSN5tN3TZaU4pcMqLw
CmECclhLsphRKg1N4LL6Vetav/O9RzbeffnDyyBScNi66H2NJt8gHa5zPbHq
y9SYSxvGnRd/uwICuK1mZc2LIx8duSfxncTWITcOEStqPG0Yk+KS/pKwR0qD
89XeFEiAucAB/yJd7LiW0AYrPpcjp/i/izhXXjZffvUj+RWOd0h+lcIsjpXh
OAZGDyI3HxIj5GfJAOrn5QWJjy96VIwPP/BCp8xyTMmuJdtnrn2CTOFmeM/w
he01yz1/5nku/txf4wfVAlJBMPgZOOIz+5XsZ+qiNLoGv9Gl6uY8pxg5qc8w
hI98nW6dZFxm0AEKAMIIHQEceSKIdQe+B2zs6+AzYOO0C1/PURb7Qvr7XLLH
/fuarb7q/nbu/iqBWJ7XuZZSZgyVb1S2CWYKFg2pfwgQ0sheLxKsZGt1//bX
Bx735puHHPt6W+WITR93Ofo/JeuvF96EZQiSzp2PHMqVDcK7uc68iueehLM3
10mMl4zuJ1rLEpbxiprdUqw5PJLCoJFLisvOkcp1vqTxrTERWRgR0Vuiouj+
IrFqtC+KDcd6oupyGVOc6x8T0xJi5aFF5ppLR0fNeRyj9erz0iFFkmBP9yzy
asUzVRGxXory02VFYtSQmOg+rjuJ+OFTDqdj34l9xZJunnh4SA9xS3VUNPVP
ivk9PPGDgWXi8CPjoviYYhEfERclx5aIbid1o/ffGFxK1/xocFc6/vCwcjqO
PL6ruSeOg84cRMdvHqWuW1xTau6NZ/X+UiqGG3uH0a1HHOaJiYMT4quDYuLs
Ud1EXY0nTjuqTPQYFhdVJ1bRrXqO70nHgacPpOvPGdWdrrOPlbU+CHzk6792
RIqua6irofd4Hu4PsvSo6yFiR2ODuNSolNdVjD6yWEyqTYozhneh3zBsteOr
6Z6VX64kcjBsp43rR9dN+3JfOnp5yInf4tGx6sZRRpDrOtfqHD9z6O/JQZnD
hQRHAi4dsocwLywrcPuOUjZIjPY2SG9qvaj02jixKJZ4s6QTVhdgf1yj/TOe
AeBrcl63zpucdt0Ub02n7/eP61zXxe3r1Bd58Cj9I8b6vsl7URxAy7iUV0J7
87CnAuYZpR/b4K2Q/sDNeEnBwt+oWOE1iBHeJroiZjHU3y/h/v9y3cEywN3q
EkzS+gyg/qLiCKxA7BCnv9iWzndfy5QTay+T8Go1bOAGQCtfCm75V6qbNCxx
3SxvieYj9bfG25Z2nc11hV6nOTNwHas7+VK0/ru6Lm5fR6/CRpVWE3s1NOds
5c7seRA+ItPBSRpO3iApg43S0LCWlqLJJz2t53W4axR/5hoWDhA/1HlTBIAK
xrOzpa3MkcNfXhaGz3BZ7SO3zcQR7j1cV5zHEa4xvoPLjSNcYbi4OI974nqc
489woeGO47cc/bDbjt/hWv4e9+Qj3Gd20zlUQDiC85x9wDMQinD8gxDJ/p5D
DU75cYjCn8PxEocH8nsvr0DZ5wRqN+hNZU5Ajss+8oQHcl64htNtnBPDZ6Tr
7HQfaok+lqON9CBmV5EexC5sW4YOHYrJ4Nck2ii+QFIAKQGkHhH2c2oA4H6u
IxtOL4TTF3zkrHw4/cGfzVGzEl/P9wv/Pi9WzHDswJDa5wFj1MykJfm7Do7A
+DNSWLzFtYaHRsVdtOOPHW345JVw9QgvTcf48Mw1jpzypHSmmtk+mSfow0d8
G06l4ojzSOGGU7n4DC0wdfXq1bZWwPyancLl+TZch1kRrDzCbEj4yDzEKWSk
lME7zEtYHQjeelmKxH/JF7QMUtPgKyz34rQ0f/+xnpzi7/Fb3IPT1jtNEVD+
IkMnu6mIk+WGX/RZTWZ05fHga3IdUWZujyPJXoQ+RXkthcpL07kKvpbHGJ9x
D/7M92SeYA1foK2gk9RctDNdSf8P/Zr+0p9/+sdv/sa/cS1GoL99C/kidVDP
W+w494ODuC4LNHShC4bejnN9/nHd/9p1STNaWRTkPwby7/+6LMIoyPnCn3Ot
gfa12IPqhFf0/wHdPxHv\
\>"],ExpressionUUID->"eebc066d-6b85-468a-95fe-6899c1d814f9"],

Cell[BoxData["\<\"densityshockMa2.eps\"\>"], "Output",
 CellChangeTimes->{{3.7427291410907917`*^9, 3.742729214528806*^9}, {
   3.742729254483678*^9, 3.7427293191559634`*^9}, 3.7427298428494034`*^9, {
   3.742729881634926*^9, 3.7427299414618387`*^9}, {3.7427299764860315`*^9, 
   3.7427300341516657`*^9}, {3.742730082902147*^9, 3.742730094136343*^9}, 
   3.7427302005161395`*^9, {3.742730244521083*^9, 3.7427302523986015`*^9}, 
   3.7427302844622955`*^9, {3.7427303407126026`*^9, 3.742730362090397*^9}, {
   3.7427312454824896`*^9, 3.742731264097204*^9}, {3.742738580608708*^9, 
   3.742738587476143*^9}, 3.742738617890395*^9, {3.742738873677905*^9, 
   3.742738903958642*^9}, {3.742739145142356*^9, 3.7427391521968803`*^9}, 
   3.744012278966689*^9, 3.744012519317438*^9, 
   3.7440139164074097`*^9},ExpressionUUID->"a6f72bbc-3ccc-40a5-b9cf-\
cbdc19ce795a"]
}, Open  ]],

Cell[CellGroupData[{

Cell[BoxData[{
 RowBox[{
  RowBox[{"legend2", " ", "=", " ", 
   RowBox[{"Legend", "[", 
    RowBox[{
     RowBox[{"{", 
      RowBox[{
       RowBox[{"{", 
        RowBox[{
         RowBox[{"Graphics", "[", " ", 
          RowBox[{"{", 
           RowBox[{"Blue", ",", "Thick", ",", "line"}], "}"}], "]"}], ",", 
         RowBox[{"Text", "[", 
          RowBox[{"Style", "[", 
           RowBox[{"\"\<CCR\>\"", ",", "Plain", ",", "14"}], "]"}], "]"}]}], 
        "}"}], ",", 
       RowBox[{"{", 
        RowBox[{
         RowBox[{"Graphics", "[", 
          RowBox[{"{", 
           RowBox[{"Red", ",", "Thick", ",", "Dashed", ",", "line"}], "}"}], 
          "]"}], ",", 
         RowBox[{"Text", "[", 
          RowBox[{"Style", "[", 
           RowBox[{"\"\<NSF \>\"", ",", "Plain", ",", "14"}], "]"}], "]"}]}], 
        "}"}]}], "}"}], ",", " ", 
     RowBox[{"LegendShadow", "\[Rule]", "None"}], ",", 
     RowBox[{"LegendSize", "\[Rule]", " ", 
      RowBox[{"{", 
       RowBox[{"0.7", ",", "0.1"}], "}"}]}], ",", 
     RowBox[{"LegendBackground", "\[Rule]", "White"}], ",", 
     RowBox[{"LegendBorder", "\[Rule]", " ", "White"}], ",", 
     RowBox[{"LegendSize", "\[Rule]", " ", "30"}]}], "]"}]}], 
  ";"}], "\[IndentingNewLine]", 
 RowBox[{"Show", "[", 
  RowBox[{"Graphics", "[", "%", "]"}], "]"}]}], "Input",
 CellChangeTimes->{{3.7427308687518597`*^9, 3.742730893956185*^9}, {
  3.742730934741377*^9, 3.7427309834778013`*^9}, {3.742731018925721*^9, 
  3.7427310459748335`*^9}},ExpressionUUID->"aefe2535-0de1-4bf3-a9d1-\
c78376bc0ef8"],

Cell[BoxData[
 GraphicsBox[GraphicsGroupBox[{
    {GrayLevel[0], RectangleBox[{-1, -1}, {-0.30000000000000004, -0.9}]}, 
    {GrayLevel[1], EdgeForm[GrayLevel[1]], 
     GraphicsGroupBox[{RectangleBox[{-1, -1}, {-0.30000000000000004, -0.9}], 
       InsetBox[
        GraphicsBox[{{{InsetBox[
             GraphicsBox[{
               {RGBColor[1, 0, 0], Thickness[Large], Dashing[{Small, Small}], 
                LineBox[{{12, 0}, {0, 0}}]}}], {0.08, 0.08}, {
             Left, Bottom}, {1, 1}], InsetBox[
             InterpretationBox[Cell[BoxData[
               FormBox[
                StyleBox["\<\"NSF \"\>",
                 StripOnInput->False,
                 FontSize->14,
                 FontWeight->Plain,
                 FontSlant->Plain,
                 FontVariations->{"Underline"->False}], TextForm]], 
               "InlineText",ExpressionUUID->
               "2ddcd4cd-b3fb-44a8-bf89-805962177f72"],
              Text[
               Style["NSF ", Plain, 14]]], {1.2100000000000002, 0.58}, {-1, 0},
              Automatic, {1, 0}]}, {InsetBox[
             GraphicsBox[{
               {RGBColor[0, 0, 1], Thickness[Large], 
                LineBox[{{12, 0}, {0, 0}}]}}], {0.08, 1.24}, {
             Left, Bottom}, {1, 1}], InsetBox[
             InterpretationBox[Cell[BoxData[
               FormBox[
                StyleBox["\<\"CCR\"\>",
                 StripOnInput->False,
                 FontSize->14,
                 FontWeight->Plain,
                 FontSlant->Plain,
                 FontVariations->{"Underline"->False}], TextForm]], 
               "InlineText",ExpressionUUID->
               "3c8326fb-6bb3-4808-889d-1b71ad7c4534"],
              Text[
               Style["CCR", Plain, 14]]], {1.2100000000000002, 1.74}, {-1, 0},
              Automatic, {1, 0}]}}, {}},
         AspectRatio->0.14285714285714288`,
         PlotRange->{{-0.1, 3.26}, {-0.1, 2.42}}], {-1, -1}, {
        Left, Bottom}, {0.7, 0.1}]}]}}]]], "Output",
 CellChangeTimes->{{3.7427309373816605`*^9, 3.7427309839746943`*^9}, {
   3.742731034723329*^9, 3.742731046554901*^9}, 3.742738581828416*^9, 
   3.7427391531634846`*^9, 3.7440122829853897`*^9, 3.7440125206189337`*^9, 
   3.744013916577761*^9},ExpressionUUID->"a83c4254-39ea-44a7-a78c-\
cf5430956097"]
}, Open  ]],

Cell[CellGroupData[{

Cell[BoxData[{
 RowBox[{"Show", "[", 
  RowBox[{
   RowBox[{"{", 
    RowBox[{
     RowBox[{"ListPlot", "[", 
      RowBox[{
       RowBox[{"Transpose", "[", 
        RowBox[{"{", 
         RowBox[{
          RowBox[{"(", 
           RowBox[{
            RowBox[{"CCRData2", "[", 
             RowBox[{"[", 
              RowBox[{"1", ",", "All"}], "]"}], "]"}], "-", "x0ccr2"}], ")"}],
           ",", 
          RowBox[{
           RowBox[{
            FractionBox["3", "2"], 
            RowBox[{"Log", "[", 
             RowBox[{"CCRData2", "[", 
              RowBox[{"[", 
               RowBox[{"3", ",", "All"}], "]"}], "]"}], "]"}]}], "-", 
           RowBox[{"Log", "[", 
            RowBox[{"CCRData2", "[", 
             RowBox[{"[", 
              RowBox[{"2", ",", "All"}], "]"}], "]"}], "]"}]}]}], "}"}], 
        "]"}], ",", 
       RowBox[{"Joined", "\[Rule]", "True"}], ",", 
       RowBox[{"Frame", "\[Rule]", "True"}], ",", 
       RowBox[{"PlotStyle", "\[Rule]", 
        RowBox[{"{", 
         RowBox[{"Blue", ",", "Thick"}], "}"}]}]}], "]"}], ",", 
     RowBox[{"ListPlot", "[", 
      RowBox[{
       RowBox[{"Transpose", "[", 
        RowBox[{"{", 
         RowBox[{
          RowBox[{"(", 
           RowBox[{
            RowBox[{"NSFData2", "[", 
             RowBox[{"[", 
              RowBox[{"1", ",", "All"}], "]"}], "]"}], "-", "x0nsf2"}], ")"}],
           ",", 
          RowBox[{
           RowBox[{
            FractionBox["3", "2"], 
            RowBox[{"Log", "[", 
             RowBox[{"NSFData2", "[", 
              RowBox[{"[", 
               RowBox[{"3", ",", "All"}], "]"}], "]"}], "]"}]}], "-", 
           RowBox[{"Log", "[", 
            RowBox[{"NSFData2", "[", 
             RowBox[{"[", 
              RowBox[{"2", ",", "All"}], "]"}], "]"}], "]"}]}]}], "}"}], 
        "]"}], ",", 
       RowBox[{"Joined", "\[Rule]", "True"}], ",", 
       RowBox[{"Frame", "\[Rule]", "True"}], ",", 
       RowBox[{"PlotStyle", "\[Rule]", 
        RowBox[{"{", 
         RowBox[{"Red", ",", "Thick", ",", "Dashed"}], "}"}]}]}], "]"}]}], 
    "}"}], ",", 
   RowBox[{"PlotRange", "\[Rule]", " ", 
    RowBox[{"{", 
     RowBox[{
      RowBox[{"{", 
       RowBox[{
        RowBox[{"-", "10"}], ",", "10"}], "}"}], ",", "All"}], "}"}]}], ",", 
   RowBox[{"Epilog", "\[Rule]", 
    RowBox[{"{", 
     RowBox[{
      RowBox[{"Style", "[", 
       RowBox[{
        RowBox[{"Inset", "[", 
         RowBox[{
          RowBox[{"Graphics", "[", "legend2", "]"}], ",", 
          RowBox[{"{", 
           RowBox[{"5", ",", "0.015"}], "}"}]}], "]"}], ",", 
        RowBox[{"FontWeight", "\[Rule]", "Normal"}]}], "]"}], ",", 
      RowBox[{"Style", "[", 
       RowBox[{"Inset", "[", 
        RowBox[{
         RowBox[{"Style", "[", 
          RowBox[{"\"\<(b)\>\"", ",", "25", ",", "Black"}], "]"}], ",", 
         RowBox[{"{", 
          RowBox[{
           RowBox[{"-", "9"}], ",", "0.45"}], "}"}]}], "]"}], "]"}]}], 
     "}"}]}], ",", 
   RowBox[{"FrameLabel", "\[Rule]", 
    RowBox[{"{", 
     RowBox[{
     "\"\<\[Xi]/\!\(\*SubscriptBox[\(\[Lambda]\), \(0\)]\)\>\"", ",", " ", 
      "\"\<entropy density\>\""}], "}"}]}]}], "]"}], "\[IndentingNewLine]", 
 RowBox[{"Export", "[", 
  RowBox[{"\"\<entropyshockMa2.eps\>\"", ",", "%"}], "]"}]}], "Input",
 CellChangeTimes->{{3.742730380981874*^9, 3.7427304456647053`*^9}, {
   3.7427307202451982`*^9, 3.742730817207887*^9}, {3.742730903543277*^9, 
   3.7427309252135954`*^9}, {3.7427309949592314`*^9, 3.742731003145549*^9}, {
   3.7427310538935995`*^9, 3.742731116852744*^9}, {3.742731274216628*^9, 
   3.7427312927822905`*^9}, {3.74273893397379*^9, 3.74273900449988*^9}, {
   3.742739126684588*^9, 3.742739126918906*^9}, 
   3.7440128424599504`*^9},ExpressionUUID->"74bf9b42-acab-4088-86be-\
0abe0bcf4e42"],

Cell[BoxData[
 GraphicsBox[{{{}, {{{}, {}, {
       {RGBColor[0, 0, 1], PointSize[0.003666666666666667], Thickness[Large], 
        StyleBox[LineBox[CompressedData["
1:eJwU23c81e8XAHAh2XvvzbVCkpWT1aLI3oWSlU1mWYlIdrJC+NoZIfMeI7up
UkISSiRlVJJ+9/eX1/t1zud5zjnP477u548r4uxjeoGcjIysn4aM7P9/7clf
HLzOuB8DP/o+kx3f7ra/3fjbmXo/qn4a5RtVpyWKHj3cpU2+H/mHzCN1NdmI
ou8Eonl3FHBqa77yLCsPUcx3V39rUwHTdSsM1koFieJ731O/+KaAfp9T6yq3
RYjiucSx2iUFjN8bQvY9Rpy4dPxkauJHBVSq+c4ZtyJJ/DItY35hWgEfxH5N
v6RGIC7703HrTCigudjY9Y6LssTlfSvv+J8rYBW/X1F0uDxxJX/s7q8RBWwP
1jFvCtxP/KpU6/KyXwF3PreGCVUpEhtnD0nVdyvg7tM9qQk3lYhNQdzLSQ8V
kO7GgA3lBWViE+3vuouNCli2E+v+R/EA8cHdt/56NQro1fnP4v33A8RmlXZV
oXIFjLtEUUVToUIM+6i/vX1XAV9svjnywewgMSxEovv1HQXk7TPxIW4eJIYz
UMU0ZiigR1Ja3c5NVWJEyaJByk0FfPmuIXSD/xAx4tAgjcd1BZyfPxO+XnKI
qLt45rFBNGl+Vgn+J4XViLrhymki4QrYUFzlZpilRtRjZrP4G6iATwIPnlUn
Vyfql61zv/VWQJUZ+a/2F0nWeDn1wE0BFS5JjW33qxNplhyLUp0VMIKPY9CC
T4NIewXOe9kr4CmmJw41HhpEOjZh6eOWCjjwX+NNtSYNIn0F2YqYCak/wrqB
1ibJhz/c/3dCAYeTOu59UtQkPl/2DHinp4D7ea9cCnTVJL6IMjrUepjUv+qz
fr5sTeI4h/yf9EOk/UsqtvchyVUMRG8lBSyIwxqPeU3iS1iNOSlL6vcQhIVQ
aBFfvXxyVFJCAWdkapWsBLSIubE2tORCCviBI3xGTVmLmMet8WSaWwEVGZz3
6uqSXMub3sZK2u965eGcU1rEfN0/Fln0Cki5ymLrYa5FLJh4x+NHpYCBvjEs
Ly21iM7xrtNGZApYUdZk9ZcUd+Y7Viy9LY+N6YGv6Y21iC71UhcoN+SxaIzi
Iq+BFvG8ATVh9qs8Cr/TYDQ6RPLk55WOT/JomNqxp1NCiyiTGFB/+4M8djOY
XkxkJlnQPDDgnTxOfOFyff1TkyjbpKJm/Eoej2t40DS+0yTKHefYkXkqj9tr
F8YPd5I8vUmkGpZH6s9CFzPvaBK/J0XFzvXKo+87H/6xAE3iD2GnY92d8si4
S263dVKTuN6sQ5fbIo+RPDKDikIknxR9GlRPqv/tnPitNQ3ixnvyjDNV8khb
wz4tQdQgtqXctJQvlcczzNP9VEkaxHYxb16aQnm0E9Kz1DfXIHY8PD0zf1se
P1wPsNzkJfnU/hJMk8dKFosqyffqxM45Jtf8JHmU0FCW/lqkTuy6vEYIuSaP
UzsUnubn1IkxkuFfza7KY7uN+D8fAXVibIddw/5Qebxhke1j8kaNGGuiFUQX
II+8948K/ElVI8Yt8Kt/8pJHwp86jevH1IjXwv7u9LrKY8zvT0/+/jlEPElI
wMJz8vjWgfe5Vx3J3W5xYbbyeEosJOOD4yGiodmJ45bm8hjqJDvuwnCIaPSZ
QK98Wh6pjnoeJmtXJRpF0j5jOC6PhW/MxPvPqxJZ5bIylnTkMfGiZXEbA8k9
QVaPNOVxsP/59MKDg0Q2S0u+4oPyOMrCn2Nme5DIvqz6PmK/PMr96/7HtqtC
ZI/iumdNkEeGvDJOqSIV4luFElcVMdJ9OC7bc+eICnGyL0aGWUAeFXkPS3q/
P0B8Z+2yusxJiivZ5bVGkPxVr3GQWR5ZvxnvBHAfIE7FiAffoyXlH+fwK2tU
JhYr3Ve/SimPCTEcgU6GysSSgVt/bXflsP8zeXbxnBLxnp1vj+ovOXxQLUR1
OYTkNZNrrD/kULVXLnyaXolYek3pxOqyHJakK9+cvqtILONlZRhZkMPKccVX
V5UUiR7D+c/K3suh60W2jeTY/UQPx8jM6LdypM8z+2mfYgWi57qDtcO4HMYX
sRo1d8oTvRK0+dUfy6Hi+qSewys54iUBoVn2QTm0i4hz9F2WJSqPVd5bQ1L+
+5fRf3ZliMpONy6Otcvh8aDUY/uYZYgHtjxkKx7IoZuZR1aRIIGokmT4LbZO
Dg9S8u99JiNNVBGWazpbIYc7nqqiUSpSxO0nLcGaJXIo7Ob+YERTkrjtcluD
K18OG13TooePSBD//Lq8+yNLDt90HrnqqCdO3Llp3fvklhzOOwtkZOuJEXdE
1eOrEuVwle3D+RwdUWLP874T8bFyKChm7a94WITY61rK4BwphwkHPkveVRUm
9v2Je374shyu6FHLB9gJEvtSL2Tx+Mmhb9mtMk0DfmK/xFGbTQ9S/4w2fyJl
eImP2iUFnp+XQ6OmuVR7Om7iDfeG2RpHOdyYPUA++4mDmLSbVppgTapP6L3M
TyIbMSnD3+28qRxqpVzVbspgISZLm8kdMZLDWblMJaoBRuLNrgNrfEflUHqY
pc3AnpZo6tXd9BPkkLmRm7N7aS/RdM/dy+PqpHk4KTanee8hmmVf1bx/QA7r
V0xsjV//7jaXPffvhjxpvck4s69da93meKTPVUoOo4wvqiqYzXTz+ozG64rI
IdlqjV6sWbs2L2XNSUE+OUSWO+SPZhe0+e4kM26zk/K3JiYJRhva/AqXXrxi
JOVz/bzC1fZXm7/vVHYDtRwe8Xb4aZJHAR/83tjcJCfNQ6o/7rwzNcxRtQm4
78jiOfqeus9KDPAx784H/S1ZjKrhPvGTkgXmFcPKhNdk0UTY/iMhiA3mH9m6
7yzJ4mfTvddjlzigMnBB7s1HWXy2tf5VwJkbqmgG1pqmZXFWuljkyQwvVBeW
P7g1IYsJjV8KBs8KQPWB6yGez2Xxocn47bV5IagZuqh1bFQWd1qvfuU7JAK1
DsfJxB7JYj+NsOR8pCj404/37XbLImXzKeb+ATEIKG66PvlQFtUU5g/3s0hA
gGqmYUujLNIf0rwy7igJgaOBTOk1sihsbinOXicFQecsxi+Vy2Lg8/OJZ/9J
gwbTbPaJIlm0b6fxeGoqAxqlaCuRK4udVt97XCpkQVO9WHBPpiwmb2tssZHJ
g9aT6Lmpm7IYYrE/57ONAmi5OJc/vE6KD65ZTTfvB3LWr+6Z0bKo0VOe8C9R
Ecj/eyzvGy6LXo1PMkU1lIBCq+67YZAsLu7hSHReVgLK5ynNUj6yeIR0AyoL
lIHS1SeUwl0WK8Suf6Y5cwCG2be13jvL4q6a7peEvSowUjlJ1mEvi+wvBxl5
O1RgVLujP9tSFl8/Flt65HcQRsfzEvxNZNE5N4wqnqAKY24RRqdPyqLlnnj9
i3OqkMZF+i/WJ/UbfBDt8w9Bes2n8b3apPNePjUYaqUGGTpDtz8ckkU38zXZ
WjZ1yHhdYdelJIu+nsfK9zxXh0zPRKE7srLoIbhR4H1LA7LIPD4GSshiHPv0
NRpjTbC9v1FuIkTa75W8Yg+TFtjpv/KQ45FFhSUz4u3nJL9tVqBmI/X7TXH5
duZhsPfO/vGRXhbHAve5dllrgwPF5RYilSymU+ZdphcEEG3cE5ZHJovtLud+
xsyTfGzu8OVtGdQ5+DmWxfIIiE317jHbkEEvR+GQkPYjIO5375HCqgyudz4T
DBDSAXGquETazzKoTWwbp7qmA18eMJ5a/CCDUYYLPkrLJJ/4xtz7TgbzAtm5
Ns/owvLM05cFr2SwTG14xaxNF1YC6nNCn8rgMWL81WMierBCnWZvMSyDRMNx
5zeJetDQyies1CeDXy/tZFKt60Gj0c5H+i4ZZFQrGH5srw9NH6b++9wig5/6
6k8oD5Ic3OXZXy+DuckJaqrKBvCArnB/UZUM6hpZ+EwUGEBou/R6eKkMBpnN
iPHQHoUwY5pWq0IZ7No12f87+CiEzy+FHciRwZd/nUpC5kkOHdFmSpfByaKZ
LwWmxyCCsZp8OUkGl2hO3HbuOQaR95IGBq7JIL8xw9qI4nHQNeW8UXJVBtkm
MrnfFpH8aevUlVAZvGdn1p/AcgL0IiZYbANkcOIUMeBDzAnQZ3n46uAlGfRw
ejY4vXECDMpz7rBcJDmKUSHu4kmgtRBz+HpOBof0pa6+mCT5C4XIsK0MRuex
tw2dNgS6q/PzpeYy+IbyiapXnyHQsz+qiDotg5VnfzxrVzMC+soyL/vjMuiW
JXyusc4IXlgpKqrpymBOjSpYS5yCFyvMG2xapHziwNGq/FMwHv299dtBGWSW
ufO8lv00vOR8ET66XwY7/yk/PHeT5OpG+I8ggwtqPONIZQx3bA9TxIrJYEHf
74jxKGPI/SYw6CgggwlX5Zbz/hhDXtzuDQ0uGazYYPyTpGkCeTzvT3OyyODR
u+tKJaEmkF9HZP1BK4PnkxuesT00gQK9otePKWXwRMus39yWCTj/kMmt3CXg
Atf8BTrVM+Bync7x2i8CDkus2qQFkcy/IuL0g4DZMfFS/s1n4HzD2ILWCgEb
dwNSGjbPwIWjtZXciwQ8vnDI7ZSqKchsHrq08Z6A8oqrTscvk3yDW+nZWwIO
SXlT3HtoCrJCvzeqxwn4efJkr/22Kcg9ePvw+mMCMu88ZAvSMgO5E+0RLoME
bLXoKl29YgY/fuofgR4C7h9ycRrqITlZgpKvg4AHXqzaUuw1h3URqqGtBwQs
//D0QfFxc9hoWUx6UUfApF9fnxcnk2w4aFxXQUCugh11yufm0LZ9hu1GCQH3
uMvtDnNYQPst5YkL+QS8O9b9cMPWAjrE2fJ0sgm4HtQxE1tkAZ1t644CqaTn
WfWiQxZJPv1S9HciAa2LJgtfyFlC9F/HxZexBBSm5CCmB1hCTDpU1UcSkONd
dUpHuyXESgl7J18m4F4GPcMT5FYQ20mm7OZHwHyj/YePnLSCuDMfNvU8CSjH
NO1clG4F1xZ72oQuEPB5Nup5vLOCk1lGkX8cCej4vkg3X9waDGXkdSasCchP
zZ+l7k0ykWFvkykpHp6srvvQGozMV4dSjAjY4tLK10xuA6eWniR7HCXV6yPs
l3XKBlhzbEyOHiHgobNM9+dySJbXYBfVIOBYAZzMn7cBtl7eN38PEHBiO2Gq
T9EW2K3+5L2VJ6CA2ElW+0iSV96dbZYioKVjnqbziC1M5rqKpYkQ8GNb4/vX
XHYwuf/YJy8+Aoo4eHZ1XbCDd/1S1cc5COhybkSV44EdTNlQ+4gzkeo9cWN8
mtweplY/K5PRENCvXwd4Te2huCBg6x05AXn1b5oNFdtDibJ5e+uOND6kTTRY
/m4P9wZVrmRsSePstMxqlK4D3LPn0PVZk8bmSjb6mxkOUPp9c6/hF2lcGati
Y1pwAPeiqGHJeWl0IQu8uPeQI3gcdLpJPiONmq6LpwMTHcFzROfMzIQ00hx5
X2IzRfJZUY7256T1o16ItO0/C14b5G+zRqXRjDJSPi32LFxK/Jjv90gaPakd
T81NnAVlNe9zp4jSeFRyctuC8xwceHxanNAmjfv436n+PkKy8/7PlE3SOH86
++2k5zlQ+clUM1sjjWjj/vR39jk4mLzm01kujQ2cct5WvedgWyP8QE6RNA5v
djxY/0ryU7ufAbnSuLGf/cFTHif4c16rwzhTGndZDDeWDZxg5zf/VdkUafx+
xefNUX+SU/7q7kuQxqc9/UNzhU7QeziB6mO0NK657tnqHiX5hdtId7g0Rt30
8Zv65QR9F0+k5AZJ48Cfyl5NSWfo3yGYBvtII9UEVemUGclptJym7tKY/9rn
aXe0MyQeyXor7yKNcdqDYvP3neHGq6ACGgdplO1dtjWacYYkD0unBUtpTNY4
qPOL3gWS/qlK9JhIY1NW7b5Pmi6QnMm1lH9SGvvCThzn9XSBM3olNSH60uic
fX9Peq4LmL6J8TXXJj3fU/X11IgLmF1yUVFUk8bsyM0vxtskk+v/olOWxkCV
QPtsmfNgflu885OsNNaHTwiL2Z0HC7m9UX0S0viGkS18K+k88L67pXdXSBq9
1k0OsXSR7Ou7L5xHGtVGDf76rZ4Hvr1nRi3ZpLFC85gKn/AF4M9VuqXMII3e
K2VAZ3oBBPazmjHuI81jhHJUP+4CzE3nc34hk8atp3XqAy0k+0dOPtqWwj91
BhJpSxfg4z7HwuINKRRm1Ugu43eF+Xxt58hVKdw7b9pAYUKykpCkzWcp9G76
UFoT6wpVs5VLKnNSyM5MqCpqJTnoRi3zlBT2+vh8n1l2hWpaT7+VV1IYHPT6
qZvwRai5a3hw6KkUStqOzoAFySpyv+8NS2GFX3y0842L4PexpfNqH8kbTJMv
iBfBP+R2lF2XFF4WfP7y1uZFCGAI0T/UKoXMep+ic2XdIKDEmpqtQQqTP7PX
rju5QeAh9bHVKincXGUXzc9xg6AxntSRUiksPv3RIuOpG2iEl5qVF0phmOz9
o2+p3EGT+RpXTI4U5tNI2Plqk1x24Z1DuhSuL9drWAW7g5bG0bvqyVL4pH+t
PqXOHQ4/lXThiJfCxdotS+5P7kB+pUHy+1Up1Prnxb0u5AHkbOlfxkKl8MvL
gb3CNh5AUeFfVxFA6t9Bf6co3QMoD5v5x12SwtjYNKOAMZJfHFA9d/H/+QE+
uVSeMBLV/VvTiTT/bsNBdh2SOe52cdlJofnOjNJ8uCeMVl2NXjcn2d76O3Wr
J4zBOYOnp6XwMC/d89gfJL88QlN9XAprbII6zRS8IC12dCxel5Rvwkgd5uEF
6dw1qc5aUnhbwLTvZ7kXZNQmm2urSiEv3eP/xj56QabuJW5eRSksVZKi2Ra+
BJkTp6Y2CVJ4/sADrquOl8Am/s3d52JSqLP+x9Mh/xLY8rW51ApIYc7E4rGs
yUtgV39HKpFLCovcTypL8XiDnUHY8nkWKTyR8/ojq7U32E/a3j9CR7pPbssb
Nre9wcFHM4B/rxR27jm2svPaG0QFB1R/7UqigUJ0zB9OHxBrKt8e/yWJo7+u
xFhakXz8evf9H5LY9IOvlTHHB8SnL8YkrUiibGFFpthbH5DwP3704qIkruaa
oCGDL3wRHqfRm5XEK99vvFJRILm56bHgpCRuPAtOO2XsC8snM9O2xyWRVUqh
LsvXF1beB1q8fiyJlQ46WozpJAda8DQOSmKEfe9mS5MvNIrNTt3skcTNB0zO
qa9IfkhqtUMSvR/Z9Of+9IWmU8XnDZolMc/U6exrHj94MBctLXJfEl/v6VTS
0yL5svPKToUkrj3S3zfn6Aehkl/vvymRRI/khcuN0X4Q1vE44EG+JCYnrso1
l/pBuEndodRsSbQrrGBfHiR5IeWPZ6oknnv8/qzZsh9EhPkQj92QRLUUvYer
jP6gQ9iOEYuTxNJhO+0uZX/Q7Z48+i+SVD/XZBfR0h/0zDpo312WRLKv+Wub
YSR/znvS4ieJJrlvF8/d9Qf9yIj0dE9J/HT3wyGyfn8wYHWw9L4giT9S8ihf
fvYH2p5PPCfPSuKTL1A8zRAAdJZD0xI2kvjL9RI//wGSlyuK95hJYqKJenyq
dQDQRyVemDYizUM7UU/zSgAwcHgQ2o5KIn/QjWG+0gB40bexknlEEmfB4OSB
EZKtX9X7akhiToCLQ/RaAIx/bQ40UpHEKuK0yj6uQHgZk60mrSCJP6seG/Qf
Jpnr8g6FtCSOBMWpt50PhNyBPfheRBJbGQ+ZLiaRbDcX28EniUuCDyKNmgIh
b6332G0OSaQuCV75MhkI+dfu0QUwkc7Prc29lzwI8nnjnp6mkUQnCWHbcZkg
cBpmzJChkERGzuOigmZB4Oz4zZLqrwQq/tCaKwkPApf1p7xzWxJ4e57ngnMp
yQn1M11rElh0bEjI/nEQnBdIK7nzRQJfK7klpG0FAWGMzzVoXgKj1I1r9wgH
g4zTDuHMjARaP7w1V3siGGS3pr7KvZFAMv0oiewAkpO6GqhfSOC1aPLA9oJg
kBMuDJoflcDsurhpvqFgkG++oo6PJHAxsP9X249g+OFC8zePKIFzjBJNWQKX
4cevJbzcJoFqMbOf6o5fhvWbI3FmTRL4jENjiCrwMmyIVh/fXyuB++fmy/Pv
XobN1iR6uv8k8IpI1mm/0cvQ7sr5bLFIArlvrc3E/ST5z1ZGb64Ekq+zzEyI
hUBH6oRVYaYENs7mbXiYhECnxEO+sBQJNAvK/ns4kuT2nPcWCaR8soS+M1Uh
EOMudk8pRgLLFwOqyidI3qW4yBAhgRtEW0+tvaEQmzEvsxQkgb1cHHVsB0Ih
TvrRar+PBJ4LE/st50RyV1ljkbsEfok6vpFwKxROeCkGR7iQ+vHa/C7ZHQon
97BoWDtI4MkD5onUX0PBMPv73wNWEpjxzPCMPH8YGMq+6GE6I4H5b7cPZhuG
gRE2Xls+KYGS7NJruuFhcMoi48SgvgTyFzrWq1SHASulIMM9bQl0Y3OL83gX
Bmx3dp9dUSPN24OQvEgXDmwK7zNtlSWw3s7g539a4cDeR7RWlZPAtd/HCfcv
hQOHdRE/q6QElk5cM/1bGA6TVLKzX4UksJqlnCb9Gcl5dKXDPBI4mT/M5U0e
Ae8UVy6WsZHuh+s38nSVCHh2u0M2mkECOQ0Cy/66RsCj3Rvf7PdJ4IjIty8N
dyKg7YJtk9oe0voDBs/qxiKgboxwmf2PODId5xTa/BcB9w781ljbEEfBaX/7
awciISd3aHd0VRybIq87n70YCTf35PT+91kcs7W/v4nNi4Rot4vxsXPiWCNW
or/+NBKCn6qePDsljlnLkv21lFfAU5WKUfO1OOrqNOo+UL8CriozzzmfiaMs
9/tOKp8rYJtXm/VjWBx/aPu1lpVeAWPySJsnfeL4evtoVtrkFdB3NxKo6hJH
7U0HnVHmq6D+jO/DtVZxdP9SF2B67CrIH1oudWoQ///7ar3UlasgWtjudrha
HBvNO3oMm68C194bcjxl4sinsypDXLkK9F42axuF4ri4bL1xhDUKyMalHzzL
EUcyhbf+JxWiYFP91+WadHEUPUT8G34yCr4UDWomJIujBW8532vXKFgovPvP
JZ60/4cTbdaxUTC516cPosQxYOyQA2VRFDzx0r7OFyaOsz+o9r7tjIK+cQbD
nwHimP+djXLibRQ81JhmHL8kjqfbzubvbkVBbXHNi7qL4hjY8ZHJhD0aiqkj
sm84kebf5X9pVCkasn0MbV3txFH9H/uir3E0JL3mFdS1EMeHEisiOpeiIerw
lw8CxuJ42N1xUjMpGgJL28p+HxdHirSWLKfKaHCnS3R/pSuOOi96sxoHo+E8
jZN8g5Y4RqQqLCksRoONr+L3ZFVx5DbPm3tNGQOnJ/49cFMUxyGHMz+rxGJA
V/tpiL4M6bzvWJBX68bAobJCLWFxccy5OBcy4RQDcvTeZDsC4ujEIm2tGB0D
IgGH+ye4xJFoccympSgGOCbpE5pYxNEnI8rNHWOAVmfK8BadOO6zth88MRsD
//6rZvLcK45SZ5qHrMhiYYMxfPzoPzEccpztzhCOhc9BJ2+L/hbD1R9qD/8e
iYXpKR673R9i+HpLcivLKRbeTH4XnFwRw26VI1P2MbHwWKdnrnlRDOM9JqtN
78VCT0VqedqsGDoG6pZf7o+FFqZzHpcmxbAXOunHFmKhOni/womXYpgbHPjV
eF8cFE3vfhd/IoaqOnMzFIQ4yNJ/0kw2JIZFm8LfPp2Mg8TqgtCpHjF0zZb2
3fGKgyuslw4/7BBDYTr1dJ1bcRAQqrUns5m03tS57NaGOHCbpXvkc18Ms3fn
WM++jAP7Y+8SDCvFkFI4fP3QzziwMmgykronhuVH+UJ1ea+BUU0MM0WBGL6R
YiNcPXwNdNhMX85ki6Hoz2rm1XPX4GCYSE57qhhq/TYqvRV3DWQ+rNll3xDD
zpFk8vMV10DoOAr5x4mhWv9OhOfYNWC/f+vjqSukuEVLTvnaNaDhPPsfIUQM
/QkKOhwc8fA3QsFzr78YcmqqvW1Vj4cfH/8qfPAUw7vu1KkpjvHw6eTjH50X
SM8f7Ibc2HiYashvyTkrhg91g69MVsTDM26vsEAb0nwflRONn8TDKKe+tomZ
GFoXfc7ZXo8HjGQjlzslhjk8xfOTPNeheX7u0b5jYiityhPxHa5DpWFj4scj
Yvg51o9L2/U6FDZGnyJqiKGBjFZxT/J1yOA5w5KnQjr/DKv74U3XISFK+FWw
ghjq/6ajvTR5HSI/fcsxlRbDw8ZVs1l7EsDvNNFeQVQMf00/zdySTgDX5hRh
Wn4xXL7WI3rLJAHs+B3nFzjEUO/AOcVzIQlgEitf0cMkhlFMmX/dixLgZPRe
rwIaMdQsOXa7ZigB4PPL/aEUYhiYpnhP+nsCqBiXrpv/FUXTBWGFGZ5EILQE
tCr+FEWD5fvTj3UTQUBAL5z+uygeY4lw/+mZCKxxrPD5iyj6aR9btctKhH3L
H8j750UxW8drz5/uRNg50zBwd0YUN3oCPF59ToTvD6NuhL8RReGhxYPLrDdg
QcjktNULUVy5+3pR6/ANmIwXYj0wJorBy9PVIxdvwNOvq68YB0TxtuXqvqz0
GzCyPHDnC1EUA32uE/K7bkC3abbDQJso0vlmnZv9fAOa2i6IlDSJogazxooT
exJUCB9ciKwl1fsjNEPkSBIUXKestPlPFKloRQSFvJIgbXXc62CxKKaaKwnb
5SRBvMU9RZY8UXxzLu3Nq/4kCO/0J30hI+2X82b51vck8BXTfTiUIkr6/jig
lyiYDBdusESUJohi+y5PYK9hMth8n4WoGFH8Xcb4TzM0GU5b11PYR4hijqZD
3mZ5MugRrw4eChZF2oO+59deJoN2l1USm68oflrKDpajuAnK4lLG39xF0fet
Zkel0k2QStpiHXURxRsfXGXdz90E/h+PXpc7iKLKHtYej1s3gcUmKzfGShRT
oom7dd03YS+ed3Q8Q5qfs8EB1dWbsC2pIqphKIpKBRdryQRT4NtNikUOA1Ek
EzF+zHg6BeY3XlR+1xZFObYTP85dSYE3diWXHquJIgpEFv6sS4HHvX5Klcqk
/d1vf33xPgV6CTqbcXKi2PsxL2Od+RZ0SfG0nZMUReZt1zwb3VvQmPI5QktY
FP2LHYP2Bt6C8s3WI9y8oqh9vaD/Z9ktyLO/TrnBJopbl6v9FN/cgtQ+y6Gn
DKIo6yBCsN6bCtdkJJOr94ki//244Q7BVAhN2zS+vkcUmX4pqemppYL3r342
lz8iSGtmPLt6JhVczmZOaG+KIKHkYG23ZypYD7jk8X4TwbjrUmuN11LBSP7A
2a3PIjjCSvtj9G4q6GSSi72YE8H2WjWkaU8FrfTJxdopEfxcE5ju9TIVlH5X
ViW+FkFVI5HejdVUkDwX6n3hmQieHODXK6FJA97B48o6IyI4pybhEySeBkwK
3Fv8/SK49t4u0hvSgDLrU9uvLhFMpa/NvGmbBr//tES+bBXBGdXBFy+C0uCr
c7xOfYMIXriaXqWdlgZzwxZ7k6tFENUbmJ7XpMGEosTwxTIR5OLlPHljKA3G
bm8k690Vwe/chCaP+TTA3T4ToTsiWP+Y3NifLB2aL2Sw/0kXQenFPIdi/nSo
d/F88zqZ1N9Sg+QvtXQoG9HIb4wXwbshtEPBFumQq0R7LiWKlJ9/rlrAPx1S
ct6KeYSJYOWHf30rKekQ+6/ik0GgCN5Rj/CYr06HENeQahFvEaTn8uykHE6H
S4+P+fy9KIKcuTs0pxfTwUmF68BbJxE8bHXmHlJkgGXe4tYDOxFMubkv2V4k
AwzJW9pTLUTw4s4SvyhkwBH3a1e8jEnPb7yJZXHIAJVn5rrHT4jgeV/pbzLh
GbD/iRyVuJ4IllLNZXrfyQDxgzvD/7REcOzo/OJUawbw5I/efKcqgr22XweC
XmcAA0XemVZFEXQ+pVmuvpkB5B4eHBkyItjqP9UozZ4JP5+pv/UWF0E3fyNe
vQOZsHKIpuCkoAg+MGE7nGiaCR8K35yT5BZBgYDYQ3/8MuHV3gpxclYRzOz1
P3QnLRNGvC5/nqYjre9ACHdpyATi+NGatr2ketUVPG2fZ0KTBqdv1j9hjDhk
xXfleyZUFC8c8PstjPf5InuesGTBvbtdP43WhfFXY12NkXIW5FDd7JD+Kow1
CR94f5lmQfIl+6uUn4Sxh0PV9HlAFkS/lNWbnRXGt3f6Xd9kZkGw5h+qzklh
7E162srQkgWeJSMjt18Ko8LN8SS/iSw4R5ObEvBEGOdeuexS/M4Cc193U+Mh
YXzVMGXxiDcbTkyoccr2ktZnVPnerJUN2trUk1Sdwvgk137llWM2HCibKJhr
FsbzJ1qyJKKzQYr+P6fu+8KYXdAuUnYvG0Rpr0rkVgrjymmv1+YD2cDld3op
6J4wvn8gTXtwKRvo3wjUnikQxqHWvlkD+ttABl995W8LY22Nxu3r+2/DZlmn
Ck2aMJqL1Mdum96GL/TJv+ZvCOPPP7/mCoNvw/sAu06ME8aGL/eWAnNvw8tJ
maj8K8Jo5ZcxFdF9G4Z0tvVCQoRRxv0CTevcbeiqGN5n7i+MhqeKasT25UAj
053R/V7COP2ihbxPNgf+C3a7RecqjAW0Gk5ZJjlQHHjE7NNZYTzXeGQ5NygH
st8xcfXZCKPijNLWeG4OJOm+nyw0E8ZrL+0njmAORFXWFYadEsYN//zeDws5
EMh8xdnymDAWmbHttNDdAffLpySVdYSRyquIiEp3wHGG/wuDpjByL6k7/7O6
A2YGK7VLKqTzUUpXDLhyB47VdPg9UhBGy+sG+vxld0CLLelgsbQwzuzby/5n
9A4ohdn+jhAVRgEjt49M63dA8gOhy5pfGHeDChZseXOB7/jvKBVOYfzAdMh1
SicXOI4+12dmFkavTNWcTPdcoK0tol6hIZ2f/fbn2LRc+MfmOzZIIYwaUxEx
VW258HnzivCxP0JY5ZjfQz2XC8/7BCp2V4Vwl95ntpA2DzrSOve3zAnh/L27
mpcO5EHpWbvWS6+FkOr7gmSgfR6kyG9rS4wI4RzTQHvTtTy4/CdnYKpLCG08
e+3k7ueB0/Ch05kNQuh+/7jRzJs8MLz9+pVhmRCOql+fGCbPB5ULQQ4Ud4Qw
TnHc+ptcPun9XmKhPVkIFR/oiRlb5QPb/n4v/yjS+tVFVkvR+fB3x3mDECiE
I88oPbpr8mFxZE/Eh4tCyFPBUfZkIh+e5RRR3LETwhd7r6vzUhRAmyskmRgL
4UbGQmixQgHcU5lhpdYTwgSV3OHztgWQTB6ZS1QVQny+434+vgCCn/GJXpYR
wr6HOrVFjQVwtrC9UkFQCCm1U/p43heQ3p9tlBZZhLBXaUH6GV0hHND49bBg
rxBWMDJx9qsVAj/17SMWvwXx4ebM/OaFQmChPDZE/1UQ7ceWOy9kFMKf5wvG
/bOC6FX2SJm9pxAW7sZNhL8UxHaxJ/Z7vhXCk0tiZw8MCWJnmGaBvMBdeKjZ
u/ilQxAHZ05o3TG8C8U0Tt4l9wWxXmjzgX7YXUia+Ldpc08Qu1wlBBQr70Jg
WWEky21BpDbM/Gb35i44BhzeO3xDEMlD/qjPUxTBMZ2p5Kgrgpj2dGpvB18R
KDGFs6v5C6IPWZl/44Ei4J3myf92QRC5rX0qRgyLgPntsNh/NoL46tnABsX5
Ivhd7lbteEoQI6ZqLRwjiuBj4L4DnDqCGLgVyz6ZWQSPdcvbH6sI4r4xwvHL
tUXQwmyge01aEPX3OCqpDhRB0czHYS1+QUwUfDnD+b4IEmtizmwwCSJ9l/wd
nl9FEBAm8raaQhBVVP94a7MUg/1xPOfyUwDrbLpuXZMphqOcZz/zLgvgl1yD
I9/0imH//F+fFzMCuNtwNT3coRh4GvN/Jr4QQNN3ud0yl4uBsc7oqs6AAGob
nfq0k1oMv8KXqX63CeDmP4L+j6pi+HDiRkp9rQBanutap31UDKNcBE63YgEk
C/QlHHtfDM0LgwVCWQJITifM/t/vYihscpWYSBDAgWu0H2XYSyAhem9tSoQA
svh4dr5QKAE/41KVo74CuEFr/bTwRAnYCeh1/nURwOS4Dzq3zpeA/vIHvWYr
AbxDuGhcerUEFNqiRr0MBVCN7hnPTG4JcF0XMhMHAezNez2h1VICeyy6J98p
C6CWbXUTPi+BLRNv5wxJAZTTmXnv/rUEZgUZvpzkFcAc6u1oNZp7MLxS7UfO
KIDmqxeG5CTuQVP7yd9tewRw4pnL16M69yA/YSnKb5Mfr9A18l53uAfxlgnU
hCV+1Az4Ffo19B74ikulzk7xo4l3j1pY9j2w+fGIK+cZPwq++J0g33QP9PD8
XeN+fpwyuli679k9kEuhkNr3kB+956zrqb/eA077krruan70SXZaVKQthX8E
HdXgu/zIa9luGyVVCpsS37vkM/hxnoXt/E/9UphZv2WwEM+P4e0LgtnOpTDU
o/A4P4wfVzeXOuyjSqHh1mNzc29+7P1WFWJYWAp5Dl5TdM78yPTC2s+5sxTi
ZOnO91nwI89Cz1zxZCl4/65cDjvBj3FWFt9pfpeC9eDxAOXDpP2+J33J5SoD
naxP20uK/Eh29f6CuWoZyLrExxSL8+NxMzo5NYsyYFeSoLXh5scK395n+oFl
sLvbl8ZMz4/59Rry4RllsL4dwDP0jw8bW74Zvmssg+kh1uKr63wYc2/I78KL
MhjIbpA+9IkPf/yImOH5UQb1503qVyf50PuwVOUvlnK4o/ztUPkTPlw0aeQh
Vy6HWLIUokMvH3rSPbVTNS0Hrydyxzha+JBzaeVOln85WOaPPhmr5MOKj7fF
hTPKATw8LOMKSOtTDrO8bioHghrNjGYaH6asrRW1viwHNqqKC+txfFj+2JHl
0WY57Iwf/VoVwoez0wURu5z/wWLxQqCzFx+aZMnKnFf7D94VZO3wnOPDJB9F
/S2b/+CRp0rcczNSfQ+MWJrD/4M69XG6xGN8GCmX2VRU8B/k7PPPOKLJhyds
wi61Ef+D6FfMfL8U+NC5Rvj8vw//gee9+yX3Rfnwy/fSRX/KCjD3Oy1zkZMP
k6+kMbBLVYA2fG0QpOXDl87qYh9PVIAUQ7L667+8+OZpkfmsVwWwvJPpufmd
F1V/7R+nS62APxXDxw0WeFHwqtPshaYKmA92e7bzhhcpKjQaVl9XwKQ/t/WD
MV78RLo15dsV0Hek9b0n8uKRcamgm4KVUMtoeVHsAS9O9Kc+v6dbCdlTG6uT
//Fi6UX5oSXXSoiqyghOz+NFbR/Dm2eTKsE9RHn3xC1eHPpj77S3vhLMjj6/
tieWF8kmnUPevawELXZfhrZgXizhjGKd+10JknOMWb4evPha+58tj1AVMNXX
8ks78qLzr0vXovWr4HekUen7M7yYc9ryFa9HFXw0XJa9bcCLhitcYQu3qmCM
50bTaXVe3M6Q7/vQXAU9HBqaVPK8GBr2Z4RpqgqqP77p7RLmxZHc/2Z9yKsh
q+HyySB2XnxhdV6BnFANV65yvpCjJtX/6MSfAeNqcDvVbDP/hwcr7NT8uoOr
4Qyf+Ye8bzyo+uLCi88F1aC59MPN7CMPfjF8e+7oo2oQb01bo53gwfNpetoT
K9XAeE0xpHeEB+3Z3Tvz2Gvgp+nTf6HdPDg+Y0qZqVUDH4S9rys18mCjsYAb
nq+BkVV6pqUyHrTmDGUWuVkD+KUzu+gOD05y9xJammug8qGdoPVNHjz2x54m
aqYGMuK3y5iiedA8r/LjlX21EGl+R34wkAet+KmXGhVrwVVUrfmKGw+qtcY5
8NvWgsnaay1Vex4EG4vIjthaUO8O6v9qzIOfqzoDUmtrQSyZ3ahMjwdfh21m
5k3UAr1t07j9IR4894qZenpPHWxJmdqxy/Kgr04Mt4VcHbzfXJsbFeTBZ2i1
l9KqDob7bnnEsvKgS039ylJ0HXQT4YcGFQ/Gf/whv6+2DipuzoT++M2NRtST
i3Zv6iDNLnJP1Vdu7BX+d+kzxX0IJ/AnOn3gRvZ9Id9r9t+HCz/bmXlecWPC
IhOx0u4+nH5kk/NsiBu31B6uz1y/D2oZv4QSOrlxOzPpq9GD+yDidPs/qOfG
B8nvxtZn7wPdftX9P+9xow5H47clqnrY2HnZUnebG3+Yp9QHC9TDzEiAtmsS
N5IpZZ0QVqmHwRzWAYGr3DgVWv568WQ9NLg2nHrlz40h3k2XR5zqodzZ6VWy
KzeuXdk2Gg2ph1RFMgd9W1J8cuLS0q16CN0tnP9zihtpIkQpJf6rB5exw15N
Oty4UOEqdaW7Hoxyp9Y9DnKjcCnFz41X9aDqFh4uSuDGTHON9MSv9SCsyksx
yc+N6o6uolp7G4CGsu1GGjM3Un7Ub6EXaID151asJyi58W6dcPgflQaYurt1
h+wXF+rduXCd+lQDDFzKEnm4zIUxsazkKhca4L6mSqXPey7Ub778LzKyAcoO
zStKjXNh/xumqsWsBkjZG/twZoAL+eL1BL3rGiBkXORIdjsXfnjMEMw+2ABO
xTh4qo4Lq2gjX7193wCGPmeN95ZwYYFFsWP3rwZQObz7ujOLC2c/rsr1sjSC
IF2BY2AiF5a/dXBdkGkE6reai7KRXCiZxyMsrd8I38snL3305cKrb5Nibzg0
wrvA0M3c81y4m7TyH/3lRujX5Y40tebCoIaE9rrURqhjbqWkNeLCdoO3o75V
jXCP/mJyD3Dh65RZcrP+Rrg5uZc99AAXHgLTGIuZRgiuKM1TlOLCsP0ZziG/
GuFcsJ7YZ14uZH3/6XEHaxOc0J+rusvIhRqBWZNC8k1wgDVa2YqcCxdqs2pK
jzUB/6xQO+MWJ5IfWLhw0rkJqOq6dQaWOLF6TFmcJbIJvoU7DEdOcyJV1jTV
79tN8PbEjsnB55z4eTtPnrypCfq48t6s9HMi2Z6yHrknTVCzoH6u9CEnXiBb
fhWy1ATZTW8+2dVwouqO7c1FygeQdD/Bh62IExXyZxmDhR9AUKTUz5EMThwZ
FvOT0noAjoYDV2Kuc6IJJs9tWz2A4zwXqDTCObHU91TQWsADUPpEkfLdmxOn
lW4YUqc+AL7mEo5KZ0702meXplvzAChjdQrOWXKSPk+NbO8OPYBVk1lx7pOc
mGx7cEBw4QFMCF6teXqYE+NlbHdxTzP0rAioXFfixCN/jvHHCzZDdXtnh7YE
J3K6Fx/x1myGzAQ7vS1uTnQebEsJtW6GG3F0o7X0nOiWwitUEdQMAaZVphfI
OLH9oIngdnozOAifmOTf4ECPsrlyn/pmOLr6yenlJw58G/L2GfWTZlDsjF9K
eseBP0o4+h8tNwPPDQk/vaccKC48X1JO0wIU1v2/tns58IaYb0y1VAusSLhE
NbZwoCSXZfpLgxZ4vb6H2qOKAzVOPv0ocr4FiD1Ft0QKOZBN9mdxRkwLVN4C
rrdpHHjAt/MTobgFMhxmClOvcWCYTtXzeWILRMhGSh4P5UBNT0J8/0wL+EvJ
1/3z4kB7826x4b8tYLc5erD1HAfG+V8Y+MHfCgZ9Hl3e5hzotrScqKPVCgpp
NAaSxznQv587p9muFbjPVoxNa3Jg/BV+RuPwVtgjf8w8az8HNlwppWDMa4Xl
7YV3RmIc+Nrmv3s/2lvh5VCcCyUXB3pN36X6O9kK3dliyx20HHhruPaU/J9W
+O98r3/ALjvmCC2lxvI9hDRlp22ZH+w4FtRCTqb1EMLIyGLmFtgxik+wssT+
Ifju3KfJfcuOzyJjmj0jH4LNyOm0M4/ZMdiPQtuu8CHo5Xzlpulhx9ezWe5+
xIcg75pchA/YsZcs+Ezd7EPgVJGVDqlgx8Y7Seys5G1ARj5yf38+O/q0JzzP
F2uDpaduhz7dYseMVxUVpw3aYLxgH7Ewlh0VA/1apC62Qadn+VHLy+xo4VTP
K53YBuXqBk8YPNkxYkZr3bi6DW7tm7d45MiOuZmBZ+8+boPQVzHTEabsyBiw
GMy51gbez5UvqBxlx4fqSuebWdvB+u7zlWV1dky1ylOLONgOOpd8A+/Js6Ou
zWlBT+t2kNVk2rEVYUe3o6KSMeHtwEFTF8vKwY6cLXHhPYXtsPvaiG6Emh1V
YntlCL3t8Ll0OT16hw0bVx3s2hba4bn/DV71NTbsZohS9KfpgI4jhJK1j2yI
+YUdZvIdUMo4RKiYYENFBnERxzMdkDLl2nB2lA0F8+YupwV1wOWqvepcRDbk
d7Gb/XqnA5xCSvFJIxu2O1gFBnR3gGWg+fH4cjaMo6yyEf3YAUd0158ezmXD
kR+Uhdv7OoHAnG61eZMNRW3QdUeuE9hmFN/XRLOhv0H/MynTTtipfup6PogN
r+xOrEZc7oTFUO9VPnc2tG/88PFPfic8O8YQPG7PhqtvbEdLezuhjaPm7w0T
NnzeOtNz+XMn3Pt48pquPhs2SaxMBjJ2QXLDEv32ITY8or6qlK/SBcFXEzIb
ZNnwxZbY4lfbLjh7SorfXYgNI34FsnpEd4HFiYl7wmxsuEmpOs5c0QXaXMGy
b6hI9VLuOzz3pAukF9ibbm2zYnnUQ8+ZzS5gaWrSOLbKik16hNC9At3wJ8q0
d/cDK45qzYVZ6XfD/OnvJ1pesaJF1c6tl57d8IQ/9fmlYVbsvBb2OCKjGx5+
UbCR6GLFEI3lMyYd3VD88PHsVD0r1s+0yBt/7IakeC+3zFJWbHV6HhZKR4RA
c7o1wxxWjB3+bfn0ABEcRasuUySzonLj6HMTeyIcWzv+r/0qKwrkHmDcjSPC
4ZVf8f4BrHglUolropYIku23GWUusmKCqyfN1GsiMCeoZn+wZcWZGx5XqcgQ
flu8ErhzmhVPzs1QNrMjfBQLLDPRZUU6ja67oQSEse+s8tSqrMgds2prro3Q
Qmx4QCSwom7klK6BGcLdmyZalwVY0fztsqORG0Ki3bc+BRZWbAZ+dI9E8Cek
GC5SsmLcwHv3gnQE+59y4wW/WFClcsbt038IBo9GbS1WWHDq1O/BY10Imj3h
c/SzLHg0OCmj+wWC+C1ej/5xFmRND3li+BmB0aHte/ggC2pLV1z/9hfhp4x1
6IEOFsy8fXawkq0HPvzaIluuY8GXBSnZYYQeGB3ISigpYUHB/f/+OkEPPMhU
YbbNZsE46et7z1n0QKHz+G2WGyz4UcWwI9CzB64r+gsNR7LgnkPrAkXRPeC3
y/xflB8LSmena8/d7gHbsfsKahdY0LVLUkizrgf0c0+3fLNmQf0kj7Gq/h5Q
z949/J8RC/514jut9K4HxM4XPHI8woK+V3fKn3zvAXplrVOcKizokfJlPoa6
F7b+Tb58LEXqp+IWzWmhXnj/ONT+Gh8Ljt2e4FVU7YXhPO55LSYW3B1wkCKc
6oUm91bPDXLSfLIE5dXP90L+Icv16i1mdDLMOnguvBfi926GuXxhxms2744X
pveCz3gGOd8MM9ouR3usV/aCTbHyjRfPmTHd17TkbE8v6Po8Z7nxiBn3SFn9
mHvTC3KHfe/otDHjl3rts5FrvSCiLizyu4YZKxZtfyhQ9wHdPmJFfREz1p6E
2p9CfbDx0kHRLZMZjQXEsicO9cFMyU6rUAIzatBP3n9i3AeDvnkwEc6MmW0n
yKYv9kGDtsZgig8zer11jSeP6oM8+renj7qQ6vt+8zjk9EHc5OXXfy2ZcVdd
9mRGfR94V3A6Np9kxnqq47d2h/rAKrh5wUubGf/K/uOO/tAHOvrml8SVSXF/
/UXe7T6QYV3feCfBjHXXysjGWPtBmPFeRAYPM8pcTryQKdsPNFM6lIYMzKgq
Xc4eqN8P65WzSeR7mJEviZnF06Ef2r7tSgYuMeFDtWa70OB+SE7SUv34jAm9
K602C2/1w1mpMAPTh0xY/+zp9LuKflDuazXvucuEyVO3OBR7+2Hv2U0XxetM
GM0inpP3rh/ebisH3PVmwvkXF70EN/uhJts3htGSCb/MWKY8ZHwEV5Xr0iIP
MyFw6Wy7Sz8C0yfLRSviTEhblVanrPsIDg8Y1tvRMyHXam8Nq/0jYHZOJI6s
M+KNRMU1muBH8PHvwBP1d4z42NcwiDv1EbTcoZyp6GXEEN936tpVjyDxoO5X
ripGpLrToRXe/wjsn1/diU8jxR9/DXo68wj2X+qi2wphxDclOKfx+xGQ0/zh
vXCOEcscsqO72AbgVamazMtjjPj2V6ORlcIAVBwJVtfbz4g1b9W0qE8MQMRU
0/FGTkY8O+F04pnLABiHfLcS2WVA6Vah4PtXBkCUff/F1AUGtNDfaiq7MwAM
9LeC/40x4Cvamb+NDwZg9r+xa94PGFDum7TxxNMBaNKjzZrOY0AqDc4C1uUB
iH9/rNQolgGD5armzlMNgk34taYODwbM1rnB9URkEOS4+nplTBkwJG14/+nD
g/CvkezFHXUGVOENkFiwHoQXp7U/UIswYKdR4VJ64CCUfQlfu0zNgFHie0Ks
UgchJL7t3+I3ehSPF+1VrhkEQ9GfjJYT9DjDHdAjPjQIQt0qgo+66fF0Usx5
+flBoGnJlFcpp8eczOBSI7IhmD7zQuveTXqU0abyi+EfgvqvTEasQfSoKVXY
80RtCGITT9lF25PishSxShZDYCmR5LGmR///3+9UV/kNAaFnKPSsLD1WXJSU
10gZgh17qsQnrPSk9+09v95XDcHTX3o5h7fpsP18xnbe4BCUZEb/V/OBDvli
16W954cgSJHYwjdMilfw+VjuGYbjYzuPbtTTYaIhAc0Fh4HPTePV79t0eIp1
bq+75jB8owiZd7tKhw05wgcyrIfh7Z+J9QlXOrzaKaA8HjQMNbc5KI6dpsMt
buk16YxhiDpgxtpykA7xRax9Zv0wmD1NFZEQoMM4l6qzHE+GQdLziWImJR1+
CtldqF4eht9U9EcoVmjR9x3rOyuaERgrOWHsP06LF/eMSPBIjcBd7euOH9pp
kZeXqeWb/gj4T/ZfMimhRTfvXN93ziNgEEweSUykRfhSpTUVNQLcrEeSFfxo
sfxKOfmPwhFYro3MK7CmxdBI8Tr+rhF4XTZdRX+EFvOn40Ts341ApQ5fe7gU
af2NfL363yMQMW09/IWRFo+FeOxwc4+CSWj2G5stGhS8Ky2TrToKYhwvPw1N
06DyA51WKYtR2Kpn+XnoEQ1StzbGPg4YhWEjY6r/amjQpXM54Hr6KOR/Tubg
zKTB51Hk7hYNo+ATNyJ+LZwGNXuc9A49GwVdYWqVDWcazK64tSj3bRQ4Og30
XE7SoP1lcWVVxjH4bBVr+kKJBjOmmSnM5Mdg3Pijkw4PDfoeC1SPNRqD8mVh
v3oyGtTNFWwc8ByD0OuOUUKfqdFhtNNQIGkMjMTyb6U8pcatx7/m46vGQIj4
tvBvCzVWd1wwoxgZg3VbrjqvQmpkp+EJSV8ag4Et865316ixJHhDSoXmMdxJ
Tx87eYkak7VpdD9LPwYvhWfv2syp8c8P8by6448BRhiWpbWoMfy6OMN1t8fA
6vo/Duw7nqo3DAC4vffeeyVJKiS8LxUZqSSEStMskmSFZCU7SUJC9kqokHOV
lZB7rUtCkr13Vr/3/P78fs4573juOe/zPNd487k0A+Ev5XnXO+Ft4A/lY0Z6
[truncated: 86,925 more chars]
