# Supplementary material for: Coupled constitutive relations: a second law based higher-order closure for hydrodynamics
Source: Proc Math Phys Eng Sci. 2018 Oct 17;474(2218):20180323. doi: 10.1098/rspa.2018.0323 (PMC6237507; doi:10.1098/rspa.2018.0323)
Supplement: CCRx1DShockKn1.dat [file rspa20180323supp11.zip]

Archive with 1 entries (1 files):
- rspa20180323supp11.dat
