# Supplementary material for: Coupled constitutive relations: a second law based higher-order closure for hydrodynamics
Source: Proc Math Phys Eng Sci. 2018 Oct 17;474(2218):20180323. doi: 10.1098/rspa.2018.0323 (PMC6237507; doi:10.1098/rspa.2018.0323)
Supplement: CCRx1DShockKn1.dat [file rspa20180323supp11.zip › rspa20180323supp11.dat]

-14.9880048	-14.9760096	-14.96401439	-14.95201919	-14.94002399	-14.92802879	-14.91603359	-14.90403838	-14.89204318	-14.88004798	-14.86805278	-14.85605758	-14.84406238	-14.83206717	-14.82007197	-14.80807677	-14.79608157	-14.78408637	-14.77209116	-14.76009596	-14.74810076	-14.73610556	-14.72411036	-14.71211515	-14.70011995	-14.68812475	-14.67612955	-14.66413435	-14.65213914	-14.64014394	-14.62814874	-14.61615354	-14.60415834	-14.59216313	-14.58016793	-14.56817273	-14.55617753	-14.54418233	-14.53218713	-14.52019192	-14.50819672	-14.49620152	-14.48420632	-14.47221112	-14.46021591	-14.44822071	-14.43622551	-14.42423031	-14.41223511	-14.4002399
1.000008755	1.000017261	1.00002553	1.000033569	1.000041389	1.000048997	1.000056401	1.000063611	1.000070633	1.000077474	1.000084143	1.000090646	1.000096989	1.000103179	1.000109222	1.000115123	1.00012089	1.000126526	1.000132038	1.00013743	1.000142707	1.000147875	1.000152937	1.000157898	1.000162763	1.000167535	1.000172218	1.000176816	1.000181333	1.000185772	1.000190136	1.00019443	1.000198655	1.000202815	1.000206914	1.000210953	1.000214935	1.000218864	1.000222741	1.00022657	1.000230352	1.000234089	1.000237785	1.00024144	1.000245057	1.000248639	1.000252186	1.000255701	1.000259185	1.00026264
0.9999887819	0.9999781597	0.9999681121	0.999958619	0.9999496609	0.9999412189	0.999933275	0.9999258118	0.9999188126	0.9999122611	0.9999061419	0.9999004401	0.9998951412	0.9998902315	0.9998856977	0.9998815269	0.9998777068	0.9998742255	0.9998710717	0.9998682342	0.9998657026	0.9998634667	0.9998615166	0.9998598431	0.9998584368	0.9998572893	0.999856392	0.9998557369	0.9998553163	0.9998551225	0.9998551485	0.9998553874	0.9998558324	0.9998564772	0.9998573156	0.9998583417	0.9998595498	0.9998609344	0.9998624903	0.9998642124	0.9998660957	0.9998681357	0.9998703278	0.9998726677	0.9998751512	0.9998777743	0.9998805333	0.9998834243	0.9998864439	0.9998895886
6.605222985e-05	0.000129157729	0.0001894228605	0.0002469500178	0.0003018377725	0.0003541810173	0.0004040711032	0.0004515959715	0.0004968402811	0.0005398855308	0.0005808101771	0.0006196897473	0.000656596949	0.0006916017745	0.0007247716023	0.0007561712941	0.0007858632885	0.0008139076907	0.00084036236	0.0008652829923	0.0008887232013	0.0009107345952	0.0009313668513	0.000950667788	0.0009686834331	0.0009854580909	0.001001034406	0.001015453424	0.001028754651	0.001040976114	0.001052154408	0.001062324758	0.001071521062	0.001079775948	0.001087120811	0.00109358587	0.0010992002	0.001103991786	0.001107987552	0.001111213409	0.001113694287	0.001115454176	0.001116516153	0.001116902426	0.001116634358	0.001115732502	0.001114216627	0.001112105754	0.001109418178	0.001106171493
2.581966293	2.58194433	2.581922981	2.581902225	2.581882037	2.581862395	2.581843278	2.581824666	2.581806538	2.581788875	2.581771659	2.581754872	2.581738498	2.581722519	2.581706919	2.581691685	2.581676799	2.58166225	2.581648022	2.581634104	2.581620481	2.581607142	2.581594076	2.58158127	2.581568714	2.581556397	2.58154431	2.581532442	2.581520783	2.581509326	2.581498061	2.58148698	2.581476075	2.581465337	2.581454759	2.581444335	2.581434056	2.581423916	2.581413909	2.581404029	2.581394269	2.581384623	2.581375086	2.581365653	2.581356317	2.581347075	2.581337921	2.58132885	2.581319858	2.581310941
0.9999887819	0.9999781597	0.9999681121	0.999958619	0.9999496609	0.9999412189	0.999933275	0.9999258118	0.9999188126	0.9999122611	0.9999061419	0.9999004401	0.9998951412	0.9998902315	0.9998856977	0.9998815269	0.9998777068	0.9998742255	0.9998710717	0.9998682342	0.9998657026	0.9998634667	0.9998615166	0.9998598431	0.9998584368	0.9998572893	0.999856392	0.9998557369	0.9998553163	0.9998551225	0.9998551485	0.9998553874	0.9998558324	0.9998564772	0.9998573156	0.9998583417	0.9998595498	0.9998609344	0.9998624903	0.9998642124	0.9998660957	0.9998681357	0.9998703278	0.9998726677	0.9998751512	0.9998777743	0.9998805333	0.9998834243	0.9998864439	0.9998895886
[truncated: 2,450 more columns]
