# Supplementary material for: Coupled constitutive relations: a second law based higher-order closure for hydrodynamics
Source: Proc Math Phys Eng Sci. 2018 Oct 17;474(2218):20180323. doi: 10.1098/rspa.2018.0323 (PMC6237507; doi:10.1098/rspa.2018.0323)
Supplement: NSFx1DShockKn1.dat [file rspa20180323supp12.zip › rspa20180323supp12.dat]

-14.9880048	-14.9760096	-14.96401439	-14.95201919	-14.94002399	-14.92802879	-14.91603359	-14.90403838	-14.89204318	-14.88004798	-14.86805278	-14.85605758	-14.84406238	-14.83206717	-14.82007197	-14.80807677	-14.79608157	-14.78408637	-14.77209116	-14.76009596	-14.74810076	-14.73610556	-14.72411036	-14.71211515	-14.70011995	-14.68812475	-14.67612955	-14.66413435	-14.65213914	-14.64014394	-14.62814874	-14.61615354	-14.60415834	-14.59216313	-14.58016793	-14.56817273	-14.55617753	-14.54418233	-14.53218713	-14.52019192	-14.50819672	-14.49620152	-14.48420632	-14.47221112	-14.46021591	-14.44822071	-14.43622551	-14.42423031	-14.41223511	-14.4002399
0.9999999962	0.9999999929	0.9999999897	0.9999999864	0.9999999827	0.9999999791	0.9999999755	0.9999999719	0.9999999682	0.9999999645	0.9999999608	0.999999957	0.9999999532	0.9999999493	0.9999999454	0.9999999415	0.9999999376	0.9999999336	0.9999999295	0.9999999255	0.9999999214	0.9999999172	0.999999913	0.9999999088	0.9999999045	0.9999999002	0.9999998959	0.9999998915	0.999999887	0.9999998825	0.999999878	0.9999998735	0.9999998689	0.9999998642	0.9999998595	0.9999998548	0.99999985	0.9999998451	0.9999998403	0.9999998353	0.9999998304	0.9999998254	0.9999998203	0.9999998152	0.99999981	0.9999998048	0.9999997995	0.9999997942	0.9999997889	0.9999997834
0.9999999909	0.9999999807	0.9999999697	0.999999959	0.9999999488	0.9999999386	0.999999928	0.9999999173	0.9999999065	0.9999998956	0.9999998846	0.9999998735	0.9999998623	0.999999851	0.9999998396	0.9999998281	0.9999998164	0.9999998047	0.9999997928	0.9999997808	0.9999997687	0.9999997565	0.9999997442	0.9999997318	0.9999997192	0.9999997065	0.9999996937	0.9999996808	0.9999996678	0.9999996546	0.9999996413	0.9999996279	0.9999996144	0.9999996007	0.9999995869	0.9999995729	0.9999995589	0.9999995446	0.9999995303	0.9999995158	0.9999995012	0.9999994864	0.9999994715	0.9999994565	0.9999994413	0.999999426	0.9999994105	0.9999993949	0.9999993791	0.9999993632
2.572709927e-08	5.653722389e-08	9.099281171e-08	1.234855521e-07	1.535782859e-07	1.838635626e-07	2.15432959e-07	2.476519872e-07	2.800318318e-07	3.126205128e-07	3.455329786e-07	3.787779658e-07	4.123395851e-07	4.462136805e-07	4.804090123e-07	5.149369444e-07	5.497998406e-07	5.849886975e-07	6.20509482e-07	6.563706086e-07	6.925780569e-07	7.291329764e-07	7.660347529e-07	8.032877443e-07	8.40892647e-07	8.788598759e-07	9.171915833e-07	9.558857544e-07	9.949461675e-07	1.03438256e-06	1.074203245e-06	1.114401098e-06	1.15497618e-06	1.195933488e-06	1.237285637e-06	1.279038094e-06	1.32119314e-06	1.363747823e-06	1.406702375e-06	1.450061864e-06	1.493839963e-06	1.538040624e-06	1.582667142e-06	1.627714403e-06	1.673189544e-06	1.719095422e-06	1.765439213e-06	1.812232292e-06	1.859474726e-06	1.907163889e-06
2.581988907	2.581988916	2.581988924	2.581988933	2.581988942	2.581988951	2.581988961	2.58198897	2.58198898	2.581988989	2.581988999	2.581989009	2.581989018	2.581989028	2.581989038	2.581989048	2.581989059	2.581989069	2.581989079	2.58198909	2.581989101	2.581989111	2.581989122	2.581989133	2.581989144	2.581989155	2.581989166	2.581989178	2.581989189	2.581989201	2.581989212	2.581989224	2.581989236	2.581989248	2.58198926	2.581989272	2.581989285	2.581989297	2.58198931	2.581989323	2.581989335	2.581989348	2.581989361	2.581989375	2.581989388	2.581989401	2.581989415	2.581989429	2.581989443	2.581989457
0.9999999909	0.9999999807	0.9999999697	0.999999959	0.9999999488	0.9999999386	0.999999928	0.9999999173	0.9999999065	0.9999998956	0.9999998846	0.9999998735	0.9999998623	0.999999851	0.9999998396	0.9999998281	0.9999998164	0.9999998047	0.9999997928	0.9999997808	0.9999997687	0.9999997565	0.9999997442	0.9999997318	0.9999997192	0.9999997065	0.9999996937	0.9999996808	0.9999996678	0.9999996546	0.9999996413	0.9999996279	0.9999996144	0.9999996007	0.9999995869	0.9999995729	0.9999995589	0.9999995446	0.9999995303	0.9999995158	0.9999995012	0.9999994864	0.9999994715	0.9999994565	0.9999994413	0.999999426	0.9999994105	0.9999993949	0.9999993791	0.9999993632
[truncated: 2,450 more columns]
