# Supplementary material for: Coupled constitutive relations: a second law based higher-order closure for hydrodynamics
Source: Proc Math Phys Eng Sci. 2018 Oct 17;474(2218):20180323. doi: 10.1098/rspa.2018.0323 (PMC6237507; doi:10.1098/rspa.2018.0323)
Supplement: Grad1DShockKn1.dat [file rspa20180323supp13.zip › rspa20180323supp13.dat]

-14.9880048	-14.9760096	-14.96401439	-14.95201919	-14.94002399	-14.92802879	-14.91603359	-14.90403838	-14.89204318	-14.88004798	-14.86805278	-14.85605758	-14.84406238	-14.83206717	-14.82007197	-14.80807677	-14.79608157	-14.78408637	-14.77209116	-14.76009596	-14.74810076	-14.73610556	-14.72411036	-14.71211515	-14.70011995	-14.68812475	-14.67612955	-14.66413435	-14.65213914	-14.64014394	-14.62814874	-14.61615354	-14.60415834	-14.59216313	-14.58016793	-14.56817273	-14.55617753	-14.54418233	-14.53218713	-14.52019192	-14.50819672	-14.49620152	-14.48420632	-14.47221112	-14.46021591	-14.44822071	-14.43622551	-14.42423031	-14.41223511	-14.4002399
1.000000467	0.999999997	1.000000467	0.9999999939	1.000000467	0.9999999909	1.000000467	0.9999999878	1.000000468	0.9999999848	1.000000468	0.9999999817	1.000000468	0.9999999787	1.000000468	0.9999999756	1.000000468	0.9999999726	1.000000468	0.9999999695	1.000000468	0.9999999665	1.000000469	0.9999999634	1.000000469	0.9999999604	1.000000469	0.9999999573	1.000000469	0.9999999543	1.00000047	0.9999999512	1.00000047	0.9999999482	1.00000047	0.9999999451	1.000000471	0.9999999421	1.000000471	0.999999939	1.000000471	0.9999999359	1.000000472	0.9999999329	1.000000472	0.9999999298	1.000000473	0.9999999267	1.000000473	0.9999999236
0.999996314	1.000000024	0.9999963139	1.000000049	0.9999963135	1.000000073	0.9999963131	1.000000098	0.9999963124	1.000000122	0.9999963116	1.000000147	0.9999963106	1.000000171	0.9999963094	1.000000196	0.9999963081	1.00000022	0.9999963067	1.000000245	0.999996305	1.000000269	0.9999963032	1.000000294	0.9999963013	1.000000318	0.9999962991	1.000000343	0.9999962968	1.000000368	0.9999962944	1.000000392	0.9999962917	1.000000417	0.9999962889	1.000000442	0.999996286	1.000000466	0.9999962829	1.000000491	0.9999962796	1.000000516	0.9999962761	1.00000054	0.9999962725	1.000000565	0.9999962687	1.00000059	0.9999962648	1.000000615
1.548233486e-05	-1.026222268e-07	1.548301845e-05	-2.052486852e-07	1.548438569e-05	-3.078843918e-07	1.548643664e-05	-4.105339855e-07	1.54891714e-05	-5.132020928e-07	1.54925901e-05	-6.158933527e-07	1.54966929e-05	-7.186123996e-07	1.550147999e-05	-8.213638567e-07	1.550695162e-05	-9.241523663e-07	1.551310806e-05	-1.026982589e-06	1.551994957e-05	-1.129859135e-06	1.552747652e-05	-1.232786679e-06	1.553568926e-05	-1.335769849e-06	1.554458819e-05	-1.438813292e-06	1.555417375e-05	-1.541921681e-06	1.556444639e-05	-1.645099658e-06	1.55754066e-05	-1.748351895e-06	1.558705492e-05	-1.851683065e-06	1.559939193e-05	-1.955097833e-06	1.56124182e-05	-2.058600861e-06	1.562613439e-05	-2.162196858e-06	1.564054114e-05	-2.265890503e-06	1.565563917e-05	-2.36968647e-06	1.567142919e-05	-2.473589488e-06	1.568791199e-05	-2.577604257e-06
2.581987691	2.581988905	2.581987691	2.581988913	2.581987691	2.581988921	2.581987691	2.581988929	2.58198769	2.581988937	2.58198769	2.581988945	2.58198769	2.581988952	2.581987689	2.58198896	2.581987689	2.581988968	2.581987689	2.581988976	2.581987688	2.581988984	2.581987688	2.581988992	2.581987687	2.581989	2.581987686	2.581989008	2.581987686	2.581989015	2.581987685	2.581989023	2.581987684	2.581989031	2.581987683	2.581989039	2.581987682	2.581989047	2.581987681	2.581989055	2.58198768	2.581989063	2.581987679	2.581989071	2.581987678	2.581989079	2.581987677	2.581989087	2.581987676	2.581989095
0.999996314	1.000000024	0.9999963139	1.000000049	0.9999963135	1.000000073	0.9999963131	1.000000098	0.9999963124	1.000000122	0.9999963116	1.000000147	0.9999963106	1.000000171	0.9999963094	1.000000196	0.9999963081	1.00000022	0.9999963067	1.000000245	0.999996305	1.000000269	0.9999963032	1.000000294	0.9999963013	1.000000318	0.9999962991	1.000000343	0.9999962968	1.000000368	0.9999962944	1.000000392	0.9999962917	1.000000417	0.9999962889	1.000000442	0.999996286	1.000000466	0.9999962829	1.000000491	0.9999962796	1.000000516	0.9999962761	1.00000054	0.9999962725	1.000000565	0.9999962687	1.00000059	0.9999962648	1.000000615
[truncated: 2,450 more columns]
