# Supplementary material for: Coupled constitutive relations: a second law based higher-order closure for hydrodynamics
Source: Proc Math Phys Eng Sci. 2018 Oct 17;474(2218):20180323. doi: 10.1098/rspa.2018.0323 (PMC6237507; doi:10.1098/rspa.2018.0323)
Supplement: DSMC_Mach2p0_s1p0.dat [file rspa20180323supp14.zip › rspa20180323supp14.dat]

     1     -0.01995000    0.1919E-04    160.0304      0.0000    160.0304   1488.3042      0.1172      0.0148     0.2691E-03    -0.6377E+01    -0.6376E+01    -0.6378E+01    -0.5233E+01    -0.1836E+00
     2     -0.01985000    0.1921E-04    160.0546      0.0000    160.0546   1488.2010     -0.0086     -0.0342    -0.1114E-02    -0.6386E+01    -0.6383E+01    -0.6383E+01    -0.6150E+01    -0.1919E+01
     3     -0.01975000    0.1922E-04    160.0353      0.0000    160.0353   1488.1834     -0.0560      0.1065    -0.2443E-02    -0.6385E+01    -0.6385E+01    -0.6384E+01    -0.7050E+01     0.2705E+00
     4     -0.01965000    0.1921E-04    160.0829      0.0000    160.0829   1488.1463      0.1093     -0.0837    -0.1012E-02    -0.6386E+01    -0.6386E+01    -0.6384E+01    -0.7431E+01     0.5952E-01
     5     -0.01955000    0.1921E-04    160.0807      0.0000    160.0807   1488.1739     -0.0019     -0.0723    -0.1446E-02    -0.6387E+01    -0.6387E+01    -0.6384E+01    -0.7912E+01     0.1838E+00
     6     -0.01945000    0.1921E-04    160.0237      0.0000    160.0237   1488.1387     -0.0586      0.0467    -0.6498E-03    -0.6383E+01    -0.6384E+01    -0.6382E+01    -0.6843E+01    -0.1167E+01
     7     -0.01935000    0.1922E-04    160.0574      0.0000    160.0574   1488.2777      0.0309     -0.0484    -0.1372E-02    -0.6389E+01    -0.6383E+01    -0.6384E+01    -0.7625E+01     0.1526E+00
     8     -0.01925000    0.1921E-04    160.0892      0.0000    160.0892   1488.1597      0.0733      0.1215    -0.1956E-02    -0.6385E+01    -0.6386E+01    -0.6386E+01    -0.7240E+01     0.1337E+01
     9     -0.01915000    0.1921E-04    160.0610      0.0000    160.0610   1488.0412     -0.0296      0.0096    -0.6192E-03    -0.6387E+01    -0.6384E+01    -0.6383E+01    -0.8810E+01     0.8564E+00
    10     -0.01905000    0.1921E-04    160.0924      0.0000    160.0925   1488.1365      0.0349     -0.0417     0.1816E-02    -0.6385E+01    -0.6386E+01    -0.6384E+01    -0.1079E+02     0.3664E+00
    11     -0.01895000    0.1922E-04    160.0772      0.0000    160.0772   1488.1725      0.1348      0.1080     0.2286E-03    -0.6388E+01    -0.6387E+01    -0.6385E+01    -0.8759E+01     0.1557E+01
    12     -0.01885000    0.1922E-04    160.1069      0.0000    160.1069   1488.1982      0.0744     -0.0354    -0.7533E-03    -0.6389E+01    -0.6389E+01    -0.6385E+01    -0.1074E+02    -0.5580E+00
    13     -0.01875000    0.1921E-04    160.0781      0.0000    160.0781   1488.0655      0.0233     -0.0240     0.1054E-02    -0.6387E+01    -0.6386E+01    -0.6381E+01    -0.9818E+01    -0.3606E+00
    14     -0.01865000    0.1922E-04    160.1010      0.0000    160.1010   1488.0767     -0.0392     -0.0515    -0.2770E-03    -0.6389E+01    -0.6387E+01    -0.6387E+01    -0.9680E+01     0.4573E+00
    15     -0.01855000    0.1921E-04    160.0941      0.0000    160.0941   1488.1006      0.1598      0.0756    -0.5023E-03    -0.6387E+01    -0.6384E+01    -0.6385E+01    -0.9228E+01     0.4112E+00
    16     -0.01845000    0.1922E-04    160.1397      0.0000    160.1397   1488.0813     -0.0248     -0.0757     0.1873E-02    -0.6394E+01    -0.6387E+01    -0.6389E+01    -0.1051E+02     0.2032E+01
    17     -0.01835000    0.1921E-04    160.0776      0.0000    160.0776   1487.8692      0.0567     -0.0569     0.4167E-03    -0.6389E+01    -0.6384E+01    -0.6382E+01    -0.9996E+01     0.1578E+01
    18     -0.01825000    0.1921E-04    160.0910      0.0000    160.0910   1488.0018      0.1041     -0.0013     0.6446E-03    -0.6390E+01    -0.6386E+01    -0.6383E+01    -0.1163E+02     0.7564E+00
    19     -0.01815000    0.1922E-04    160.1449      0.0000    160.1449   1488.0679      0.1396      0.0591    -0.1463E-02    -0.6394E+01    -0.6389E+01    -0.6389E+01    -0.1077E+02     0.8230E+00
    20     -0.01805000    0.1922E-04    160.1333      0.0000    160.1333   1487.9293      0.0783     -0.0815    -0.2315E-04    -0.6393E+01    -0.6386E+01    -0.6389E+01    -0.1092E+02     0.5379E-01
    21     -0.01795000    0.1921E-04    160.1538      0.0000    160.1538   1488.0656      0.1179      0.0638     0.6791E-03    -0.6392E+01    -0.6389E+01    -0.6384E+01    -0.1230E+02    -0.1153E+01
    22     -0.01785000    0.1922E-04    160.1008      0.0000    160.1008   1487.7784     -0.1275     -0.0253     0.1007E-02    -0.6393E+01    -0.6386E+01    -0.6386E+01    -0.1306E+02     0.1048E+01
    23     -0.01775000    0.1922E-04    160.1454      0.0000    160.1454   1487.8273      0.0837     -0.0984     0.5663E-03    -0.6393E+01    -0.6388E+01    -0.6385E+01    -0.1409E+02     0.8521E+00
    24     -0.01765000    0.1922E-04    160.1851      0.0000    160.1851   1487.8471      0.1737      0.0616     0.1488E-02    -0.6396E+01    -0.6388E+01    -0.6389E+01    -0.1221E+02     0.1345E+01
    25     -0.01755000    0.1922E-04    160.1690      0.0000    160.1690   1487.8828      0.1601     -0.0862     0.3828E-03    -0.6396E+01    -0.6387E+01    -0.6387E+01    -0.1434E+02     0.6789E+00
    26     -0.01745000    0.1922E-04    160.1443      0.0000    160.1443   1487.7974     -0.0677      0.0069     0.3016E-02    -0.6396E+01    -0.6387E+01    -0.6386E+01    -0.1512E+02     0.1158E+01
    27     -0.01735000    0.1922E-04    160.1713      0.0000    160.1713   1487.7936      0.0383      0.1383    -0.8861E-03    -0.6397E+01    -0.6390E+01    -0.6386E+01    -0.1623E+02    -0.1347E+01
    28     -0.01725001    0.1922E-04    160.1874      0.0000    160.1874   1487.8937      0.0400      0.0933    -0.2409E-03    -0.6399E+01    -0.6388E+01    -0.6389E+01    -0.1550E+02     0.5729E+00
    29     -0.01715000    0.1922E-04    160.1785      0.0000    160.1785   1487.7025      0.1461     -0.0480     0.2406E-03    -0.6397E+01    -0.6390E+01    -0.6389E+01    -0.1673E+02     0.3066E+00
    30     -0.01705001    0.1922E-04    160.2111      0.0000    160.2111   1487.8297      0.1521     -0.0255    -0.1018E-02    -0.6400E+01    -0.6392E+01    -0.6388E+01    -0.1703E+02     0.1909E+00
    31     -0.01695000    0.1922E-04    160.2411      0.0000    160.2411   1487.7356     -0.0006      0.0311     0.1115E-03    -0.6399E+01    -0.6387E+01    -0.6391E+01    -0.1707E+02    -0.1023E+01
    32     -0.01685001    0.1922E-04    160.1714      0.0000    160.1714   1487.6119     -0.0024     -0.0240     0.1645E-02    -0.6396E+01    -0.6388E+01    -0.6388E+01    -0.1662E+02     0.1471E+01
    33     -0.01675000    0.1922E-04    160.2182      0.0000    160.2182   1487.6304      0.1433      0.0737    -0.4599E-03    -0.6397E+01    -0.6393E+01    -0.6389E+01    -0.1817E+02    -0.1009E+01
    34     -0.01665001    0.1922E-04    160.2212      0.0000    160.2212   1487.7806     -0.0556     -0.1385     0.1463E-02    -0.6400E+01    -0.6390E+01    -0.6391E+01    -0.1818E+02     0.2416E+01
    35     -0.01655000    0.1921E-04    160.2222      0.0000    160.2222   1487.6715      0.1032      0.1505     0.1641E-02    -0.6399E+01    -0.6389E+01    -0.6387E+01    -0.1811E+02     0.8104E+00
    36     -0.01645001    0.1922E-04    160.2677      0.0000    160.2677   1487.5089      0.2338      0.1163     0.9595E-04    -0.6404E+01    -0.6393E+01    -0.6392E+01    -0.2147E+02     0.8857E+00
    37     -0.01635000    0.1923E-04    160.2434      0.0000    160.2434   1487.7820     -0.0166      0.0759     0.1896E-02    -0.6404E+01    -0.6394E+01    -0.6392E+01    -0.2204E+02     0.7503E+00
    38     -0.01625001    0.1922E-04    160.2683      0.0000    160.2682   1487.6823      0.0655      0.0878     0.2258E-03    -0.6404E+01    -0.6389E+01    -0.6393E+01    -0.1997E+02     0.6531E+00
    39     -0.01615001    0.1922E-04    160.2686      0.0000    160.2686   1487.4188      0.1586     -0.0885     0.1572E-03    -0.6402E+01    -0.6392E+01    -0.6393E+01    -0.2185E+02    -0.6912E+00
    40     -0.01605001    0.1922E-04    160.2793      0.0000    160.2793   1487.6387      0.0226     -0.0135     0.6207E-03    -0.6405E+01    -0.6393E+01    -0.6391E+01    -0.2244E+02     0.1642E+00
    41     -0.01595001    0.1922E-04    160.3058      0.0000    160.3058   1487.4587     -0.0125      0.0726     0.1239E-04    -0.6406E+01    -0.6391E+01    -0.6392E+01    -0.2475E+02     0.5947E+00
    42     -0.01585001    0.1922E-04    160.3159      0.0000    160.3159   1487.3241      0.1554      0.0273     0.5948E-04    -0.6405E+01    -0.6396E+01    -0.6394E+01    -0.2463E+02     0.1410E+01
    43     -0.01575001    0.1922E-04    160.2583      0.0000    160.2583   1487.4571      0.0650      0.0418    -0.2490E-03    -0.6404E+01    -0.6390E+01    -0.6393E+01    -0.2434E+02    -0.1382E+00
    44     -0.01565001    0.1922E-04    160.3336      0.0000    160.3336   1487.4563     -0.0791      0.0465     0.7926E-03    -0.6407E+01    -0.6394E+01    -0.6396E+01    -0.2646E+02    -0.3591E+00
    45     -0.01555001    0.1922E-04    160.3774      0.0000    160.3774   1487.3171      0.0926      0.0338     0.6598E-04    -0.6411E+01    -0.6395E+01    -0.6396E+01    -0.2691E+02     0.7804E+00
    46     -0.01545001    0.1923E-04    160.3911      0.0000    160.3911   1487.4362      0.0561      0.0947     0.6355E-03    -0.6411E+01    -0.6398E+01    -0.6398E+01    -0.3001E+02     0.1992E+00
    47     -0.01535001    0.1923E-04    160.3830      0.0000    160.3830   1487.3460      0.0240     -0.1156     0.2333E-03    -0.6413E+01    -0.6398E+01    -0.6395E+01    -0.2849E+02    -0.1018E+00
    48     -0.01525001    0.1923E-04    160.4183      0.0000    160.4183   1487.2814      0.1340      0.0646     0.9486E-03    -0.6412E+01    -0.6400E+01    -0.6398E+01    -0.3152E+02     0.1383E+01
    49     -0.01515001    0.1923E-04    160.3730      0.0000    160.3730   1487.1706      0.0417     -0.0526    -0.9545E-03    -0.6414E+01    -0.6394E+01    -0.6396E+01    -0.3208E+02    -0.1125E+01
    50     -0.01505001    0.1923E-04    160.4123      0.0000    160.4123   1487.1465      0.1017     -0.0614    -0.2817E-03    -0.6414E+01    -0.6397E+01    -0.6397E+01    -0.3363E+02    -0.3925E+00
    51     -0.01495001    0.1923E-04    160.4466      0.0000    160.4466   1487.0463      0.1193      0.1076     0.2505E-03    -0.6417E+01    -0.6397E+01    -0.6398E+01    -0.3444E+02     0.2672E+01
    52     -0.01485001    0.1923E-04    160.4709      0.0000    160.4709   1487.0167      0.0792      0.0276     0.5309E-03    -0.6417E+01    -0.6400E+01    -0.6399E+01    -0.3477E+02    -0.3568E+00
    53     -0.01475001    0.1923E-04    160.5116      0.0000    160.5116   1486.7789     -0.1003     -0.0469     0.2375E-03    -0.6423E+01    -0.6403E+01    -0.6403E+01    -0.3911E+02     0.1311E+01
    54     -0.01465001    0.1923E-04    160.5330      0.0000    160.5330   1486.9150      0.0725     -0.0944     0.1867E-02    -0.6423E+01    -0.6403E+01    -0.6403E+01    -0.3742E+02     0.5046E+00
    55     -0.01455001    0.1923E-04    160.5441      0.0000    160.5441   1486.7802      0.1261     -0.0313    -0.1928E-03    -0.6426E+01    -0.6401E+01    -0.6401E+01    -0.4237E+02     0.9481E+00
    56     -0.01445001    0.1923E-04    160.5796      0.0000    160.5796   1486.7635     -0.0435      0.0553    -0.1379E-02    -0.6430E+01    -0.6404E+01    -0.6403E+01    -0.4333E+02    -0.4986E+00
    57     -0.01435001    0.1923E-04    160.5760      0.0000    160.5760   1486.6609      0.0560      0.0802    -0.9582E-03    -0.6428E+01    -0.6405E+01    -0.6404E+01    -0.4252E+02     0.6079E+00
    58     -0.01425001    0.1924E-04    160.5988      0.0000    160.5988   1486.6464      0.2049     -0.1254     0.1535E-03    -0.6432E+01    -0.6406E+01    -0.6404E+01    -0.4704E+02     0.1223E+00
    59     -0.01415001    0.1923E-04    160.6709      0.0000    160.6709   1486.5383      0.0278      0.0087     0.1044E-02    -0.6434E+01    -0.6406E+01    -0.6408E+01    -0.4845E+02     0.5500E+00
    60     -0.01405001    0.1924E-04    160.6871      0.0000    160.6871   1486.3669      0.0221      0.1469    -0.1496E-02    -0.6436E+01    -0.6406E+01    -0.6410E+01    -0.5062E+02     0.1138E+01
    61     -0.01395001    0.1923E-04    160.6781      0.0000    160.6781   1486.1519     -0.1458      0.0038     0.5526E-03    -0.6435E+01    -0.6407E+01    -0.6407E+01    -0.5014E+02     0.1016E-01
    62     -0.01385001    0.1924E-04    160.7308      0.0000    160.7308   1486.3241      0.1029      0.1340     0.3696E-03    -0.6444E+01    -0.6409E+01    -0.6407E+01    -0.5467E+02    -0.2186E+00
    63     -0.01375001    0.1924E-04    160.7636      0.0000    160.7636   1486.0663      0.2108      0.0278    -0.1404E-03    -0.6442E+01    -0.6414E+01    -0.6413E+01    -0.5732E+02     0.2346E+01
    64     -0.01365001    0.1923E-04    160.8196      0.0000    160.8196   1486.1511     -0.0468     -0.1305    -0.4739E-04    -0.6443E+01    -0.6411E+01    -0.6412E+01    -0.5736E+02     0.1176E+01
    65     -0.01355001    0.1924E-04    160.8230      0.0000    160.8230   1485.9682      0.1173     -0.0845    -0.1333E-02    -0.6449E+01    -0.6415E+01    -0.6413E+01    -0.6139E+02     0.1743E+00
    66     -0.01345001    0.1925E-04    160.8395      0.0000    160.8395   1485.9380      0.0104      0.1866     0.5308E-03    -0.6452E+01    -0.6414E+01    -0.6415E+01    -0.6212E+02    -0.6797E+00
    67     -0.01335001    0.1924E-04    160.8748      0.0000    160.8748   1486.0041      0.0387      0.0561    -0.8108E-03    -0.6450E+01    -0.6415E+01    -0.6416E+01    -0.6381E+02    -0.1520E+01
    68     -0.01325001    0.1924E-04    160.9159      0.0000    160.9159   1485.7183     -0.0551      0.0798    -0.7832E-03    -0.6455E+01    -0.6415E+01    -0.6415E+01    -0.6906E+02    -0.1321E+01
    69     -0.01315001    0.1925E-04    160.9870      0.0000    160.9870   1485.5823      0.0907      0.0126    -0.1410E-02    -0.6461E+01    -0.6421E+01    -0.6421E+01    -0.7163E+02     0.4378E+00
    70     -0.01305001    0.1925E-04    160.9697      0.0000    160.9697   1485.4913     -0.0153     -0.0274     0.7392E-03    -0.6458E+01    -0.6419E+01    -0.6419E+01    -0.7251E+02     0.2246E+01
    71     -0.01295001    0.1925E-04    161.0518      0.0000    161.0518   1485.2849     -0.0358      0.0140    -0.1775E-02    -0.6465E+01    -0.6421E+01    -0.6423E+01    -0.7651E+02     0.4500E+00
    72     -0.01285001    0.1925E-04    161.1143      0.0000    161.1143   1485.2149      0.0209     -0.1453    -0.2838E-02    -0.6469E+01    -0.6423E+01    -0.6425E+01    -0.7715E+02    -0.4336E+00
    73     -0.01275001    0.1925E-04    161.1366      0.0000    161.1366   1485.0635      0.0727      0.0932    -0.1096E-02    -0.6471E+01    -0.6426E+01    -0.6425E+01    -0.8214E+02     0.8417E+00
    74     -0.01265001    0.1925E-04    161.2223      0.0000    161.2222   1484.9317      0.1060     -0.0402    -0.8331E-03    -0.6482E+01    -0.6426E+01    -0.6426E+01    -0.8629E+02    -0.2614E+01
    75     -0.01255001    0.1926E-04    161.2498      0.0000    161.2498   1484.7797      0.0397     -0.0245    -0.9745E-03    -0.6484E+01    -0.6430E+01    -0.6431E+01    -0.9003E+02    -0.1370E+01
    76     -0.01245001    0.1926E-04    161.2987      0.0000    161.2987   1484.6901     -0.2753      0.0916    -0.2136E-03    -0.6489E+01    -0.6433E+01    -0.6433E+01    -0.9450E+02    -0.1959E-01
    77     -0.01235001    0.1926E-04    161.3588      0.0000    161.3588   1484.3661     -0.0215     -0.0984     0.1633E-03    -0.6491E+01    -0.6434E+01    -0.6433E+01    -0.9871E+02     0.1450E+01
    78     -0.01225001    0.1926E-04    161.4362      0.0000    161.4362   1484.4619      0.2035     -0.0760    -0.1060E-02    -0.6497E+01    -0.6435E+01    -0.6436E+01    -0.1018E+03    -0.1074E+01
    79     -0.01215001    0.1926E-04    161.4927      0.0000    161.4927   1483.8423      0.0634      0.0083    -0.1466E-03    -0.6501E+01    -0.6437E+01    -0.6439E+01    -0.1091E+03    -0.9194E+00
    80     -0.01205001    0.1927E-04    161.5374      0.0000    161.5374   1483.9032      0.0768      0.0416     0.1081E-03    -0.6507E+01    -0.6438E+01    -0.6440E+01    -0.1109E+03     0.1733E+00
    81     -0.01195001    0.1927E-04    161.6417      0.0000    161.6417   1483.7648      0.0663      0.0820    -0.2998E-03    -0.6513E+01    -0.6446E+01    -0.6445E+01    -0.1144E+03     0.8230E+00
    82     -0.01185001    0.1927E-04    161.7168      0.0000    161.7168   1483.3819      0.0526      0.0741    -0.7065E-03    -0.6517E+01    -0.6445E+01    -0.6448E+01    -0.1204E+03     0.1501E+01
    83     -0.01175001    0.1928E-04    161.7508      0.0000    161.7508   1483.2316      0.0383     -0.0153     0.5903E-03    -0.6523E+01    -0.6448E+01    -0.6449E+01    -0.1285E+03     0.1208E+01
    84     -0.01165001    0.1928E-04    161.8667      0.0000    161.8667   1483.0856      0.0023     -0.1697    -0.5247E-03    -0.6533E+01    -0.6452E+01    -0.6455E+01    -0.1330E+03     0.9470E+00
    85     -0.01155001    0.1929E-04    161.9651      0.0000    161.9651   1482.7258      0.0119     -0.0348     0.1179E-02    -0.6542E+01    -0.6457E+01    -0.6458E+01    -0.1372E+03     0.6697E+00
    86     -0.01145001    0.1928E-04    162.0438      0.0000    162.0438   1482.5526     -0.0217      0.1097     0.6759E-03    -0.6547E+01    -0.6457E+01    -0.6459E+01    -0.1423E+03    -0.5451E+00
    87     -0.01135001    0.1929E-04    162.1050      0.0000    162.1050   1482.4812      0.0721     -0.0936    -0.3617E-03    -0.6553E+01    -0.6461E+01    -0.6463E+01    -0.1491E+03     0.7470E+00
    88     -0.01125001    0.1929E-04    162.1853      0.0000    162.1853   1482.0265      0.2084     -0.0210     0.1524E-02    -0.6560E+01    -0.6465E+01    -0.6466E+01    -0.1553E+03     0.1630E+01
    89     -0.01115001    0.1929E-04    162.2854      0.0000    162.2854   1481.6172      0.0087      0.0177     0.3702E-03    -0.6568E+01    -0.6466E+01    -0.6467E+01    -0.1600E+03     0.2091E+01
    90     -0.01105001    0.1930E-04    162.3747      0.0000    162.3747   1481.4839      0.0745      0.0067    -0.7107E-03    -0.6575E+01    -0.6473E+01    -0.6474E+01    -0.1682E+03     0.1347E+01
    91     -0.01095001    0.1930E-04    162.4966      0.0000    162.4966   1481.1726      0.0051      0.0282    -0.1696E-03    -0.6585E+01    -0.6475E+01    -0.6476E+01    -0.1788E+03     0.1332E+01
    92     -0.01085002    0.1931E-04    162.6004      0.0000    162.6004   1480.7559      0.0245     -0.1366    -0.8289E-03    -0.6593E+01    -0.6479E+01    -0.6479E+01    -0.1822E+03    -0.5231E+00
    93     -0.01075002    0.1931E-04    162.7223      0.0000    162.7223   1480.4353      0.1389      0.0310     0.3880E-03    -0.6604E+01    -0.6485E+01    -0.6485E+01    -0.1916E+03     0.1997E-01
    94     -0.01065002    0.1932E-04    162.8636      0.0000    162.8636   1479.9823      0.0474      0.0650    -0.1205E-02    -0.6614E+01    -0.6492E+01    -0.6493E+01    -0.1998E+03     0.1144E+01
    95     -0.01055002    0.1932E-04    162.9993      0.0000    162.9993   1479.8776      0.0124     -0.0104    -0.9718E-03    -0.6624E+01    -0.6494E+01    -0.6495E+01    -0.2084E+03     0.1176E+00
    96     -0.01045002    0.1933E-04    163.0859      0.0000    163.0859   1479.4594     -0.1014      0.0113     0.1178E-02    -0.6638E+01    -0.6500E+01    -0.6500E+01    -0.2157E+03     0.1603E+01
    97     -0.01035002    0.1933E-04    163.2020      0.0000    163.2020   1479.0368      0.2367      0.0700    -0.1764E-04    -0.6645E+01    -0.6502E+01    -0.6503E+01    -0.2251E+03     0.1652E+01
    98     -0.01025002    0.1934E-04    163.3498      0.0000    163.3498   1478.4691     -0.1061     -0.1237    -0.1263E-02    -0.6658E+01    -0.6509E+01    -0.6511E+01    -0.2347E+03     0.5595E+00
    99     -0.01015002    0.1934E-04    163.5215      0.0000    163.5215   1478.1610      0.0952      0.2127     0.1380E-02    -0.6671E+01    -0.6514E+01    -0.6514E+01    -0.2458E+03     0.3456E+00
   100     -0.01005002    0.1935E-04    163.7044      0.0000    163.7044   1477.6262      0.2020      0.0142    -0.1555E-02    -0.6682E+01    -0.6522E+01    -0.6521E+01    -0.2585E+03     0.4588E+00
   101     -0.00995002    0.1936E-04    163.8783      0.0000    163.8783   1477.0969     -0.0929      0.0067     0.1038E-02    -0.6700E+01    -0.6532E+01    -0.6532E+01    -0.2672E+03     0.1789E+01
   102     -0.00985002    0.1936E-04    164.0194      0.0000    164.0194   1476.6225     -0.1012     -0.1411    -0.9742E-03    -0.6711E+01    -0.6534E+01    -0.6537E+01    -0.2802E+03     0.1226E+01
   103     -0.00975002    0.1937E-04    164.2094      0.0000    164.2094   1476.1015      0.1066      0.0670    -0.1311E-02    -0.6730E+01    -0.6537E+01    -0.6540E+01    -0.2921E+03     0.3806E+00
   104     -0.00965002    0.1938E-04    164.3804      0.0000    164.3804   1475.5738      0.0595      0.1058    -0.9058E-03    -0.6743E+01    -0.6550E+01    -0.6550E+01    -0.3062E+03     0.2095E+01
   105     -0.00955002    0.1939E-04    164.6030      0.0000    164.6030   1475.0244      0.1621     -0.1748    -0.2440E-03    -0.6761E+01    -0.6555E+01    -0.6558E+01    -0.3199E+03     0.1942E+01
   106     -0.00945002    0.1939E-04    164.7771      0.0000    164.7771   1474.3765      0.0211      0.1811     0.4428E-03    -0.6775E+01    -0.6563E+01    -0.6566E+01    -0.3318E+03    -0.5713E+00
   107     -0.00935002    0.1940E-04    164.9918      0.0000    164.9918   1473.6280      0.0285      0.0221    -0.2209E-03    -0.6793E+01    -0.6571E+01    -0.6573E+01    -0.3441E+03     0.1459E+01
   108     -0.00925002    0.1941E-04    165.2252      0.0000    165.2252   1473.0843     -0.0558      0.0044     0.4516E-03    -0.6814E+01    -0.6580E+01    -0.6580E+01    -0.3602E+03     0.8195E+00
   109     -0.00915002    0.1942E-04    165.4728      0.0000    165.4728   1472.4705      0.0578     -0.0057     0.9648E-03    -0.6834E+01    -0.6590E+01    -0.6590E+01    -0.3767E+03     0.5620E+00
   110     -0.00905002    0.1943E-04    165.7262      0.0000    165.7262   1471.6012      0.0012     -0.0499    -0.3578E-03    -0.6854E+01    -0.6599E+01    -0.6602E+01    -0.3934E+03    -0.7459E+00
   111     -0.00895002    0.1944E-04    165.9620      0.0000    165.9620   1470.9477      0.2041      0.0649     0.2130E-03    -0.6874E+01    -0.6610E+01    -0.6610E+01    -0.4131E+03     0.2074E+01
   112     -0.00885002    0.1945E-04    166.2205      0.0000    166.2205   1470.0672      0.1262      0.0394    -0.3843E-03    -0.6896E+01    -0.6617E+01    -0.6618E+01    -0.4280E+03    -0.1062E+01
   113     -0.00875002    0.1947E-04    166.4935      0.0000    166.4935   1469.2958      0.0166      0.1301     0.9038E-03    -0.6924E+01    -0.6631E+01    -0.6634E+01    -0.4472E+03     0.1786E+01
   114     -0.00865002    0.1947E-04    166.7887      0.0000    166.7887   1468.3810      0.0450     -0.0420     0.1116E-02    -0.6946E+01    -0.6639E+01    -0.6641E+01    -0.4702E+03     0.1846E+01
   115     -0.00855002    0.1948E-04    167.1746      0.0000    167.1746   1467.2766      0.0254      0.0346     0.5258E-03    -0.6977E+01    -0.6655E+01    -0.6655E+01    -0.4879E+03     0.1338E+01
   116     -0.00845002    0.1950E-04    167.4387      0.0000    167.4387   1466.4223      0.0694     -0.0272     0.2898E-03    -0.7003E+01    -0.6664E+01    -0.6665E+01    -0.5100E+03    -0.2885E+00
   117     -0.00835002    0.1952E-04    167.8140      0.0000    167.8140   1465.4557     -0.0197      0.1613     0.2393E-02    -0.7032E+01    -0.6682E+01    -0.6684E+01    -0.5347E+03    -0.8356E+00
   118     -0.00825002    0.1953E-04    168.1528      0.0000    168.1528   1464.2786      0.1756     -0.0591    -0.2178E-02    -0.7060E+01    -0.6696E+01    -0.6697E+01    -0.5566E+03    -0.1948E+00
   119     -0.00815002    0.1954E-04    168.5023      0.0000    168.5023   1463.2835      0.0860      0.1216    -0.1462E-02    -0.7090E+01    -0.6706E+01    -0.6711E+01    -0.5803E+03     0.2765E+01
   120     -0.00805002    0.1956E-04    168.8773      0.0000    168.8773   1462.0980      0.1469      0.0267     0.1531E-02    -0.7127E+01    -0.6719E+01    -0.6723E+01    -0.6056E+03     0.1853E+01
   121     -0.00795002    0.1957E-04    169.3171      0.0000    169.3171   1460.8121     -0.0463      0.0710    -0.6154E-03    -0.7162E+01    -0.6741E+01    -0.6740E+01    -0.6351E+03     0.1382E+01
   122     -0.00785002    0.1959E-04    169.7214      0.0000    169.7214   1459.5185      0.0081     -0.0290     0.6347E-03    -0.7196E+01    -0.6757E+01    -0.6756E+01    -0.6612E+03    -0.8566E+00
   123     -0.00775002    0.1961E-04    170.1564      0.0000    170.1564   1458.1320      0.0019     -0.0152    -0.1620E-03    -0.7235E+01    -0.6772E+01    -0.6775E+01    -0.6890E+03     0.9390E+00
   124     -0.00765002    0.1962E-04    170.6053      0.0000    170.6053   1456.7421      0.2296     -0.0660     0.1346E-02    -0.7273E+01    -0.6790E+01    -0.6790E+01    -0.7235E+03     0.2129E+01
   125     -0.00755002    0.1965E-04    171.1104      0.0000    171.1104   1455.4307      0.0102      0.2007     0.8557E-03    -0.7316E+01    -0.6812E+01    -0.6814E+01    -0.7507E+03    -0.1052E+01
   126     -0.00745002    0.1967E-04    171.6425      0.0000    171.6425   1453.9237      0.1121     -0.0022     0.1095E-02    -0.7358E+01    -0.6831E+01    -0.6834E+01    -0.7830E+03     0.7043E+00
   127     -0.00735002    0.1969E-04    172.1305      0.0000    172.1305   1452.1414     -0.0539      0.1018    -0.3131E-03    -0.7406E+01    -0.6849E+01    -0.6855E+01    -0.8180E+03    -0.5930E+00
   128     -0.00725002    0.1972E-04    172.6671      0.0000    172.6671   1450.6885      0.0185      0.0863     0.6486E-03    -0.7452E+01    -0.6874E+01    -0.6877E+01    -0.8557E+03     0.1271E+01
   129     -0.00715002    0.1973E-04    173.2499      0.0000    173.2499   1448.5487      0.0384     -0.1025    -0.8570E-03    -0.7501E+01    -0.6897E+01    -0.6896E+01    -0.8906E+03     0.2118E+01
   130     -0.00705002    0.1976E-04    173.8527      0.0000    173.8527   1446.7620      0.1403      0.0082    -0.1285E-02    -0.7558E+01    -0.6921E+01    -0.6922E+01    -0.9321E+03    -0.6051E+00
   131     -0.00695002    0.1979E-04    174.4699      0.0000    174.4699   1445.0920     -0.0214     -0.0495     0.1345E-03    -0.7607E+01    -0.6946E+01    -0.6948E+01    -0.9707E+03    -0.4143E+00
   132     -0.00685002    0.1981E-04    175.1568      0.0000    175.1568   1442.7142      0.1089      0.0841    -0.2150E-02    -0.7668E+01    -0.6973E+01    -0.6974E+01    -0.1015E+04     0.1421E+01
   133     -0.00675002    0.1985E-04    175.8356      0.0000    175.8356   1440.6736      0.0311      0.0758    -0.6361E-03    -0.7728E+01    -0.7002E+01    -0.7006E+01    -0.1059E+04    -0.5587E+00
   134     -0.00665002    0.1988E-04    176.6352      0.0000    176.6352   1438.4819      0.0329      0.0121     0.4936E-03    -0.7797E+01    -0.7036E+01    -0.7037E+01    -0.1106E+04    -0.2867E+00
   135     -0.00655002    0.1991E-04    177.3005      0.0000    177.3005   1436.1718     -0.0857     -0.0051    -0.6885E-03    -0.7858E+01    -0.7065E+01    -0.7067E+01    -0.1148E+04     0.9466E+00
   136     -0.00645002    0.1994E-04    178.1152      0.0000    178.1152   1433.7907      0.0671     -0.0550    -0.1997E-03    -0.7929E+01    -0.7097E+01    -0.7096E+01    -0.1204E+04     0.5420E+00
   137     -0.00635002    0.1998E-04    178.9000      0.0000    178.9000   1431.2022      0.1289     -0.0345     0.2604E-02    -0.8002E+01    -0.7130E+01    -0.7132E+01    -0.1253E+04     0.4738E+01
   138     -0.00625002    0.2001E-04    179.7382      0.0000    179.7382   1428.3452      0.1153     -0.0263    -0.8207E-04    -0.8074E+01    -0.7164E+01    -0.7167E+01    -0.1301E+04     0.5401E+00
   139     -0.00615002    0.2005E-04    180.6631      0.0000    180.6631   1425.6857     -0.0360      0.0473    -0.1994E-02    -0.8157E+01    -0.7206E+01    -0.7203E+01    -0.1359E+04    -0.2180E+00
   140     -0.00605002    0.2010E-04    181.5636      0.0000    181.5636   1422.7752      0.0924      0.0017    -0.2659E-03    -0.8241E+01    -0.7243E+01    -0.7249E+01    -0.1417E+04     0.1357E+01
   141     -0.00595002    0.2014E-04    182.5530      0.0000    182.5530   1419.5437      0.0891     -0.0901     0.1512E-02    -0.8330E+01    -0.7287E+01    -0.7285E+01    -0.1476E+04    -0.2804E+01
   142     -0.00585002    0.2019E-04    183.5320      0.0000    183.5320   1416.3192      0.1360     -0.0413     0.3478E-04    -0.8413E+01    -0.7330E+01    -0.7331E+01    -0.1537E+04     0.1828E+01
   143     -0.00575002    0.2023E-04    184.6231      0.0000    184.6231   1412.8993     -0.0875      0.0427     0.8358E-03    -0.8515E+01    -0.7376E+01    -0.7376E+01    -0.1604E+04    -0.1096E+00
   144     -0.00565002    0.2029E-04    185.6758      0.0000    185.6758   1409.6020      0.1607     -0.0608     0.6512E-04    -0.8614E+01    -0.7423E+01    -0.7423E+01    -0.1668E+04     0.3547E+00
   145     -0.00555002    0.2034E-04    186.8677      0.0000    186.8678   1405.7137      0.0787     -0.0523     0.1526E-02    -0.8720E+01    -0.7478E+01    -0.7474E+01    -0.1737E+04    -0.1123E+01
   146     -0.00545002    0.2040E-04    188.0213      0.0000    188.0213   1401.9031     -0.0263      0.1100     0.1115E-02    -0.8829E+01    -0.7531E+01    -0.7529E+01    -0.1805E+04    -0.1626E+01
   147     -0.00535002    0.2045E-04    189.2630      0.0000    189.2630   1397.7947      0.1909      0.0217     0.2757E-02    -0.8942E+01    -0.7581E+01    -0.7585E+01    -0.1876E+04     0.9979E+00
   148     -0.00525002    0.2052E-04    190.5003      0.0000    190.5003   1393.6125      0.0014      0.0122     0.2209E-02    -0.9060E+01    -0.7642E+01    -0.7644E+01    -0.1949E+04     0.1798E+01
   149     -0.00515002    0.2059E-04    191.8463      0.0000    191.8463   1389.4291      0.2235     -0.0344     0.6314E-03    -0.9186E+01    -0.7708E+01    -0.7705E+01    -0.2025E+04    -0.8317E+00
   150     -0.00505002    0.2064E-04    193.1942      0.0000    193.1942   1384.6855      0.0260      0.0261    -0.1507E-03    -0.9310E+01    -0.7767E+01    -0.7763E+01    -0.2106E+04    -0.2915E+01
   151     -0.00495003    0.2072E-04    194.7028      0.0000    194.7028   1379.9666      0.1124     -0.0381    -0.3101E-03    -0.9451E+01    -0.7835E+01    -0.7839E+01    -0.2190E+04    -0.3670E+01
   152     -0.00485003    0.2079E-04    196.1451      0.0000    196.1451   1375.0144      0.0010      0.1517     0.6809E-03    -0.9588E+01    -0.7906E+01    -0.7907E+01    -0.2273E+04    -0.1011E+01
   153     -0.00475003    0.2087E-04    197.6045      0.0000    197.6045   1369.9485      0.0445      0.1117    -0.3423E-03    -0.9730E+01    -0.7980E+01    -0.7981E+01    -0.2352E+04    -0.8129E+00
   154     -0.00465003    0.2096E-04    199.2309      0.0000    199.2309   1364.5637      0.0669     -0.0354     0.8258E-03    -0.9887E+01    -0.8058E+01    -0.8061E+01    -0.2440E+04    -0.2066E+01
   155     -0.00455003    0.2104E-04    200.8533      0.0000    200.8533   1359.0256     -0.0062      0.0461    -0.3253E-02    -0.1004E+02    -0.8140E+01    -0.8141E+01    -0.2521E+04    -0.7010E+01
   156     -0.00445003    0.2113E-04    202.5856      0.0000    202.5856   1353.1223     -0.0337      0.0554    -0.3942E-03    -0.1021E+02    -0.8224E+01    -0.8227E+01    -0.2617E+04    -0.2236E+01
   157     -0.00435003    0.2123E-04    204.3287      0.0000    204.3287   1346.9482      0.0450      0.0658    -0.3654E-03    -0.1038E+02    -0.8318E+01    -0.8317E+01    -0.2708E+04    -0.1371E+00
   158     -0.00425003    0.2132E-04    206.1653      0.0000    206.1653   1340.5138     -0.0401      0.0750    -0.6646E-03    -0.1056E+02    -0.8411E+01    -0.8410E+01    -0.2803E+04    -0.3244E+01
   159     -0.00415003    0.2143E-04    207.9552      0.0000    207.9552   1334.0944      0.1450      0.1632    -0.4317E-04    -0.1074E+02    -0.8506E+01    -0.8509E+01    -0.2892E+04    -0.2928E+01
   160     -0.00405003    0.2155E-04    209.8789      0.0000    209.8789   1327.5218      0.0859      0.1106     0.2237E-02    -0.1094E+02    -0.8613E+01    -0.8613E+01    -0.2991E+04     0.8403E+00
   161     -0.00395003    0.2166E-04    211.8354      0.0000    211.8354   1320.5589      0.0135      0.1115    -0.1065E-02    -0.1113E+02    -0.8723E+01    -0.8720E+01    -0.3078E+04    -0.4250E+01
   162     -0.00385003    0.2177E-04    213.8300      0.0000    213.8300   1313.2419      0.0379      0.0367    -0.3985E-03    -0.1133E+02    -0.8827E+01    -0.8830E+01    -0.3179E+04     0.4184E+00
   163     -0.00375003    0.2190E-04    215.8959      0.0000    215.8959   1305.6173      0.0783     -0.1213     0.4928E-03    -0.1155E+02    -0.8953E+01    -0.8946E+01    -0.3275E+04    -0.7646E+00
   164     -0.00365003    0.2203E-04    218.1199      0.0000    218.1199   1297.6668     -0.0374      0.0117    -0.1336E-02    -0.1177E+02    -0.9075E+01    -0.9079E+01    -0.3370E+04    -0.1788E+01
   165     -0.00355003    0.2217E-04    220.2408      0.0000    220.2408   1289.8041      0.0763      0.1158    -0.2437E-02    -0.1200E+02    -0.9207E+01    -0.9204E+01    -0.3462E+04    -0.7587E+00
   166     -0.00345003    0.2231E-04    222.4416      0.0000    222.4417   1281.4696      0.0479      0.0245    -0.1976E-02    -0.1223E+02    -0.9340E+01    -0.9338E+01    -0.3551E+04    -0.3025E+01
   167     -0.00335003    0.2246E-04    224.6494      0.0000    224.6494   1273.0465     -0.0075      0.1066     0.1372E-02    -0.1247E+02    -0.9480E+01    -0.9477E+01    -0.3647E+04    -0.1055E+01
   168     -0.00325003    0.2262E-04    227.0154      0.0000    227.0154   1264.1878      0.0672      0.0355    -0.4919E-03    -0.1273E+02    -0.9629E+01    -0.9626E+01    -0.3742E+04     0.3445E-01
   169     -0.00315003    0.2278E-04    229.3728      0.0000    229.3728   1255.0630      0.0642      0.0502    -0.6514E-03    -0.1298E+02    -0.9783E+01    -0.9786E+01    -0.3832E+04    -0.3348E+00
   170     -0.00305003    0.2295E-04    231.7645      0.0000    231.7645   1245.6929     -0.0285      0.0474     0.3469E-02    -0.1325E+02    -0.9939E+01    -0.9943E+01    -0.3920E+04    -0.1712E+00
   171     -0.00295003    0.2313E-04    234.1002      0.0000    234.1002   1236.2735      0.1889      0.0067    -0.4990E-04    -0.1351E+02    -0.1010E+02    -0.1011E+02    -0.3997E+04    -0.4237E+00
   172     -0.00285003    0.2331E-04    236.5652      0.0000    236.5652   1226.5806      0.2049     -0.2320     0.2601E-02    -0.1379E+02    -0.1028E+02    -0.1028E+02    -0.4083E+04     0.3112E+01
   173     -0.00275003    0.2350E-04    239.0114      0.0000    239.0114   1216.5859      0.0753     -0.0675     0.2417E-02    -0.1407E+02    -0.1046E+02    -0.1046E+02    -0.4157E+04    -0.8691E+00
   174     -0.00265003    0.2371E-04    241.6010      0.0000    241.6010   1206.1236     -0.0698      0.0294    -0.1433E-02    -0.1437E+02    -0.1066E+02    -0.1065E+02    -0.4233E+04    -0.2077E+01
   175     -0.00255003    0.2391E-04    244.1016      0.0000    244.1016   1195.8091      0.0857      0.1747     0.1621E-03    -0.1466E+02    -0.1085E+02    -0.1085E+02    -0.4304E+04    -0.3811E+01
   176     -0.00245003    0.2413E-04    246.6204      0.0000    246.6204   1185.0892     -0.0578     -0.0142    -0.5544E-03    -0.1496E+02    -0.1105E+02    -0.1105E+02    -0.4367E+04    -0.2774E+01
   177     -0.00235003    0.2435E-04    249.1075      0.0000    249.1075   1174.4405      0.0362      0.0426    -0.1770E-02    -0.1526E+02    -0.1125E+02    -0.1126E+02    -0.4424E+04    -0.4902E+01
   178     -0.00225003    0.2458E-04    251.6441      0.0000    251.6441   1163.0492      0.0220     -0.1874    -0.1270E-02    -0.1558E+02    -0.1147E+02    -0.1147E+02    -0.4471E+04     0.1329E-01
   179     -0.00215003    0.2482E-04    254.2991      0.0000    254.2991   1151.9054      0.0364     -0.0025    -0.2987E-03    -0.1590E+02    -0.1171E+02    -0.1170E+02    -0.4529E+04    -0.5184E+01
   180     -0.00205003    0.2507E-04    256.7868      0.0000    256.7868   1140.7715      0.2746      0.0413     0.5557E-03    -0.1622E+02    -0.1193E+02    -0.1194E+02    -0.4570E+04    -0.1848E+01
   181     -0.00195003    0.2533E-04    259.2757      0.0000    259.2757   1129.4130     -0.0274      0.0514     0.8766E-03    -0.1654E+02    -0.1218E+02    -0.1218E+02    -0.4596E+04     0.7290E+00
   182     -0.00185003    0.2558E-04    261.8585      0.0000    261.8586   1117.6779     -0.0159     -0.0299     0.9220E-03    -0.1687E+02    -0.1242E+02    -0.1242E+02    -0.4626E+04    -0.2749E+01
   183     -0.00175003    0.2585E-04    264.2977      0.0000    264.2977   1105.8702      0.0055      0.0321    -0.7162E-03    -0.1720E+02    -0.1268E+02    -0.1268E+02    -0.4646E+04    -0.7516E+00
   184     -0.00165003    0.2613E-04    266.8001      0.0000    266.8001   1094.1753      0.0793     -0.0410     0.1047E-02    -0.1754E+02    -0.1294E+02    -0.1294E+02    -0.4664E+04    -0.1649E+00
   185     -0.00155003    0.2643E-04    269.3026      0.0000    269.3026   1082.0946      0.0935      0.0760    -0.1196E-02    -0.1788E+02    -0.1322E+02    -0.1323E+02    -0.4670E+04    -0.3425E+01
   186     -0.00145003    0.2671E-04    271.6743      0.0000    271.6743   1070.3463     -0.0316     -0.0625    -0.2349E-02    -0.1821E+02    -0.1349E+02    -0.1349E+02    -0.4657E+04    -0.6494E+00
   187     -0.00135003    0.2701E-04    273.9833      0.0000    273.9833   1058.6303      0.0598     -0.0310    -0.2061E-02    -0.1854E+02    -0.1377E+02    -0.1378E+02    -0.4655E+04     0.1675E+01
   188     -0.00125003    0.2731E-04    276.3683      0.0000    276.3683   1046.8249      0.1015      0.1269    -0.9688E-03    -0.1888E+02    -0.1407E+02    -0.1407E+02    -0.4639E+04    -0.3417E+01
   189     -0.00115003    0.2764E-04    278.6675      0.0000    278.6675   1034.7386     -0.0995     -0.1353     0.1504E-02    -0.1923E+02    -0.1437E+02    -0.1437E+02    -0.4616E+04     0.1393E+01
   190     -0.00105003    0.2795E-04    280.9153      0.0000    280.9153   1023.0344     -0.0749      0.1555    -0.1847E-02    -0.1956E+02    -0.1468E+02    -0.1467E+02    -0.4588E+04    -0.1287E+01
   191     -0.00095003    0.2827E-04    283.1053      0.0000    283.1053   1011.3760      0.0035      0.0709    -0.6958E-03    -0.1989E+02    -0.1498E+02    -0.1498E+02    -0.4542E+04    -0.9173E+00
   192     -0.00085003    0.2861E-04    285.2110      0.0000    285.2110    999.6923      0.0717      0.0989    -0.3389E-02    -0.2022E+02    -0.1530E+02    -0.1530E+02    -0.4496E+04    -0.2813E+01
   193     -0.00075003    0.2894E-04    287.3249      0.0000    287.3249    987.9915     -0.1294     -0.1086    -0.2645E-02    -0.2055E+02    -0.1562E+02    -0.1563E+02    -0.4446E+04    -0.2285E+01
   194     -0.00065003    0.2928E-04    289.3162      0.0000    289.3162    976.6288     -0.0049      0.0901    -0.6957E-03    -0.2088E+02    -0.1594E+02    -0.1594E+02    -0.4385E+04    -0.2105E+01
   195     -0.00055003    0.2962E-04    291.3520      0.0000    291.3520    965.1722      0.0505     -0.0809    -0.1359E-02    -0.2120E+02    -0.1627E+02    -0.1628E+02    -0.4327E+04     0.4576E+01
   196     -0.00045003    0.2997E-04    293.1699      0.0000    293.1699    954.0557      0.2251     -0.0392     0.3863E-02    -0.2151E+02    -0.1661E+02    -0.1661E+02    -0.4255E+04     0.4273E+01
   197     -0.00035003    0.3032E-04    295.0156      0.0000    295.0156    943.1888     -0.1312     -0.0002    -0.1683E-02    -0.2182E+02    -0.1694E+02    -0.1694E+02    -0.4176E+04     0.3518E+01
   198     -0.00025003    0.3067E-04    296.8582      0.0000    296.8582    932.1560      0.2127     -0.0186    -0.1213E-02    -0.2214E+02    -0.1728E+02    -0.1729E+02    -0.4102E+04    -0.8593E+00
   199     -0.00015003    0.3102E-04    298.5521      0.0000    298.5521    921.7542      0.1832     -0.1973     0.5559E-02    -0.2244E+02    -0.1762E+02    -0.1762E+02    -0.4016E+04     0.2576E+01
   200     -0.00005003    0.3138E-04    300.1585      0.0000    300.1585    911.5059      0.0788      0.0806     0.2393E-02    -0.2273E+02    -0.1796E+02    -0.1797E+02    -0.3926E+04     0.4467E+00
   201      0.00004997    0.3173E-04    301.7877      0.0000    301.7878    901.0914      0.0840      0.0694     0.3446E-02    -0.2303E+02    -0.1830E+02    -0.1831E+02    -0.3835E+04    -0.2055E+01
   202      0.00014997    0.3208E-04    303.3215      0.0000    303.3215    891.2557     -0.0044      0.0055     0.2494E-03    -0.2330E+02    -0.1865E+02    -0.1865E+02    -0.3748E+04     0.3187E+01
   203      0.00024997    0.3243E-04    304.8406      0.0000    304.8406    881.6583      0.1350      0.2163    -0.4134E-04    -0.2359E+02    -0.1900E+02    -0.1899E+02    -0.3654E+04     0.4747E+00
   204      0.00034997    0.3278E-04    306.1779      0.0000    306.1779    872.3680      0.1673     -0.1227     0.1820E-03    -0.2385E+02    -0.1933E+02    -0.1934E+02    -0.3552E+04    -0.3463E+01
   205      0.00044997    0.3313E-04    307.5564      0.0000    307.5564    863.1011      0.0689     -0.0008     0.3223E-02    -0.2412E+02    -0.1967E+02    -0.1968E+02    -0.3452E+04     0.6796E+00
   206      0.00054997    0.3347E-04    308.8476      0.0000    308.8476    854.1384      0.1143     -0.0004    -0.7505E-03    -0.2437E+02    -0.2000E+02    -0.2001E+02    -0.3349E+04     0.3365E+00
   207      0.00064997    0.3382E-04    309.9969      0.0000    309.9969    845.5483      0.2491      0.1897     0.3955E-02    -0.2462E+02    -0.2034E+02    -0.2034E+02    -0.3251E+04     0.1908E+01
   208      0.00074997    0.3415E-04    311.2218      0.0000    311.2218    837.2563      0.0615     -0.0868     0.4876E-02    -0.2486E+02    -0.2067E+02    -0.2067E+02    -0.3152E+04    -0.2098E+01
   209      0.00084997    0.3449E-04    312.4215      0.0000    312.4215    829.0648      0.2064     -0.0974    -0.9273E-03    -0.2511E+02    -0.2101E+02    -0.2101E+02    -0.3052E+04    -0.1815E+01
   210      0.00094997    0.3481E-04    313.3879      0.0000    313.3878    821.3063      0.1080     -0.0091     0.3579E-02    -0.2532E+02    -0.2132E+02    -0.2132E+02    -0.2945E+04     0.6621E+01
   211      0.00104997    0.3515E-04    314.3628      0.0000    314.3628    813.6277      0.1836      0.0254     0.5099E-02    -0.2554E+02    -0.2164E+02    -0.2165E+02    -0.2846E+04    -0.4871E+00
   212      0.00114997    0.3546E-04    315.4259      0.0000    315.4259    806.2825     -0.0069     -0.0025    -0.1670E-03    -0.2575E+02    -0.2195E+02    -0.2195E+02    -0.2742E+04     0.1568E+00
   213      0.00124997    0.3577E-04    316.3154      0.0000    316.3154    799.1921      0.0218     -0.0645     0.2367E-02    -0.2595E+02    -0.2225E+02    -0.2227E+02    -0.2644E+04     0.2413E+01
   214      0.00134997    0.3609E-04    317.1932      0.0000    317.1932    792.7169      0.0893     -0.0311    -0.2230E-02    -0.2616E+02    -0.2257E+02    -0.2257E+02    -0.2551E+04     0.3830E+01
   215      0.00144997    0.3638E-04    317.9970      0.0000    317.9970    785.8748     -0.0009     -0.0794    -0.2315E-02    -0.2634E+02    -0.2286E+02    -0.2286E+02    -0.2458E+04    -0.4110E+01
   216      0.00154997    0.3668E-04    318.8093      0.0000    318.8093    779.8218      0.0224     -0.0664    -0.2977E-04    -0.2652E+02    -0.2315E+02    -0.2315E+02    -0.2360E+04     0.1902E+01
   217      0.00164997    0.3696E-04    319.5929      0.0000    319.5929    773.6157     -0.0111     -0.1383    -0.1095E-02    -0.2670E+02    -0.2343E+02    -0.2343E+02    -0.2270E+04     0.3734E+00
   218      0.00174997    0.3724E-04    320.2770      0.0000    320.2770    767.8738      0.1304     -0.1985     0.2834E-02    -0.2687E+02    -0.2371E+02    -0.2372E+02    -0.2178E+04     0.6054E+01
   219      0.00184997    0.3751E-04    321.0127      0.0000    321.0127    762.3640      0.1251      0.0265     0.2171E-02    -0.2702E+02    -0.2398E+02    -0.2399E+02    -0.2093E+04     0.2656E+01
   220      0.00194997    0.3777E-04    321.6576      0.0000    321.6577    756.8202     -0.0008     -0.0822     0.3862E-03    -0.2719E+02    -0.2424E+02    -0.2425E+02    -0.2009E+04    -0.1723E+01
   221      0.00204997    0.3803E-04    322.2607      0.0000    322.2607    751.9726      0.0951     -0.1920     0.3270E-02    -0.2733E+02    -0.2450E+02    -0.2450E+02    -0.1930E+04    -0.1555E+01
   222      0.00214997    0.3828E-04    322.8114      0.0000    322.8114    747.0616      0.1186     -0.0248     0.3415E-02    -0.2747E+02    -0.2475E+02    -0.2475E+02    -0.1849E+04     0.5218E+00
   223      0.00224997    0.3852E-04    323.3935      0.0000    323.3935    742.5616      0.0785      0.0484    -0.2137E-02    -0.2761E+02    -0.2499E+02    -0.2499E+02    -0.1777E+04    -0.3528E+01
   224      0.00234997    0.3873E-04    323.9012      0.0000    323.9012    738.0803     -0.0523      0.0446     0.1792E-03    -0.2774E+02    -0.2520E+02    -0.2520E+02    -0.1699E+04     0.1731E+01
   225      0.00244997    0.3896E-04    324.3799      0.0000    324.3799    733.8497     -0.0008      0.0567    -0.1313E-02    -0.2786E+02    -0.2543E+02    -0.2543E+02    -0.1622E+04    -0.5056E+01
   226      0.00254997    0.3918E-04    324.8349      0.0000    324.8349    729.8904      0.0303     -0.0534    -0.5606E-02    -0.2797E+02    -0.2565E+02    -0.2565E+02    -0.1557E+04    -0.8309E+00
   227      0.00264997    0.3939E-04    325.2697      0.0000    325.2697    725.9013     -0.0429     -0.1154    -0.9512E-03    -0.2809E+02    -0.2585E+02    -0.2586E+02    -0.1496E+04    -0.8286E+01
   228      0.00274997    0.3960E-04    325.7679      0.0000    325.7679    722.2257      0.1192     -0.1364     0.9361E-03    -0.2821E+02    -0.2606E+02    -0.2607E+02    -0.1423E+04     0.2988E+01
   229      0.00284997    0.3979E-04    326.1133      0.0000    326.1133    718.5812     -0.1257     -0.0430     0.2349E-02    -0.2831E+02    -0.2626E+02    -0.2626E+02    -0.1363E+04     0.1532E+01
   230      0.00294997    0.3997E-04    326.5026      0.0000    326.5026    715.4357      0.1502     -0.0946    -0.1818E-02    -0.2841E+02    -0.2644E+02    -0.2644E+02    -0.1304E+04    -0.4318E+01
   231      0.00304997    0.4016E-04    326.7880      0.0000    326.7880    712.1475     -0.0218     -0.1092     0.1503E-02    -0.2850E+02    -0.2661E+02    -0.2662E+02    -0.1241E+04     0.3994E+00
   232      0.00314997    0.4033E-04    327.1411      0.0000    327.1411    709.0625      0.0868     -0.2108    -0.2489E-02    -0.2859E+02    -0.2679E+02    -0.2679E+02    -0.1189E+04     0.1092E+00
   233      0.00324997    0.4049E-04    327.4430      0.0000    327.4431    706.2088      0.0484     -0.0604     0.1007E-02    -0.2868E+02    -0.2696E+02    -0.2695E+02    -0.1128E+04    -0.4479E+01
   234      0.00334997    0.4065E-04    327.7777      0.0000    327.7777    703.4735      0.1619     -0.2797    -0.1209E-03    -0.2876E+02    -0.2712E+02    -0.2711E+02    -0.1092E+04    -0.4868E+01
   235      0.00344997    0.4080E-04    328.0844      0.0000    328.0844    700.9272      0.0200      0.0713     0.1515E-02    -0.2884E+02    -0.2726E+02    -0.2727E+02    -0.1035E+04    -0.4467E+01
   236      0.00354997    0.4094E-04    328.3421      0.0000    328.3421    698.3951      0.0709     -0.0212    -0.7424E-03    -0.2890E+02    -0.2741E+02    -0.2742E+02    -0.9867E+03    -0.8142E+00
   237      0.00364997    0.4108E-04    328.5962      0.0000    328.5962    696.0720      0.0792      0.0980     0.7669E-03    -0.2898E+02    -0.2755E+02    -0.2755E+02    -0.9466E+03    -0.2194E+01
   238      0.00374997    0.4123E-04    328.7745      0.0000    328.7744    693.5765      0.0040     -0.0352     0.1081E-02    -0.2905E+02    -0.2769E+02    -0.2768E+02    -0.9032E+03    -0.1565E+01
   239      0.00384997    0.4134E-04    329.0329      0.0000    329.0329    691.8121      0.0660      0.0644    -0.1189E-02    -0.2911E+02    -0.2781E+02    -0.2780E+02    -0.8643E+03     0.1754E+01
   240      0.00394997    0.4146E-04    329.1990      0.0000    329.1990    689.5698     -0.0018     -0.1001    -0.2621E-02    -0.2915E+02    -0.2792E+02    -0.2793E+02    -0.8320E+03    -0.3834E+00
   241      0.00404997    0.4158E-04    329.4320      0.0000    329.4320    687.7977      0.0256      0.0434     0.1357E-02    -0.2923E+02    -0.2804E+02    -0.2804E+02    -0.7841E+03    -0.5735E+00
   242      0.00414997    0.4169E-04    329.6479      0.0000    329.6479    685.9508     -0.0882      0.1932    -0.2010E-02    -0.2928E+02    -0.2816E+02    -0.2816E+02    -0.7571E+03    -0.4294E+00
   243      0.00424997    0.4179E-04    329.8115      0.0000    329.8115    684.1606     -0.0591      0.0162    -0.4331E-02    -0.2932E+02    -0.2826E+02    -0.2827E+02    -0.7109E+03    -0.7153E+00
   244      0.00434997    0.4189E-04    329.9726      0.0000    329.9726    682.7556     -0.2159     -0.0122    -0.4188E-02    -0.2938E+02    -0.2836E+02    -0.2836E+02    -0.6893E+03     0.1828E+01
   245      0.00444997    0.4199E-04    330.1471      0.0000    330.1471    681.0092     -0.0236      0.0154    -0.1628E-02    -0.2942E+02    -0.2846E+02    -0.2846E+02    -0.6580E+03     0.9735E+01
   246      0.00454997    0.4209E-04    330.3270      0.0000    330.3270    679.4194      0.0315     -0.0045    -0.8667E-02    -0.2948E+02    -0.2856E+02    -0.2856E+02    -0.6276E+03     0.1490E+01
   247      0.00464997    0.4218E-04    330.4157      0.0000    330.4157    678.0644     -0.1775     -0.1170    -0.1094E-01    -0.2952E+02    -0.2864E+02    -0.2864E+02    -0.5947E+03     0.6203E+00
   248      0.00474997    0.4226E-04    330.5841      0.0000    330.5841    676.6958      0.0051     -0.1119    -0.9306E-03    -0.2955E+02    -0.2872E+02    -0.2873E+02    -0.5748E+03    -0.1917E+01
   249      0.00484997    0.4234E-04    330.6698      0.0000    330.6698    675.4215     -0.1205     -0.0641     0.3689E-03    -0.2960E+02    -0.2880E+02    -0.2880E+02    -0.5444E+03    -0.4794E-01
   250      0.00494997    0.4241E-04    330.7904      0.0000    330.7904    674.3265     -0.0427      0.0237     0.3630E-03    -0.2962E+02    -0.2887E+02    -0.2888E+02    -0.5190E+03     0.1115E+01
   251      0.00504997    0.4248E-04    330.8634      0.0000    330.8634    673.0440     -0.0602      0.0103     0.1337E-02    -0.2965E+02    -0.2895E+02    -0.2894E+02    -0.4982E+03    -0.1575E+01
   252      0.00514997    0.4255E-04    330.9827      0.0000    330.9827    671.9903      0.1580      0.0598    -0.3751E-02    -0.2969E+02    -0.2901E+02    -0.2901E+02    -0.4667E+03    -0.4842E+01
   253      0.00524997    0.4262E-04    331.1058      0.0000    331.1058    671.0477     -0.0604     -0.2656     0.1006E-02    -0.2973E+02    -0.2908E+02    -0.2908E+02    -0.4565E+03     0.4113E+01
   254      0.00534997    0.4268E-04    331.1391      0.0000    331.1392    669.9282      0.0481     -0.0569    -0.1925E-03    -0.2975E+02    -0.2914E+02    -0.2914E+02    -0.4294E+03    -0.1187E+01
   255      0.00544997    0.4273E-04    331.2120      0.0000    331.2120    669.2595      0.0987      0.1239    -0.3913E-03    -0.2978E+02    -0.2919E+02    -0.2919E+02    -0.4102E+03    -0.4333E+01
   256      0.00554997    0.4279E-04    331.3700      0.0000    331.3700    668.3081      0.1131      0.1282     0.4883E-03    -0.2980E+02    -0.2926E+02    -0.2925E+02    -0.3989E+03     0.4020E+01
   257      0.00564997    0.4285E-04    331.4092      0.0000    331.4092    667.3562     -0.0002      0.0558     0.9578E-03    -0.2983E+02    -0.2930E+02    -0.2931E+02    -0.3758E+03     0.2438E+01
   258      0.00574997    0.4290E-04    331.4899      0.0000    331.4899    666.4669      0.0480      0.0186    -0.2939E-02    -0.2985E+02    -0.2936E+02    -0.2936E+02    -0.3591E+03    -0.1872E+01
   259      0.00584997    0.4295E-04    331.5676      0.0000    331.5677    665.7964      0.0048     -0.0874    -0.2942E-02    -0.2988E+02    -0.2941E+02    -0.2941E+02    -0.3453E+03    -0.3542E+01
   260      0.00594997    0.4300E-04    331.6843      0.0000    331.6843    665.0235      0.0122      0.0039     0.6003E-02    -0.2990E+02    -0.2946E+02    -0.2946E+02    -0.3296E+03     0.5013E+01
   261      0.00604997    0.4304E-04    331.6897      0.0000    331.6897    664.3895     -0.0389     -0.0205    -0.2255E-02    -0.2992E+02    -0.2949E+02    -0.2950E+02    -0.3097E+03    -0.3989E+01
   262      0.00614997    0.4308E-04    331.7154      0.0000    331.7154    663.6862      0.0561     -0.0220    -0.5248E-02    -0.2994E+02    -0.2953E+02    -0.2954E+02    -0.3042E+03     0.2907E+01
   263      0.00624997    0.4313E-04    331.7953      0.0000    331.7953    663.2993      0.0824      0.1012     0.1894E-02    -0.2996E+02    -0.2958E+02    -0.2958E+02    -0.2878E+03    -0.4564E+01
   264      0.00634997    0.4316E-04    331.8685      0.0000    331.8686    662.4275     -0.0483      0.0372    -0.1481E-02    -0.2998E+02    -0.2962E+02    -0.2962E+02    -0.2750E+03     0.1674E+01
   265      0.00644997    0.4319E-04    331.9054      0.0000    331.9054    662.0041      0.0274     -0.2057    -0.1295E-02    -0.2999E+02    -0.2964E+02    -0.2965E+02    -0.2599E+03     0.3636E+01
   266      0.00654997    0.4324E-04    331.9811      0.0000    331.9811    661.3072      0.0485     -0.1834    -0.1024E-02    -0.3001E+02    -0.2969E+02    -0.2970E+02    -0.2462E+03    -0.9372E+01
   267      0.00664997    0.4327E-04    332.0032      0.0000    332.0031    660.9309     -0.0520     -0.0414     0.6801E-03    -0.3003E+02    -0.2973E+02    -0.2971E+02    -0.2412E+03    -0.5313E+00
   268      0.00674997    0.4329E-04    332.0247      0.0000    332.0247    660.4205     -0.0433      0.0594     0.1287E-02    -0.3004E+02    -0.2974E+02    -0.2975E+02    -0.2260E+03    -0.2027E+01
   269      0.00684997    0.4333E-04    332.0411      0.0000    332.0411    660.0270      0.0174     -0.1305    -0.3467E-02    -0.3005E+02    -0.2978E+02    -0.2978E+02    -0.2208E+03     0.5914E+00
   270      0.00694997    0.4335E-04    332.1010      0.0000    332.1010    659.6710      0.1281     -0.0779    -0.5195E-02    -0.3006E+02    -0.2981E+02    -0.2980E+02    -0.2115E+03     0.5773E+01
   271      0.00704997    0.4339E-04    332.1172      0.0000    332.1172    659.1305      0.0207     -0.0327     0.2279E-02    -0.3008E+02    -0.2984E+02    -0.2983E+02    -0.1977E+03     0.4267E+01
   272      0.00714997    0.4340E-04    332.1878      0.0000    332.1878    658.7487      0.0564      0.0161    -0.7446E-03    -0.3009E+02    -0.2985E+02    -0.2985E+02    -0.1953E+03     0.8833E+01
   273      0.00724997    0.4343E-04    332.1876      0.0000    332.1876    658.3035     -0.0107      0.1080     0.5545E-02    -0.3010E+02    -0.2989E+02    -0.2988E+02    -0.1894E+03    -0.9505E+01
   274      0.00734997    0.4346E-04    332.2073      0.0000    332.2073    658.0544      0.0238      0.0359     0.2005E-04    -0.3011E+02    -0.2991E+02    -0.2990E+02    -0.1761E+03     0.9710E+00
   275      0.00744997    0.4348E-04    332.2425      0.0000    332.2425    657.7020      0.1289     -0.0324     0.5339E-04    -0.3013E+02    -0.2992E+02    -0.2993E+02    -0.1683E+03    -0.2850E+01
   276      0.00754997    0.4350E-04    332.3008      0.0000    332.3008    657.3410     -0.0675      0.0116    -0.4932E-03    -0.3013E+02    -0.2995E+02    -0.2994E+02    -0.1544E+03     0.9248E+00
   277      0.00764997    0.4352E-04    332.2949      0.0000    332.2950    657.0384      0.0424     -0.1117    -0.6792E-02    -0.3014E+02    -0.2997E+02    -0.2996E+02    -0.1565E+03    -0.3833E+01
   278      0.00774997    0.4355E-04    332.3384      0.0000    332.3384    656.9044     -0.0123      0.0284     0.2936E-03    -0.3016E+02    -0.2999E+02    -0.3000E+02    -0.1474E+03     0.8319E+00
   279      0.00784997    0.4355E-04    332.3692      0.0000    332.3692    656.3870      0.0397      0.0734     0.6289E-02    -0.3016E+02    -0.3000E+02    -0.3000E+02    -0.1408E+03     0.1162E+01
   280      0.00794997    0.4357E-04    332.3587      0.0000    332.3587    656.1965      0.1061      0.0195     0.3395E-03    -0.3016E+02    -0.3002E+02    -0.3001E+02    -0.1330E+03     0.4641E+01
   281      0.00804997    0.4359E-04    332.3386      0.0000    332.3386    656.0611     -0.1881      0.0361    -0.4803E-02    -0.3017E+02    -0.3003E+02    -0.3002E+02    -0.1347E+03    -0.1854E+01
   282      0.00814997    0.4360E-04    332.3951      0.0000    332.3951    655.9010     -0.0990      0.0298    -0.5909E-02    -0.3018E+02    -0.3005E+02    -0.3004E+02    -0.1323E+03     0.2225E+01
   283      0.00824997    0.4362E-04    332.4144      0.0000    332.4144    655.8627     -0.0003      0.0093    -0.8572E-03    -0.3019E+02    -0.3006E+02    -0.3005E+02    -0.1257E+03    -0.1729E+01
   284      0.00834997    0.4363E-04    332.4106      0.0000    332.4106    655.3324      0.0269      0.0271    -0.3960E-02    -0.3019E+02    -0.3007E+02    -0.3007E+02    -0.1197E+03    -0.6950E+01
   285      0.00844997    0.4365E-04    332.4320      0.0000    332.4320    655.1029      0.1636      0.0433    -0.7545E-02    -0.3020E+02    -0.3009E+02    -0.3008E+02    -0.1146E+03     0.9588E+00
   286      0.00854997    0.4366E-04    332.3860      0.0000    332.3860    654.8776     -0.1221     -0.0497     0.3759E-02    -0.3019E+02    -0.3009E+02    -0.3009E+02    -0.1039E+03    -0.6245E+01
   287      0.00864997    0.4366E-04    332.4540      0.0000    332.4540    654.7350      0.1753     -0.1214     0.3590E-03    -0.3020E+02    -0.3011E+02    -0.3010E+02    -0.9703E+02    -0.6100E+01
   288      0.00874997    0.4369E-04    332.4377      0.0000    332.4377    654.6620      0.2099     -0.1112     0.7480E-02    -0.3022E+02    -0.3013E+02    -0.3012E+02    -0.9890E+02    -0.6155E+01
   289      0.00884997    0.4369E-04    332.3962      0.0000    332.3962    654.5600      0.0583      0.0426     0.8387E-03    -0.3022E+02    -0.3012E+02    -0.3011E+02    -0.8716E+02     0.5518E+00
   290      0.00894997    0.4371E-04    332.4667      0.0000    332.4667    654.4174      0.1351     -0.0316     0.4157E-02    -0.3023E+02    -0.3014E+02    -0.3014E+02    -0.8892E+02    -0.4728E+01
   291      0.00904997    0.4371E-04    332.5480      0.0000    332.5480    654.1257      0.1198     -0.0256    -0.5616E-03    -0.3023E+02    -0.3015E+02    -0.3015E+02    -0.8910E+02     0.4967E+01
   292      0.00914997    0.4371E-04    332.4602      0.0000    332.4602    654.1571      0.2219      0.0541     0.1618E-02    -0.3023E+02    -0.3014E+02    -0.3014E+02    -0.8288E+02     0.1452E+01
   293      0.00924997    0.4373E-04    332.4947      0.0000    332.4948    653.9157      0.2353      0.0560     0.3083E-02    -0.3024E+02    -0.3016E+02    -0.3016E+02    -0.7957E+02     0.2167E+01
   294      0.00934997    0.4374E-04    332.5077      0.0000    332.5077    653.7559      0.0499      0.2073    -0.3320E-02    -0.3024E+02    -0.3017E+02    -0.3017E+02    -0.7522E+02     0.4030E+01
   295      0.00944997    0.4374E-04    332.4732      0.0000    332.4732    653.5593      0.0194     -0.0840     0.2282E-03    -0.3024E+02    -0.3017E+02    -0.3017E+02    -0.7808E+02     0.3984E+01
   296      0.00954997    0.4375E-04    332.5496      0.0000    332.5496    653.6095      0.1672     -0.0314     0.5945E-02    -0.3024E+02    -0.3018E+02    -0.3018E+02    -0.6970E+02    -0.5996E+01
   297      0.00964996    0.4377E-04    332.5050      0.0000    332.5050    653.3427      0.0779      0.1007     0.3742E-02    -0.3025E+02    -0.3020E+02    -0.3019E+02    -0.6989E+02     0.8565E+00
   298      0.00974996    0.4377E-04    332.4846      0.0000    332.4846    653.5526      0.1513      0.0504    -0.5980E-03    -0.3026E+02    -0.3020E+02    -0.3019E+02    -0.6632E+02     0.8885E+00
   299      0.00984996    0.4377E-04    332.4919      0.0000    332.4919    653.1819      0.1432      0.1153     0.2322E-02    -0.3025E+02    -0.3019E+02    -0.3019E+02    -0.6362E+02    -0.8740E+00
   300      0.00994996    0.4378E-04    332.5308      0.0000    332.5308    653.2880      0.1107      0.0368     0.1908E-02    -0.3026E+02    -0.3021E+02    -0.3021E+02    -0.6482E+02     0.4201E+00
   301      0.01004996    0.4379E-04    332.5312      0.0000    332.5312    653.1818      0.1488     -0.0216     0.4229E-02    -0.3027E+02    -0.3021E+02    -0.3022E+02    -0.6050E+02     0.5779E+01
   302      0.01014996    0.4378E-04    332.5225      0.0000    332.5225    652.9091      0.0480     -0.0022     0.2969E-02    -0.3026E+02    -0.3020E+02    -0.3021E+02    -0.5120E+02    -0.3286E+01
   303      0.01024996    0.4379E-04    332.5354      0.0000    332.5354    652.8839      0.1178      0.1807    -0.1206E-02    -0.3026E+02    -0.3022E+02    -0.3022E+02    -0.5418E+02     0.2941E+01
   304      0.01034996    0.4381E-04    332.5462      0.0000    332.5462    652.9164      0.0014      0.0498    -0.1556E-02    -0.3027E+02    -0.3023E+02    -0.3023E+02    -0.5250E+02     0.9705E+00
   305      0.01044996    0.4381E-04    332.5723      0.0000    332.5723    652.7298     -0.0523      0.1093     0.6751E-03    -0.3027E+02    -0.3023E+02    -0.3024E+02    -0.4881E+02    -0.2476E+01
   306      0.01054996    0.4383E-04    332.5256      0.0000    332.5256    652.6494      0.0253      0.1224    -0.1877E-02    -0.3028E+02    -0.3024E+02    -0.3025E+02    -0.4794E+02    -0.2282E+01
   307      0.01064996    0.4382E-04    332.5485      0.0000    332.5485    652.4835      0.1876      0.0317    -0.1237E-02    -0.3028E+02    -0.3024E+02    -0.3024E+02    -0.4405E+02    -0.6170E+01
   308      0.01074996    0.4383E-04    332.5134      0.0000    332.5134    652.4037     -0.0447      0.0421     0.2703E-02    -0.3028E+02    -0.3025E+02    -0.3024E+02    -0.4066E+02     0.1711E+01
   309      0.01084996    0.4383E-04    332.5024      0.0000    332.5024    652.2473     -0.0053     -0.0233    -0.2124E-02    -0.3028E+02    -0.3025E+02    -0.3025E+02    -0.3376E+02    -0.6688E+00
   310      0.01094996    0.4384E-04    332.4828      0.0000    332.4828    652.3497      0.1343     -0.0385     0.6628E-03    -0.3028E+02    -0.3025E+02    -0.3025E+02    -0.3445E+02     0.6077E+01
   311      0.01104996    0.4384E-04    332.5052      0.0000    332.5052    652.3776     -0.0221      0.0146    -0.5177E-02    -0.3028E+02    -0.3026E+02    -0.3025E+02    -0.3148E+02     0.1195E+01
   312      0.01114996    0.4385E-04    332.5092      0.0000    332.5092    652.0302     -0.0085      0.1644     0.6670E-03    -0.3029E+02    -0.3026E+02    -0.3026E+02    -0.3100E+02     0.2263E+01
   313      0.01124996    0.4385E-04    332.5321      0.0000    332.5321    652.2225      0.1476      0.1367     0.2893E-02    -0.3029E+02    -0.3026E+02    -0.3027E+02    -0.3370E+02    -0.3153E+01
   314      0.01134996    0.4385E-04    332.5786      0.0000    332.5786    652.1415      0.1851     -0.0705    -0.2001E-02    -0.3030E+02    -0.3026E+02    -0.3027E+02    -0.2355E+02    -0.4889E+01
   315      0.01144996    0.4385E-04    332.5494      0.0000    332.5494    652.1071     -0.0811      0.1116     0.2036E-02    -0.3029E+02    -0.3028E+02    -0.3027E+02    -0.3050E+02     0.2942E+01
   316      0.01154996    0.4386E-04    332.4401      0.0000    332.4401    651.8210      0.0077      0.1628    -0.2601E-03    -0.3029E+02    -0.3027E+02    -0.3027E+02    -0.2703E+02    -0.6914E+01
   317      0.01164996    0.4386E-04    332.4842      0.0000    332.4842    651.8290      0.1466     -0.0939     0.2185E-02    -0.3029E+02    -0.3027E+02    -0.3027E+02    -0.2825E+02    -0.5157E+01
   318      0.01174996    0.4386E-04    332.5226      0.0000    332.5226    651.9916      0.0048      0.1189     0.4856E-02    -0.3029E+02    -0.3028E+02    -0.3027E+02    -0.1456E+02     0.3818E+01
   319      0.01184996    0.4387E-04    332.5642      0.0000    332.5642    651.8791      0.1306     -0.0285    -0.4088E-02    -0.3030E+02    -0.3028E+02    -0.3028E+02    -0.2566E+02    -0.8525E+00
   320      0.01194996    0.4387E-04    332.5387      0.0000    332.5387    651.8688      0.0130      0.1191    -0.6013E-02    -0.3030E+02    -0.3028E+02    -0.3028E+02    -0.2115E+02     0.4498E+01
   321      0.01204996    0.4387E-04    332.5480      0.0000    332.5480    651.8272      0.0322      0.0156    -0.1767E-02    -0.3030E+02    -0.3029E+02    -0.3029E+02    -0.2523E+02    -0.1408E+01
   322      0.01214996    0.4388E-04    332.5253      0.0000    332.5253    651.8827     -0.0249      0.0708     0.1212E-02    -0.3030E+02    -0.3028E+02    -0.3029E+02    -0.2251E+02     0.9858E+01
   323      0.01224996    0.4387E-04    332.5383      0.0000    332.5383    651.7106      0.0232     -0.0955    -0.1111E-02    -0.3029E+02    -0.3028E+02    -0.3028E+02    -0.2644E+02     0.2583E+01
   324      0.01234996    0.4388E-04    332.5248      0.0000    332.5248    651.6914      0.0066      0.0412    -0.1885E-02    -0.3030E+02    -0.3029E+02    -0.3028E+02    -0.1483E+02     0.3486E+01
   325      0.01244996    0.4387E-04    332.6053      0.0000    332.6053    651.7244     -0.0380      0.0332     0.3290E-02    -0.3030E+02    -0.3028E+02    -0.3029E+02    -0.2508E+02     0.2164E+01
   326      0.01254996    0.4387E-04    332.5346      0.0000    332.5346    651.7432      0.0100     -0.0300    -0.1288E-02    -0.3029E+02    -0.3029E+02    -0.3029E+02    -0.2529E+02     0.6516E+00
   327      0.01264996    0.4387E-04    332.5768      0.0000    332.5768    651.6943      0.0842      0.0202     0.6730E-02    -0.3031E+02    -0.3029E+02    -0.3029E+02    -0.2208E+02     0.6639E+00
   328      0.01274996    0.4388E-04    332.5008      0.0000    332.5008    651.8565     -0.0373      0.0548    -0.9946E-02    -0.3030E+02    -0.3029E+02    -0.3029E+02    -0.2912E+02    -0.1974E+00
   329      0.01284996    0.4388E-04    332.5771      0.0000    332.5771    651.7362      0.0671     -0.1188    -0.3941E-02    -0.3030E+02    -0.3029E+02    -0.3030E+02    -0.1671E+02     0.4172E+01
   330      0.01294996    0.4388E-04    332.5873      0.0000    332.5873    651.7855     -0.1007     -0.0506     0.4509E-02    -0.3031E+02    -0.3029E+02    -0.3029E+02    -0.2042E+02     0.3762E+01
   331      0.01304996    0.4388E-04    332.5944      0.0000    332.5945    651.5792     -0.0815     -0.0228    -0.1040E-02    -0.3031E+02    -0.3029E+02    -0.3030E+02    -0.2021E+02    -0.5057E+01
   332      0.01314996    0.4388E-04    332.5665      0.0000    332.5665    651.6117      0.0664      0.0669    -0.2438E-02    -0.3031E+02    -0.3029E+02    -0.3030E+02    -0.1386E+02    -0.5669E+00
   333      0.01324996    0.4388E-04    332.5719      0.0000    332.5719    651.4427      0.0348      0.0484     0.6348E-03    -0.3030E+02    -0.3030E+02    -0.3030E+02    -0.2394E+02    -0.1289E+01
   334      0.01334996    0.4389E-04    332.5560      0.0000    332.5560    651.6645      0.1823      0.1435     0.1281E-02    -0.3031E+02    -0.3030E+02    -0.3030E+02    -0.1987E+02     0.4502E+01
   335      0.01344996    0.4388E-04    332.5453      0.0000    332.5453    651.5840     -0.1792      0.1348    -0.4984E-02    -0.3030E+02    -0.3029E+02    -0.3030E+02    -0.1771E+02     0.1932E+01
   336      0.01354996    0.4390E-04    332.5604      0.0000    332.5604    651.2907      0.1099      0.2031     0.2923E-04    -0.3031E+02    -0.3031E+02    -0.3030E+02    -0.1218E+02     0.2806E+01
   337      0.01364996    0.4389E-04    332.5464      0.0000    332.5464    651.5227      0.0786     -0.0085     0.9140E-03    -0.3030E+02    -0.3030E+02    -0.3031E+02    -0.1859E+02    -0.4228E+01
   338      0.01374996    0.4390E-04    332.5672      0.0000    332.5672    651.5882     -0.0347     -0.0230    -0.4422E-02    -0.3031E+02    -0.3030E+02    -0.3031E+02    -0.1821E+02    -0.2879E+01
   339      0.01384996    0.4389E-04    332.5767      0.0000    332.5767    651.4090      0.1445     -0.1129     0.3099E-02    -0.3031E+02    -0.3030E+02    -0.3029E+02    -0.1538E+02     0.1026E+02
   340      0.01394996    0.4389E-04    332.5187      0.0000    332.5187    651.5629     -0.0250      0.0456     0.1432E-02    -0.3030E+02    -0.3029E+02    -0.3030E+02    -0.1808E+02     0.1054E+01
   341      0.01404996    0.4390E-04    332.5187      0.0000    332.5187    651.5014     -0.0094     -0.0672    -0.5865E-03    -0.3031E+02    -0.3030E+02    -0.3031E+02    -0.1858E+02     0.1402E+01
   342      0.01414996    0.4389E-04    332.5882      0.0000    332.5882    651.4900     -0.0313      0.1730    -0.4722E-02    -0.3032E+02    -0.3031E+02    -0.3030E+02    -0.1088E+02    -0.1569E+01
   343      0.01424996    0.4390E-04    332.5197      0.0000    332.5197    651.5161     -0.0710     -0.1159    -0.2571E-03    -0.3031E+02    -0.3030E+02    -0.3030E+02    -0.3018E+01    -0.1680E+01
   344      0.01434996    0.4389E-04    332.5531      0.0000    332.5531    651.5549     -0.0133      0.0531    -0.3526E-02    -0.3031E+02    -0.3030E+02    -0.3030E+02    -0.1667E+02     0.7206E+01
   345      0.01444996    0.4389E-04    332.5429      0.0000    332.5429    651.3028     -0.1175      0.0308    -0.5080E-03    -0.3030E+02    -0.3030E+02    -0.3030E+02    -0.9262E+01    -0.1594E+01
   346      0.01454996    0.4390E-04    332.5324      0.0000    332.5324    651.4058      0.0173     -0.0553    -0.2259E-02    -0.3031E+02    -0.3031E+02    -0.3031E+02    -0.1640E+02     0.2148E+01
   347      0.01464996    0.4391E-04    332.5888      0.0000    332.5888    651.2753     -0.0693      0.1199    -0.3057E-02    -0.3032E+02    -0.3032E+02    -0.3032E+02    -0.1698E+02     0.1402E+01
   348      0.01474996    0.4390E-04    332.4946      0.0000    332.4946    651.2296     -0.0625      0.0286    -0.7693E-02    -0.3031E+02    -0.3030E+02    -0.3031E+02    -0.1115E+02    -0.9931E+00
   349      0.01484996    0.4391E-04    332.5608      0.0000    332.5609    651.3315      0.0238     -0.0161    -0.3175E-02    -0.3031E+02    -0.3032E+02    -0.3032E+02    -0.1611E+02    -0.3496E+01
   350      0.01494996    0.4391E-04    332.5893      0.0000    332.5893    651.2832     -0.0995      0.0631     0.3692E-03    -0.3031E+02    -0.3032E+02    -0.3032E+02    -0.1145E+02    -0.2869E+01
   351      0.01504996    0.4390E-04    332.6158      0.0000    332.6158    651.3086      0.1337     -0.0589    -0.2694E-03    -0.3031E+02    -0.3032E+02    -0.3032E+02    -0.9019E+01     0.4421E+00
   352      0.01514996    0.4390E-04    332.5983      0.0000    332.5983    651.3174     -0.0149      0.1037     0.1632E-03    -0.3032E+02    -0.3031E+02    -0.3032E+02    -0.1122E+02    -0.9825E+00
   353      0.01524996    0.4390E-04    332.5612      0.0000    332.5612    651.3750      0.1272      0.0904     0.2599E-02    -0.3032E+02    -0.3031E+02    -0.3031E+02    -0.1579E+02    -0.1295E+01
   354      0.01534996    0.4390E-04    332.5500      0.0000    332.5500    651.3369      0.1343     -0.1319     0.1764E-02    -0.3031E+02    -0.3031E+02    -0.3032E+02    -0.6120E+01     0.3364E+01
   355      0.01544996    0.4391E-04    332.5386      0.0000    332.5386    651.4206     -0.0320      0.0276    -0.1078E-02    -0.3032E+02    -0.3031E+02    -0.3032E+02    -0.7669E+01     0.3181E+01
   356      0.01554995    0.4390E-04    332.5307      0.0000    332.5307    651.1875      0.0007     -0.0825    -0.2444E-02    -0.3031E+02    -0.3031E+02    -0.3031E+02    -0.9050E+01     0.5481E+01
   357      0.01564996    0.4390E-04    332.5419      0.0000    332.5419    651.2151      0.0057     -0.0927    -0.3011E-03    -0.3031E+02    -0.3031E+02    -0.3031E+02    -0.2924E+00    -0.6321E+00
   358      0.01574995    0.4391E-04    332.5334      0.0000    332.5334    651.3389      0.0408     -0.0180    -0.1415E-02    -0.3031E+02    -0.3031E+02    -0.3031E+02    -0.1366E+02     0.3192E+01
   359      0.01584996    0.4390E-04    332.5394      0.0000    332.5394    651.1196      0.0073     -0.0402    -0.1264E-02    -0.3031E+02    -0.3031E+02    -0.3031E+02    -0.9429E+01     0.1326E+01
   360      0.01594995    0.4390E-04    332.5654      0.0000    332.5654    651.5066      0.0271      0.0315    -0.1135E-02    -0.3032E+02    -0.3031E+02    -0.3031E+02    -0.1442E+02     0.2372E+01
   361      0.01604996    0.4391E-04    332.5339      0.0000    332.5339    651.3266     -0.0021     -0.1414    -0.6781E-02    -0.3031E+02    -0.3031E+02    -0.3031E+02    -0.1079E+02     0.2893E-01
   362      0.01614995    0.4391E-04    332.5425      0.0000    332.5425    651.2995      0.0334     -0.1314     0.1642E-02    -0.3032E+02    -0.3031E+02    -0.3031E+02    -0.3721E+01     0.3485E+01
   363      0.01624995    0.4391E-04    332.5591      0.0000    332.5591    651.1588     -0.1307      0.0077     0.7306E-03    -0.3031E+02    -0.3031E+02    -0.3032E+02    -0.9471E+01     0.5172E+01
   364      0.01634995    0.4391E-04    332.5391      0.0000    332.5391    651.2519      0.0955     -0.0031    -0.2663E-02    -0.3032E+02    -0.3031E+02    -0.3031E+02    -0.2723E+01    -0.5567E+00
   365      0.01644995    0.4392E-04    332.5478      0.0000    332.5478    651.2245      0.1357      0.0040     0.2366E-02    -0.3032E+02    -0.3032E+02    -0.3032E+02    -0.2799E+00     0.2459E+01
   366      0.01654995    0.4391E-04    332.5135      0.0000    332.5135    651.1850      0.0487      0.0579     0.6992E-03    -0.3031E+02    -0.3031E+02    -0.3032E+02    -0.5478E+01     0.8193E+00
   367      0.01664995    0.4391E-04    332.5728      0.0000    332.5728    651.1975      0.1121      0.0892     0.2730E-02    -0.3032E+02    -0.3033E+02    -0.3032E+02    -0.6342E+01    -0.5608E+01
   368      0.01674995    0.4392E-04    332.5189      0.0000    332.5189    651.1847      0.1522      0.1175     0.3042E-02    -0.3032E+02    -0.3032E+02    -0.3032E+02    -0.6821E+01    -0.6644E+01
   369      0.01684995    0.4391E-04    332.5745      0.0000    332.5745    651.1677      0.0723      0.2377     0.1646E-02    -0.3032E+02    -0.3032E+02    -0.3032E+02    -0.7155E+01    -0.1563E+01
   370      0.01694995    0.4392E-04    332.5719      0.0000    332.5719    651.1348      0.2197      0.0432     0.3335E-02    -0.3032E+02    -0.3033E+02    -0.3032E+02    -0.7515E+00    -0.1116E+01
   371      0.01704995    0.4392E-04    332.5900      0.0000    332.5900    651.1462      0.0931      0.2744    -0.2796E-03    -0.3032E+02    -0.3033E+02    -0.3032E+02    -0.1040E+02    -0.1112E+02
   372      0.01714995    0.4391E-04    332.5394      0.0000    332.5394    651.1832      0.1224      0.0933     0.5012E-02    -0.3031E+02    -0.3031E+02    -0.3031E+02    -0.5037E+01    -0.2829E+01
   373      0.01724995    0.4392E-04    332.5096      0.0000    332.5096    651.1664      0.1561      0.0745     0.2532E-02    -0.3031E+02    -0.3032E+02    -0.3032E+02    -0.5713E+01    -0.6243E+01
   374      0.01734995    0.4391E-04    332.5409      0.0000    332.5409    651.3323      0.1299      0.1582     0.2951E-02    -0.3032E+02    -0.3032E+02    -0.3031E+02    -0.7015E+01    -0.3167E+01
   375      0.01744995    0.4390E-04    332.5234      0.0000    332.5234    651.2310      0.1334      0.1342     0.4454E-02    -0.3030E+02    -0.3031E+02    -0.3030E+02    -0.1125E+02    -0.8626E+01
   376      0.01754995    0.4391E-04    332.5982      0.0000    332.5982    651.2275      0.0572     -0.0192    -0.3757E-02    -0.3032E+02    -0.3031E+02    -0.3032E+02    -0.9769E+01    -0.2726E+01
   377      0.01764995    0.4390E-04    332.5636      0.0000    332.5636    651.2257      0.0998      0.0316     0.1567E-02    -0.3031E+02    -0.3031E+02    -0.3031E+02    -0.1093E+02    -0.3467E+01
   378      0.01774995    0.4391E-04    332.5839      0.0000    332.5839    651.3975      0.1727      0.1425     0.2761E-02    -0.3032E+02    -0.3032E+02    -0.3033E+02    -0.1122E+02    -0.4828E+01
   379      0.01784995    0.4391E-04    332.5562      0.0000    332.5562    651.2139      0.1330      0.0627     0.4349E-03    -0.3032E+02    -0.3032E+02    -0.3031E+02    -0.6872E+01    -0.2856E+01
   380      0.01794995    0.4391E-04    332.5610      0.0000    332.5609    651.2066      0.1150      0.2148    -0.9114E-04    -0.3032E+02    -0.3031E+02    -0.3033E+02    -0.8821E+01    -0.5359E+01
   381      0.01804995    0.4391E-04    332.5848      0.0000    332.5848    651.3505      0.0343      0.0482     0.3141E-02    -0.3032E+02    -0.3032E+02    -0.3032E+02    -0.4920E+01    -0.5169E+01
   382      0.01814995    0.4391E-04    332.5532      0.0000    332.5532    651.1294      0.0101     -0.0263     0.2658E-02    -0.3031E+02    -0.3032E+02    -0.3032E+02     0.1152E+01     0.2459E+01
   383      0.01824995    0.4392E-04    332.5272      0.0000    332.5272    650.9993      0.4203     -0.0198     0.5274E-02    -0.3031E+02    -0.3032E+02    -0.3032E+02    -0.7272E+01     0.1195E+01
   384      0.01834995    0.4392E-04    332.5145      0.0000    332.5145    651.0022      0.0710      0.0376     0.3349E-02    -0.3032E+02    -0.3031E+02    -0.3032E+02    -0.3755E+01     0.1014E+02
   385      0.01844995    0.4392E-04    332.5585      0.0000    332.5585    651.1748      0.0933      0.1074    -0.1540E-02    -0.3032E+02    -0.3032E+02    -0.3033E+02    -0.3015E+01     0.4380E+00
   386      0.01854995    0.4392E-04    332.5152      0.0000    332.5152    651.1213      0.1344      0.1734     0.5522E-02    -0.3032E+02    -0.3032E+02    -0.3033E+02    -0.4913E+01    -0.5143E+01
   387      0.01864995    0.4392E-04    332.5723      0.0000    332.5723    651.1647      0.2006      0.0668     0.1971E-03    -0.3032E+02    -0.3033E+02    -0.3033E+02    -0.3064E+01     0.1258E+01
   388      0.01874995    0.4391E-04    332.5353      0.0000    332.5353    651.1002     -0.0274     -0.0341     0.1585E-03    -0.3032E+02    -0.3031E+02    -0.3032E+02    -0.8517E+01    -0.2989E+01
   389      0.01884995    0.4391E-04    332.5364      0.0000    332.5363    651.1545      0.0120      0.1319    -0.1940E-02    -0.3032E+02    -0.3031E+02    -0.3031E+02     0.2103E+01    -0.5267E+01
   390      0.01894995    0.4392E-04    332.5218      0.0000    332.5218    651.1872      0.1173     -0.0213     0.3661E-02    -0.3031E+02    -0.3032E+02    -0.3033E+02    -0.1821E+01     0.1003E+02
   391      0.01904995    0.4392E-04    332.5171      0.0000    332.5171    651.0315      0.0779      0.1208    -0.2662E-02    -0.3032E+02    -0.3032E+02    -0.3033E+02    -0.3978E+01    -0.6070E+01
   392      0.01914995    0.4392E-04    332.4893      0.0000    332.4893    651.1209      0.0282      0.0256    -0.4842E-02    -0.3032E+02    -0.3031E+02    -0.3031E+02    -0.1225E+01    -0.1561E+01
   393      0.01924995    0.4392E-04    332.5203      0.0000    332.5203    651.0986      0.1424     -0.1520     0.3219E-02    -0.3032E+02    -0.3032E+02    -0.3032E+02     0.1284E+01    -0.3993E+01
   394      0.01934995    0.4392E-04    332.5556      0.0000    332.5555    650.9894     -0.0728     -0.0956     0.1260E-02    -0.3032E+02    -0.3032E+02    -0.3033E+02    -0.2856E+01     0.2916E+01
   395      0.01944995    0.4392E-04    332.5424      0.0000    332.5424    651.1396     -0.0115     -0.0932    -0.5342E-02    -0.3032E+02    -0.3032E+02    -0.3033E+02    -0.4618E+01    -0.2382E+01
   396      0.01954995    0.4392E-04    332.5370      0.0000    332.5370    651.0922      0.0707      0.0439     0.4441E-02    -0.3032E+02    -0.3032E+02    -0.3032E+02     0.5448E+01     0.2445E+01
   397      0.01964995    0.4393E-04    332.5442      0.0000    332.5442    650.9954      0.0726     -0.0226    -0.2937E-02    -0.3033E+02    -0.3033E+02    -0.3034E+02    -0.3682E+00     0.6002E+00
   398      0.01974995    0.4392E-04    332.5168      0.0000    332.5168    651.0582      0.2493      0.0158     0.2043E-02    -0.3032E+02    -0.3032E+02    -0.3033E+02     0.1761E+01    -0.4487E+01
   399      0.01984995    0.4392E-04    332.5340      0.0000    332.5340    651.0616      0.0806     -0.0012     0.1078E-02    -0.3032E+02    -0.3032E+02    -0.3032E+02     0.4294E+01    -0.3382E+01
   400      0.01994995    0.4394E-04    332.5432      0.0000    332.5432    651.0886     -0.0383     -0.1120     0.2610E-02    -0.3034E+02    -0.3034E+02    -0.3034E+02    -0.1125E+01     0.4150E+01
