# Supplementary material for: Coupled constitutive relations: a second law based higher-order closure for hydrodynamics
Source: Proc Math Phys Eng Sci. 2018 Oct 17;474(2218):20180323. doi: 10.1098/rspa.2018.0323 (PMC6237507; doi:10.1098/rspa.2018.0323)
Supplement: ShockRun1D.m [file rspa20180323supp15.m]

global N Kn xL xR M0 imax dy alpha beta gamma Pr omega
%clear all
Eqmethod = 'NCCR';
M0=2;
Kn = 1;
L = 10*Kn;

xL = -L;
xR =  L;
N = 2;


omega = 1;

Pr = 0.661;
% alpha = -0.31966;%-2/5;
% beta = -0.281638;%-0.28;
% gamma = 0.0638958;%0.5;
alpha =-2/5;
beta = 0;%-0.28;
gamma = 0;%0.5;
imax=1500;

dy=(xR-xL)/(imax+1);
Y = (xL+dy:dy:xR-dy); 


X0 = zeros(N*imax,1);


for i = (1:imax)
    a1 = (sqrt(5/3)*(3 + 5*M0^2))/(8*M0);
    b1 = -(sqrt(15)*(-1 + M0^2)*coth(L))/(8*M0);
    X0((i-1)*N+1) = a1+b1*tanh(Y(i));
    
    a2 =  (-3 + 5*M0^2*(6 + M0^2))/(32*M0^2);
    b2 =  ((-3 - 2*M0^2 + 5*M0^4)*coth(L))/(32*M0^2);
    X0((i-1)*N+2) = a2+b2*tanh(Y(i));

end

% for i = (1:imax)
% a1 = 0.4841229182759/M0 + 0.8068715304599*M0;
% b1 = (0.4841229182759 - 0.4841229182759*M0^2)/(L*M0);
%     X0((i-1)*N+1) = a1+b1*(Y(i));
%     
% a2 = 0.9375 - 0.09375/M0^2 + 0.15625*M0^2;
% b2 = (-0.09375 - 0.0625*M0^2 + 0.15625*M0^4)/(L*M0^2);
%     X0((i-1)*N+2) = a2+b2*(Y(i));
% 
% end

%options = optimset('Display','iter','Jacobian','off', 'TolFun', 1.00e-010,'MaxFunEvals',200000, 'MaxIter', 10);
options = optimoptions('fsolve','Display','iter','Jacobian','off', 'TolFun', 1e-10, 'MaxIter', 15);

if(strcmpi(Eqmethod, 'nsf'))

        [X,exitflag] = fsolve(@NSF1DShockC,X0,options);
        %[X,exitflag] = newton(@NSF1DShockC,X0); 
        %[X,exitflag] = Broyden(@NSF1DShockC,X0);
        

elseif (strcmpi(Eqmethod, 'NCCR'))
        [X,exitflag] =fsolve(@CCR1DShockC,X0,options); 
elseif (strcmpi(Eqmethod, 'GRAD'))
        [X,exitflag] =fsolve(@Grad13Manuel,X0,options); 
end 


V = zeros(size(Y));
TEMP = zeros(size(Y));


for i = (1:imax)
    V(i ) = X((i-1)*N+1);
    TEMP(i ) = X((i-1)*N+2);
end
DEN = (sqrt(5./3).*M0)./V;
    
SYY = 1 + (5.*M0.^2)./3 - (sqrt(5./3).*M0.*(V.^2 + TEMP))./V;
    
QY = (5.*sqrt(15).*M0.^3 - 18.*V - 30.*M0.^2.*V + 3.*sqrt(15).*M0.*(5 + V.^2 - 3.*TEMP))./18;

datafile=strcat(Eqmethod,'x1DShock','Kn', num2str(Kn),'Size',num2str(imax),'Ma',num2str(M0),'alpha',num2str(alpha),'beta',num2str(beta),'gamma',num2str(gamma),'.dat'); % name of the data file(s) where data is printed
dlmwrite(datafile, [Y/Kn; (DEN);(TEMP); QY; V; TEMP], 'delimiter', '\t','precision', 10)
fprintf('Name of DataFile is : %s\n',datafile);

plot(Y/Kn,V,'r')
% hold on
% plot(Y/Kn,TEMP,'b')
% plot(Y/Kn,DEN,'-m')
% obervations: M0=2;
% Kn = sqrt(pi/8)*5/4;
% L = 10*Kn;
%M0=2;
%imax = 500: tiny wiggles before shock
% 18      15019    1.14772e-025    1.4782e-007      8.47e-013     0.894
% decreasing L to 5*Kn;seems takes lot of time to conerse...stoped
% Increasing L to 15*Kn;imax = 750% wigles are still here
% increasinf imax = 1500 % eems they damped
% increasinf imax = 2000 and L = 10*Kn %  they damped
% strating SNC from grad solution
