# Supplementary material for: Coupled constitutive relations: a second law based higher-order closure for hydrodynamics
Source: Proc Math Phys Eng Sci. 2018 Oct 17;474(2218):20180323. doi: 10.1098/rspa.2018.0323 (PMC6237507; doi:10.1098/rspa.2018.0323)
Supplement: CCR1DShockC.m [file rspa20180323supp16.m]

function [F] = CCR1DShockC(X)
global N Kn M0 imax dy alpha beta gamma Pr omega
F = zeros(size(X));


% alpha = 0;%-2/5;
% beta = 0.5;
% gamma = 0.5;
%  A2 = 0.43619;
%  kgamma = 3.32335;
% 
% imax=length(X)/N;
% 
% dy=(xR-xL)/(imax+1);

% UL = [sqrt(5/3)*M0;
% 1];
% 
% UR = [(sqrt(5/3)*(3 + M0^2))/(4*M0);
% (14 - 3/M0^2 + 5*M0^2)/16];

UL = [1.290994448736*M0;
 1.];
UR = [0.968245836552/M0 + 0.322748612184*M0;
 0.875 - 0.1875/M0^2 + 0.3125*M0^2];

for i = (1:imax)
    if (i==1)
        v = [UL(1);
            X(1 + (-1 + i)*N);
            X(1 + i*N)];
        T = [UL(2);
            X(2 + (-1 + i)*N);
            X(2 + i*N)];
    elseif (i==imax)
        v = [X(1 + (-2 + i)*N);
            X(1 + (-1 + i)*N);
            UR(1)];
        T = [X(2 + (-2 + i)*N);
            X(2 + (-1 + i)*N);
            UR(2)];
    else
        v = [X(1 + (-2 + i)*N);
            X(1 + (-1 + i)*N);
            X(1 + i*N)];
        T = [X(2 + (-2 + i)*N);
            X(2 + (-1 + i)*N);
            X(2 + i*N)];
    end
    
%     rho = (sqrt(5./3).*M0)./v;
%     
%     s = 1 + (5.*M0.^2)./3 - (sqrt(5./3).*M0.*(v.^2 + T))./v;
%     
%     q = (5.*sqrt(15).*M0.^3 - 18.*v - 30.*M0.^2.*v + 3.*sqrt(15).*M0.*(5 + v.^2 - 3.*T))./18;
    
% ro = (1.290994448736.*M0)./v;
% s = 1. + M0.*(1.666666666667.*M0 - (1.290994448736.*T)./v - 1.290994448736.*v);
% q = -1..*v + M0.*(3.22748612184 + 1.07582870728.*M0.^2 - 1.936491673104.*T - 1.666666666667.*M0.*v + 0.6454972243679.*v.^2);
% kappa = (0.8420104158276.*sqrt(A2.*kgamma.*(s.^2 + (0.8.*Pr.*q.^2)./T)))./(ro.*T);
% mue = (Kn*sinh(kappa+0.000001).*T.^omega)./(kappa+0.000001);
% mue = (Kn).*T.^omega;
%ro = (1.290994448736.*M0)./v;
%s = 1. + M0.*(1.666666666667.*M0 - (1.290994448736.*T)./v - 1.290994448736.*v);
%q = -1..*v + M0.*(3.22748612184 + 1.07582870728.*M0.^2 - 1.936491673104.*T - 1.666666666667.*M0.*v + 0.6454972243679.*v.^2);
%kappa = 0.00001+(0.8420104158276229.*sqrt(A2.*kgamma).*sqrt(0.8.*Pr.*q.^2 + 1.5.*s.^2))./(T.*ro);
%mue = (Kn*(kappa).*T.^omega)./(sinh(kappa));
mue = Kn.*T.^omega;
FC = (dy)*[M0*((-0.6454972243679*T(1))/v(1) - 0.6454972243679*v(1) + (0.6454972243679*T(3))/v(3) + 0.6454972243679*v(3));
 M0*(-3.22748612184*T(1) + 3.22748612184*T(3) - 0.6454972243679*v(1)^2 + 0.6454972243679*v(3)^2)];

FD = [((alpha*mue(1)*(3.*T(1) - 4.*T(2) + T(3))*v(1)*(M0*(-2.*T(1) + gamma*(-6.666666666667 - 2.222222222222*M0^2 + 4.*T(1))) + (2.065591117977 + 3.442651863295*M0^2)*gamma*v(1) - 1.333333333333*M0*gamma*v(1)^2))/T(1)^2 + (mue(1)*(M0*(alpha*beta*(3.333333333333 + 1.111111111111*M0^2 - 2.*T(1)) - 1.333333333333*T(1)) + alpha*(-1.032795558989 + M0^2*(-1.721325931648 - 1.721325931648*beta) - 1.032795558989*beta)*v(1) + M0*alpha*(1.333333333333 + 0.6666666666667*beta)*v(1)^2)*(3.*v(1) - 4.*v(2) + v(3)))/T(1) + (mue(3)*(v(1) - 4.*v(2) + 3.*v(3))*(M0*(alpha*beta*(3.333333333333 + 1.111111111111*M0^2 - 2.*T(3)) - 1.333333333333*T(3)) + alpha*(-1.032795558989 + M0^2*(-1.721325931648 - 1.721325931648*beta) - 1.032795558989*beta)*v(3) + M0*alpha*(1.333333333333 + 0.6666666666667*beta)*v(3)^2))/T(3) + (alpha*mue(3)*(T(1) - 4.*T(2) + 3.*T(3))*v(3)*(M0*(-2.*T(3) + gamma*(-6.666666666667 - 2.222222222222*M0^2 + 4.*T(3))) + (2.065591117977 + 3.442651863295*M0^2)*gamma*v(3) - 1.333333333333*M0*gamma*v(3)^2))/T(3)^2)/(4*M0);
 ((mue(1)*(3.*T(1) - 4.*T(2) + T(3))*(M0*(-5. + alpha*(5. - 10.*gamma))*T(1)^2 + alpha*(-7.745966692415 + 7.745966692415*gamma + M0^2*(-12.90994448736 + 12.90994448736*gamma))*T(1)*v(1) + M0*alpha*((-13.33333333333 - 4.444444444444*M0^2)*Pr*gamma + (10. - 10.*gamma + Pr*(-4. + 8.*gamma))*T(1))*v(1)^2 + (4.131182235955 + 6.885303726591*M0^2)*Pr*alpha*gamma*v(1)^3 - 2.666666666667*M0*Pr*alpha*gamma*v(1)^4))/T(1)^2 + (mue(1)*(5.*M0*alpha*beta*T(1)^2 + alpha*(3.872983346207 + M0^2*(6.454972243679 - 6.454972243679*beta) - 3.872983346207*beta)*T(1)*v(1) + M0*((6.666666666667 + 2.222222222222*M0^2)*Pr*alpha*beta + (-2.666666666667*Pr - 10.*alpha + (5. - 4.*Pr)*alpha*beta)*T(1))*v(1)^2 + Pr*alpha*(-2.065591117977 + M0^2*(-3.442651863295 - 3.442651863295*beta) - 2.065591117977*beta)*v(1)^3 + M0*Pr*alpha*(2.666666666667 + 1.333333333333*beta)*v(1)^4)*(3.*v(1) - 4.*v(2) + v(3)))/(T(1)*v(1)) + (mue(3)*(v(1) - 4.*v(2) + 3.*v(3))*(5.*M0*alpha*beta*T(3)^2 + alpha*(3.872983346207 + M0^2*(6.454972243679 - 6.454972243679*beta) - 3.872983346207*beta)*T(3)*v(3) + M0*((6.666666666667 + 2.222222222222*M0^2)*Pr*alpha*beta + (-2.666666666667*Pr - 10.*alpha + (5. - 4.*Pr)*alpha*beta)*T(3))*v(3)^2 + Pr*alpha*(-2.065591117977 + M0^2*(-3.442651863295 - 3.442651863295*beta) - 2.065591117977*beta)*v(3)^3 + M0*Pr*alpha*(2.666666666667 + 1.333333333333*beta)*v(3)^4))/(T(3)*v(3)) + (mue(3)*(T(1) - 4.*T(2) + 3.*T(3))*(M0*(-5. + alpha*(5. - 10.*gamma))*T(3)^2 + alpha*(-7.745966692415 + 7.745966692415*gamma + M0^2*(-12.90994448736 + 12.90994448736*gamma))*T(3)*v(3) + M0*alpha*((-13.33333333333 - 4.444444444444*M0^2)*Pr*gamma + (10. - 10.*gamma + Pr*(-4. + 8.*gamma))*T(3))*v(3)^2 + (4.131182235955 + 6.885303726591*M0^2)*Pr*alpha*gamma*v(3)^3 - 2.666666666667*M0*Pr*alpha*gamma*v(3)^4))/T(3)^2)/(4*M0*Pr)];

% % lin constitutive
% FD = [((-2.*alpha*mue(1)*(3*T(1) - 4*T(2) + T(3))*v(1))/T(1) - (2.*alpha*mue(3)*(T(1) - 4*T(2) + 3*T(3))*v(3))/T(3) - (0.08888888888889*mue(1)*(15.*M0*T(1) + (11.61895003862 + 19.36491673104*M0^2)*alpha*v(1) - 15.*M0*alpha*v(1)^2)*(3.*v(1) - 4.*v(2) + v(3)))/(M0*T(1)) - (0.08888888888889*mue(3)*(v(1) - 4.*v(2) + 3.*v(3))*(15.*M0*T(3) + (11.61895003862 + 19.36491673104*M0^2)*alpha*v(3) - 15.*M0*alpha*v(3)^2))/(M0*T(3)))/4;
%  (mue(1)*(3*T(1) - 4*T(2) + T(3))*((-5.*(1. + alpha))/Pr - (4.*alpha*v(1)^2)/T(1)) + ((alpha*mue(1)*(5.*T(1) - 5.*v(1)^2))/(Pr*v(1)) + (mue(1)*v(1)*(-2.666666666667*M0*T(1) + (-2.065591117977 - 3.4426518633*M0^2)*alpha*v(1) + 2.666666666667*M0*alpha*v(1)^2))/(M0*T(1)))*(3*v(1) - 4*v(2) + v(3)) + mue(3)*(T(1) - 4*T(2) + 3*T(3))*((-5.*(1. + alpha))/Pr - (4.*alpha*v(3)^2)/T(3)) + (v(1) - 4*v(2) + 3*v(3))*((alpha*mue(3)*(5.*T(3) - 5.*v(3)^2))/(Pr*v(3)) + (mue(3)*v(3)*(-2.666666666667*M0*T(3) + (-2.065591117977 - 3.4426518633*M0^2)*alpha*v(3) + 2.666666666667*M0*alpha*v(3)^2))/(M0*T(3))))/4];

F((i-1)*N+1:i*N) = FC+FD;
end


end
