# Supplementary material for: Coupled constitutive relations: a second law based higher-order closure for hydrodynamics
Source: Proc Math Phys Eng Sci. 2018 Oct 17;474(2218):20180323. doi: 10.1098/rspa.2018.0323 (PMC6237507; doi:10.1098/rspa.2018.0323)
Supplement: Grad13Manuel.m [file rspa20180323supp17.m]

function [F] = Grad13Manuel(X)
global N Kn xL xR M0 imax dy Pr omega
F = zeros(size(X));

% omega = 0.5;
% 
% Pr = 0.661;


UL = [1.290994448736*M0;
 1.];
UR = [0.968245836552/M0 + 0.322748612184*M0;
 0.875 - 0.1875/M0^2 + 0.3125*M0^2];

for i = (1:imax)
    if (i==1)
        v = [UL(1);
            X(1 + (-1 + i)*N);
            X(1 + i*N)];
        T = [UL(2);
            X(2 + (-1 + i)*N);
            X(2 + i*N)];
    elseif (i==imax)
        v = [X(1 + (-2 + i)*N);
            X(1 + (-1 + i)*N);
            UR(1)];
        T = [X(2 + (-2 + i)*N);
            X(2 + (-1 + i)*N);
            UR(2)];
    else
        v = [X(1 + (-2 + i)*N);
            X(1 + (-1 + i)*N);
            X(1 + i*N)];
        T = [X(2 + (-2 + i)*N);
            X(2 + (-1 + i)*N);
            X(2 + i*N)];
    end
    

mue = (Kn).*T.^omega;

FC = [(27*(-v(1) + v(3)) + 45*M0^2*(-v(1) + v(3)) + sqrt(15)*M0*(9*T(1) - 9*T(3) + 7*v(1)^2 - 7*v(3)^2))/30;
 (80*sqrt(15)*M0^3*v(1)*v(3)*(-v(1) + v(3)) + 63*v(1)*v(3)*(-5*T(1) + 5*T(3) + v(1)^2 - v(3)^2) + 105*M0^2*v(1)*v(3)*(-5*T(1) + 5*T(3) + v(1)^2 - v(3)^2) - 6*sqrt(15)*M0*(-5*T(1)^2*v(3) + v(1)*(5*T(3)^2 - 2*v(1)*(-20 + 17*T(1) + v(1)^2)*v(3) + 2*(-20 + 17*T(3))*v(3)^2 + 2*v(3)^4)))/(180*v(1)*v(3))];
PRO = (dy)*[(M0*T(2)*(15*M0*T(2) - sqrt(15)*(3 + 5*M0^2)*v(2) + 15*M0*v(2)^2))/(9*mue(2)*v(2)^2);
 (M0*T(2)*(-25*M0^3*Pr + 6*sqrt(15)*(-1 + Pr)*v(2) + 10*sqrt(15)*M0^2*(-1 + Pr)*v(2) + 15*M0*(-5*Pr + 2*T(2) + 3*Pr*T(2) - (-2 + Pr)*v(2)^2)))/(18*mue(2)*v(2))];

F((i-1)*N+1:i*N) = FC-PRO;
end


end
